# Supplementary material for: Rolling circle amplification (RCA) -based biosensor system for the fluorescent detection of miR-129-2-3p miRNA
Source: PeerJ. 2022 Oct 24;10:e14257. doi: 10.7717/peerj.14257 (PMC9610657; doi:10.7717/peerj.14257)
Supplement: Supplemental Information 3 — The feasibility of RCA-based biosensor system. (A) Fluorescence spectra of RCA-based biosensor system in the absence (b) and presence (a) of target miR-129-2-3p; (B) PAGE gel electrophoresis results for the amplification products of absence (a) and presence (b) of target miR-129-2-3p. [file peerj-10-14257-s003.zip]

Archive with 3 entries (3 files):
- Raw1 for Fig.1/control.TXT
- Raw1 for Fig.1/miR-129-2-3p.TXT
- Raw1 for Fig.1/P-RCA▓·╬∩╡τ╙╛═╝.bmp
