# Supplementary material for: Rolling circle amplification (RCA) -based biosensor system for the fluorescent detection of miR-129-2-3p miRNA
Source: PeerJ. 2022 Oct 24;10:e14257. doi: 10.7717/peerj.14257 (PMC9610657; doi:10.7717/peerj.14257)
Supplement: Supplemental Information 3 — The feasibility of RCA-based biosensor system. (A) Fluorescence spectra of RCA-based biosensor system in the absence (b) and presence (a) of target miR-129-2-3p; (B) PAGE gel electrophoresis results for the amplification products of absence (a) and presence (b) of target miR-129-2-3p. [file peerj-10-14257-s003.zip › Raw1 for Fig.1/control.TXT]

500.0	7.598
500.2	7.304
500.4	7.551
500.6	7.557
500.8	7.329
501.0	7.514
501.2	7.491
501.4	7.201
501.6	7.215
501.8	7.098
502.0	7.282
502.2	7.093
502.4	6.974
502.6	7.048
502.8	7.178
503.0	6.959
503.2	7.047
503.4	6.906
503.6	6.789
503.8	6.944
504.0	7.060
504.2	7.018
504.4	6.937
504.6	6.815
504.8	6.849
505.0	6.656
505.2	6.701
505.4	6.750
505.6	6.954
505.8	6.814
506.0	6.727
506.2	7.000
506.4	6.709
506.6	6.867
506.8	6.664
507.0	6.788
507.2	6.730
507.4	6.672
507.6	6.743
507.8	6.651
508.0	6.748
508.2	6.946
508.4	6.965
508.6	6.783
508.8	6.996
509.0	6.907
509.2	7.132
509.4	7.127
509.6	7.141
509.8	7.113
510.0	7.263
510.2	7.305
510.4	7.332
510.6	7.227
510.8	7.132
511.0	7.123
511.2	7.337
511.4	7.397
511.6	7.516
511.8	7.268
512.0	7.728
512.2	7.599
512.4	7.673
512.6	7.684
512.8	7.666
513.0	7.919
513.2	7.767
513.4	7.897
513.6	8.146
513.8	8.021
514.0	7.930
514.2	8.148
514.4	8.399
514.6	8.380
514.8	8.420
515.0	8.374
515.2	8.617
515.4	8.663
515.6	8.715
515.8	8.605
516.0	8.694
516.2	8.795
516.4	9.026
516.6	9.016
516.8	9.056
517.0	9.170
517.2	9.356
517.4	9.181
517.6	9.207
517.8	9.457
518.0	9.557
518.2	9.835
518.4	9.810
518.6	10.24
518.8	10.21
519.0	10.16
519.2	10.32
519.4	10.44
519.6	10.79
519.8	11.09
520.0	11.07
520.2	11.19
520.4	11.01
520.6	10.93
520.8	11.43
521.0	11.47
521.2	11.71
521.4	11.89
521.6	11.99
521.8	12.38
522.0	12.44
522.2	12.53
522.4	13.00
522.6	12.69
522.8	12.92
523.0	13.13
523.2	13.32
523.4	13.69
523.6	14.02
523.8	14.00
524.0	14.35
524.2	14.23
524.4	14.97
524.6	14.90
524.8	15.27
525.0	15.35
525.2	15.62
525.4	15.71
525.6	15.72
525.8	16.31
526.0	16.13
526.2	16.47
526.4	16.55
526.6	16.94
526.8	17.42
527.0	17.70
527.2	17.70
527.4	17.72
527.6	18.20
527.8	18.56
528.0	18.59
528.2	19.05
528.4	19.16
528.6	19.34
528.8	19.82
529.0	19.97
529.2	20.17
529.4	20.54
529.6	20.91
529.8	21.41
530.0	21.46
530.2	21.69
530.4	22.13
530.6	22.31
530.8	22.01
531.0	22.89
531.2	23.06
531.4	23.58
531.6	23.83
531.8	24.06
532.0	24.64
532.2	24.65
532.4	24.99
532.6	25.41
532.8	25.41
533.0	25.98
533.2	26.58
533.4	26.85
533.6	26.58
533.8	27.08
534.0	27.49
534.2	27.48
534.4	28.15
534.6	28.36
534.8	28.78
535.0	29.00
535.2	29.48
535.4	29.70
535.6	29.89
535.8	30.37
536.0	30.79
536.2	31.08
536.4	31.67
536.6	31.58
536.8	32.42
537.0	32.52
537.2	32.53
537.4	33.37
537.6	33.40
537.8	33.85
538.0	34.04
538.2	34.30
538.4	35.16
538.6	35.27
538.8	35.01
539.0	36.00
539.2	36.25
539.4	36.44
539.6	37.08
539.8	37.49
540.0	37.73
540.2	37.88
540.4	38.14
540.6	38.50
540.8	39.01
541.0	39.01
541.2	39.97
541.4	39.68
541.6	40.61
541.8	40.85
542.0	40.72
542.2	41.65
542.4	41.61
542.6	41.82
542.8	42.34
543.0	42.17
543.2	42.67
543.4	43.68
543.6	43.62
543.8	43.54
544.0	43.93
544.2	44.50
544.4	44.59
544.6	45.10
544.8	45.59
545.0	45.28
545.2	45.56
545.4	46.31
545.6	46.68
545.8	47.03
546.0	47.44
546.2	47.33
546.4	47.39
546.6	47.82
546.8	48.34
547.0	48.76
547.2	48.68
547.4	49.06
547.6	49.64
547.8	49.95
548.0	49.99
548.2	50.02
548.4	50.74
548.6	50.71
548.8	50.86
549.0	50.95
549.2	51.96
549.4	51.75
549.6	52.39
549.8	52.03
550.0	52.21
550.2	52.50
550.4	53.02
550.6	53.08
550.8	53.62
551.0	53.26
551.2	53.61
551.4	53.72
551.6	54.70
551.8	53.73
552.0	54.66
552.2	55.04
552.4	55.03
552.6	54.97
552.8	55.49
553.0	55.74
553.2	55.79
553.4	56.29
553.6	56.36
553.8	56.31
554.0	56.94
554.2	56.57
554.4	56.38
554.6	56.87
554.8	57.43
555.0	57.23
555.2	57.49
555.4	58.22
555.6	57.91
555.8	58.03
556.0	58.41
556.2	58.67
556.4	58.26
556.6	58.79
556.8	59.03
557.0	59.40
557.2	58.97
557.4	59.43
557.6	59.18
557.8	59.52
558.0	59.65
558.2	59.80
558.4	59.74
558.6	59.93
558.8	60.22
559.0	60.25
559.2	60.71
559.4	60.38
559.6	60.29
559.8	60.60
560.0	60.54
560.2	60.75
560.4	60.76
560.6	61.41
560.8	60.99
561.0	61.88
561.2	61.34
561.4	61.56
561.6	61.67
561.8	61.94
562.0	61.86
562.2	62.19
562.4	62.08
562.6	62.35
562.8	62.13
563.0	62.26
563.2	61.56
563.4	62.53
563.6	61.84
563.8	62.65
564.0	62.17
564.2	62.55
564.4	63.30
564.6	62.47
564.8	62.97
565.0	63.40
565.2	63.39
565.4	62.91
565.6	63.16
565.8	63.70
566.0	63.59
566.2	63.65
566.4	63.67
566.6	63.68
566.8	63.63
567.0	63.48
567.2	63.19
567.4	63.66
567.6	63.96
567.8	64.12
568.0	63.86
568.2	64.54
568.4	64.48
568.6	63.93
568.8	63.81
569.0	64.38
569.2	64.39
569.4	64.28
569.6	65.08
569.8	64.38
570.0	63.95
570.2	64.48
570.4	64.07
570.6	64.41
570.8	64.55
571.0	64.23
571.2	64.76
571.4	64.31
571.6	64.43
571.8	64.98
572.0	64.84
572.2	64.78
572.4	64.82
572.6	65.07
572.8	64.24
573.0	65.39
573.2	65.08
573.4	65.20
573.6	64.71
573.8	64.36
574.0	65.08
574.2	64.86
574.4	65.07
574.6	64.25
574.8	65.13
575.0	64.79
575.2	65.12
575.4	64.06
575.6	65.16
575.8	64.90
576.0	64.59
576.2	65.16
576.4	64.75
576.6	64.92
576.8	65.35
577.0	65.30
577.2	65.56
577.4	65.38
577.6	64.73
577.8	64.92
578.0	65.01
578.2	65.50
578.4	64.67
578.6	64.79
578.8	65.22
579.0	64.79
579.2	64.41
579.4	64.77
579.6	64.65
579.8	65.11
580.0	64.73
580.2	64.76
580.4	64.73
580.6	64.91
580.8	65.17
581.0	65.00
581.2	65.25
581.4	64.19
581.6	64.71
581.8	65.01
582.0	64.26
582.2	65.17
582.4	64.35
582.6	64.32
582.8	64.46
583.0	64.20
583.2	64.14
583.4	64.36
583.6	64.47
583.8	64.48
584.0	64.11
584.2	63.89
584.4	64.04
584.6	63.35
584.8	63.89
585.0	64.04
585.2	64.42
585.4	64.09
585.6	63.73
585.8	64.15
586.0	63.94
586.2	64.65
586.4	64.14
586.6	63.60
586.8	63.84
587.0	64.04
587.2	63.31
587.4	63.77
587.6	63.68
587.8	62.90
588.0	63.56
588.2	63.87
588.4	63.55
588.6	63.39
588.8	63.04
589.0	62.96
589.2	63.40
589.4	62.61
589.6	62.87
589.8	63.55
590.0	63.53
590.2	62.99
590.4	63.90
590.6	63.07
590.8	63.03
591.0	63.21
591.2	63.70
591.4	62.91
591.6	62.53
591.8	62.70
592.0	62.68
592.2	63.09
592.4	62.75
592.6	62.65
592.8	62.78
593.0	62.77
593.2	62.93
593.4	62.62
593.6	62.36
593.8	62.49
594.0	61.71
594.2	62.27
594.4	61.67
594.6	62.08
594.8	61.70
595.0	61.94
595.2	61.91
595.4	61.84
595.6	61.62
595.8	61.86
596.0	61.77
596.2	62.07
596.4	62.17
596.6	61.66
596.8	61.35
597.0	61.95
597.2	61.12
597.4	61.56
597.6	61.23
597.8	60.83
598.0	60.86
598.2	61.10
598.4	60.73
598.6	61.54
598.8	60.72
599.0	60.68
599.2	60.62
599.4	61.10
599.6	60.61
599.8	60.34
600.0	59.88
600.2	60.13
600.4	60.64
600.6	60.51
600.8	60.47
601.0	60.74
601.2	60.25
601.4	59.99
601.6	59.77
601.8	59.62
602.0	59.08
602.2	60.64
602.4	60.05
602.6	60.04
602.8	59.73
603.0	59.49
603.2	59.25
603.4	59.28
603.6	59.15
603.8	59.30
604.0	59.37
604.2	59.25
604.4	58.94
604.6	58.94
604.8	58.89
605.0	58.56
605.2	58.44
605.4	58.17
605.6	58.15
605.8	59.06
606.0	58.56
606.2	58.28
606.4	58.47
606.6	57.75
606.8	57.98
607.0	58.11
607.2	57.99
607.4	57.40
607.6	57.70
607.8	57.44
608.0	57.75
608.2	57.04
608.4	57.05
608.6	56.79
608.8	57.23
609.0	56.90
609.2	56.81
609.4	57.20
609.6	56.69
609.8	56.58
610.0	56.39
610.2	56.07
610.4	56.12
610.6	56.37
610.8	56.41
611.0	55.93
611.2	55.71
611.4	56.07
611.6	55.98
611.8	55.13
612.0	55.47
612.2	55.21
612.4	55.22
612.6	55.23
612.8	55.54
613.0	54.57
613.2	54.74
613.4	54.77
613.6	54.58
613.8	54.55
614.0	54.69
614.2	54.09
614.4	54.66
614.6	54.15
614.8	53.59
615.0	53.64
615.2	54.02
615.4	53.56
615.6	54.15
615.8	53.76
616.0	53.80
616.2	52.74
616.4	52.96
616.6	52.91
616.8	52.38
617.0	52.44
617.2	52.64
617.4	52.86
617.6	52.70
617.8	52.45
618.0	52.04
618.2	51.86
618.4	51.95
618.6	51.72
618.8	51.48
619.0	51.85
619.2	51.48
619.4	51.38
619.6	51.13
619.8	50.86
620.0	51.63
620.2	50.74
620.4	50.96
620.6	51.24
620.8	50.83
621.0	50.58
621.2	50.80
621.4	50.27
621.6	50.43
621.8	50.00
622.0	49.70
622.2	49.66
622.4	49.76
622.6	49.93
622.8	49.37
623.0	49.19
623.2	49.03
623.4	48.89
623.6	48.42
623.8	49.39
624.0	48.38
624.2	48.76
624.4	48.05
624.6	47.78
624.8	47.84
625.0	48.33
625.2	47.59
625.4	47.89
625.6	47.55
625.8	47.25
626.0	47.33
626.2	47.15
626.4	47.05
626.6	46.74
626.8	46.79
627.0	46.41
627.2	46.15
627.4	46.52
627.6	46.12
627.8	46.24
628.0	46.08
628.2	45.90
628.4	45.70
628.6	45.44
628.8	45.18
629.0	44.88
629.2	45.21
629.4	44.67
629.6	44.49
629.8	44.32
630.0	44.67
630.2	44.71
630.4	43.70
630.6	44.31
630.8	44.16
631.0	43.04
631.2	43.67
631.4	43.24
631.6	43.09
631.8	43.62
632.0	43.07
632.2	43.05
632.4	43.04
632.6	42.78
632.8	42.55
633.0	42.26
633.2	42.14
633.4	41.81
633.6	41.90
633.8	41.33
634.0	42.12
634.2	41.26
634.4	41.52
634.6	41.04
634.8	41.45
635.0	41.13
635.2	40.67
635.4	40.53
635.6	40.16
635.8	40.92
636.0	39.92
636.2	40.10
636.4	40.44
636.6	39.86
636.8	39.95
637.0	39.64
637.2	39.75
637.4	39.66
637.6	39.14
637.8	39.03
638.0	39.18
638.2	39.01
638.4	39.00
638.6	39.07
638.8	38.80
639.0	38.62
639.2	38.52
639.4	38.43
639.6	37.82
639.8	37.39
640.0	37.89
640.2	37.45
640.4	37.35
640.6	37.03
640.8	37.58
641.0	37.21
641.2	36.48
641.4	36.45
641.6	36.57
641.8	36.40
642.0	36.30
642.2	36.08
642.4	35.75
642.6	35.60
642.8	35.92
643.0	36.10
643.2	35.54
643.4	35.68
643.6	35.25
643.8	34.82
644.0	34.73
644.2	34.36
644.4	34.75
644.6	34.90
644.8	34.46
645.0	34.28
645.2	33.98
645.4	33.47
645.6	34.08
645.8	33.77
646.0	33.09
646.2	33.09
646.4	33.47
646.6	32.58
646.8	33.03
647.0	32.54
647.2	32.43
647.4	32.93
647.6	32.68
647.8	31.99
648.0	31.93
648.2	31.94
648.4	32.03
648.6	32.12
648.8	31.38
649.0	31.62
649.2	31.27
649.4	31.36
649.6	31.30
649.8	31.07
650.0	31.05
650.2	30.79
650.4	30.64
650.6	30.16
650.8	30.27
651.0	30.14
651.2	29.99
651.4	30.13
651.6	29.48
651.8	29.71
652.0	29.81
652.2	29.26
652.4	29.50
652.6	29.08
652.8	28.94
653.0	28.76
653.2	28.26
653.4	28.65
653.6	28.53
653.8	27.95
654.0	28.20
654.2	28.26
654.4	28.14
654.6	27.84
654.8	27.94
655.0	27.50
655.2	27.58
655.4	27.34
655.6	27.44
655.8	27.37
656.0	26.90
656.2	26.95
656.4	26.29
656.6	26.83
656.8	26.35
657.0	26.28
657.2	26.05
657.4	26.51
657.6	25.91
657.8	25.80
658.0	25.92
658.2	25.57
658.4	25.61
658.6	25.68
658.8	25.35
659.0	25.42
659.2	24.82
659.4	25.22
659.6	25.01
659.8	24.71
660.0	24.75
660.2	24.31
660.4	24.17
660.6	24.05
660.8	24.34
661.0	24.37
661.2	24.00
661.4	23.80
661.6	23.62
661.8	23.38
662.0	23.46
662.2	23.55
662.4	23.43
662.6	23.38
662.8	23.17
663.0	22.89
663.2	22.89
663.4	22.59
663.6	22.90
663.8	22.57
664.0	22.15
664.2	22.27
664.4	22.28
664.6	22.05
664.8	21.89
665.0	21.70
665.2	22.04
665.4	21.70
665.6	21.36
665.8	21.66
666.0	21.58
666.2	21.44
666.4	21.01
666.6	21.05
666.8	21.06
667.0	20.69
667.2	20.77
667.4	20.91
667.6	20.80
667.8	20.58
668.0	20.33
668.2	20.50
668.4	20.16
668.6	20.21
668.8	20.19
669.0	19.95
669.2	19.65
669.4	19.81
669.6	19.58
669.8	19.40
670.0	19.21
670.2	19.43
670.4	19.09
670.6	18.91
670.8	19.20
671.0	18.88
671.2	18.91
671.4	18.55
671.6	18.61
671.8	18.57
672.0	18.11
672.2	18.33
672.4	18.09
672.6	17.91
672.8	18.17
673.0	17.79
673.2	17.93
673.4	17.68
673.6	17.66
673.8	17.57
674.0	17.46
674.2	17.05
674.4	16.96
674.6	17.03
674.8	17.04
675.0	17.03
675.2	16.59
675.4	16.75
675.6	16.77
675.8	16.58
676.0	16.48
676.2	16.51
676.4	16.44
676.6	16.21
676.8	16.10
677.0	15.83
677.2	16.17
677.4	15.78
677.6	16.30
677.8	15.67
678.0	15.78
678.2	15.58
678.4	15.50
678.6	15.61
678.8	15.43
679.0	15.27
679.2	15.51
679.4	15.16
679.6	15.18
679.8	14.88
680.0	14.71
680.2	14.91
680.4	14.77
680.6	14.52
680.8	14.67
681.0	14.44
681.2	14.48
681.4	14.39
681.6	14.12
681.8	13.85
682.0	14.12
682.2	14.02
682.4	13.77
682.6	13.96
682.8	13.70
683.0	13.73
683.2	13.61
683.4	13.66
683.6	13.15
683.8	13.27
684.0	13.36
684.2	13.17
684.4	13.35
684.6	13.20
684.8	12.94
685.0	12.88
685.2	12.84
685.4	12.69
685.6	12.73
685.8	12.69
686.0	12.74
686.2	12.70
686.4	12.42
686.6	12.40
686.8	12.36
687.0	12.46
687.2	12.22
687.4	12.12
687.6	12.17
687.8	12.02
688.0	11.99
688.2	11.99
688.4	11.81
688.6	11.59
688.8	11.57
689.0	11.59
689.2	11.61
689.4	11.24
689.6	11.36
689.8	11.15
690.0	11.14
690.2	11.00
690.4	11.23
690.6	11.08
690.8	11.04
691.0	10.78
691.2	10.60
691.4	10.73
691.6	10.81
691.8	10.51
692.0	10.60
692.2	10.50
692.4	10.47
692.6	10.28
692.8	10.36
693.0	10.39
693.2	10.31
693.4	10.37
693.6	10.15
693.8	10.02
694.0	9.968
694.2	9.838
694.4	9.861
694.6	9.941
694.8	9.778
695.0	9.991
695.2	9.526
695.4	9.677
695.6	9.413
695.8	9.547
696.0	9.582
696.2	9.594
696.4	9.722
696.6	9.497
696.8	9.269
697.0	9.265
697.2	9.199
697.4	9.176
697.6	9.303
697.8	9.131
698.0	9.134
698.2	9.099
698.4	8.973
698.6	8.784
698.8	8.723
699.0	8.622
699.2	8.836
699.4	8.673
699.6	8.615
699.8	8.620
700.0	8.643
