# Supplementary material for: Rolling circle amplification (RCA) -based biosensor system for the fluorescent detection of miR-129-2-3p miRNA
Source: PeerJ. 2022 Oct 24;10:e14257. doi: 10.7717/peerj.14257 (PMC9610657; doi:10.7717/peerj.14257)
Supplement: Supplemental Information 3 — The feasibility of RCA-based biosensor system. (A) Fluorescence spectra of RCA-based biosensor system in the absence (b) and presence (a) of target miR-129-2-3p; (B) PAGE gel electrophoresis results for the amplification products of absence (a) and presence (b) of target miR-129-2-3p. [file peerj-10-14257-s003.zip › Raw1 for Fig.1/miR-129-2-3p.TXT]

Sample:	'1(EM)
File name:	5-0907.FDS
Run Date:	'21:42:26, 09/07/2021
Operator:	fzdx
Comment:	'

Instrument
Model:	F-4600 FL Spectrophotometer
Serial Number:	2643-003
ROM Version:	5J24000 01

Instrument Parameters
Measurement type:	Wavelength scan
Scan mode:	Emission
Data mode:	Fluorescence
EX WL:	480.0 nm
EM  Start WL:	500.0 nm
EM  End WL:	700.0 nm
Scan speed:	240 nm/min
Delay:	0.0 s
EX Slit:	5.0 nm
EM Slit:	5.0 nm
PMT Voltage:	700 V
Response:	0.004 s
Corrected spectra:	Off
Shutter control:	On

Peak integration
Integration method:	Rectangular
Sensitivity:	1
Threshold:	1.000

Peaks
No.	Start(nm)	Apex(nm)	End(nm)	Height(Data)	Valley(nm)	Valley(Data)
1	500.0	560.0	560.4	 1112	560.4	 1098
2	560.4	561.8	700.0	 1110	700.0	50.10

Data Points
nm	Data
500.0	18.93
500.2	18.69
500.4	20.24
500.6	20.25
500.8	19.92
501.0	20.38
501.2	21.06
501.4	20.58
501.6	21.87
501.8	22.53
502.0	23.12
502.2	24.06
502.4	23.79
502.6	23.64
502.8	24.41
503.0	25.61
503.2	25.15
503.4	26.24
503.6	26.86
503.8	27.24
504.0	27.98
504.2	29.01
504.4	29.88
504.6	30.47
504.8	30.97
505.0	31.32
505.2	31.96
505.4	33.89
505.6	34.79
505.8	36.57
506.0	36.03
506.2	37.88
506.4	38.80
506.6	38.89
506.8	40.49
507.0	39.78
507.2	41.48
507.4	43.62
507.6	44.55
507.8	45.94
508.0	46.92
508.2	48.17
508.4	48.99
508.6	50.71
508.8	52.56
509.0	55.17
509.2	55.70
509.4	56.85
509.6	58.35
509.8	59.84
510.0	60.02
510.2	63.78
510.4	64.41
510.6	67.15
510.8	68.22
511.0	70.41
511.2	72.73
511.4	76.70
511.6	76.51
511.8	80.02
512.0	82.63
512.2	85.46
512.4	84.68
512.6	88.08
512.8	91.24
513.0	93.76
513.2	96.63
513.4	99.02
513.6	100.4
513.8	105.6
514.0	107.7
514.2	112.8
514.4	113.3
514.6	119.4
514.8	120.8
515.0	125.0
515.2	127.9
515.4	133.7
515.6	135.6
515.8	138.6
516.0	145.6
516.2	149.4
516.4	151.2
516.6	154.5
516.8	159.3
517.0	166.3
517.2	168.5
517.4	173.5
517.6	177.9
517.8	183.0
518.0	186.4
518.2	190.8
518.4	193.2
518.6	201.7
518.8	207.1
519.0	211.4
519.2	217.9
519.4	221.6
519.6	226.3
519.8	233.6
520.0	237.0
520.2	241.9
520.4	249.2
520.6	258.1
520.8	262.9
521.0	266.2
521.2	273.3
521.4	278.4
521.6	284.7
521.8	293.0
522.0	298.2
522.2	305.1
522.4	315.2
522.6	318.5
522.8	323.7
523.0	328.5
523.2	335.0
523.4	342.6
523.6	351.5
523.8	352.8
524.0	362.1
524.2	375.1
524.4	375.8
524.6	385.0
524.8	392.9
525.0	397.0
525.2	406.9
525.4	416.6
525.6	421.4
525.8	430.2
526.0	435.4
526.2	443.6
526.4	450.0
526.6	456.3
526.8	464.1
527.0	464.0
527.2	474.6
527.4	486.2
527.6	492.0
527.8	498.3
528.0	496.6
528.2	507.3
528.4	511.8
528.6	523.1
528.8	528.8
529.0	536.9
529.2	539.5
529.4	546.3
529.6	555.9
529.8	564.1
530.0	569.1
530.2	577.0
530.4	579.4
530.6	589.7
530.8	592.6
531.0	602.1
531.2	611.9
531.4	614.7
531.6	622.7
531.8	626.3
532.0	639.9
532.2	637.7
532.4	645.4
532.6	655.6
532.8	659.9
533.0	671.8
533.2	670.5
533.4	676.0
533.6	684.1
533.8	693.3
534.0	698.6
534.2	703.2
534.4	708.2
534.6	714.1
534.8	721.0
535.0	726.0
535.2	733.6
535.4	737.2
535.6	735.6
535.8	751.1
536.0	748.5
536.2	756.8
536.4	764.2
536.6	771.4
536.8	771.7
537.0	775.5
537.2	784.3
537.4	784.6
537.6	795.7
537.8	802.6
538.0	801.7
538.2	809.6
538.4	813.4
538.6	817.1
538.8	818.9
539.0	832.0
539.2	835.1
539.4	840.6
539.6	843.2
539.8	847.0
540.0	846.1
540.2	854.5
540.4	855.8
540.6	863.9
540.8	871.5
541.0	873.4
541.2	875.0
541.4	878.6
541.6	883.6
541.8	901.0
542.0	902.1
542.2	900.9
542.4	902.3
542.6	910.5
542.8	914.3
543.0	917.5
543.2	921.4
543.4	925.8
543.6	936.2
543.8	931.9
544.0	934.2
544.2	945.7
544.4	943.7
544.6	946.4
544.8	950.8
545.0	955.2
545.2	958.5
545.4	963.5
545.6	967.8
545.8	970.2
546.0	969.9
546.2	979.0
546.4	987.2
546.6	987.2
546.8	993.5
547.0	996.3
547.2	993.3
547.4	998.5
547.6	 1010
547.8	998.9
548.0	 1020
548.2	 1011
548.4	 1021
548.6	 1021
548.8	 1025
549.0	 1023
549.2	 1028
549.4	 1038
549.6	 1038
549.8	 1036
550.0	 1040
550.2	 1036
550.4	 1043
550.6	 1045
550.8	 1050
551.0	 1049
551.2	 1052
551.4	 1053
551.6	 1060
551.8	 1062
552.0	 1066
552.2	 1070
552.4	 1071
552.6	 1073
552.8	 1073
553.0	 1076
553.2	 1079
553.4	 1092
553.6	 1082
553.8	 1078
554.0	 1080
554.2	 1077
554.4	 1088
554.6	 1094
554.8	 1094
555.0	 1091
555.2	 1090
555.4	 1093
555.6	 1094
555.8	 1099
556.0	 1097
556.2	 1106
556.4	 1105
556.6	 1101
556.8	 1100
557.0	 1100
557.2	 1099
557.4	 1101
557.6	 1109
557.8	 1104
558.0	 1102
558.2	 1106
558.4	 1103
558.6	 1108
558.8	 1110
559.0	 1108
559.2	 1112
559.4	 1110
559.6	 1107
559.8	 1105
560.0	 1112
560.2	 1102
560.4	 1098
560.6	 1108
560.8	 1104
561.0	 1113
561.2	 1101
561.4	 1103
561.6	 1109
561.8	 1110
562.0	 1102
562.2	 1104
562.4	 1107
562.6	 1106
562.8	 1100
563.0	 1108
563.2	 1093
563.4	 1100
563.6	 1098
563.8	 1100
564.0	 1097
564.2	 1098
564.4	 1093
564.6	 1083
564.8	 1093
565.0	 1085
565.2	 1093
565.4	 1085
565.6	 1088
565.8	 1076
566.0	 1071
566.2	 1077
566.4	 1079
566.6	 1070
566.8	 1080
567.0	 1071
567.2	 1068
567.4	 1067
567.6	 1065
567.8	 1059
568.0	 1056
568.2	 1060
568.4	 1061
568.6	 1056
568.8	 1046
569.0	 1038
569.2	 1046
569.4	 1048
569.6	 1045
569.8	 1050
570.0	 1039
570.2	 1029
570.4	 1026
570.6	 1031
570.8	 1032
571.0	 1037
571.2	 1020
571.4	 1021
571.6	 1015
571.8	 1013
572.0	 1011
572.2	 1010
572.4	 1015
572.6	 1004
572.8	 1003
573.0	992.5
573.2	 1000
573.4	996.9
573.6	992.2
573.8	990.8
574.0	987.0
574.2	981.5
574.4	983.7
574.6	994.4
574.8	975.4
575.0	974.4
575.2	976.5
575.4	975.7
575.6	967.4
575.8	967.2
576.0	961.8
576.2	958.6
576.4	957.2
576.6	953.1
576.8	952.5
577.0	943.8
577.2	948.5
577.4	942.9
577.6	946.7
577.8	938.3
578.0	935.8
578.2	928.5
578.4	928.3
578.6	926.6
578.8	920.5
579.0	922.0
579.2	919.1
579.4	913.0
579.6	912.5
579.8	912.2
580.0	908.3
