# Supplementary material for: Rolling circle amplification (RCA) -based biosensor system for the fluorescent detection of miR-129-2-3p miRNA
Source: PeerJ. 2022 Oct 24;10:e14257. doi: 10.7717/peerj.14257 (PMC9610657; doi:10.7717/peerj.14257)
Supplement: Supplemental Information 4 — The relationship between fluorescence intensity and ligation time (A), polymerization time (B), and the concentration of phi29 DNA polymerase (C) and dNTPs (D). F and F0 were the fluorescence intensity induced by target miRNA and Blank, respectively. The error bar was calculated from two independent experiments. [file peerj-10-14257-s004.zip]

Archive with 48 entries (44 files):
- Raw for Fig2/raw for Fig2A/
- Raw for Fig2/raw for Fig2A/F0.5-1.TXT
- Raw for Fig2/raw for Fig2A/F0.5-2.TXT
- Raw for Fig2/raw for Fig2A/F0.TXT
- Raw for Fig2/raw for Fig2A/F1.0-1.TXT
- Raw for Fig2/raw for Fig2A/F1.0-2.TXT
- Raw for Fig2/raw for Fig2A/F2.0-1.TXT
- Raw for Fig2/raw for Fig2A/F2.0-2.TXT
- Raw for Fig2/raw for Fig2A/F3 .0-1.TXT
- Raw for Fig2/raw for Fig2A/F3 .0-2.TXT
- Raw for Fig2/raw for Fig2A/F4.0-1.TXT
- Raw for Fig2/raw for Fig2A/F4.0-2.TXT
- Raw for Fig2/raw for Fig2B/
- Raw for Fig2/raw for Fig2B/F0.5-1.TXT
- Raw for Fig2/raw for Fig2B/F0.5-2.TXT
- Raw for Fig2/raw for Fig2B/F0.TXT
- Raw for Fig2/raw for Fig2B/F1.0-1.TXT
- Raw for Fig2/raw for Fig2B/F1.0-2.TXT
- Raw for Fig2/raw for Fig2B/F2.0-1.TXT
- Raw for Fig2/raw for Fig2B/F2.0-2.TXT
- Raw for Fig2/raw for Fig2B/F3.0-1.TXT
- Raw for Fig2/raw for Fig2B/F3.0-2.TXT
- Raw for Fig2/raw for Fig2B/F4.0-1.TXT
- Raw for Fig2/raw for Fig2B/F4.0-2.TXT
- Raw for Fig2/raw for Fig2C/
- Raw for Fig2/raw for Fig2C/0.1U-1.TXT
- Raw for Fig2/raw for Fig2C/0.1U-2.TXT
- Raw for Fig2/raw for Fig2C/0.2U-1.TXT
- Raw for Fig2/raw for Fig2C/0.2U-2.TXT
- Raw for Fig2/raw for Fig2C/0.3U-1.TXT
- Raw for Fig2/raw for Fig2C/0.3U-2.TXT
- Raw for Fig2/raw for Fig2C/0.4U-1.TXT
- Raw for Fig2/raw for Fig2C/0.4U-2.TXT
- Raw for Fig2/raw for Fig2C/0.5U-1.TXT
- Raw for Fig2/raw for Fig2C/0.5U-2.TXT
- Raw for Fig2/raw for Fig2C/F0.TXT
- Raw for Fig2/raw for Fig2D/
- Raw for Fig2/raw for Fig2D/0.2-1.TXT
- Raw for Fig2/raw for Fig2D/0.2-2.TXT
- Raw for Fig2/raw for Fig2D/0.4-1.TXT
- Raw for Fig2/raw for Fig2D/0.4-2.TXT
- Raw for Fig2/raw for Fig2D/0.8-1.TXT
- Raw for Fig2/raw for Fig2D/0.8-2.TXT
- Raw for Fig2/raw for Fig2D/1.0-1.TXT
- Raw for Fig2/raw for Fig2D/1.0-2.TXT
- Raw for Fig2/raw for Fig2D/2.0-1.TXT
- Raw for Fig2/raw for Fig2D/2.0-2.TXT
- Raw for Fig2/raw for Fig2D/F0.TXT
