# Supplementary material for: Rolling circle amplification (RCA) -based biosensor system for the fluorescent detection of miR-129-2-3p miRNA
Source: PeerJ. 2022 Oct 24;10:e14257. doi: 10.7717/peerj.14257 (PMC9610657; doi:10.7717/peerj.14257)
Supplement: Supplemental Information 4 — The relationship between fluorescence intensity and ligation time (A), polymerization time (B), and the concentration of phi29 DNA polymerase (C) and dNTPs (D). F and F0 were the fluorescence intensity induced by target miRNA and Blank, respectively. The error bar was calculated from two independent experiments. [file peerj-10-14257-s004.zip › Raw for Fig2/raw for Fig2A/F0.5-1.TXT]

Data Points
nm	Data
500.0	5.540
500.2	5.572
500.4	5.561
500.6	6.068
500.8	6.124
501.0	5.615
501.2	5.819
501.4	5.258
501.6	5.713
501.8	5.694
502.0	5.765
502.2	5.371
502.4	5.993
502.6	5.786
502.8	5.945
503.0	5.131
503.2	5.522
503.4	5.990
503.6	5.853
503.8	5.620
504.0	5.665
504.2	5.815
504.4	6.160
504.6	5.953
504.8	6.407
505.0	5.636
505.2	5.708
505.4	5.406
505.6	5.802
505.8	6.133
506.0	6.123
506.2	6.062
506.4	6.311
506.6	6.517
506.8	6.014
507.0	6.256
507.2	6.365
507.4	6.293
507.6	6.335
507.8	6.310
508.0	6.619
508.2	6.313
508.4	6.530
508.6	6.140
508.8	6.843
509.0	6.572
509.2	6.486
509.4	6.932
509.6	6.962
509.8	7.009
510.0	7.665
510.2	7.521
510.4	7.487
510.6	7.247
510.8	7.344
511.0	7.481
511.2	7.327
511.4	8.139
511.6	7.511
511.8	8.610
512.0	8.380
512.2	8.794
512.4	8.166
512.6	8.194
512.8	8.745
513.0	8.487
513.2	8.570
513.4	9.210
513.6	9.454
513.8	9.235
514.0	9.724
514.2	9.834
514.4	9.789
514.6	9.985
514.8	10.20
515.0	9.434
515.2	10.21
515.4	9.847
515.6	10.81
515.8	10.72
516.0	10.79
516.2	11.11
516.4	11.57
516.6	12.50
516.8	12.24
517.0	11.24
517.2	13.20
517.4	13.46
517.6	12.92
517.8	12.41
518.0	12.51
518.2	13.82
518.4	14.41
518.6	14.05
518.8	14.22
519.0	14.35
519.2	15.34
519.4	15.74
519.6	15.51
519.8	15.88
520.0	16.85
520.2	15.93
520.4	16.41
520.6	16.78
520.8	17.16
521.0	18.28
521.2	17.73
521.4	18.65
521.6	19.37
521.8	19.86
522.0	19.94
522.2	20.80
522.4	20.30
522.6	20.95
522.8	21.91
523.0	21.98
523.2	21.46
523.4	23.66
523.6	23.04
523.8	24.12
524.0	25.09
524.2	24.24
524.4	25.60
524.6	25.91
524.8	25.86
525.0	27.52
525.2	28.00
525.4	28.33
525.6	28.91
525.8	29.33
526.0	29.97
526.2	31.14
526.4	31.54
526.6	32.11
526.8	32.93
527.0	32.25
527.2	33.63
527.4	32.92
527.6	33.33
527.8	34.62
528.0	35.44
528.2	35.56
528.4	36.57
528.6	36.75
528.8	37.47
529.0	38.44
529.2	39.08
529.4	39.87
529.6	40.39
529.8	39.25
530.0	41.65
530.2	40.78
530.4	42.41
530.6	43.55
530.8	43.46
531.0	43.61
531.2	44.97
531.4	45.39
531.6	47.07
531.8	47.62
532.0	46.92
532.2	48.45
532.4	49.04
532.6	48.46
532.8	51.28
533.0	49.93
533.2	50.46
533.4	51.31
533.6	53.02
533.8	51.46
534.0	55.45
534.2	53.89
534.4	55.50
534.6	56.01
534.8	54.44
535.0	56.24
535.2	58.23
535.4	57.94
535.6	59.65
535.8	60.95
536.0	59.44
536.2	60.60
536.4	60.21
536.6	61.59
536.8	63.17
537.0	63.63
537.2	64.75
537.4	64.89
537.6	62.89
537.8	65.47
538.0	65.61
538.2	66.47
538.4	68.62
538.6	68.43
538.8	66.69
539.0	67.95
539.2	70.41
539.4	69.71
539.6	71.89
539.8	71.92
540.0	72.41
540.2	73.37
540.4	73.10
540.6	74.62
540.8	73.49
541.0	74.87
541.2	76.06
541.4	77.74
541.6	76.85
541.8	75.93
542.0	78.87
542.2	79.23
542.4	78.16
542.6	80.45
542.8	79.75
543.0	81.83
543.2	81.51
543.4	84.47
543.6	85.27
543.8	81.60
544.0	85.97
544.2	84.36
544.4	87.96
544.6	85.24
544.8	88.13
545.0	86.83
545.2	87.99
545.4	89.25
545.6	90.01
545.8	88.75
546.0	92.82
546.2	90.78
546.4	93.30
546.6	92.30
546.8	94.18
547.0	95.48
547.2	93.78
547.4	93.62
547.6	94.13
547.8	96.00
548.0	95.99
548.2	94.02
548.4	95.71
548.6	97.10
548.8	99.18
549.0	97.64
549.2	98.39
549.4	100.6
549.6	100.5
549.8	99.47
550.0	99.35
550.2	99.15
550.4	101.0
550.6	103.1
550.8	103.8
551.0	102.0
551.2	102.0
551.4	101.8
551.6	102.9
551.8	105.4
552.0	103.8
552.2	104.7
552.4	105.0
552.6	105.1
552.8	103.9
553.0	104.0
553.2	106.9
553.4	107.8
553.6	108.1
553.8	106.7
554.0	110.6
554.2	108.0
554.4	108.4
554.6	109.6
554.8	107.5
555.0	107.9
555.2	108.2
555.4	110.1
555.6	108.8
555.8	111.0
556.0	108.4
556.2	110.0
556.4	111.5
556.6	113.6
556.8	112.4
557.0	113.5
557.2	111.9
557.4	110.5
557.6	110.5
557.8	111.5
558.0	112.5
558.2	111.2
558.4	111.2
558.6	112.7
558.8	113.4
559.0	114.1
559.2	112.0
559.4	114.4
559.6	116.3
559.8	113.7
560.0	116.2
560.2	116.3
560.4	116.5
560.6	118.0
560.8	113.6
561.0	114.9
561.2	114.8
561.4	114.3
561.6	115.3
561.8	115.0
562.0	111.9
562.2	115.5
562.4	117.2
562.6	115.6
562.8	114.6
563.0	113.3
563.2	116.3
563.4	115.0
563.6	114.9
563.8	114.2
564.0	116.0
564.2	115.1
564.4	117.8
564.6	116.3
564.8	114.0
565.0	115.0
565.2	115.4
565.4	117.1
565.6	115.5
565.8	114.8
566.0	113.5
566.2	114.6
566.4	114.8
566.6	117.4
566.8	118.0
567.0	116.0
567.2	114.5
567.4	116.7
567.6	115.8
567.8	116.1
568.0	118.1
568.2	117.7
568.4	116.6
568.6	114.4
568.8	117.6
569.0	115.0
569.2	115.2
569.4	115.2
569.6	116.8
569.8	115.0
570.0	115.0
570.2	115.0
570.4	113.1
570.6	114.5
570.8	114.0
571.0	115.6
571.2	115.0
571.4	113.9
571.6	116.9
571.8	114.2
572.0	111.5
572.2	114.0
572.4	115.2
572.6	115.9
572.8	111.2
573.0	113.8
573.2	113.0
573.4	113.7
573.6	114.5
573.8	114.0
574.0	113.3
574.2	112.2
574.4	109.9
574.6	113.4
574.8	112.1
575.0	115.4
575.2	112.0
575.4	111.6
575.6	113.7
575.8	113.5
576.0	111.9
576.2	111.6
576.4	108.7
576.6	111.2
576.8	111.5
577.0	112.3
577.2	111.9
577.4	111.1
577.6	110.3
577.8	110.8
578.0	109.8
578.2	108.9
578.4	109.2
578.6	111.9
578.8	108.9
579.0	108.1
579.2	111.2
579.4	109.3
579.6	108.4
579.8	108.8
580.0	107.7
580.2	108.6
580.4	109.5
580.6	110.2
580.8	108.9
581.0	110.0
581.2	107.9
581.4	108.8
581.6	106.2
581.8	108.5
582.0	108.1
582.2	105.8
582.4	105.9
582.6	108.8
582.8	106.5
583.0	107.3
583.2	106.4
583.4	107.0
583.6	106.4
583.8	104.4
584.0	107.6
584.2	104.7
584.4	106.2
584.6	107.0
584.8	106.2
585.0	105.6
585.2	105.4
585.4	105.6
585.6	108.5
585.8	106.7
586.0	102.6
586.2	104.0
586.4	104.3
586.6	104.5
586.8	103.1
587.0	105.7
587.2	102.4
587.4	102.1
587.6	104.2
587.8	103.6
588.0	103.2
588.2	102.9
588.4	104.4
588.6	103.3
588.8	103.2
589.0	103.1
589.2	102.2
589.4	100.6
589.6	100.6
589.8	102.0
590.0	99.38
590.2	100.8
590.4	101.4
590.6	98.60
590.8	99.36
591.0	99.72
591.2	99.27
591.4	99.46
591.6	98.67
591.8	100.0
592.0	96.65
592.2	99.07
592.4	98.91
592.6	101.1
592.8	96.47
593.0	99.56
593.2	100.8
593.4	99.71
593.6	98.47
593.8	97.91
594.0	98.22
594.2	100.0
594.4	98.56
594.6	95.57
594.8	96.73
595.0	100.1
595.2	97.34
595.4	97.99
595.6	97.35
595.8	98.02
596.0	95.08
596.2	94.75
596.4	96.18
596.6	95.35
596.8	97.13
597.0	95.48
597.2	95.92
597.4	94.67
597.6	94.38
597.8	94.11
598.0	93.99
598.2	94.25
598.4	93.15
598.6	92.93
598.8	93.84
599.0	93.12
599.2	91.25
599.4	93.61
599.6	91.39
599.8	93.89
600.0	94.14
600.2	93.23
600.4	90.69
600.6	89.18
600.8	90.85
601.0	92.01
601.2	91.45
601.4	91.85
601.6	88.17
601.8	91.78
602.0	89.28
602.2	90.28
602.4	93.77
602.6	90.12
602.8	90.30
603.0	88.97
603.2	89.31
603.4	89.38
603.6	89.35
603.8	89.13
604.0	89.33
604.2	89.15
604.4	86.58
604.6	88.51
604.8	88.79
605.0	88.57
605.2	86.96
605.4	87.95
605.6	86.49
605.8	87.93
606.0	85.63
606.2	85.77
606.4	85.84
606.6	84.96
606.8	85.51
607.0	85.54
607.2	87.25
607.4	87.28
607.6	85.85
607.8	84.51
608.0	83.93
608.2	85.53
608.4	83.21
608.6	82.69
608.8	83.47
609.0	83.37
609.2	82.74
609.4	84.55
609.6	81.47
609.8	83.51
610.0	82.34
610.2	84.35
610.4	82.94
610.6	81.60
610.8	80.18
611.0	79.86
611.2	82.55
611.4	81.68
611.6	80.47
611.8	80.73
612.0	81.01
612.2	81.89
612.4	78.35
612.6	79.62
612.8	80.89
613.0	78.09
613.2	81.11
613.4	79.44
613.6	80.86
613.8	81.96
614.0	77.12
614.2	77.84
614.4	79.32
614.6	79.21
614.8	77.18
615.0	76.08
615.2	77.24
615.4	77.05
615.6	77.34
615.8	77.92
616.0	78.12
616.2	76.48
616.4	77.54
616.6	75.76
616.8	74.65
617.0	74.61
617.2	75.36
617.4	74.33
617.6	75.71
617.8	75.79
618.0	76.02
618.2	74.95
618.4	74.10
618.6	74.20
618.8	74.14
619.0	74.28
619.2	73.28
619.4	73.01
619.6	69.76
619.8	73.19
620.0	71.43
620.2	72.82
620.4	70.68
620.6	70.91
620.8	69.99
621.0	71.47
621.2	70.33
621.4	70.63
621.6	70.37
621.8	66.75
622.0	69.49
622.2	70.01
622.4	68.40
622.6	68.05
622.8	67.48
623.0	69.01
623.2	68.20
623.4	68.96
623.6	69.33
623.8	67.20
624.0	67.31
624.2	66.91
624.4	65.67
624.6	65.79
624.8	66.32
625.0	67.53
625.2	65.96
625.4	66.31
625.6	66.45
625.8	64.91
626.0	67.24
626.2	66.64
626.4	65.57
626.6	63.79
626.8	63.51
627.0	66.62
627.2	64.92
627.4	64.83
627.6	62.52
627.8	63.05
628.0	63.57
628.2	63.32
628.4	64.41
628.6	62.50
628.8	62.78
629.0	66.10
629.2	62.48
629.4	62.14
629.6	61.67
629.8	61.63
630.0	60.25
630.2	60.78
630.4	61.31
630.6	61.07
630.8	61.52
631.0	60.66
631.2	61.26
631.4	58.71
631.6	57.98
631.8	58.95
632.0	59.23
632.2	59.73
632.4	59.56
632.6	60.41
632.8	58.91
633.0	57.06
633.2	60.58
633.4	57.87
633.6	58.60
633.8	58.30
634.0	56.52
634.2	56.86
634.4	56.84
634.6	56.59
634.8	57.11
635.0	53.55
635.2	56.68
635.4	57.86
635.6	56.18
635.8	56.12
636.0	55.82
636.2	55.04
636.4	55.64
636.6	54.69
636.8	55.05
637.0	55.28
637.2	52.92
637.4	54.12
637.6	54.67
637.8	53.87
638.0	53.51
638.2	53.34
638.4	55.12
638.6	52.95
638.8	53.12
639.0	53.09
639.2	51.98
639.4	51.01
639.6	53.36
639.8	50.70
640.0	49.65
640.2	50.40
640.4	51.49
640.6	50.26
640.8	50.54
641.0	50.46
641.2	50.04
641.4	49.85
641.6	49.93
641.8	49.54
642.0	50.85
642.2	49.80
642.4	49.00
642.6	50.17
642.8	49.54
643.0	48.45
643.2	48.14
643.4	47.63
643.6	49.15
643.8	46.97
644.0	46.64
644.2	47.90
644.4	46.77
644.6	45.74
644.8	46.16
645.0	45.28
645.2	45.89
645.4	44.55
645.6	46.16
645.8	45.88
646.0	46.45
646.2	44.92
646.4	44.05
646.6	43.78
646.8	44.11
647.0	45.92
647.2	43.95
647.4	43.94
647.6	43.08
647.8	42.46
648.0	43.58
648.2	42.97
648.4	43.18
648.6	41.84
648.8	42.11
649.0	42.43
649.2	42.87
649.4	42.20
649.6	41.63
649.8	41.71
650.0	41.15
650.2	42.20
650.4	40.90
650.6	39.96
650.8	41.54
651.0	39.48
651.2	41.73
651.4	40.53
651.6	40.05
651.8	39.36
652.0	39.02
652.2	39.59
652.4	38.24
652.6	38.35
652.8	38.19
653.0	39.00
653.2	37.67
653.4	37.64
653.6	37.29
653.8	37.58
654.0	39.12
654.2	38.36
654.4	38.51
654.6	38.62
654.8	36.53
655.0	36.66
655.2	36.52
655.4	37.63
655.6	35.88
655.8	35.89
656.0	36.71
656.2	35.97
656.4	35.97
656.6	35.28
656.8	33.88
657.0	34.94
657.2	34.97
657.4	33.99
657.6	34.96
657.8	34.30
658.0	34.27
658.2	33.99
658.4	34.44
658.6	33.89
658.8	34.17
659.0	32.37
659.2	33.21
659.4	32.56
659.6	32.63
659.8	32.39
660.0	32.09
660.2	32.97
660.4	32.26
660.6	32.47
660.8	32.16
661.0	31.66
661.2	30.53
661.4	31.81
661.6	31.47
661.8	31.46
662.0	31.39
662.2	30.67
662.4	31.02
662.6	30.58
662.8	31.01
663.0	29.84
663.2	30.04
663.4	30.55
663.6	29.57
663.8	29.00
664.0	29.69
664.2	29.45
664.4	29.35
664.6	28.39
664.8	28.87
665.0	27.61
665.2	28.83
665.4	28.38
665.6	28.92
665.8	28.87
666.0	27.85
666.2	28.12
666.4	28.04
666.6	28.04
666.8	27.59
667.0	26.58
667.2	26.82
667.4	26.44
667.6	26.27
667.8	26.06
668.0	26.09
668.2	25.55
668.4	26.06
668.6	25.57
668.8	25.20
669.0	26.06
669.2	24.17
669.4	25.41
669.6	26.38
669.8	25.78
670.0	26.31
670.2	24.59
670.4	24.67
670.6	24.62
670.8	25.38
671.0	23.81
671.2	24.79
671.4	23.92
671.6	24.35
671.8	23.64
672.0	24.63
672.2	22.71
672.4	23.11
672.6	23.09
672.8	22.49
673.0	22.78
673.2	23.32
673.4	23.94
673.6	22.47
673.8	23.23
674.0	23.15
674.2	23.43
674.4	21.80
674.6	22.30
674.8	21.56
675.0	22.10
675.2	21.91
675.4	22.51
675.6	22.87
675.8	21.20
676.0	21.39
676.2	20.68
676.4	21.64
676.6	21.46
676.8	20.39
677.0	21.92
677.2	21.11
677.4	20.67
677.6	20.48
677.8	20.97
678.0	19.64
678.2	19.57
678.4	19.69
678.6	19.63
678.8	19.85
679.0	19.37
679.2	19.01
679.4	19.44
679.6	19.88
679.8	18.82
680.0	18.25
680.2	19.05
680.4	19.37
680.6	19.21
680.8	19.07
681.0	17.70
681.2	17.94
681.4	17.63
681.6	17.51
681.8	18.54
682.0	17.59
682.2	17.62
682.4	18.42
682.6	17.31
682.8	17.70
683.0	16.73
683.2	17.58
683.4	16.70
683.6	16.44
683.8	16.66
684.0	16.97
684.2	17.27
684.4	16.99
684.6	16.39
684.8	16.52
685.0	15.54
685.2	16.35
685.4	16.05
685.6	16.32
685.8	15.52
686.0	16.38
686.2	15.75
686.4	15.58
686.6	15.13
686.8	15.94
687.0	14.82
687.2	14.86
687.4	15.47
687.6	15.47
687.8	14.43
688.0	15.12
688.2	14.75
688.4	14.24
688.6	14.08
688.8	14.66
689.0	14.49
689.2	13.88
689.4	14.69
689.6	13.85
689.8	14.12
690.0	14.26
690.2	14.55
690.4	13.88
690.6	13.47
690.8	13.62
691.0	14.39
691.2	12.72
691.4	12.41
691.6	13.65
691.8	14.18
692.0	14.48
692.2	13.06
692.4	13.71
692.6	13.02
692.8	13.43
693.0	13.14
693.2	13.33
693.4	13.04
693.6	12.36
693.8	12.53
694.0	11.86
694.2	12.42
694.4	11.90
694.6	13.11
694.8	12.19
695.0	12.37
695.2	12.31
695.4	12.02
695.6	10.73
695.8	11.78
696.0	11.58
696.2	11.75
696.4	11.37
696.6	11.70
696.8	11.37
697.0	11.20
697.2	11.93
697.4	11.10
697.6	10.58
697.8	10.54
698.0	10.49
698.2	11.37
698.4	11.41
698.6	10.59
698.8	10.06
699.0	10.87
699.2	10.90
699.4	10.75
699.6	10.63
699.8	11.22
700.0	10.11
