# Supplementary material for: Rolling circle amplification (RCA) -based biosensor system for the fluorescent detection of miR-129-2-3p miRNA
Source: PeerJ. 2022 Oct 24;10:e14257. doi: 10.7717/peerj.14257 (PMC9610657; doi:10.7717/peerj.14257)
Supplement: Supplemental Information 4 — The relationship between fluorescence intensity and ligation time (A), polymerization time (B), and the concentration of phi29 DNA polymerase (C) and dNTPs (D). F and F0 were the fluorescence intensity induced by target miRNA and Blank, respectively. The error bar was calculated from two independent experiments. [file peerj-10-14257-s004.zip › Raw for Fig2/raw for Fig2A/F0.5-2.TXT]

Sample:	'CuS Ex(EM)
File name:	40-1.FDS
Run Date:	'20:26:49, 12/31/2021
Operator:	fzdx
Comment:	'

Instrument
Model:	F-4600 FL Spectrophotometer
Serial Number:	2643-003
ROM Version:	5J24000 01

Instrument Parameters
Measurement type:	Wavelength scan
Scan mode:	Emission
Data mode:	Fluorescence
EX WL:	480.0 nm
EM  Start WL:	500.0 nm
EM  End WL:	700.0 nm
Scan speed:	240 nm/min
Delay:	0.0 s
EX Slit:	5.0 nm
EM Slit:	5.0 nm
PMT Voltage:	700 V
Response:	0.004 s
Corrected spectra:	Off
Shutter control:	On

Peak integration
Integration method:	Rectangular
Sensitivity:	1
Threshold:	1.000

Peaks
No.	Start(nm)	Apex(nm)	End(nm)	Height(Data)	Valley(nm)	Valley(Data)
1	500.0	549.4	549.8	93.56	549.8	87.97
2	549.8	552.4	554.2	94.76	554.2	87.46
3	554.2	559.6	563.0	95.06	563.0	89.16
4	563.0	564.6	589.0	93.06	589.0	66.68
5	589.0	590.0	596.8	69.61	596.8	61.54
6	596.8	597.6	606.0	64.08	606.0	56.28
7	606.0	606.6	610.0	58.20	610.0	54.52
8	610.0	610.2	615.2	56.51	615.2	51.00
9	615.2	616.0	624.4	52.64	624.4	45.16
10	624.4	624.6	632.6	47.31	632.6	41.24
11	632.6	634.0	635.6	43.69	635.6	41.62
12	635.6	637.4	658.2	44.68	658.2	26.59
13	658.2	659.0	670.2	27.89	670.2	16.57
14	670.2	671.0	697.0	17.73	697.0	7.606

Data Points
nm	Data
500.0	6.473
500.2	5.950
500.4	6.360
500.6	6.321
500.8	6.213
501.0	6.360
501.2	6.211
501.4	6.373
501.6	6.350
501.8	6.395
502.0	6.340
502.2	6.430
502.4	6.230
502.6	6.032
502.8	6.525
503.0	6.209
503.2	6.685
503.4	5.933
503.6	6.113
503.8	7.012
504.0	6.431
504.2	5.987
504.4	6.703
504.6	6.492
504.8	6.157
505.0	6.534
505.2	6.735
505.4	6.932
505.6	6.875
505.8	7.057
506.0	7.086
506.2	6.919
506.4	7.581
506.6	6.832
506.8	6.747
507.0	7.392
507.2	7.583
507.4	8.173
507.6	7.493
507.8	7.808
508.0	7.585
508.2	8.019
508.4	8.574
508.6	7.729
508.8	8.258
509.0	7.936
509.2	8.070
509.4	9.058
509.6	9.086
509.8	8.162
510.0	8.738
510.2	8.824
510.4	8.633
510.6	9.008
510.8	8.770
511.0	10.17
511.2	9.465
511.4	9.918
511.6	10.31
511.8	9.761
512.0	9.957
512.2	9.990
512.4	10.54
512.6	10.58
512.8	11.71
513.0	11.17
513.2	11.10
513.4	11.93
513.6	11.33
513.8	11.58
514.0	12.94
514.2	12.38
514.4	12.23
514.6	13.09
514.8	12.56
515.0	13.55
515.2	14.16
515.4	14.15
515.6	14.66
515.8	14.14
516.0	14.55
516.2	15.19
516.4	15.62
516.6	15.82
516.8	16.31
517.0	16.84
517.2	16.12
517.4	17.71
517.6	17.77
517.8	18.64
518.0	18.15
518.2	19.15
518.4	19.01
518.6	19.98
518.8	19.78
519.0	20.07
519.2	21.68
519.4	21.66
519.6	21.08
519.8	21.67
520.0	22.10
520.2	23.22
520.4	23.65
520.6	23.93
520.8	24.83
521.0	25.43
521.2	25.43
521.4	26.27
521.6	26.24
521.8	27.18
522.0	26.94
522.2	28.41
522.4	28.82
522.6	29.27
522.8	30.85
523.0	31.43
523.2	30.89
523.4	31.45
523.6	31.85
523.8	33.52
524.0	33.88
524.2	34.47
524.4	36.06
524.6	36.82
524.8	35.21
525.0	36.97
525.2	36.57
525.4	37.88
525.6	37.52
525.8	38.09
526.0	39.12
526.2	40.61
526.4	41.67
526.6	40.75
526.8	43.28
527.0	42.40
527.2	44.53
527.4	45.08
527.6	45.92
527.8	45.35
528.0	46.68
528.2	46.78
528.4	47.17
528.6	47.81
528.8	48.65
529.0	49.08
529.2	49.57
529.4	49.86
529.6	49.86
529.8	51.98
530.0	51.69
530.2	51.61
530.4	52.14
530.6	53.07
530.8	52.05
531.0	55.36
531.2	55.42
531.4	56.17
531.6	55.89
531.8	57.47
532.0	57.60
532.2	58.13
532.4	58.59
532.6	58.97
532.8	59.23
533.0	61.27
533.2	61.49
533.4	61.96
533.6	61.41
533.8	64.02
534.0	62.92
534.2	64.16
534.4	64.50
534.6	65.23
534.8	66.08
535.0	65.94
535.2	66.25
535.4	66.87
535.6	67.46
535.8	68.05
536.0	68.20
536.2	68.44
536.4	68.47
536.6	68.56
536.8	67.81
537.0	71.21
537.2	72.26
537.4	71.19
537.6	71.43
537.8	73.69
538.0	71.80
538.2	73.07
538.4	75.30
538.6	75.54
538.8	75.10
539.0	73.39
539.2	75.85
539.4	76.46
539.6	76.51
539.8	77.97
540.0	78.58
540.2	77.46
540.4	77.28
540.6	79.34
540.8	79.09
541.0	79.38
541.2	80.35
541.4	79.35
541.6	81.64
541.8	80.81
542.0	80.77
542.2	81.49
542.4	81.42
542.6	83.32
542.8	81.16
543.0	80.76
543.2	83.04
543.4	84.37
543.6	82.54
543.8	85.29
544.0	85.06
544.2	85.01
544.4	86.13
544.6	86.98
544.8	85.96
545.0	87.63
545.2	87.07
545.4	85.94
545.6	86.37
545.8	88.89
546.0	86.08
546.2	87.33
546.4	88.30
546.6	85.12
546.8	87.19
547.0	89.68
547.2	86.76
547.4	90.07
547.6	89.20
547.8	89.57
548.0	91.64
548.2	89.63
548.4	90.32
548.6	90.79
548.8	91.07
549.0	90.77
549.2	92.23
549.4	93.56
549.6	91.28
549.8	87.97
550.0	92.34
550.2	92.01
550.4	91.25
550.6	93.33
550.8	91.27
551.0	90.14
551.2	92.65
551.4	92.37
551.6	94.76
551.8	93.88
552.0	93.74
552.2	93.42
552.4	94.76
552.6	88.98
552.8	92.99
553.0	92.67
553.2	93.58
553.4	95.11
553.6	94.22
553.8	95.67
554.0	92.54
554.2	87.46
554.4	91.87
554.6	93.13
554.8	94.00
555.0	93.13
555.2	94.28
555.4	92.78
555.6	94.99
555.8	95.02
556.0	95.57
556.2	93.82
556.4	94.13
556.6	94.33
556.8	92.65
557.0	97.01
557.2	91.22
557.4	94.53
557.6	93.85
557.8	96.00
558.0	94.34
558.2	93.33
558.4	92.72
558.6	92.64
558.8	93.94
559.0	92.93
559.2	94.77
559.4	94.46
559.6	95.06
559.8	94.77
560.0	92.07
560.2	92.75
560.4	92.13
560.6	94.23
560.8	93.60
561.0	92.13
561.2	94.11
561.4	91.00
561.6	93.34
561.8	91.93
562.0	92.60
562.2	91.40
562.4	90.92
562.6	92.54
562.8	92.61
563.0	89.16
563.2	90.35
563.4	90.12
563.6	92.78
563.8	90.29
564.0	92.03
564.2	91.19
564.4	92.53
564.6	93.06
564.8	89.25
565.0	90.27
565.2	88.36
565.4	90.36
565.6	88.53
565.8	90.35
566.0	89.58
566.2	89.43
566.4	89.78
566.6	85.89
566.8	87.70
567.0	90.57
567.2	86.48
567.4	86.89
567.6	88.70
567.8	90.44
568.0	87.49
568.2	88.24
568.4	88.42
568.6	87.80
568.8	85.59
569.0	87.10
569.2	86.33
569.4	87.15
569.6	86.52
569.8	86.43
570.0	83.86
570.2	86.25
570.4	83.92
570.6	86.52
570.8	83.52
571.0	84.75
571.2	84.31
571.4	86.68
571.6	83.18
571.8	84.83
572.0	83.23
572.2	83.06
572.4	83.43
572.6	82.74
572.8	83.27
573.0	83.62
573.2	83.19
573.4	82.56
573.6	82.34
573.8	82.21
574.0	82.49
574.2	81.59
574.4	78.99
574.6	81.90
574.8	80.45
575.0	80.86
575.2	79.69
575.4	80.36
575.6	77.37
575.8	78.63
576.0	78.60
576.2	81.42
576.4	77.90
576.6	79.63
576.8	78.21
577.0	78.42
577.2	78.28
577.4	78.37
577.6	78.87
577.8	78.04
578.0	79.64
578.2	77.56
578.4	75.69
578.6	76.59
578.8	76.19
579.0	78.41
579.2	76.25
579.4	77.68
579.6	74.97
579.8	75.30
580.0	76.79
580.2	75.71
580.4	76.65
580.6	75.41
580.8	72.88
581.0	74.34
581.2	75.76
581.4	75.36
581.6	75.17
581.8	74.24
582.0	74.59
582.2	74.92
582.4	75.45
582.6	73.98
582.8	71.56
583.0	75.27
583.2	73.42
583.4	74.34
583.6	72.86
583.8	73.89
584.0	73.40
584.2	72.00
584.4	73.87
584.6	71.34
584.8	72.34
585.0	69.80
585.2	72.23
585.4	73.22
585.6	71.08
585.8	71.06
586.0	70.08
586.2	70.33
586.4	73.09
586.6	70.43
586.8	70.61
587.0	70.44
587.2	69.10
587.4	69.42
587.6	70.42
587.8	69.86
588.0	69.29
588.2	69.44
588.4	68.08
588.6	68.67
588.8	67.60
589.0	66.68
589.2	69.01
589.4	67.24
589.6	68.58
589.8	68.68
590.0	69.61
590.2	66.53
590.4	66.73
590.6	67.62
590.8	67.79
591.0	67.77
591.2	66.64
591.4	68.12
591.6	67.22
591.8	66.48
592.0	68.17
592.2	66.43
592.4	64.89
592.6	66.49
592.8	65.11
593.0	64.52
593.2	65.93
593.4	65.48
593.6	64.19
593.8	64.43
594.0	65.81
594.2	63.31
594.4	63.64
594.6	63.41
594.8	64.17
595.0	64.14
595.2	62.25
595.4	64.96
595.6	63.39
595.8	64.20
596.0	65.20
596.2	63.70
596.4	63.21
596.6	62.50
596.8	61.54
597.0	64.01
597.2	62.75
597.4	63.13
597.6	64.08
597.8	63.17
598.0	63.98
598.2	61.67
598.4	61.33
598.6	61.50
598.8	61.83
599.0	61.76
599.2	60.45
599.4	60.99
599.6	61.62
599.8	60.97
600.0	60.56
600.2	59.79
600.4	61.08
600.6	60.37
600.8	61.49
601.0	61.04
601.2	59.34
601.4	60.91
601.6	60.74
601.8	62.43
602.0	59.73
602.2	60.15
602.4	60.62
602.6	58.99
602.8	60.33
603.0	59.99
603.2	59.40
603.4	57.57
603.6	59.19
603.8	58.14
604.0	58.43
604.2	58.10
604.4	58.59
604.6	57.86
604.8	58.58
605.0	59.03
605.2	57.34
605.4	57.77
605.6	57.11
605.8	57.73
606.0	56.28
606.2	57.46
606.4	57.37
606.6	58.20
606.8	57.68
607.0	58.04
607.2	56.76
607.4	57.45
607.6	57.09
607.8	57.42
608.0	57.06
608.2	57.77
608.4	55.12
608.6	57.12
608.8	55.97
609.0	56.28
609.2	57.60
609.4	55.93
609.6	56.05
609.8	55.03
610.0	54.52
610.2	56.51
610.4	54.52
610.6	54.83
610.8	56.20
611.0	55.42
611.2	54.78
611.4	53.55
611.6	54.07
611.8	54.29
612.0	53.51
612.2	54.51
612.4	53.68
612.6	53.59
612.8	54.11
613.0	53.25
613.2	52.61
613.4	53.12
613.6	54.00
613.8	52.95
614.0	54.27
614.2	52.02
614.4	52.18
614.6	51.43
614.8	51.33
615.0	51.92
615.2	51.00
615.4	53.90
615.6	52.33
615.8	51.15
616.0	52.64
616.2	52.42
616.4	51.87
616.6	51.55
616.8	52.06
617.0	51.48
617.2	50.98
617.4	50.56
617.6	51.00
617.8	52.06
618.0	50.72
618.2	49.78
618.4	49.99
618.6	51.22
618.8	49.34
619.0	50.08
619.2	49.39
619.4	48.40
619.6	49.38
619.8	49.35
620.0	49.48
620.2	50.06
620.4	50.98
620.6	48.28
620.8	48.49
621.0	48.32
621.2	47.62
621.4	48.09
621.6	48.42
621.8	47.32
622.0	46.21
622.2	48.84
622.4	46.63
622.6	48.58
622.8	46.44
623.0	47.04
623.2	46.88
623.4	47.07
623.6	45.99
623.8	45.22
624.0	47.00
624.2	46.83
624.4	45.16
624.6	47.31
624.8	46.54
625.0	46.15
625.2	46.42
625.4	46.28
625.6	45.92
625.8	45.19
626.0	44.79
626.2	45.66
626.4	44.88
626.6	44.67
626.8	44.28
627.0	45.76
627.2	43.78
627.4	43.92
627.6	43.31
627.8	43.88
628.0	44.46
628.2	43.46
628.4	43.93
628.6	42.95
628.8	42.17
629.0	44.05
629.2	42.60
629.4	41.67
629.6	43.04
629.8	42.90
630.0	42.75
630.2	42.75
630.4	42.22
630.6	41.73
630.8	42.21
631.0	41.77
631.2	40.55
631.4	43.16
631.6	41.94
631.8	43.13
632.0	41.90
632.2	40.91
632.4	43.17
632.6	41.24
632.8	41.88
633.0	41.26
633.2	41.57
633.4	41.90
633.6	42.43
633.8	42.87
634.0	43.69
634.2	42.18
634.4	42.69
634.6	42.17
634.8	42.90
635.0	43.06
635.2	42.28
635.4	41.85
635.6	41.62
635.8	42.66
636.0	42.78
636.2	43.33
636.4	43.63
636.6	42.98
636.8	43.25
637.0	42.98
637.2	43.35
637.4	44.68
637.6	42.59
637.8	43.31
638.0	42.63
638.2	42.55
638.4	43.26
638.6	42.07
638.8	42.69
639.0	40.92
639.2	41.89
639.4	42.82
639.6	40.87
639.8	41.95
640.0	41.54
640.2	40.37
640.4	38.65
640.6	39.65
640.8	39.64
641.0	38.85
641.2	39.25
641.4	38.31
641.6	38.31
641.8	36.57
642.0	38.21
642.2	38.13
642.4	36.82
642.6	37.27
642.8	35.15
643.0	34.99
643.2	36.12
643.4	36.53
643.6	35.49
643.8	35.05
644.0	34.33
644.2	34.54
644.4	34.28
644.6	33.88
644.8	34.41
645.0	34.15
645.2	34.68
645.4	33.04
645.6	33.75
645.8	33.20
646.0	34.02
646.2	34.79
646.4	32.56
646.6	33.51
646.8	33.33
647.0	32.60
647.2	33.60
647.4	32.42
647.6	31.95
647.8	32.23
648.0	31.19
648.2	31.96
648.4	31.86
648.6	31.81
648.8	32.55
649.0	32.08
649.2	31.57
649.4	31.11
649.6	31.35
649.8	31.63
650.0	31.49
650.2	31.61
650.4	30.01
650.6	31.33
650.8	31.10
651.0	30.81
651.2	30.68
651.4	30.15
651.6	30.72
651.8	30.31
652.0	29.57
652.2	30.99
652.4	29.77
652.6	29.95
652.8	28.74
653.0	30.23
653.2	29.10
653.4	30.49
653.6	29.40
653.8	29.64
654.0	29.99
654.2	30.20
654.4	28.98
654.6	30.32
654.8	30.09
655.0	28.36
655.2	29.31
655.4	28.17
655.6	29.60
655.8	27.83
656.0	29.20
656.2	27.81
656.4	28.76
656.6	28.74
656.8	28.83
657.0	27.48
657.2	28.12
657.4	27.46
657.6	27.54
657.8	27.79
658.0	27.02
658.2	26.59
658.4	26.87
658.6	27.87
658.8	27.35
659.0	27.89
659.2	27.07
659.4	27.73
659.6	26.36
659.8	25.35
660.0	26.04
660.2	24.39
660.4	25.91
660.6	25.47
660.8	25.63
661.0	24.23
661.2	25.18
661.4	24.55
661.6	23.83
661.8	24.61
662.0	24.93
662.2	24.46
662.4	24.17
662.6	24.55
662.8	24.51
663.0	23.43
663.2	22.83
663.4	22.40
663.6	22.38
663.8	21.78
664.0	22.99
664.2	21.97
664.4	21.24
664.6	21.31
664.8	21.20
665.0	21.50
665.2	21.11
665.4	21.33
665.6	20.89
665.8	20.49
666.0	21.03
666.2	19.63
666.4	20.15
666.6	19.31
666.8	19.28
667.0	19.72
667.2	19.37
667.4	18.86
667.6	19.36
667.8	18.60
668.0	18.96
668.2	18.29
668.4	18.77
668.6	19.05
668.8	19.35
669.0	17.42
669.2	17.48
669.4	17.81
669.6	18.25
669.8	17.11
670.0	16.76
670.2	16.57
670.4	16.77
670.6	16.63
670.8	16.80
671.0	17.73
671.2	16.85
671.4	16.62
671.6	15.65
671.8	16.22
672.0	15.84
672.2	15.80
672.4	16.70
672.6	15.70
672.8	16.27
673.0	14.94
673.2	15.09
673.4	15.43
673.6	15.87
673.8	15.07
674.0	16.12
674.2	15.49
674.4	15.21
674.6	15.14
674.8	14.83
675.0	15.75
675.2	15.10
675.4	14.58
675.6	15.04
675.8	14.57
676.0	15.04
676.2	14.64
676.4	14.93
676.6	14.34
676.8	13.83
677.0	14.24
677.2	13.68
677.4	13.76
677.6	14.17
677.8	13.35
678.0	13.89
678.2	13.94
678.4	13.72
678.6	13.74
678.8	13.08
679.0	13.05
679.2	13.03
679.4	13.28
679.6	13.25
679.8	13.31
680.0	13.08
680.2	12.81
680.4	13.15
680.6	12.36
680.8	13.24
681.0	12.31
681.2	12.11
681.4	11.46
681.6	12.72
681.8	12.44
682.0	12.45
682.2	11.81
682.4	12.62
682.6	11.59
682.8	11.62
683.0	11.95
683.2	11.77
683.4	12.05
683.6	11.40
683.8	11.54
684.0	11.63
684.2	10.53
684.4	11.47
684.6	10.95
684.8	11.25
685.0	11.43
685.2	10.46
685.4	10.84
685.6	10.80
685.8	11.52
686.0	11.87
686.2	10.72
686.4	10.84
686.6	10.88
686.8	11.27
687.0	10.97
687.2	10.74
687.4	10.76
687.6	11.03
687.8	10.47
688.0	10.37
688.2	10.38
688.4	10.91
688.6	9.940
688.8	9.913
689.0	9.266
689.2	10.27
689.4	11.19
689.6	9.499
689.8	9.723
690.0	10.71
690.2	9.567
690.4	9.828
690.6	9.738
690.8	9.854
691.0	9.222
691.2	8.703
691.4	9.615
691.6	9.646
691.8	9.327
692.0	9.317
692.2	8.748
692.4	9.153
692.6	9.283
692.8	9.108
693.0	9.344
693.2	8.776
693.4	8.754
693.6	8.950
693.8	8.649
694.0	9.170
694.2	8.384
694.4	8.472
694.6	8.878
694.8	8.659
695.0	7.815
695.2	8.487
695.4	8.454
695.6	8.561
695.8	8.173
696.0	8.315
696.2	7.846
696.4	7.712
696.6	7.625
696.8	8.178
697.0	7.606
697.2	8.343
697.4	8.443
697.6	8.439
697.8	7.756
698.0	7.566
698.2	7.779
698.4	8.613
698.6	7.477
698.8	7.459
699.0	7.472
699.2	7.684
699.4	7.246
699.6	7.444
699.8	7.653
700.0	7.854
