# Supplementary material for: Rolling circle amplification (RCA) -based biosensor system for the fluorescent detection of miR-129-2-3p miRNA
Source: PeerJ. 2022 Oct 24;10:e14257. doi: 10.7717/peerj.14257 (PMC9610657; doi:10.7717/peerj.14257)
Supplement: Supplemental Information 4 — The relationship between fluorescence intensity and ligation time (A), polymerization time (B), and the concentration of phi29 DNA polymerase (C) and dNTPs (D). F and F0 were the fluorescence intensity induced by target miRNA and Blank, respectively. The error bar was calculated from two independent experiments. [file peerj-10-14257-s004.zip › Raw for Fig2/raw for Fig2A/F0.TXT]

Data Points
nm	Data
500.0	5.579
500.2	5.530
500.4	5.616
500.6	5.527
500.8	6.053
501.0	5.276
501.2	5.104
501.4	5.661
501.6	5.562
501.8	5.454
502.0	5.620
502.2	5.622
502.4	4.695
502.6	5.193
502.8	5.399
503.0	5.252
503.2	5.211
503.4	5.312
503.6	5.265
503.8	5.326
504.0	5.250
504.2	4.999
504.4	5.206
504.6	4.907
504.8	5.004
505.0	5.335
505.2	5.171
505.4	5.425
505.6	5.513
505.8	5.019
506.0	4.924
506.2	5.329
506.4	5.255
506.6	5.866
506.8	5.569
507.0	5.629
507.2	5.216
507.4	5.470
507.6	5.648
507.8	5.374
508.0	5.412
508.2	5.628
508.4	6.116
508.6	5.849
508.8	5.951
509.0	5.895
509.2	5.598
509.4	5.750
509.6	6.141
509.8	5.694
510.0	5.919
510.2	5.886
510.4	5.855
510.6	5.960
510.8	5.958
511.0	5.895
511.2	6.430
511.4	6.430
511.6	6.554
511.8	6.021
512.0	6.669
512.2	6.040
512.4	6.286
512.6	6.984
512.8	6.823
513.0	6.841
513.2	7.328
513.4	6.443
513.6	6.896
513.8	6.835
514.0	6.702
514.2	7.307
514.4	6.212
514.6	7.703
514.8	7.432
515.0	7.686
515.2	7.343
515.4	7.441
515.6	7.278
515.8	7.878
516.0	7.966
516.2	7.753
516.4	8.332
516.6	7.598
516.8	8.539
517.0	8.832
517.2	7.825
517.4	8.014
517.6	8.632
517.8	8.571
518.0	8.897
518.2	8.740
518.4	8.931
518.6	9.581
518.8	9.538
519.0	9.497
519.2	9.251
519.4	9.027
519.6	9.445
519.8	10.29
520.0	10.38
520.2	10.63
520.4	10.59
520.6	10.62
520.8	10.76
521.0	11.11
521.2	11.96
521.4	12.13
521.6	11.74
521.8	11.77
522.0	12.37
522.2	11.85
522.4	12.33
522.6	13.54
522.8	13.31
523.0	13.57
523.2	13.41
523.4	13.44
523.6	14.21
523.8	13.70
524.0	14.44
524.2	14.26
524.4	14.56
524.6	14.78
524.8	14.73
525.0	15.44
525.2	15.70
525.4	15.21
525.6	16.05
525.8	15.38
526.0	16.44
526.2	15.94
526.4	17.62
526.6	16.92
526.8	18.64
527.0	18.18
527.2	18.24
527.4	18.09
527.6	19.24
527.8	19.19
528.0	19.73
528.2	19.47
528.4	20.38
528.6	19.77
528.8	20.01
529.0	21.20
529.2	21.23
529.4	20.74
529.6	20.59
529.8	21.81
530.0	22.94
530.2	23.21
530.4	23.44
530.6	23.75
530.8	24.03
531.0	24.42
531.2	24.37
531.4	23.89
531.6	24.15
531.8	26.65
532.0	25.38
532.2	26.42
532.4	26.47
532.6	26.22
532.8	27.99
533.0	28.13
533.2	27.24
533.4	28.45
533.6	28.73
533.8	28.42
534.0	28.37
534.2	30.08
534.4	29.51
534.6	30.05
534.8	31.11
535.0	31.03
535.2	31.78
535.4	32.41
535.6	32.91
535.8	33.57
536.0	34.62
536.2	34.58
536.4	33.89
536.6	34.61
536.8	34.27
537.0	35.33
537.2	34.69
537.4	36.01
537.6	36.41
537.8	36.10
538.0	36.89
538.2	38.46
538.4	39.50
538.6	38.61
538.8	39.54
539.0	39.52
539.2	38.64
539.4	41.13
539.6	40.37
539.8	40.37
540.0	41.75
540.2	41.48
540.4	42.68
540.6	42.01
540.8	42.45
541.0	42.99
541.2	43.65
541.4	44.59
541.6	44.26
541.8	43.91
542.0	45.46
542.2	45.03
542.4	44.74
542.6	45.73
542.8	45.98
543.0	46.63
543.2	47.67
543.4	48.12
543.6	48.56
543.8	48.69
544.0	50.66
544.2	48.84
544.4	50.02
544.6	48.78
544.8	49.64
545.0	49.40
545.2	50.77
545.4	51.85
545.6	50.03
545.8	52.10
546.0	51.15
546.2	50.64
546.4	52.07
546.6	51.27
546.8	53.89
547.0	54.15
547.2	54.72
547.4	52.69
547.6	53.63
547.8	54.90
548.0	55.38
548.2	56.00
548.4	56.48
548.6	56.95
548.8	54.33
549.0	56.90
549.2	56.92
549.4	57.19
549.6	56.29
549.8	57.34
550.0	58.35
550.2	57.87
550.4	59.11
550.6	58.43
550.8	59.10
551.0	60.64
551.2	59.22
551.4	58.98
551.6	60.53
551.8	60.64
552.0	60.15
552.2	59.76
552.4	61.05
552.6	61.03
552.8	60.94
553.0	61.78
553.2	63.72
553.4	61.36
553.6	61.08
553.8	62.19
554.0	63.03
554.2	62.85
554.4	62.26
554.6	64.45
554.8	63.92
555.0	64.31
555.2	62.97
555.4	63.47
555.6	63.52
555.8	62.45
556.0	61.86
556.2	64.77
556.4	64.74
556.6	64.44
556.8	65.56
557.0	66.21
557.2	66.72
557.4	66.87
557.6	66.32
557.8	65.92
558.0	65.61
558.2	66.24
558.4	65.66
558.6	64.30
558.8	67.02
559.0	66.36
559.2	65.91
559.4	67.98
559.6	67.79
559.8	66.88
560.0	67.20
560.2	69.43
560.4	67.45
560.6	67.87
560.8	67.86
561.0	67.38
561.2	67.68
561.4	67.44
561.6	68.90
561.8	69.34
562.0	68.22
562.2	68.74
562.4	67.50
562.6	67.60
562.8	67.79
563.0	68.21
563.2	69.92
563.4	69.13
563.6	68.05
563.8	69.10
564.0	66.92
564.2	68.91
564.4	68.48
564.6	67.60
564.8	70.44
565.0	69.36
565.2	69.31
565.4	68.93
565.6	71.00
565.8	70.08
566.0	70.51
566.2	70.91
566.4	69.19
566.6	71.01
566.8	71.52
567.0	69.69
567.2	69.99
567.4	68.06
567.6	70.03
567.8	69.47
568.0	71.22
568.2	70.05
568.4	70.37
568.6	71.76
568.8	71.20
569.0	69.65
569.2	71.39
569.4	71.52
569.6	69.42
569.8	70.42
570.0	71.03
570.2	71.76
570.4	70.41
570.6	71.25
570.8	71.40
571.0	69.20
571.2	67.93
571.4	69.75
571.6	70.37
571.8	69.77
572.0	70.08
572.2	71.01
572.4	72.28
572.6	71.14
572.8	69.58
573.0	71.19
573.2	70.06
573.4	70.83
573.6	71.68
573.8	70.87
574.0	71.39
574.2	70.46
574.4	71.33
574.6	71.07
574.8	69.81
575.0	71.41
575.2	71.73
575.4	69.73
575.6	71.36
575.8	71.45
576.0	70.60
576.2	66.31
576.4	69.98
576.6	70.68
576.8	70.05
577.0	68.81
577.2	69.06
577.4	70.90
577.6	70.70
577.8	67.84
578.0	67.84
578.2	70.01
578.4	69.25
578.6	71.33
578.8	70.85
579.0	69.82
579.2	69.12
579.4	68.95
579.6	70.97
579.8	68.46
580.0	69.94
580.2	67.63
580.4	69.29
580.6	69.86
580.8	69.49
581.0	70.60
581.2	70.80
581.4	68.97
581.6	69.50
581.8	69.50
582.0	69.89
582.2	69.47
582.4	70.85
582.6	70.35
582.8	69.05
583.0	68.57
583.2	68.59
583.4	69.66
583.6	70.00
583.8	69.11
584.0	69.71
584.2	69.77
584.4	67.29
584.6	69.54
584.8	67.68
585.0	70.50
585.2	69.41
585.4	67.86
585.6	67.74
585.8	67.97
586.0	67.11
586.2	69.11
586.4	68.89
586.6	67.93
586.8	65.43
587.0	68.36
587.2	67.87
587.4	67.37
587.6	68.46
587.8	67.44
588.0	66.89
588.2	68.24
588.4	66.88
588.6	68.48
588.8	66.37
589.0	68.32
589.2	68.48
589.4	65.97
589.6	66.05
589.8	68.99
590.0	68.40
590.2	67.30
590.4	67.03
590.6	66.18
590.8	66.89
591.0	65.83
591.2	66.41
591.4	65.11
591.6	65.64
591.8	66.67
592.0	67.63
592.2	65.08
592.4	67.93
592.6	67.55
592.8	66.29
593.0	67.23
593.2	67.31
593.4	64.48
593.6	68.31
593.8	65.22
594.0	65.62
594.2	64.99
594.4	65.98
594.6	66.33
594.8	65.38
595.0	64.56
595.2	64.11
595.4	66.03
595.6	65.93
595.8	64.11
596.0	66.68
596.2	65.39
596.4	63.13
596.6	63.60
596.8	64.14
597.0	66.01
597.2	65.65
597.4	64.27
597.6	64.15
597.8	65.39
598.0	64.45
598.2	65.33
598.4	63.40
598.6	65.61
598.8	66.54
599.0	64.24
599.2	64.31
599.4	62.85
599.6	63.50
599.8	62.96
600.0	62.75
600.2	64.97
600.4	62.38
600.6	64.36
600.8	65.01
601.0	63.36
601.2	64.08
601.4	62.20
601.6	63.94
601.8	62.83
602.0	62.17
602.2	62.03
602.4	63.43
602.6	63.16
602.8	62.02
603.0	62.02
603.2	62.57
603.4	62.27
603.6	61.25
603.8	62.98
604.0	61.07
604.2	60.67
604.4	62.81
604.6	60.35
604.8	59.96
605.0	60.71
605.2	61.84
605.4	61.27
605.6	61.31
605.8	62.23
606.0	60.45
606.2	60.75
606.4	59.85
606.6	60.80
606.8	59.47
607.0	59.24
607.2	60.19
607.4	59.16
607.6	59.89
607.8	60.28
608.0	59.10
608.2	61.25
608.4	58.91
608.6	59.32
608.8	58.00
609.0	60.15
609.2	59.44
609.4	58.60
609.6	59.87
609.8	59.46
610.0	57.20
610.2	56.94
610.4	58.46
610.6	56.77
610.8	58.11
611.0	57.57
611.2	57.95
611.4	58.80
611.6	58.10
611.8	57.71
612.0	58.20
612.2	58.51
612.4	56.09
612.6	56.64
612.8	57.74
613.0	57.00
613.2	55.25
613.4	56.11
613.6	55.62
613.8	56.84
614.0	58.17
614.2	56.23
614.4	55.01
614.6	55.80
614.8	56.42
615.0	54.23
615.2	54.96
615.4	55.18
615.6	55.41
615.8	55.21
616.0	55.48
616.2	56.46
616.4	53.11
616.6	54.02
616.8	54.94
617.0	55.07
617.2	54.48
617.4	53.51
617.6	55.11
617.8	54.24
618.0	54.65
618.2	53.50
618.4	54.66
618.6	53.52
618.8	51.43
619.0	53.84
619.2	53.35
619.4	52.31
619.6	52.20
619.8	52.05
620.0	51.78
620.2	54.50
620.4	52.12
620.6	51.52
620.8	51.21
621.0	52.07
621.2	51.15
621.4	51.36
621.6	51.50
621.8	51.79
622.0	49.82
622.2	51.11
622.4	50.95
622.6	50.50
622.8	50.95
623.0	49.68
623.2	50.35
623.4	49.41
623.6	50.75
623.8	49.39
624.0	50.25
624.2	51.63
624.4	48.92
624.6	51.59
624.8	49.42
625.0	48.96
625.2	49.18
625.4	47.82
625.6	48.90
625.8	50.27
626.0	49.02
626.2	48.13
626.4	48.21
626.6	48.72
626.8	48.86
627.0	47.64
627.2	47.80
627.4	47.27
627.6	49.09
627.8	47.22
628.0	48.09
628.2	47.94
628.4	47.23
628.6	46.78
628.8	47.18
629.0	48.24
629.2	45.79
629.4	46.08
629.6	47.60
629.8	44.11
630.0	44.94
630.2	44.78
630.4	45.25
630.6	45.46
630.8	45.40
631.0	45.59
631.2	43.65
631.4	44.31
631.6	43.83
631.8	43.94
632.0	44.47
632.2	43.21
632.4	43.63
632.6	44.54
632.8	45.40
633.0	43.79
633.2	42.68
633.4	44.25
633.6	42.07
633.8	43.80
634.0	43.03
634.2	42.30
634.4	42.92
634.6	43.58
634.8	43.39
635.0	42.49
635.2	42.28
635.4	40.89
635.6	41.08
635.8	42.20
636.0	40.23
636.2	41.93
636.4	41.10
636.6	41.07
636.8	41.41
637.0	41.27
637.2	41.10
637.4	42.12
637.6	39.02
637.8	40.78
638.0	38.69
638.2	40.48
638.4	40.28
638.6	39.74
638.8	39.33
639.0	39.13
639.2	38.72
639.4	40.70
639.6	39.14
639.8	39.18
640.0	37.20
640.2	39.38
640.4	39.18
640.6	37.26
640.8	38.80
641.0	37.04
641.2	37.06
641.4	37.82
641.6	37.21
641.8	36.82
642.0	37.54
642.2	36.32
642.4	37.51
642.6	35.82
642.8	36.59
643.0	35.90
643.2	36.06
643.4	35.05
643.6	35.91
643.8	36.43
644.0	35.29
644.2	34.49
644.4	34.42
644.6	34.88
644.8	35.10
645.0	34.55
645.2	34.50
645.4	34.26
645.6	34.59
645.8	35.34
646.0	34.03
646.2	34.18
646.4	35.01
646.6	33.26
646.8	33.10
647.0	33.76
647.2	32.87
647.4	34.13
647.6	32.67
647.8	33.72
648.0	32.70
648.2	33.36
648.4	31.53
648.6	32.39
648.8	31.95
649.0	31.26
649.2	32.13
649.4	31.93
649.6	32.80
649.8	31.15
650.0	32.01
650.2	32.02
650.4	30.48
650.6	31.60
650.8	30.73
651.0	30.70
651.2	31.35
651.4	28.87
651.6	31.31
651.8	29.75
652.0	30.90
652.2	29.68
652.4	29.86
652.6	29.52
652.8	29.01
653.0	29.96
653.2	29.42
653.4	29.20
653.6	29.21
653.8	28.61
654.0	29.19
654.2	28.33
654.4	28.95
654.6	27.97
654.8	27.88
655.0	28.51
655.2	27.76
655.4	28.76
655.6	27.32
655.8	27.76
656.0	28.23
656.2	26.68
656.4	27.48
656.6	27.38
656.8	26.33
657.0	27.35
657.2	26.89
657.4	25.54
657.6	25.76
657.8	26.22
658.0	26.92
658.2	26.10
658.4	26.30
658.6	26.21
658.8	25.64
659.0	25.48
659.2	24.74
659.4	25.46
659.6	24.21
659.8	24.88
660.0	24.37
660.2	25.07
660.4	23.49
660.6	25.45
660.8	23.87
661.0	24.88
661.2	24.77
661.4	25.36
661.6	23.59
661.8	23.31
662.0	24.81
662.2	23.01
662.4	22.74
662.6	23.50
662.8	24.11
663.0	23.71
663.2	23.16
663.4	22.92
663.6	22.30
663.8	22.89
664.0	24.14
664.2	22.97
664.4	21.59
664.6	21.64
664.8	22.80
665.0	22.16
665.2	22.64
665.4	21.44
665.6	22.52
665.8	21.67
666.0	21.72
666.2	21.54
666.4	21.49
666.6	21.54
666.8	21.19
667.0	21.52
667.2	21.79
667.4	21.56
667.6	21.36
667.8	20.21
668.0	20.59
668.2	20.32
668.4	21.34
668.6	20.74
668.8	20.32
669.0	20.68
669.2	19.61
669.4	20.60
669.6	19.63
669.8	18.99
670.0	19.65
670.2	19.02
670.4	18.95
670.6	18.87
670.8	18.76
671.0	19.17
671.2	18.06
671.4	18.26
671.6	18.80
671.8	18.44
672.0	19.00
672.2	17.67
672.4	18.60
672.6	17.78
672.8	18.54
673.0	17.66
673.2	17.66
673.4	16.59
673.6	17.72
673.8	16.64
674.0	18.22
674.2	16.76
674.4	17.14
674.6	17.44
674.8	17.31
675.0	17.08
675.2	17.39
675.4	17.29
675.6	17.48
675.8	17.38
676.0	17.30
676.2	16.47
676.4	16.73
676.6	15.89
676.8	16.81
677.0	15.96
677.2	16.11
677.4	16.24
677.6	16.66
677.8	16.42
678.0	15.28
678.2	15.77
678.4	15.75
678.6	16.02
678.8	15.91
679.0	15.16
679.2	15.36
679.4	16.04
679.6	15.74
679.8	14.36
680.0	14.49
680.2	14.07
680.4	15.53
680.6	15.18
680.8	15.14
681.0	15.18
681.2	13.84
681.4	14.26
681.6	13.95
681.8	14.88
682.0	14.07
682.2	13.91
682.4	13.18
682.6	14.24
682.8	13.66
683.0	14.19
683.2	14.14
683.4	14.15
683.6	14.07
683.8	14.42
684.0	12.89
684.2	12.51
684.4	13.38
684.6	12.92
684.8	13.89
685.0	12.65
685.2	12.87
685.4	13.36
685.6	11.56
685.8	12.75
686.0	12.49
686.2	13.57
686.4	12.60
686.6	12.22
686.8	12.71
687.0	11.68
687.2	12.11
687.4	12.28
687.6	12.77
687.8	11.74
688.0	12.22
688.2	11.79
688.4	12.34
688.6	11.61
688.8	11.49
689.0	11.92
689.2	11.23
689.4	10.88
689.6	11.92
689.8	11.79
690.0	11.44
690.2	11.78
690.4	11.18
690.6	10.73
690.8	11.28
691.0	11.59
691.2	10.21
691.4	10.29
691.6	10.67
691.8	10.38
692.0	10.52
692.2	10.74
692.4	10.14
692.6	10.43
692.8	10.55
693.0	10.62
693.2	9.714
693.4	10.54
693.6	10.63
693.8	10.74
694.0	10.39
694.2	10.83
694.4	10.12
694.6	9.613
694.8	10.05
695.0	9.395
695.2	9.645
695.4	9.723
695.6	10.04
695.8	9.768
696.0	9.425
696.2	10.02
696.4	9.227
696.6	8.825
696.8	8.996
697.0	9.441
697.2	9.511
697.4	9.584
697.6	9.172
697.8	9.142
698.0	8.556
698.2	8.981
698.4	8.258
698.6	8.653
698.8	9.129
699.0	8.304
699.2	9.770
699.4	8.670
699.6	8.652
699.8	8.683
700.0	8.711
