# Supplementary material for: Rolling circle amplification (RCA) -based biosensor system for the fluorescent detection of miR-129-2-3p miRNA
Source: PeerJ. 2022 Oct 24;10:e14257. doi: 10.7717/peerj.14257 (PMC9610657; doi:10.7717/peerj.14257)
Supplement: Supplemental Information 4 — The relationship between fluorescence intensity and ligation time (A), polymerization time (B), and the concentration of phi29 DNA polymerase (C) and dNTPs (D). F and F0 were the fluorescence intensity induced by target miRNA and Blank, respectively. The error bar was calculated from two independent experiments. [file peerj-10-14257-s004.zip › Raw for Fig2/raw for Fig2A/F1.0-1.TXT]

Data Points
nm	Data
500.0	7.515
500.2	7.529
500.4	7.483
500.6	8.005
500.8	7.540
501.0	7.796
501.2	7.803
501.4	7.732
501.6	7.851
501.8	7.606
502.0	7.670
502.2	7.067
502.4	7.268
502.6	7.103
502.8	7.490
503.0	7.739
503.2	7.593
503.4	8.263
503.6	7.417
503.8	7.552
504.0	8.158
504.2	7.744
504.4	7.853
504.6	8.033
504.8	7.862
505.0	8.489
505.2	8.433
505.4	8.518
505.6	8.797
505.8	8.516
506.0	8.932
506.2	8.228
506.4	8.571
506.6	9.176
506.8	9.046
507.0	9.354
507.2	8.582
507.4	9.348
507.6	9.337
507.8	8.736
508.0	9.362
508.2	9.511
508.4	9.625
508.6	10.54
508.8	9.862
509.0	10.90
509.2	10.30
509.4	10.04
509.6	10.58
509.8	11.09
510.0	11.18
510.2	11.29
510.4	11.52
510.6	11.98
510.8	12.39
511.0	11.77
511.2	12.49
511.4	12.55
511.6	12.82
511.8	12.97
512.0	12.99
512.2	13.87
512.4	13.59
512.6	13.82
512.8	14.67
513.0	14.78
513.2	15.92
513.4	15.05
513.6	16.07
513.8	16.14
514.0	17.04
514.2	17.10
514.4	16.83
514.6	16.88
514.8	18.64
515.0	17.76
515.2	19.01
515.4	19.47
515.6	19.39
515.8	19.28
516.0	21.28
516.2	20.52
516.4	21.80
516.6	22.96
516.8	22.76
517.0	22.78
517.2	23.84
517.4	24.15
517.6	25.33
517.8	25.15
518.0	25.37
518.2	28.06
518.4	26.76
518.6	28.39
518.8	28.83
519.0	30.66
519.2	29.71
519.4	30.50
519.6	31.96
519.8	33.60
520.0	33.04
520.2	34.61
520.4	34.03
520.6	36.19
520.8	36.97
521.0	37.92
521.2	39.25
521.4	39.33
521.6	40.94
521.8	42.33
522.0	43.14
522.2	44.84
522.4	44.79
522.6	46.43
522.8	47.66
523.0	47.59
523.2	48.77
523.4	51.38
523.6	52.19
523.8	51.69
524.0	53.38
524.2	54.54
524.4	55.81
524.6	55.48
524.8	59.26
525.0	58.54
525.2	60.89
525.4	62.33
525.6	63.35
525.8	64.84
526.0	67.42
526.2	71.05
526.4	68.73
526.6	70.31
526.8	73.25
527.0	71.10
527.2	77.26
527.4	77.52
527.6	78.17
527.8	79.06
528.0	81.50
528.2	85.45
528.4	85.43
528.6	88.05
528.8	89.22
529.0	89.16
529.2	94.82
529.4	96.61
529.6	98.84
529.8	100.8
530.0	101.8
530.2	104.4
530.4	104.1
530.6	105.9
530.8	108.5
531.0	111.5
531.2	112.8
531.4	114.8
531.6	117.3
531.8	118.9
532.0	119.2
532.2	122.1
532.4	124.4
532.6	125.3
532.8	129.3
533.0	129.3
533.2	133.2
533.4	134.1
533.6	135.1
533.8	137.9
534.0	140.0
534.2	141.7
534.4	144.6
534.6	146.3
534.8	145.5
535.0	150.2
535.2	151.3
535.4	154.1
535.6	154.8
535.8	159.5
536.0	157.6
536.2	162.1
536.4	164.0
536.6	164.2
536.8	170.0
537.0	171.9
537.2	171.3
537.4	174.6
537.6	170.6
537.8	180.5
538.0	180.5
538.2	177.9
538.4	182.5
538.6	185.9
538.8	186.8
539.0	186.7
539.2	190.4
539.4	190.8
539.6	192.9
539.8	198.0
540.0	197.1
540.2	199.5
540.4	196.0
540.6	197.9
540.8	201.7
541.0	201.6
541.2	204.0
541.4	206.3
541.6	201.0
541.8	208.7
542.0	208.0
542.2	209.2
542.4	212.6
542.6	209.8
542.8	212.3
543.0	212.8
543.2	213.6
543.4	217.1
543.6	219.1
543.8	216.5
544.0	215.3
544.2	216.5
544.4	218.9
544.6	218.3
544.8	220.7
545.0	220.8
545.2	220.5
545.4	221.0
545.6	221.9
545.8	222.2
546.0	223.9
546.2	222.7
546.4	223.9
546.6	224.6
546.8	224.6
547.0	230.6
547.2	223.9
547.4	228.6
547.6	225.9
547.8	227.8
548.0	226.1
548.2	228.8
548.4	228.1
548.6	226.3
548.8	230.6
549.0	227.0
549.2	225.7
549.4	228.7
549.6	228.3
549.8	227.4
550.0	229.6
550.2	229.6
550.4	229.3
550.6	228.4
550.8	230.3
551.0	232.7
551.2	232.3
551.4	230.2
551.6	227.0
551.8	229.2
552.0	231.1
552.2	227.8
552.4	232.2
552.6	229.6
552.8	231.1
553.0	232.7
553.2	231.2
553.4	232.4
553.6	230.8
553.8	232.5
554.0	231.2
554.2	233.3
554.4	237.1
554.6	235.8
554.8	235.2
555.0	235.7
555.2	236.2
555.4	233.6
555.6	234.5
555.8	239.3
556.0	235.8
556.2	238.1
556.4	235.6
556.6	238.1
556.8	238.8
557.0	234.5
557.2	239.4
557.4	239.8
557.6	242.6
557.8	241.9
558.0	242.5
558.2	240.0
558.4	240.3
558.6	242.7
558.8	241.4
559.0	240.9
559.2	242.3
559.4	240.7
559.6	242.7
559.8	241.8
560.0	240.2
560.2	243.3
560.4	244.8
560.6	240.2
560.8	243.6
561.0	241.0
561.2	243.8
561.4	243.8
561.6	242.2
561.8	244.6
562.0	241.3
562.2	239.2
562.4	242.8
562.6	238.7
562.8	240.8
563.0	240.0
563.2	241.9
563.4	241.9
563.6	239.2
563.8	240.6
564.0	239.8
564.2	244.6
564.4	243.4
564.6	243.4
564.8	241.5
565.0	243.1
565.2	243.2
565.4	239.7
565.6	241.8
565.8	242.4
566.0	240.8
566.2	239.8
566.4	246.2
566.6	244.7
566.8	243.5
567.0	248.0
567.2	241.7
567.4	246.3
567.6	244.5
567.8	242.8
568.0	243.5
568.2	243.1
568.4	243.1
568.6	244.6
568.8	244.7
569.0	246.9
569.2	244.7
569.4	247.6
569.6	246.7
569.8	243.8
570.0	242.5
570.2	244.4
570.4	245.2
570.6	243.0
570.8	244.9
571.0	241.8
571.2	242.1
571.4	244.2
571.6	243.8
571.8	239.8
572.0	242.5
572.2	243.7
572.4	241.9
572.6	242.2
572.8	241.8
573.0	242.9
573.2	243.8
573.4	244.5
573.6	245.1
573.8	239.2
574.0	240.2
574.2	242.9
574.4	240.0
574.6	239.2
574.8	238.0
575.0	241.5
575.2	238.2
575.4	235.5
575.6	241.5
575.8	235.2
576.0	239.4
576.2	235.4
576.4	234.7
576.6	235.4
576.8	238.8
577.0	235.4
577.2	233.9
577.4	236.2
577.6	236.8
577.8	237.0
578.0	235.9
578.2	234.6
578.4	231.4
578.6	234.1
578.8	232.5
579.0	230.7
579.2	229.6
579.4	233.0
579.6	231.4
579.8	230.2
580.0	234.5
580.2	233.9
580.4	230.0
580.6	228.4
580.8	226.4
581.0	228.9
581.2	226.6
581.4	227.4
581.6	229.6
581.8	226.5
582.0	226.5
582.2	225.8
582.4	224.8
582.6	223.1
582.8	224.5
583.0	224.1
583.2	222.3
583.4	223.4
583.6	226.2
583.8	219.8
584.0	226.0
584.2	221.8
584.4	220.6
584.6	224.4
584.8	219.9
585.0	222.4
585.2	220.1
585.4	220.2
585.6	219.9
585.8	219.8
586.0	223.9
586.2	221.8
586.4	217.6
586.6	217.1
586.8	217.4
587.0	220.8
587.2	222.5
587.4	217.3
587.6	217.0
587.8	218.0
588.0	217.8
588.2	213.8
588.4	214.4
588.6	216.8
588.8	216.2
589.0	215.6
589.2	216.2
589.4	210.2
589.6	211.6
589.8	212.7
590.0	209.0
590.2	214.8
590.4	208.1
590.6	210.8
590.8	213.4
591.0	212.2
591.2	209.9
591.4	208.8
591.6	209.0
591.8	209.2
592.0	206.9
592.2	211.2
592.4	213.0
592.6	209.6
592.8	206.8
593.0	206.5
593.2	204.5
593.4	207.1
593.6	207.6
593.8	205.3
594.0	206.1
594.2	205.8
594.4	203.6
594.6	205.2
594.8	202.5
595.0	203.8
595.2	203.7
595.4	204.3
595.6	199.1
595.8	202.9
596.0	200.1
596.2	197.4
596.4	200.2
596.6	201.0
596.8	198.6
597.0	197.4
597.2	199.9
597.4	197.5
597.6	197.8
597.8	195.6
598.0	196.7
598.2	193.8
598.4	193.2
598.6	192.9
598.8	192.3
599.0	191.9
599.2	194.2
599.4	192.1
599.6	188.3
599.8	190.5
600.0	192.3
600.2	189.1
600.4	192.1
600.6	191.5
600.8	192.1
601.0	187.2
601.2	187.8
601.4	186.4
601.6	190.5
601.8	186.7
602.0	183.1
602.2	186.8
602.4	186.5
602.6	184.0
602.8	185.6
603.0	185.9
603.2	181.6
603.4	181.4
603.6	183.3
603.8	180.1
604.0	184.2
604.2	179.9
604.4	181.3
604.6	177.4
604.8	175.8
605.0	181.1
605.2	176.3
605.4	174.3
605.6	175.2
605.8	175.1
606.0	176.0
606.2	173.2
606.4	170.6
606.6	169.8
606.8	170.4
607.0	171.3
607.2	168.5
607.4	170.5
607.6	168.9
607.8	168.7
608.0	167.2
608.2	168.6
608.4	166.2
608.6	162.9
608.8	164.6
609.0	163.2
609.2	164.2
609.4	166.6
609.6	158.9
609.8	158.2
610.0	160.7
610.2	159.1
610.4	159.1
610.6	159.1
610.8	161.4
611.0	157.0
611.2	156.6
611.4	155.4
611.6	156.0
611.8	154.6
612.0	155.8
612.2	156.6
612.4	151.6
612.6	152.7
612.8	152.9
613.0	152.3
613.2	151.3
613.4	152.9
613.6	150.9
613.8	148.1
614.0	148.0
614.2	147.6
614.4	146.8
614.6	144.8
614.8	147.1
615.0	146.5
615.2	143.9
615.4	146.6
615.6	146.0
615.8	141.6
616.0	145.7
616.2	144.2
616.4	145.4
616.6	142.4
616.8	141.6
617.0	139.8
617.2	139.6
617.4	138.5
617.6	139.1
617.8	141.5
618.0	138.3
618.2	138.4
618.4	135.5
618.6	136.4
618.8	137.3
619.0	135.9
619.2	136.0
619.4	135.6
619.6	136.2
619.8	134.3
620.0	134.1
620.2	133.5
620.4	134.0
620.6	133.1
620.8	135.4
621.0	133.4
621.2	131.3
621.4	134.9
621.6	130.3
621.8	129.4
622.0	131.3
622.2	128.8
622.4	130.0
622.6	127.4
622.8	130.6
623.0	130.8
623.2	128.6
623.4	128.1
623.6	128.5
623.8	127.5
624.0	124.4
624.2	124.5
624.4	125.0
624.6	126.0
624.8	125.9
625.0	125.5
625.2	123.4
625.4	123.8
625.6	125.3
625.8	122.6
626.0	121.4
626.2	120.3
626.4	121.1
626.6	119.8
626.8	119.3
627.0	118.8
627.2	119.3
627.4	116.8
627.6	118.2
627.8	118.9
628.0	118.9
628.2	118.0
628.4	117.6
628.6	116.9
628.8	116.0
629.0	115.8
629.2	116.1
629.4	113.9
629.6	114.6
629.8	116.8
630.0	114.2
630.2	114.7
630.4	112.4
630.6	112.0
630.8	112.5
631.0	112.8
631.2	111.1
631.4	110.8
631.6	114.1
631.8	112.4
632.0	108.7
632.2	112.6
632.4	108.4
632.6	108.4
632.8	108.0
633.0	108.8
633.2	108.6
633.4	106.9
633.6	106.5
633.8	106.1
634.0	107.3
634.2	104.4
634.4	105.4
634.6	104.2
634.8	103.7
635.0	102.9
635.2	102.7
635.4	103.6
635.6	104.4
635.8	100.8
636.0	101.2
636.2	103.5
636.4	100.5
636.6	100.8
636.8	97.95
637.0	98.61
637.2	97.92
637.4	99.30
637.6	96.96
637.8	98.60
638.0	97.64
638.2	97.52
638.4	96.77
638.6	97.85
638.8	96.38
639.0	93.42
639.2	94.99
639.4	94.21
639.6	95.11
639.8	93.62
640.0	93.26
640.2	94.96
640.4	94.91
640.6	91.76
640.8	92.29
641.0	93.72
641.2	91.26
641.4	93.09
641.6	93.28
641.8	92.50
642.0	92.58
642.2	91.93
642.4	91.55
642.6	91.98
642.8	90.31
643.0	88.89
643.2	90.73
643.4	89.36
643.6	90.13
643.8	89.06
644.0	87.24
644.2	88.55
644.4	86.07
644.6	87.06
644.8	87.70
645.0	86.99
645.2	86.91
645.4	85.38
645.6	85.74
645.8	82.67
646.0	83.78
646.2	84.70
646.4	83.83
646.6	84.58
646.8	80.38
647.0	82.18
647.2	81.68
647.4	80.21
647.6	81.09
647.8	78.65
648.0	79.67
648.2	79.44
648.4	77.47
648.6	78.62
648.8	78.09
649.0	78.32
649.2	77.92
649.4	77.98
649.6	77.85
649.8	75.33
650.0	75.78
650.2	74.08
650.4	74.18
650.6	73.16
650.8	74.13
651.0	73.10
651.2	72.81
651.4	73.14
651.6	70.54
651.8	69.51
652.0	71.59
652.2	71.16
652.4	70.29
652.6	68.62
652.8	71.15
653.0	68.25
653.2	69.94
653.4	70.58
653.6	67.56
653.8	67.13
654.0	67.83
654.2	65.88
654.4	66.14
654.6	65.63
654.8	66.22
655.0	65.94
655.2	64.30
655.4	64.98
655.6	66.06
655.8	63.05
656.0	64.06
656.2	64.50
656.4	65.03
656.6	62.67
656.8	62.93
657.0	64.54
657.2	62.18
657.4	63.41
657.6	63.16
657.8	62.58
658.0	60.98
658.2	61.90
658.4	60.65
658.6	61.34
658.8	59.26
659.0	61.10
659.2	62.22
659.4	60.48
659.6	59.00
659.8	58.67
660.0	59.20
660.2	59.72
660.4	56.54
660.6	58.73
660.8	59.10
661.0	58.77
661.2	58.84
661.4	58.76
661.6	57.03
661.8	57.90
662.0	58.27
662.2	57.49
662.4	56.45
662.6	56.93
662.8	55.30
663.0	56.42
663.2	56.95
663.4	55.42
663.6	58.28
663.8	57.11
664.0	56.05
664.2	53.64
664.4	54.48
664.6	55.46
664.8	53.79
665.0	53.84
665.2	53.93
665.4	54.77
665.6	53.26
665.8	53.96
666.0	53.36
666.2	52.71
666.4	51.34
666.6	53.77
666.8	52.39
667.0	51.97
667.2	50.33
667.4	51.23
667.6	50.81
667.8	50.72
668.0	51.06
668.2	50.61
668.4	50.43
668.6	48.61
668.8	51.12
669.0	49.70
669.2	48.61
669.4	48.69
669.6	47.44
669.8	47.53
670.0	47.34
670.2	47.33
670.4	45.96
670.6	45.56
670.8	46.46
671.0	45.84
671.2	45.11
671.4	44.98
671.6	44.05
671.8	43.16
672.0	42.97
672.2	43.65
672.4	43.37
672.6	42.45
672.8	42.20
673.0	42.72
673.2	41.25
673.4	41.10
673.6	40.10
673.8	40.67
674.0	40.46
674.2	40.64
674.4	38.68
674.6	40.77
674.8	39.09
675.0	39.34
675.2	37.77
675.4	37.92
675.6	37.32
675.8	37.48
676.0	37.17
676.2	38.45
676.4	37.19
676.6	36.44
676.8	36.41
677.0	36.36
677.2	35.34
677.4	35.35
677.6	33.37
677.8	35.64
678.0	34.16
678.2	34.43
678.4	33.37
678.6	33.21
678.8	32.64
679.0	33.48
679.2	32.74
679.4	33.17
679.6	32.91
679.8	33.00
680.0	32.77
680.2	31.83
680.4	31.77
680.6	31.19
680.8	30.93
681.0	32.03
681.2	30.33
681.4	29.75
681.6	31.48
681.8	30.68
682.0	30.34
682.2	29.84
682.4	29.05
682.6	29.59
682.8	28.47
683.0	28.44
683.2	29.00
683.4	29.79
683.6	28.54
683.8	27.62
684.0	27.05
684.2	28.35
684.4	28.49
684.6	27.23
684.8	27.15
685.0	26.73
685.2	27.56
685.4	26.38
685.6	26.49
685.8	26.02
686.0	26.69
686.2	26.62
686.4	25.61
686.6	26.36
686.8	25.92
687.0	24.49
687.2	24.13
687.4	24.46
687.6	24.71
687.8	23.30
688.0	24.74
688.2	24.09
688.4	22.82
688.6	24.48
688.8	23.50
689.0	23.31
689.2	23.38
689.4	23.21
689.6	22.47
689.8	22.23
690.0	22.79
690.2	22.30
690.4	21.69
690.6	21.75
690.8	22.41
691.0	21.18
691.2	21.88
691.4	22.10
691.6	22.33
691.8	20.62
692.0	21.02
692.2	20.91
692.4	20.13
692.6	19.86
692.8	20.36
693.0	19.89
693.2	20.12
693.4	20.74
693.6	19.43
693.8	18.96
694.0	19.43
694.2	19.25
694.4	18.41
694.6	19.33
694.8	17.43
695.0	19.30
695.2	18.38
695.4	18.94
695.6	18.52
695.8	18.20
696.0	18.45
696.2	18.18
696.4	17.52
696.6	17.80
696.8	18.58
697.0	17.53
697.2	17.59
697.4	17.75
697.6	17.47
697.8	15.71
698.0	16.53
698.2	16.52
698.4	16.34
698.6	16.68
698.8	17.27
699.0	16.31
699.2	15.74
699.4	16.06
699.6	16.23
699.8	16.50
700.0	15.20
