# Supplementary material for: Rolling circle amplification (RCA) -based biosensor system for the fluorescent detection of miR-129-2-3p miRNA
Source: PeerJ. 2022 Oct 24;10:e14257. doi: 10.7717/peerj.14257 (PMC9610657; doi:10.7717/peerj.14257)
Supplement: Supplemental Information 4 — The relationship between fluorescence intensity and ligation time (A), polymerization time (B), and the concentration of phi29 DNA polymerase (C) and dNTPs (D). F and F0 were the fluorescence intensity induced by target miRNA and Blank, respectively. The error bar was calculated from two independent experiments. [file peerj-10-14257-s004.zip › Raw for Fig2/raw for Fig2A/F1.0-2.TXT]

Data Points
nm	Data
500	7.515
500.2	7.529
500.4	7.483
500.6	8.005
500.8	7.54
501	7.796
501.2	7.803
501.4	7.732
501.6	7.851
501.8	7.606
502	7.67
502.2	7.067
502.4	7.268
502.6	7.103
502.8	7.49
503	7.739
503.2	7.593
503.4	8.263
503.6	7.417
503.8	7.552
504	8.158
504.2	7.744
504.4	7.853
504.6	8.033
504.8	7.862
505	8.489
505.2	8.433
505.4	8.518
505.6	8.809
505.8	8.528
506	8.944
506.2	8.24
506.4	8.583
506.6	9.188
506.8	9.058
507	9.366
507.2	8.594
507.4	9.36
507.6	9.349
507.8	8.748
508	9.374
508.2	9.523
508.4	9.637
508.6	10.552
508.8	9.874
509	10.89
509.2	10.29
509.4	10.03
509.6	10.57
509.8	11.08
510	11.17
510.2	11.28
510.4	11.51
510.6	11.97
510.8	12.38
511	11.76
511.2	12.48
511.4	12.54
511.6	12.81
511.8	12.96
512	12.98
512.2	13.86
512.4	13.58
512.6	13.81
512.8	14.66
513	14.77
513.2	15.91
513.4	15.04
513.6	16.06
513.8	16.13
514	17.03
514.2	17.09
514.4	16.82
514.6	16.87
514.8	18.63
515	17.75
515.2	19
515.4	19.46
515.6	19.38
515.8	19.27
516	21.27
516.2	20.51
516.4	21.79
516.6	22.95
516.8	22.75
517	22.77
517.2	23.83
517.4	24.14
517.6	25.32
517.8	25.14
518	25.36
518.2	28.05
518.4	26.75
518.6	28.38
518.8	28.82
519	30.65
519.2	29.7
519.4	30.49
519.6	31.95
519.8	33.59
520	33.03
520.2	34.6
520.4	34.02
520.6	36.18
520.8	36.96
521	37.91
521.2	39.24
521.4	39.32
521.6	40.93
521.8	42.32
522	43.13
522.2	44.83
522.4	44.78
522.6	46.42
522.8	47.65
523	47.58
523.2	48.76
523.4	51.37
523.6	52.18
523.8	51.68
524	53.37
524.2	54.53
524.4	55.8
524.6	55.47
524.8	59.25
525	58.53
525.2	60.88
525.4	62.32
525.6	63.34
525.8	64.83
526	67.41
526.2	71.05
526.4	68.73
526.6	70.31
526.8	73.25
527	71.1
527.2	77.26
527.4	77.52
527.6	78.17
527.8	79.06
528	81.5
528.2	85.45
528.4	85.43
528.6	88.05
528.8	89.22
529	89.16
529.2	94.82
529.4	96.61
529.6	98.84
529.8	100.8
530	101.8
530.2	104.4
530.4	104.1
530.6	105.9
530.8	108.5
531	111.5
531.2	112.8
531.4	114.8
531.6	117.3
531.8	118.9
532	119.2
532.2	122.1
532.4	124.4
532.6	125.3
532.8	129.3
533	129.3
533.2	133.2
533.4	134.1
533.6	135.1
533.8	137.9
534	140
534.2	141.7
534.4	144.6
534.6	146.3
534.8	145.5
535	150.2
535.2	151.3
535.4	154.1
535.6	154.8
535.8	159.5
536	157.8
536.2	162.3
536.4	164.2
536.6	164.4
536.8	170.2
537	172.1
537.2	171.5
537.4	174.8
537.6	170.8
537.8	180.7
538	180.7
538.2	178.1
538.4	182.7
538.6	186.1
538.8	187
539	186.6
539.2	190.3
539.4	190.7
539.6	192.8
539.8	197.9
540	197
540.2	199.4
540.4	195.9
540.6	197.8
540.8	201.6
541	201.5
541.2	203.9
541.4	206.2
541.6	200.9
541.8	208.6
542	208
542.2	209.2
542.4	212.6
542.6	209.8
542.8	212.3
543	212.8
543.2	213.6
543.4	217.1
543.6	219.1
543.8	216.5
544	215.3
544.2	216.5
544.4	218.9
544.6	218.3
544.8	220.7
545	220.8
545.2	220.5
545.4	221
545.6	221.9
545.8	222.2
546	223.9
546.2	222.7
546.4	223.9
546.6	224.6
546.8	224.6
547	230.6
547.2	223.9
547.4	228.6
547.6	225.9
547.8	227.8
548	226.1
548.2	228.8
548.4	228.1
548.6	226.3
548.8	230.6
549	227
549.2	225.7
549.4	228.7
549.6	228.3
549.8	227.4
550	229.8
550.2	229.6
550.4	229.3
550.6	228.4
550.8	230.3
551	232.7
551.2	232.3
551.4	230.2
551.6	227
551.8	229.2
552	231.1
552.2	227.8
552.4	232.2
552.6	229.6
552.8	231.1
553	232.7
553.2	231.2
553.4	232.4
553.6	230.8
553.8	232.5
554	231.2
554.2	233.3
554.4	237.1
554.6	235.8
554.8	235.2
555	235.7
555.2	236.2
555.4	233.6
555.6	234.5
555.8	239.3
556	235.8
556.2	238.1
556.4	235.6
556.6	238.1
556.8	238.8
557	234.5
557.2	239.4
557.4	239.8
557.6	242.6
557.8	241.9
558	242.5
558.2	240
558.4	240.5
558.6	242.9
558.8	241.6
559	241.1
559.2	242.5
559.4	240.9
559.6	242.9
559.8	242
560	240.4
560.2	243.5
560.4	245
560.6	240.4
560.8	243.8
561	241.2
561.2	244
561.4	244
561.6	242.4
561.8	244.8
562	241.5
562.2	239.4
562.4	243
562.6	238.9
562.8	241
563	240.2
563.2	242.1
563.4	242.1
563.6	239.4
563.8	240.8
564	240
564.2	244.8
564.4	243.6
564.6	243.6
564.8	241.7
565	243.3
565.2	243.4
565.4	239.7
565.6	241.8
565.8	242.4
566	240.8
566.2	239.8
566.4	246.2
566.6	244.7
566.8	243.5
567	248
567.2	241.7
567.4	246.3
567.6	244.5
567.8	242.7
568	243.4
568.2	243
568.4	243
568.6	244.5
568.8	244.6
569	246.8
569.2	244.6
569.4	247.5
569.6	246.6
569.8	243.7
570	242.4
570.2	244.3
570.4	245.1
570.6	242.9
570.8	244.8
571	241.7
571.2	242
571.4	244.1
571.6	243.7
571.8	239.7
572	242.4
572.2	243.6
572.4	241.8
572.6	242.1
572.8	241.7
573	242.8
573.2	243.7
573.4	244.4
573.6	245
573.8	239.1
574	240.1
574.2	242.8
574.4	239.9
574.6	239.1
574.8	237.9
575	241.4
575.2	238.1
575.4	235.4
575.6	241.4
575.8	235.1
576	239.3
576.2	235.3
576.4	234.6
576.6	235.3
576.8	238.7
577	235.3
577.2	233.8
577.4	236.1
577.6	236.7
577.8	236.9
578	235.8
578.2	234.5
578.4	231.3
578.6	234
578.8	232.4
579	230.6
579.2	229.5
579.4	232.9
579.6	231.3
579.8	230.1
580	234.4
580.2	233.8
580.4	229.9
580.6	228.3
580.8	226.3
581	228.8
581.2	226.5
581.4	227.3
581.6	229.5
581.8	226.4
582	226.4
582.2	225.7
582.4	224.7
582.6	223
582.8	224.4
583	224
583.2	222.2
583.4	223.3
583.6	226.1
583.8	219.7
584	225.9
584.2	221.7
584.4	220.5
584.6	224.3
584.8	219.8
585	222.3
585.2	220
585.4	220.1
585.6	219.8
585.8	219.7
586	223.8
586.2	221.7
586.4	217.5
586.6	217
586.8	217.3
587	220.7
587.2	222.4
587.4	217.2
587.6	216.9
587.8	217.9
588	217.7
588.2	213.7
588.4	214.3
588.6	216.7
588.8	216.1
589	215.5
589.2	216.1
589.4	210.1
589.6	211.5
589.8	212.6
590	208.9
590.2	214.7
590.4	208
590.6	210.7
590.8	213.3
591	212.1
591.2	209.8
591.4	208.7
591.6	208.9
591.8	209.1
592	206.8
592.2	211.1
592.4	212.9
592.6	209.5
592.8	206.7
593	206.4
593.2	204.4
593.4	207
593.6	207.5
593.8	205.2
594	206
594.2	205.7
594.4	203.5
594.6	205.1
594.8	202.4
595	203.7
595.2	203.6
595.4	204.2
595.6	199
595.8	202.8
596	200
596.2	197.3
596.4	200.1
596.6	200.9
596.8	198.5
597	197.3
597.2	199.8
597.4	197.4
597.6	197.7
597.8	195.5
598	196.6
598.2	193.7
598.4	193.1
598.6	192.8
598.8	192.2
599	191.8
599.2	194.1
599.4	192
599.6	188.2
599.8	190.4
600	192.2
600.2	189
600.4	192
600.6	191.4
600.8	192
601	187.1
601.2	187.7
601.4	186.3
601.6	190.4
601.8	186.6
602	183
602.2	186.7
602.4	186.4
602.6	183.9
602.8	185.5
603	185.8
603.2	181.5
603.4	181.3
603.6	183.2
603.8	180
604	184.1
604.2	179.8
604.4	181.2
604.6	177.3
604.8	175.7
605	181
605.2	176.2
605.4	174.2
605.6	175.1
605.8	175
606	175.9
606.2	173.1
606.4	170.5
606.6	169.7
606.8	170.3
607	171.2
607.2	168.4
607.4	170.4
607.6	168.8
607.8	168.6
608	167.1
608.2	168.5
608.4	166.1
608.6	162.8
608.8	164.5
609	163.1
609.2	164.1
609.4	166.5
609.6	158.8
609.8	158.1
610	160.6
610.2	159
610.4	159
610.6	159
610.8	161.3
611	156.9
611.2	156.5
611.4	155.3
611.6	155.9
611.8	154.5
612	155.7
612.2	156.5
612.4	151.5
612.6	152.6
612.8	152.8
613	152.2
613.2	151.2
613.4	152.8
613.6	150.8
613.8	148
614	147.9
614.2	147.5
614.4	146.7
614.6	144.7
614.8	147
615	146.4
615.2	143.8
615.4	146.5
615.6	145.9
615.8	141.5
616	145.6
616.2	144.1
616.4	145.3
616.6	142.3
616.8	141.5
617	139.7
617.2	139.5
617.4	138.4
617.6	139
617.8	141.4
618	138.2
618.2	138.3
618.4	135.4
618.6	136.3
618.8	137.2
619	135.8
619.2	135.9
619.4	135.5
619.6	136.1
619.8	134.2
620	134
620.2	133.4
620.4	133.9
620.6	133
620.8	135.3
621	133.3
621.2	131.2
621.4	134.8
621.6	130.2
621.8	129.3
622	131.2
622.2	128.7
622.4	129.9
622.6	127.3
622.8	130.5
623	130.7
623.2	128.5
623.4	128
623.6	128.4
623.8	127.4
624	124.3
624.2	124.4
624.4	124.9
624.6	125.9
624.8	125.8
625	125.4
625.2	123.3
625.4	123.7
625.6	125.2
625.8	122.5
626	121.3
626.2	120.2
626.4	121
626.6	119.7
626.8	119.2
627	118.7
627.2	119.2
627.4	116.7
627.6	118.1
627.8	118.8
628	118.8
628.2	117.9
628.4	117.5
628.6	116.8
628.8	115.9
629	115.7
629.2	116
629.4	113.8
629.6	114.5
629.8	116.7
630	114.1
630.2	114.6
630.4	112.3
630.6	111.9
630.8	112.4
631	112.7
631.2	111
631.4	110.7
631.6	114
631.8	112.3
632	108.6
632.2	112.5
632.4	108.3
632.6	108.3
632.8	107.9
633	108.7
633.2	108.5
633.4	106.8
633.6	106.4
633.8	106
634	107.2
634.2	104.3
634.4	105.3
634.6	104.1
634.8	103.6
635	102.8
635.2	102.6
635.4	103.5
635.6	104.3
635.8	100.7
636	101.1
636.2	103.4
636.4	100.4
636.6	100.7
636.8	97.85
637	98.51
637.2	97.82
637.4	99.2
637.6	96.86
637.8	98.5
638	97.54
638.2	97.42
638.4	96.67
638.6	97.75
638.8	96.28
639	93.32
639.2	94.89
639.4	94.11
639.6	95.01
639.8	93.52
640	93.16
640.2	94.86
640.4	94.81
640.6	91.66
640.8	92.19
641	93.62
641.2	91.16
641.4	92.99
641.6	93.18
641.8	92.4
642	92.48
642.2	91.83
642.4	91.45
642.6	91.88
642.8	90.21
643	88.79
643.2	90.63
643.4	89.26
643.6	90.03
643.8	88.96
644	87.14
644.2	88.45
644.4	85.97
644.6	86.96
644.8	87.6
645	86.89
645.2	86.81
645.4	85.28
645.6	85.64
645.8	82.57
646	83.68
646.2	84.6
646.4	83.73
646.6	84.48
646.8	80.28
647	82.08
647.2	81.58
647.4	80.11
647.6	80.99
647.8	78.55
648	79.57
648.2	79.34
648.4	77.37
648.6	78.52
648.8	77.99
649	78.22
649.2	77.82
649.4	77.88
649.6	77.75
649.8	75.23
650	75.68
650.2	73.98
650.4	74.08
650.6	73.06
650.8	74.03
651	73
651.2	72.71
651.4	73.04
651.6	70.44
651.8	69.41
652	71.49
652.2	71.06
652.4	70.19
652.6	68.52
652.8	71.05
653	68.15
653.2	69.84
653.4	70.48
653.6	67.46
653.8	67.03
654	67.73
654.2	65.78
654.4	66.04
654.6	65.53
654.8	66.12
655	65.84
655.2	64.2
655.4	64.88
655.6	65.96
655.8	62.95
656	63.96
656.2	64.4
656.4	64.93
656.6	62.57
656.8	62.83
657	64.44
657.2	62.08
657.4	63.31
657.6	63.06
657.8	62.48
658	60.88
658.2	61.8
658.4	60.55
658.6	61.24
658.8	59.16
659	61
659.2	62.12
659.4	60.38
659.6	58.9
659.8	58.57
660	59.1
660.2	59.62
660.4	56.44
660.6	58.63
660.8	59
661	58.67
661.2	58.74
661.4	58.66
661.6	56.93
661.8	57.8
662	58.17
662.2	57.39
662.4	56.35
662.6	56.83
662.8	55.2
663	56.32
663.2	56.85
663.4	55.32
663.6	58.18
663.8	57.01
664	55.95
664.2	53.54
664.4	54.38
664.6	55.36
664.8	53.69
665	53.74
665.2	53.83
665.4	54.67
665.6	53.16
665.8	53.86
666	53.26
666.2	52.61
666.4	51.24
666.6	53.67
666.8	52.29
667	51.87
667.2	50.23
667.4	51.13
667.6	50.71
667.8	50.62
668	50.96
668.2	50.51
668.4	50.33
668.6	48.51
668.8	51.02
669	49.6
669.2	48.51
669.4	48.59
669.6	47.34
669.8	47.43
670	47.24
670.2	47.23
670.4	45.86
670.6	45.46
670.8	46.36
671	45.74
671.2	45.01
671.4	44.88
671.6	43.95
671.8	43.06
672	42.87
672.2	43.55
672.4	43.27
672.6	42.35
672.8	42.1
673	42.62
673.2	41.15
673.4	41
673.6	40
673.8	40.57
674	40.36
674.2	40.54
674.4	38.58
674.6	40.67
674.8	38.99
675	39.24
675.2	37.67
675.4	37.82
675.6	37.22
675.8	37.38
676	37.07
676.2	38.35
676.4	37.09
676.6	36.34
676.8	36.31
677	36.26
677.2	35.24
677.4	35.25
677.6	33.27
677.8	35.54
678	34.06
678.2	34.33
678.4	33.27
678.6	33.11
678.8	32.54
679	33.38
679.2	32.64
679.4	33.07
679.6	32.81
679.8	32.9
680	32.67
680.2	31.73
680.4	31.67
680.6	31.09
680.8	30.83
681	31.93
681.2	30.23
681.4	29.65
681.6	31.38
681.8	30.58
682	30.24
682.2	29.74
682.4	28.95
682.6	29.49
682.8	28.37
683	28.34
683.2	28.9
683.4	29.69
683.6	28.44
683.8	27.52
684	26.95
684.2	28.25
684.4	28.39
684.6	27.13
684.8	27.05
685	26.63
685.2	27.46
685.4	26.28
685.6	26.39
685.8	25.92
686	26.59
686.2	26.52
686.4	25.51
686.6	26.26
686.8	25.82
687	24.39
687.2	24.03
687.4	24.36
687.6	24.61
687.8	23.2
688	24.64
688.2	23.99
688.4	22.72
688.6	24.38
688.8	23.4
689	23.21
689.2	23.28
689.4	23.11
689.6	22.37
689.8	22.13
690	22.69
690.2	22.2
690.4	21.59
690.6	21.65
690.8	22.31
691	21.08
691.2	21.78
691.4	22
691.6	22.23
691.8	20.52
692	20.92
692.2	20.81
692.4	20.03
692.6	19.76
692.8	20.26
693	19.79
693.2	20.02
693.4	20.64
693.6	19.33
693.8	18.86
694	19.33
694.2	19.15
694.4	18.31
694.6	19.23
694.8	17.33
695	19.2
695.2	18.28
695.4	18.84
695.6	18.42
695.8	18.1
696	18.35
696.2	18.08
696.4	17.42
696.6	17.7
696.8	18.48
697	17.43
697.2	17.49
697.4	17.65
697.6	17.37
697.8	15.61
698	16.43
698.2	16.42
698.4	16.24
698.6	16.58
698.8	17.17
699	16.21
699.2	15.64
699.4	15.96
699.6	16.13
699.8	16.4
700	15.1
