# Supplementary material for: Rolling circle amplification (RCA) -based biosensor system for the fluorescent detection of miR-129-2-3p miRNA
Source: PeerJ. 2022 Oct 24;10:e14257. doi: 10.7717/peerj.14257 (PMC9610657; doi:10.7717/peerj.14257)
Supplement: Supplemental Information 4 — The relationship between fluorescence intensity and ligation time (A), polymerization time (B), and the concentration of phi29 DNA polymerase (C) and dNTPs (D). F and F0 were the fluorescence intensity induced by target miRNA and Blank, respectively. The error bar was calculated from two independent experiments. [file peerj-10-14257-s004.zip › Raw for Fig2/raw for Fig2A/F2.0-1.TXT]

Data Points
nm	Data
500.0	10.20
500.2	10.80
500.4	10.55
500.6	10.97
500.8	11.47
501.0	11.60
501.2	11.82
501.4	11.47
501.6	11.57
501.8	11.30
502.0	12.51
502.2	12.24
502.4	12.00
502.6	13.48
502.8	13.56
503.0	13.87
503.2	13.39
503.4	13.71
503.6	14.15
503.8	15.14
504.0	15.19
504.2	15.01
504.4	14.60
504.6	14.41
504.8	16.46
505.0	16.86
505.2	17.48
505.4	16.48
505.6	17.61
505.8	18.23
506.0	18.80
506.2	19.04
506.4	19.09
506.6	20.48
506.8	21.10
507.0	21.12
507.2	21.96
507.4	22.42
507.6	22.81
507.8	22.96
508.0	23.29
508.2	24.41
508.4	26.05
508.6	26.15
508.8	26.37
509.0	28.54
509.2	28.82
509.4	29.05
509.6	31.14
509.8	30.69
510.0	31.58
510.2	32.72
510.4	33.60
510.6	36.33
510.8	36.32
511.0	38.35
511.2	39.15
511.4	40.14
511.6	41.40
511.8	43.03
512.0	43.59
512.2	46.03
512.4	46.31
512.6	48.15
512.8	48.36
513.0	51.08
513.2	53.36
513.4	54.55
513.6	55.81
513.8	57.81
514.0	59.30
514.2	59.76
514.4	64.82
514.6	66.41
514.8	65.89
515.0	70.64
515.2	70.22
515.4	71.46
515.6	74.33
515.8	74.83
516.0	81.32
516.2	83.56
516.4	86.11
516.6	90.13
516.8	90.85
517.0	96.95
517.2	98.51
517.4	102.1
517.6	103.0
517.8	109.4
518.0	113.2
518.2	115.0
518.4	118.0
518.6	120.8
518.8	124.7
519.0	128.2
519.2	131.7
519.4	135.0
519.6	139.5
519.8	141.8
520.0	148.9
520.2	149.8
520.4	155.3
520.6	159.8
520.8	168.1
521.0	171.0
521.2	172.2
521.4	176.7
521.6	183.1
521.8	189.7
522.0	189.9
522.2	199.7
522.4	203.2
522.6	211.2
522.8	212.5
523.0	220.5
523.2	224.3
523.4	227.5
523.6	233.1
523.8	238.7
524.0	248.7
524.2	250.4
524.4	257.7
524.6	262.7
524.8	266.1
525.0	270.8
525.2	279.2
525.4	287.1
525.6	294.2
525.8	294.7
526.0	302.4
526.2	304.5
526.4	311.5
526.6	317.9
526.8	323.7
527.0	330.6
527.2	335.3
527.4	340.9
527.6	344.7
527.8	352.4
528.0	353.3
528.2	365.3
528.4	373.1
528.6	378.6
528.8	377.8
529.0	379.9
529.2	390.8
529.4	393.5
529.6	399.3
529.8	404.3
530.0	415.2
530.2	420.2
530.4	429.1
530.6	424.7
530.8	432.6
531.0	445.1
531.2	446.2
531.4	447.5
531.6	453.4
531.8	461.7
532.0	466.3
532.2	466.9
532.4	476.9
532.6	478.7
532.8	481.3
533.0	488.0
533.2	495.0
533.4	497.8
533.6	507.0
533.8	511.8
534.0	513.9
534.2	508.0
534.4	521.6
534.6	523.5
534.8	531.1
535.0	529.9
535.2	541.0
535.4	538.4
535.6	545.1
535.8	549.2
536.0	555.3
536.2	560.5
536.4	557.8
536.6	569.3
536.8	567.8
537.0	574.3
537.2	572.5
537.4	581.0
537.6	580.1
537.8	588.8
538.0	591.2
538.2	592.4
538.4	598.9
538.6	599.2
538.8	598.7
539.0	608.6
539.2	609.2
539.4	610.9
539.6	618.5
539.8	615.2
540.0	619.9
540.2	623.2
540.4	627.7
540.6	630.1
540.8	629.6
541.0	631.9
541.2	633.9
541.4	637.4
541.6	642.3
541.8	644.1
542.0	642.6
542.2	652.1
542.4	649.7
542.6	656.8
542.8	653.1
543.0	654.4
543.2	662.6
543.4	660.5
543.6	662.4
543.8	662.3
544.0	660.3
544.2	667.1
544.4	664.9
544.6	669.4
544.8	671.9
545.0	676.1
545.2	676.0
545.4	668.4
545.6	678.2
545.8	677.7
546.0	674.9
546.2	683.0
546.4	686.5
546.6	684.1
546.8	684.2
547.0	686.1
547.2	687.2
547.4	687.6
547.6	687.9
547.8	690.3
548.0	692.4
548.2	689.2
548.4	688.2
548.6	701.0
548.8	697.8
549.0	694.8
549.2	695.7
549.4	693.1
549.6	700.1
549.8	694.9
550.0	694.5
550.2	697.3
550.4	696.0
550.6	703.8
550.8	701.4
551.0	702.1
551.2	700.0
551.4	703.0
551.6	704.9
551.8	700.8
552.0	706.4
552.2	709.8
552.4	705.4
552.6	704.4
552.8	700.9
553.0	704.8
553.2	702.7
553.4	709.5
553.6	705.7
553.8	709.3
554.0	706.6
554.2	702.6
554.4	701.0
554.6	701.9
554.8	707.3
555.0	708.4
555.2	705.6
555.4	702.4
555.6	704.0
555.8	702.0
556.0	703.7
556.2	702.1
556.4	699.4
556.6	699.6
556.8	696.3
557.0	702.0
557.2	696.8
557.4	699.1
557.6	694.3
557.8	699.9
558.0	693.6
558.2	697.3
558.4	696.0
558.6	694.0
558.8	690.4
559.0	693.0
559.2	689.1
559.4	686.1
559.6	684.6
559.8	687.0
560.0	679.0
560.2	683.0
560.4	686.6
560.6	676.3
560.8	678.5
561.0	681.6
561.2	668.2
561.4	677.1
561.6	673.6
561.8	674.0
562.0	668.5
562.2	666.9
562.4	661.9
562.6	659.2
562.8	663.4
563.0	653.4
563.2	665.8
563.4	653.2
563.6	655.5
563.8	655.9
564.0	653.0
564.2	654.6
564.4	648.1
564.6	644.6
564.8	644.7
565.0	635.1
565.2	639.5
565.4	630.9
565.6	630.4
565.8	631.5
566.0	629.3
566.2	626.1
566.4	621.3
566.6	617.8
566.8	619.5
567.0	611.7
567.2	622.5
567.4	611.5
567.6	607.4
567.8	604.6
568.0	602.5
568.2	597.4
568.4	590.4
568.6	594.5
568.8	592.2
569.0	588.5
569.2	582.0
569.4	587.5
569.6	584.5
569.8	577.9
570.0	572.9
570.2	569.3
570.4	574.7
570.6	568.6
570.8	566.7
571.0	563.3
571.2	561.6
571.4	553.2
571.6	553.1
571.8	550.5
572.0	546.6
572.2	542.9
572.4	542.1
572.6	540.5
572.8	535.4
573.0	535.5
573.2	530.5
573.4	526.2
573.6	530.8
573.8	523.8
574.0	520.5
574.2	515.6
574.4	512.9
574.6	509.7
574.8	509.6
575.0	511.8
575.2	507.0
575.4	504.6
575.6	498.3
575.8	498.7
576.0	497.0
576.2	492.6
576.4	494.2
576.6	491.6
576.8	489.3
577.0	489.4
577.2	487.7
577.4	481.8
577.6	475.3
577.8	477.2
578.0	472.5
578.2	468.0
578.4	466.9
578.6	469.6
578.8	461.6
579.0	461.6
579.2	458.1
579.4	460.0
579.6	451.6
579.8	450.2
580.0	446.2
580.2	449.1
580.4	444.3
580.6	442.2
580.8	445.1
581.0	440.1
581.2	429.8
581.4	431.9
581.6	434.4
581.8	429.3
582.0	427.0
582.2	428.3
582.4	425.0
582.6	421.7
582.8	417.2
583.0	417.4
583.2	410.5
583.4	412.1
583.6	408.6
583.8	409.2
584.0	406.0
584.2	404.2
584.4	404.4
584.6	399.1
584.8	393.0
585.0	399.9
585.2	394.7
585.4	395.9
585.6	390.9
585.8	388.2
586.0	385.0
586.2	387.7
586.4	381.6
586.6	379.0
586.8	378.3
587.0	373.3
587.2	374.4
587.4	371.1
587.6	365.1
587.8	369.7
588.0	366.5
588.2	362.6
588.4	362.3
588.6	357.4
588.8	358.6
589.0	361.1
589.2	356.6
589.4	359.3
589.6	355.5
589.8	349.9
590.0	350.4
590.2	347.4
590.4	350.5
590.6	344.0
590.8	343.3
591.0	340.9
591.2	338.7
591.4	339.8
591.6	336.4
591.8	333.1
592.0	335.2
592.2	334.0
592.4	330.2
592.6	326.8
592.8	327.3
593.0	321.0
593.2	319.6
593.4	325.0
593.6	322.9
593.8	323.6
594.0	316.5
594.2	318.0
594.4	316.6
594.6	313.0
594.8	315.4
595.0	310.4
595.2	311.1
595.4	307.5
595.6	307.9
595.8	311.1
596.0	302.4
596.2	304.3
596.4	303.5
596.6	298.7
596.8	296.6
597.0	300.7
597.2	298.7
597.4	298.4
597.6	295.8
597.8	295.9
598.0	291.5
598.2	293.3
598.4	286.5
598.6	287.0
598.8	288.4
599.0	282.6
599.2	286.1
599.4	284.3
599.6	282.0
599.8	277.9
600.0	277.8
600.2	278.8
600.4	275.2
600.6	272.3
600.8	269.8
601.0	273.2
601.2	273.6
601.4	272.4
601.6	270.2
601.8	268.4
602.0	269.4
602.2	264.8
602.4	270.2
602.6	266.2
602.8	261.0
603.0	260.3
603.2	261.8
603.4	256.2
603.6	259.9
603.8	256.6
604.0	256.5
604.2	254.3
604.4	251.6
604.6	253.1
604.8	253.3
605.0	251.7
605.2	249.2
605.4	250.7
605.6	247.9
605.8	247.6
606.0	241.7
606.2	247.4
606.4	244.2
606.6	243.6
606.8	245.1
607.0	241.6
607.2	239.4
607.4	237.3
607.6	237.3
607.8	237.7
608.0	234.9
608.2	236.9
608.4	234.1
608.6	231.4
608.8	230.3
609.0	227.6
609.2	230.2
609.4	227.7
609.6	228.6
609.8	223.9
610.0	226.4
610.2	223.1
610.4	226.0
610.6	222.4
610.8	223.3
611.0	220.9
611.2	222.1
611.4	220.4
611.6	218.7
611.8	216.5
612.0	214.9
612.2	214.4
612.4	212.2
612.6	212.9
612.8	210.9
613.0	212.3
613.2	212.4
613.4	212.1
613.6	209.2
613.8	207.6
614.0	206.2
614.2	204.0
614.4	206.1
614.6	203.7
614.8	206.1
615.0	203.8
615.2	205.5
615.4	201.7
615.6	201.1
615.8	200.4
616.0	201.1
616.2	198.0
616.4	199.7
616.6	195.5
616.8	194.4
617.0	194.4
617.2	193.7
617.4	190.2
617.6	191.7
617.8	191.9
618.0	189.4
618.2	188.9
618.4	189.2
618.6	187.0
618.8	186.1
619.0	186.3
619.2	186.9
619.4	185.5
619.6	183.5
619.8	181.2
620.0	181.9
620.2	179.2
620.4	182.8
620.6	178.3
620.8	179.3
621.0	179.0
621.2	173.6
621.4	177.0
621.6	172.5
621.8	176.7
622.0	171.4
622.2	170.4
622.4	173.1
622.6	172.3
622.8	169.6
623.0	166.9
623.2	166.6
623.4	166.7
623.6	166.2
623.8	165.8
624.0	167.1
624.2	164.7
624.4	163.4
624.6	164.1
624.8	163.7
625.0	160.9
625.2	160.5
625.4	160.2
625.6	159.7
625.8	155.7
626.0	157.7
626.2	155.5
626.4	157.0
626.6	153.9
626.8	154.2
627.0	153.9
627.2	153.5
627.4	153.2
627.6	156.2
627.8	148.1
628.0	149.6
628.2	147.9
628.4	148.2
628.6	148.0
628.8	145.5
629.0	145.3
629.2	146.0
629.4	144.5
629.6	141.3
629.8	143.7
630.0	140.8
630.2	141.0
630.4	140.2
630.6	138.7
630.8	139.8
631.0	139.3
631.2	139.2
631.4	136.4
631.6	137.1
631.8	132.0
632.0	136.4
632.2	135.3
632.4	133.9
632.6	130.8
632.8	133.7
633.0	132.4
633.2	129.6
633.4	130.6
633.6	130.7
633.8	130.5
634.0	133.4
634.2	127.8
634.4	126.6
634.6	128.3
634.8	125.6
635.0	125.5
635.2	123.7
635.4	122.9
635.6	123.6
635.8	124.3
636.0	120.9
636.2	122.7
636.4	120.2
636.6	119.4
636.8	120.5
637.0	118.2
637.2	116.8
637.4	115.9
637.6	114.9
637.8	114.6
638.0	117.4
638.2	115.6
638.4	116.4
638.6	114.7
638.8	115.5
639.0	112.2
639.2	111.6
639.4	113.3
639.6	109.2
639.8	110.1
640.0	109.6
640.2	107.0
640.4	107.1
640.6	106.5
640.8	106.7
641.0	107.2
641.2	106.6
641.4	104.6
641.6	106.9
641.8	104.3
642.0	102.9
642.2	105.2
642.4	101.9
642.6	100.8
642.8	100.9
643.0	101.1
643.2	100.7
643.4	101.0
643.6	98.20
643.8	100.1
644.0	97.37
644.2	96.17
644.4	96.89
644.6	94.42
644.8	94.68
645.0	96.19
645.2	95.42
645.4	94.38
645.6	93.14
645.8	93.85
646.0	92.56
646.2	93.82
646.4	91.90
646.6	90.70
646.8	89.55
647.0	89.95
647.2	88.92
647.4	88.99
647.6	88.60
647.8	90.89
648.0	84.87
648.2	85.78
648.4	84.74
648.6	87.34
648.8	86.61
649.0	85.46
649.2	86.29
649.4	84.07
649.6	82.91
649.8	83.84
650.0	83.64
650.2	82.95
650.4	82.05
650.6	79.38
650.8	80.34
651.0	82.39
651.2	79.70
651.4	80.43
651.6	77.44
651.8	76.24
652.0	79.51
652.2	76.13
652.4	76.34
652.6	77.47
652.8	74.97
653.0	75.06
653.2	75.33
653.4	75.42
653.6	74.39
653.8	73.18
654.0	73.49
654.2	74.63
654.4	72.64
654.6	71.78
654.8	73.39
655.0	71.71
655.2	69.67
655.4	70.66
655.6	69.62
655.8	70.32
656.0	68.03
656.2	68.44
656.4	69.17
656.6	69.35
656.8	68.45
657.0	67.80
657.2	66.84
657.4	67.96
657.6	67.56
657.8	65.81
658.0	68.08
658.2	65.18
658.4	65.51
658.6	64.10
658.8	64.00
659.0	64.96
659.2	63.54
659.4	62.37
659.6	63.54
659.8	62.89
660.0	62.08
660.2	62.14
660.4	62.00
660.6	60.28
660.8	60.45
661.0	60.98
661.2	60.63
661.4	58.82
661.6	59.65
661.8	60.18
662.0	60.61
662.2	59.58
662.4	57.87
662.6	58.21
662.8	58.95
663.0	56.78
663.2	57.23
663.4	56.51
663.6	55.61
663.8	56.60
664.0	56.96
664.2	56.17
664.4	56.13
664.6	54.71
664.8	55.06
665.0	54.68
665.2	53.40
665.4	54.67
665.6	53.99
665.8	53.00
666.0	54.10
666.2	52.78
666.4	53.53
666.6	54.08
666.8	51.45
667.0	51.45
667.2	50.86
667.4	51.51
667.6	50.25
667.8	50.70
668.0	49.12
668.2	50.54
668.4	49.90
668.6	48.82
668.8	48.35
669.0	47.96
669.2	48.78
669.4	48.28
669.6	47.58
669.8	47.57
670.0	47.62
670.2	47.10
670.4	44.98
670.6	46.84
670.8	47.06
671.0	46.98
671.2	46.97
671.4	45.53
671.6	45.37
671.8	44.20
672.0	43.44
672.2	45.84
672.4	44.99
672.6	43.98
672.8	43.66
673.0	43.30
673.2	44.18
673.4	42.00
673.6	42.51
673.8	41.62
674.0	41.70
674.2	41.95
674.4	40.39
674.6	40.52
674.8	41.36
675.0	40.21
675.2	40.22
675.4	41.27
675.6	41.11
675.8	39.15
676.0	39.94
676.2	38.59
676.4	39.20
676.6	37.89
676.8	38.35
677.0	38.51
677.2	37.85
677.4	38.23
677.6	37.62
677.8	36.73
678.0	37.48
678.2	36.41
678.4	36.57
678.6	36.86
678.8	36.10
679.0	35.48
679.2	35.14
679.4	35.54
679.6	34.63
679.8	34.92
680.0	33.73
680.2	35.09
680.4	34.42
680.6	33.97
680.8	34.83
681.0	33.69
681.2	33.69
681.4	34.02
681.6	32.85
681.8	31.95
682.0	32.81
682.2	31.66
682.4	32.22
682.6	31.37
682.8	32.17
683.0	31.22
683.2	30.66
683.4	31.17
683.6	30.65
683.8	31.05
684.0	31.62
684.2	31.35
684.4	30.64
684.6	28.88
684.8	28.20
685.0	29.07
685.2	30.38
685.4	29.27
685.6	28.12
685.8	29.50
686.0	28.31
686.2	27.70
686.4	28.24
686.6	27.86
686.8	28.21
687.0	27.45
687.2	27.57
687.4	26.21
687.6	26.78
687.8	26.45
688.0	26.27
688.2	25.36
688.4	25.60
688.6	26.01
688.8	25.76
689.0	25.76
689.2	23.72
689.4	24.02
689.6	25.04
689.8	24.66
690.0	23.89
690.2	24.52
690.4	24.18
690.6	23.98
690.8	23.40
691.0	23.42
691.2	23.57
691.4	24.67
691.6	23.70
691.8	23.42
692.0	22.97
692.2	23.15
692.4	22.75
692.6	21.77
692.8	22.45
693.0	21.75
693.2	20.81
693.4	22.74
693.6	21.90
693.8	21.69
694.0	21.01
694.2	20.94
694.4	19.78
694.6	20.92
694.8	21.02
695.0	20.59
695.2	20.37
695.4	20.68
695.6	20.17
695.8	19.99
696.0	19.97
696.2	20.06
696.4	19.94
696.6	19.68
696.8	19.45
697.0	19.53
697.2	19.46
697.4	19.03
697.6	19.91
697.8	18.41
698.0	18.30
698.2	18.29
698.4	18.79
698.6	18.14
698.8	18.14
699.0	18.58
699.2	17.89
699.4	17.55
699.6	17.82
699.8	17.42
700.0	17.34
