# Supplementary material for: Rolling circle amplification (RCA) -based biosensor system for the fluorescent detection of miR-129-2-3p miRNA
Source: PeerJ. 2022 Oct 24;10:e14257. doi: 10.7717/peerj.14257 (PMC9610657; doi:10.7717/peerj.14257)
Supplement: Supplemental Information 4 — The relationship between fluorescence intensity and ligation time (A), polymerization time (B), and the concentration of phi29 DNA polymerase (C) and dNTPs (D). F and F0 were the fluorescence intensity induced by target miRNA and Blank, respectively. The error bar was calculated from two independent experiments. [file peerj-10-14257-s004.zip › Raw for Fig2/raw for Fig2A/F2.0-2.TXT]

Data Points
nm	Data
500	10.4
500.2	11
500.4	10.75
500.6	11.17
500.8	11.67
501	11.81
501.2	12.03
501.4	11.68
501.6	11.78
501.8	11.51
502	12.72
502.2	12.45
502.4	12.21
502.6	13.69
502.8	13.77
503	14.08
503.2	13.6
503.4	13.92
503.6	14.36
503.8	15.35
504	15.4
504.2	15.22
504.4	14.81
504.6	14.62
504.8	16.67
505	17.07
505.2	17.69
505.4	16.69
505.6	17.82
505.8	18.44
506	19.01
506.2	19.25
506.4	19.3
506.6	20.69
506.8	21.31
507	21.33
507.2	22.17
507.4	22.63
507.6	23.02
507.8	23.17
508	23.44
508.2	24.56
508.4	26.2
508.6	26.3
508.8	26.52
509	28.69
509.2	28.97
509.4	29.2
509.6	31.29
509.8	30.84
510	31.73
510.2	32.87
510.4	33.75
510.6	36.48
510.8	36.47
511	38.5
511.2	39.3
511.4	40.29
511.6	41.55
511.8	43.18
512	43.74
512.2	46.18
512.4	46.46
512.6	48.3
512.8	48.51
513	51.23
513.2	53.51
513.4	54.7
513.6	55.96
513.8	57.96
514	59.45
514.2	59.91
514.4	64.97
514.6	66.56
514.8	66.04
515	70.79
515.2	70.37
515.4	71.61
515.6	74.48
515.8	74.98
516	81.47
516.2	83.71
516.4	86.26
516.6	90.28
516.8	91
517	97.1
517.2	98.66
517.4	101.9
517.6	102.8
517.8	109.2
518	113
518.2	114.8
518.4	117.8
518.6	120.6
518.8	124.5
519	128
519.2	131.5
519.4	134.8
519.6	139.3
519.8	141.6
520	148.7
520.2	149.6
520.4	155.1
520.6	159.6
520.8	167.9
521	170.8
521.2	172
521.4	176.5
521.6	182.9
521.8	189.5
522	189.7
522.2	199.5
522.4	203
522.6	211
522.8	212.3
523	220.3
523.2	224.1
523.4	227.3
523.6	232.9
523.8	238.5
524	248.5
524.2	250.2
524.4	257.5
524.6	262.5
524.8	265.9
525	270.6
525.2	279
525.4	286.9
525.6	294
525.8	294.5
526	302.2
526.2	304.3
526.4	311.3
526.6	317.7
526.8	323.5
527	330.4
527.2	335.1
527.4	340.7
527.6	344.5
527.8	352.2
528	353.1
528.2	365.1
528.4	372.9
528.6	378.4
528.8	377.6
529	379.7
529.2	390.6
529.4	393.3
529.6	399.1
529.8	404.1
530	415
530.2	420
530.4	428.9
530.6	424.5
530.8	432.4
531	444.9
531.2	446
531.4	447.3
531.6	453.2
531.8	461.5
532	466.1
532.2	466.7
532.4	476.7
532.6	478.5
532.8	481.1
533	487.8
533.2	494.8
533.4	497.6
533.6	506.8
533.8	511.6
534	513.7
534.2	507.8
534.4	521.4
534.6	523.3
534.8	530.9
535	529.7
535.2	540.8
535.4	538.2
535.6	544.9
535.8	549
536	555.1
536.2	560.3
536.4	557.6
536.6	569.1
536.8	567.6
537	574.1
537.2	572.3
537.4	580.8
537.6	579.9
537.8	588.6
538	591
538.2	592.2
538.4	598.7
538.6	599
538.8	598.5
539	608.4
539.2	609
539.4	610.6
539.6	618.2
539.8	614.9
540	619.6
540.2	622.9
540.4	627.4
540.6	629.8
540.8	629.3
541	631.6
541.2	633.6
541.4	637.1
541.6	642
541.8	643.8
542	642.3
542.2	651.8
542.4	649.4
542.6	656.5
542.8	652.8
543	654.1
543.2	662.3
543.4	660.2
543.6	662.1
543.8	662
544	660
544.2	666.8
544.4	664.6
544.6	669.1
544.8	671.6
545	675.8
545.2	675.7
545.4	668.1
545.6	677.9
545.8	677.4
546	674.6
546.2	682.7
546.4	686.2
546.6	683.8
546.8	683.9
547	685.8
547.2	686.9
547.4	687.3
547.6	687.6
547.8	690
548	692.1
548.2	688.9
548.4	687.9
548.6	694.7
548.8	692.5
549	694.5
549.2	685.4
549.4	682.8
549.6	689.8
549.8	684.6
550	685.7
550.2	687.2
550.4	690.9
550.6	703.7
550.8	701.3
551	702
551.2	699.9
551.4	702.9
551.6	704.8
551.8	700.7
552	706.3
552.2	709.7
552.4	705.3
552.6	704.3
552.8	700.8
553	704.7
553.2	702.6
553.4	709.4
553.6	705.6
553.8	709.2
554	706.5
554.2	702.5
554.4	700.9
554.6	701.8
554.8	707.2
555	708.3
555.2	705.5
555.4	702.3
555.6	703.9
555.8	701.9
556	703.6
556.2	702
556.4	699.3
556.6	699.3
556.8	696
557	701.7
557.2	696.5
557.4	698.8
557.6	694
557.8	699.6
558	693.3
558.2	697
558.4	695.7
558.6	693.7
558.8	690.1
559	692.7
559.2	688.8
559.4	685.8
559.6	684.3
559.8	686.7
560	678.7
560.2	682.7
560.4	686.3
560.6	676
560.8	678.2
561	681.3
561.2	667.9
561.4	676.8
561.6	673.3
561.8	673.7
562	668.2
562.2	666.8
562.4	661.8
562.6	659.1
562.8	663.3
563	653.3
563.2	665.6
563.4	653
563.6	655.3
563.8	655.7
564	652.8
564.2	654.4
564.4	647.9
564.6	644.4
564.8	644.5
565	634.9
565.2	639.3
565.4	630.7
565.6	630.2
565.8	631.3
566	629.1
566.2	625.9
566.4	621.1
566.6	617.6
566.8	619.3
567	611.5
567.2	622.3
567.4	611.3
567.6	607.2
567.8	604.4
568	602.3
568.2	597.2
568.4	590.2
568.6	594.3
568.8	592
569	588.3
569.2	581.8
569.4	587.3
569.6	584.3
569.8	577.7
570	572.7
570.2	569.1
570.4	574.5
570.6	568.4
570.8	566.5
571	563.1
571.2	561.4
571.4	553
571.6	552.9
571.8	550.3
572	546.4
572.2	542.7
572.4	541.9
572.6	540.3
572.8	535.2
573	535.3
573.2	530.3
573.4	526
573.6	530.6
573.8	523.6
574	520.3
574.2	515.4
574.4	512.7
574.6	509.5
574.8	509.4
575	511.6
575.2	506.8
575.4	504.4
575.6	498.1
575.8	498.5
576	496.8
576.2	492.4
576.4	494
576.6	491.4
576.8	489.1
577	489.2
577.2	487.5
577.4	481.6
577.6	475.1
577.8	477
578	472.3
578.2	467.8
578.4	466.7
578.6	469.4
578.8	461.4
579	461.4
579.2	457.9
579.4	459.8
579.6	451.4
579.8	450
580	446
580.2	448.9
580.4	444.1
580.6	442
580.8	444.9
581	439.9
581.2	429.6
581.4	431.7
581.6	434.2
581.8	429.1
582	426.8
582.2	428.1
582.4	424.8
582.6	421.5
582.8	417
583	417.2
583.2	410.3
583.4	411.9
583.6	408.4
583.8	409
584	405.8
584.2	404
584.4	404.2
584.6	398.9
584.8	392.8
585	399.7
585.2	394.5
585.4	395.7
585.6	390.7
585.8	388
586	384.8
586.2	387.5
586.4	381.4
586.6	378.8
586.8	378.1
587	373.1
587.2	374.2
587.4	370.9
587.6	364.9
587.8	369.5
588	366.3
588.2	362.4
588.4	362.1
588.6	357.2
588.8	358.4
589	360.9
589.2	356.4
589.4	359.1
589.6	355.3
589.8	349.7
590	350.2
590.2	347.2
590.4	350.3
590.6	343.8
590.8	343.1
591	340.7
591.2	338.5
591.4	339.6
591.6	336.2
591.8	332.9
592	335
592.2	333.8
592.4	330
592.6	326.6
592.8	327.1
593	320.8
593.2	319.4
593.4	324.8
593.6	322.7
593.8	323.4
594	316.3
594.2	317.8
594.4	316.4
594.6	312.8
594.8	315.2
595	310.2
595.2	310.9
595.4	307.3
595.6	307.7
595.8	310.9
596	302.2
596.2	304.1
596.4	303.3
596.6	298.5
596.8	296.4
597	300.5
597.2	298.5
597.4	298.2
597.6	295.6
597.8	295.7
598	291.3
598.2	293.1
598.4	286.3
598.6	286.8
598.8	288.2
599	282.4
599.2	285.9
599.4	284.1
599.6	281.8
599.8	277.7
600	277.6
600.2	278.6
600.4	275
600.6	272.1
600.8	269.6
601	273
601.2	273.4
601.4	272.2
601.6	270
601.8	268.2
602	269.2
602.2	264.6
602.4	270
602.6	266
602.8	260.8
603	260.1
603.2	261.6
603.4	256
603.6	259.7
603.8	256.4
604	256.3
604.2	254.1
604.4	251.4
604.6	252.9
604.8	253.1
605	251.5
605.2	249
605.4	250.5
605.6	247.7
605.8	247.4
606	241.5
606.2	247.2
606.4	244
606.6	243.4
606.8	244.9
607	241.4
607.2	239.2
607.4	237.1
607.6	237.1
607.8	237.5
608	234.7
608.2	236.7
608.4	233.9
608.6	231.2
608.8	230.1
609	227.4
609.2	230
609.4	227.5
609.6	228.4
609.8	223.7
610	226.2
610.2	222.9
610.4	225.8
610.6	222.2
610.8	223.1
611	220.7
611.2	221.9
611.4	220.2
611.6	218.5
611.8	216.3
612	214.7
612.2	214.2
612.4	212
612.6	212.7
612.8	210.7
613	212.1
613.2	212.2
613.4	211.9
613.6	209
613.8	207.4
614	206
614.2	203.8
614.4	205.9
614.6	203.5
614.8	205.9
615	203.6
615.2	205.3
615.4	201.5
615.6	200.9
615.8	200.2
616	200.9
616.2	197.8
616.4	199.5
616.6	195.3
616.8	194.2
617	194.2
617.2	193.5
617.4	190
617.6	191.5
617.8	191.7
618	189.2
618.2	188.7
618.4	189
618.6	186.8
618.8	185.9
619	186.1
619.2	186.7
619.4	185.3
619.6	183.3
619.8	181
620	181.7
620.2	179
620.4	182.6
620.6	178.1
620.8	179.1
621	178.8
621.2	173.4
621.4	176.8
621.6	172.3
621.8	176.5
622	171.2
622.2	170.2
622.4	172.9
622.6	172.1
622.8	169.4
623	166.7
623.2	166.4
623.4	166.5
623.6	166
623.8	165.6
624	166.9
624.2	164.5
624.4	163.2
624.6	163.9
624.8	163.5
625	160.7
625.2	160.3
625.4	160
625.6	159.5
625.8	155.5
626	157.5
626.2	155.3
626.4	156.8
626.6	153.7
626.8	154
627	153.7
627.2	153.3
627.4	153
627.6	156
627.8	147.9
628	149.4
628.2	147.7
628.4	148
628.6	147.8
628.8	145.3
629	145.1
629.2	145.8
629.4	144.3
629.6	141.1
629.8	143.5
630	140.6
630.2	140.8
630.4	140
630.6	138.5
630.8	139.6
631	139.1
631.2	139
631.4	136.2
631.6	136.9
631.8	131.8
632	136.2
632.2	135.1
632.4	133.7
632.6	130.6
632.8	133.5
633	132.2
633.2	129.4
633.4	130.4
633.6	130.5
633.8	130.3
634	133.2
634.2	127.6
634.4	126.4
634.6	128.1
634.8	125.4
635	125.3
635.2	123.5
635.4	122.7
635.6	123.4
635.8	124.1
636	120.7
636.2	122.5
636.4	120
636.6	119.2
636.8	120.3
637	118
637.2	116.6
637.4	115.7
637.6	114.7
637.8	114.4
638	117.2
638.2	115.4
638.4	116.2
638.6	114.5
638.8	115.3
639	112
639.2	111.4
639.4	113.1
639.6	109
639.8	109.9
640	109.4
640.2	106.6
640.4	106.7
640.6	106.1
640.8	106.3
641	106.8
641.2	106.2
641.4	104.2
641.6	106.5
641.8	103.9
642	102.5
642.2	104.8
642.4	101.5
642.6	100.4
642.8	100.5
643	100.7
643.2	100.3
643.4	100.6
643.6	98.2
643.8	99.64
644	97.11
644.2	95.91
644.4	96.63
644.6	94.16
644.8	94.42
645	95.93
645.2	95.16
645.4	94.12
645.6	92.88
645.8	93.59
646	92.3
646.2	93.56
646.4	91.64
646.6	90.44
646.8	89.29
647	89.69
647.2	88.66
647.4	88.73
647.6	88.34
647.8	90.63
648	84.61
648.2	85.52
648.4	84.48
648.6	87.08
648.8	86.35
649	85.2
649.2	86.03
649.4	83.81
649.6	82.65
649.8	83.58
650	83.38
650.2	82.69
650.4	81.79
650.6	79.12
650.8	80.08
651	82.13
651.2	79.44
651.4	80.17
651.6	77.18
651.8	75.98
652	79.25
652.2	75.87
652.4	76.08
652.6	77.21
652.8	74.71
653	74.8
653.2	75.07
653.4	75.16
653.6	74.13
653.8	72.92
654	73.23
654.2	74.37
654.4	72.38
654.6	71.52
654.8	73.13
655	71.45
655.2	69.41
655.4	70.4
655.6	69.36
655.8	70.06
656	67.77
656.2	68.18
656.4	68.91
656.6	69.09
656.8	68.19
657	67.54
657.2	66.58
657.4	67.7
657.6	67.3
657.8	65.55
658	67.82
658.2	64.92
658.4	65.25
658.6	63.84
658.8	63.74
659	64.7
659.2	63.28
659.4	62.11
659.6	63.28
659.8	62.63
660	61.82
660.2	61.88
660.4	61.74
660.6	60.02
660.8	60.19
661	60.72
661.2	60.37
661.4	58.56
661.6	59.39
661.8	59.92
662	60.35
662.2	59.32
662.4	57.61
662.6	57.95
662.8	58.69
663	56.52
663.2	56.97
663.4	56.25
663.6	55.35
663.8	56.34
664	56.7
664.2	55.91
664.4	55.87
664.6	54.45
664.8	54.8
665	54.42
665.2	53.14
665.4	54.41
665.6	53.73
665.8	52.74
666	53.84
666.2	52.52
666.4	53.27
666.6	53.82
666.8	51.19
667	51.19
667.2	50.6
667.4	51.25
667.6	49.99
667.8	50.44
668	48.86
668.2	50.28
668.4	49.64
668.6	48.56
668.8	48.09
669	47.7
669.2	48.52
669.4	48.02
669.6	47.32
669.8	47.31
670	47.36
670.2	46.84
670.4	44.72
670.6	46.58
670.8	46.8
671	46.72
671.2	46.71
671.4	45.27
671.6	45.11
671.8	43.94
672	43.18
672.2	45.58
672.4	44.73
672.6	43.72
672.8	43.4
673	43.04
673.2	43.92
673.4	41.74
673.6	42.25
673.8	41.36
674	41.44
674.2	41.69
674.4	40.13
674.6	40.26
674.8	41.1
675	39.95
675.2	39.96
675.4	41.01
675.6	40.85
675.8	38.89
676	39.68
676.2	38.33
676.4	38.94
676.6	37.63
676.8	38.09
677	38.25
677.2	37.59
677.4	37.97
677.6	37.36
677.8	36.47
678	37.22
678.2	36.15
678.4	36.31
678.6	36.6
678.8	35.84
679	35.22
679.2	34.88
679.4	35.28
679.6	34.37
679.8	34.66
680	33.47
680.2	34.83
680.4	34.16
680.6	33.71
680.8	34.57
681	33.43
681.2	33.43
681.4	33.76
681.6	32.59
681.8	31.69
682	32.55
682.2	31.4
682.4	31.96
682.6	31.11
682.8	31.91
683	30.96
683.2	30.4
683.4	30.91
683.6	30.39
683.8	30.79
684	31.36
684.2	31.09
684.4	30.38
684.6	28.62
684.8	27.94
685	28.81
685.2	30.12
685.4	29.01
685.6	27.86
685.8	29.24
686	28.05
686.2	27.44
686.4	27.98
686.6	27.6
686.8	27.95
687	27.19
687.2	27.31
687.4	25.95
687.6	26.52
687.8	26.19
688	26.01
688.2	25.1
688.4	25.34
688.6	25.75
688.8	25.5
689	25.5
689.2	23.46
689.4	23.76
689.6	24.78
689.8	24.4
690	23.63
690.2	24.26
690.4	23.92
690.6	23.72
690.8	23.14
691	23.16
691.2	23.31
691.4	24.41
691.6	23.44
691.8	23.16
692	22.71
692.2	22.89
692.4	22.49
692.6	21.51
692.8	22.19
693	21.49
693.2	20.55
693.4	22.48
693.6	21.64
693.8	21.43
694	20.75
694.2	20.68
694.4	19.52
694.6	20.66
694.8	20.76
695	20.33
695.2	20.11
695.4	20.42
695.6	19.91
695.8	19.73
696	19.71
696.2	19.8
696.4	19.68
696.6	19.42
696.8	19.19
697	19.27
697.2	19.2
697.4	18.77
697.6	19.65
697.8	18.15
698	18.04
698.2	18.03
698.4	18.53
698.6	17.88
698.8	17.88
699	18.32
699.2	17.63
699.4	17.29
699.6	17.56
699.8	17.16
700	17.08
