# Supplementary material for: Rolling circle amplification (RCA) -based biosensor system for the fluorescent detection of miR-129-2-3p miRNA
Source: PeerJ. 2022 Oct 24;10:e14257. doi: 10.7717/peerj.14257 (PMC9610657; doi:10.7717/peerj.14257)
Supplement: Supplemental Information 4 — The relationship between fluorescence intensity and ligation time (A), polymerization time (B), and the concentration of phi29 DNA polymerase (C) and dNTPs (D). F and F0 were the fluorescence intensity induced by target miRNA and Blank, respectively. The error bar was calculated from two independent experiments. [file peerj-10-14257-s004.zip › Raw for Fig2/raw for Fig2A/F3 .0-2.TXT]

Data Points
nm	Data
500	38.93
500.2	38.69
500.4	40.24
500.6	40.25
500.8	39.92
501	40.38
501.2	41.06
501.4	40.58
501.6	41.87
501.8	42.53
502	43.12
502.2	44.06
502.4	43.79
502.6	43.64
502.8	44.41
503	46.81
503.2	46.35
503.4	47.44
503.6	48.06
503.8	48.44
504	49.18
504.2	50.21
504.4	51.08
504.6	51.67
504.8	52.17
505	52.52
505.2	53.16
505.4	55.09
505.6	55.99
505.8	57.77
506	57.23
506.2	59.08
506.4	60
506.6	60.09
506.8	61.69
507	60.98
507.2	62.68
507.4	64.82
507.6	65.75
507.8	67.14
508	68.12
508.2	69.37
508.4	70.79
508.6	72.51
508.8	74.36
509	76.97
509.2	77.5
509.4	78.65
509.6	80.15
509.8	81.64
510	81.82
510.2	86.38
510.4	87.01
510.6	89.75
510.8	90.82
511	93.01
511.2	95.33
511.4	99.3
511.6	99.11
511.8	105.6
512	114.6
512.2	117.4
512.4	116.6
512.6	120.0
512.8	123.2
513	125.7
513.2	128.6
513.4	131.0
513.6	132.4
513.8	137.6
514	139.7
514.2	144.8
514.4	145.3
514.6	151.4
514.8	152.8
515	157
515.2	159.9
515.4	165.7
515.6	167.6
515.8	170.6
516	177.6
516.2	181.4
516.4	183.2
516.6	186.5
516.8	191.3
517	198.3
517.2	200.5
517.4	205.5
517.6	209.9
517.8	215
518	218.4
518.2	222.8
518.4	225.2
518.6	233.7
518.8	239.1
519	243.4
519.2	249.9
519.4	253.6
519.6	258.3
519.8	265.6
520	269
520.2	273.9
520.4	281.2
520.6	290.1
520.8	294.9
521	298.2
521.2	305.3
521.4	310.4
521.6	316.7
521.8	325
522	330.2
522.2	337.1
522.4	347.2
522.6	350.5
522.8	355.7
523	360.5
523.2	367
523.4	374.6
523.6	383.5
523.8	384.8
524	394.1
524.2	407.1
524.4	407.8
524.6	417
524.8	424.9
525	429
525.2	438.9
525.4	448.6
525.6	453.4
525.8	462.2
526	467.4
526.2	475.6
526.4	482
526.6	488.3
526.8	496.1
527	496
527.2	506.6
527.4	518.2
527.6	524
527.8	530.3
528	528.6
528.2	539.3
528.4	543.8
528.6	555.1
528.8	560.8
529	568.9
529.2	571.5
529.4	578.3
529.6	587.9
529.8	596.1
530	601.1
530.2	609
530.4	618.4
530.6	628.7
530.8	631.6
531	641.1
531.2	650.9
531.4	653.7
531.6	661.7
531.8	665.3
532	678.9
532.2	676.7
532.4	684.4
532.6	694.6
532.8	698.9
533	710.8
533.2	709.5
533.4	715
533.6	723.1
533.8	732.3
534	737.6
534.2	742.2
534.4	747.2
534.6	753.1
534.8	761
535	766
535.2	773.6
535.4	777.2
535.6	775.6
535.8	791.1
536	788.5
536.2	796.8
536.4	804.2
536.6	811.4
536.8	811.7
537	815.5
537.2	824.3
537.4	824.6
537.6	835.7
537.8	842.6
538	841.7
538.2	849.6
538.4	853.4
538.6	857.1
538.8	858.9
539	877
539.2	880.1
539.4	885.6
539.6	888.2
539.8	892
540	891.1
540.2	899.5
540.4	900.8
540.6	908.9
540.8	916.5
541	918.4
541.2	920
541.4	923.6
541.6	928.6
541.8	946
542	947.1
542.2	945.9
542.4	947.3
542.6	955.5
542.8	959.3
543	962.5
543.2	966.4
543.4	970.8
543.6	981.2
543.8	976.9
544	979.2
544.2	990.7
544.4	988.7
544.6	991.4
544.8	995.8
545	1000
545.2	1003
545.4	1008
545.6	1012
545.8	1015
546	1014
546.2	1024
546.4	1032
546.6	1032
546.8	1038
547	1041
547.2	1038
547.4	1043
547.6	1055
547.8	1043
548	1065
548.2	1056
548.4	1066
548.6	1066
548.8	1070
549	1068
549.2	1073
549.4	1083
549.6	1083
549.8	1081
550	1091
550.2	1083
550.4	1090
550.6	1092
550.8	1097
551	1096
551.2	1099
551.4	1100
551.6	1107
551.8	1109
552	1113
552.2	1117
552.4	1118
552.6	1120
552.8	1120
553	1118
553.2	1121
553.4	1134
553.6	1124
553.8	1120
554	1122
554.2	1119
554.4	1130
554.6	1136
554.8	1136
555	1133
555.2	1132
555.4	1135
555.6	1136
555.8	1141
556	1139
556.2	1148
556.4	1147
556.6	1143
556.8	1142
557	1142
557.2	1141
557.4	1143
557.6	1151
557.8	1142
558	1140
558.2	1144
558.4	1141
558.6	1146
558.8	1148
559	1146
559.2	1150
559.4	1148
559.6	1145
559.8	1143
560	1150
560.2	1140
560.4	1136
560.6	1146
560.8	1142
561	1151
561.2	1139
561.4	1141
561.6	1147
561.8	1148
562	1140
562.2	1142
562.4	1145
562.6	1144
562.8	1138
563	1146
563.2	1131
563.4	1138
563.6	1136
563.8	1138
564	1135
564.2	1136
564.4	1131
564.6	1121
564.8	1131
565	1123
565.2	1131
565.4	1123
565.6	1126
565.8	1114
566	1109
566.2	1115
566.4	1117
566.6	1108
566.8	1118
567	1109
567.2	1106
567.4	1105
567.6	1103
567.8	1097
568	1094
568.2	1098
568.4	1099
568.6	1094
568.8	1084
569	1076
569.2	1084
569.4	1086
569.6	1083
569.8	1088
570	1077
570.2	1067
570.4	1064
570.6	1069
570.8	1070
571	1075
571.2	1058
571.4	1059
571.6	1053
571.8	1051
572	1049
572.2	1048
572.4	1053
572.6	1042
572.8	1041
573	1030
573.2	1038
573.4	1030
573.6	1025
573.8	1024
574	1020
574.2	1014
574.4	1017
574.6	1027
574.8	1008
575	1007
575.2	1009
575.4	1009
575.6	1000
575.8	1000
576	995.1
576.2	991.9
576.4	990.5
576.6	986.4
576.8	985.8
577	977.1
577.2	981.8
577.4	976.2
577.6	980
577.8	971.6
578	969.1
578.2	961.8
578.4	961.6
578.6	959.9
578.8	953.8
579	955.3
579.2	952.4
579.4	946.3
579.6	945.8
579.8	945.5
580	941.6
580.2	939.8
580.4	935.7
580.6	938.2
580.8	935.3
581	935.4
581.2	935.9
581.4	925.4
581.6	925.1
581.8	917.6
582	922.3
582.2	906.7
582.4	919.3
582.6	910.7
582.8	909.1
583	900.5
583.2	903.1
583.4	905.7
583.6	900.5
583.8	894.3
584	899.7
584.2	891.1
584.4	883.6
584.6	886.4
584.8	887
585	881.1
585.2	879.4
585.4	883.3
585.6	876.1
585.8	877
586	862.4
586.2	868.5
586.4	867.8
586.6	861.1
586.8	860.3
587	856.7
587.2	846.1
587.4	847.3
587.6	847.6
587.8	840.7
588	843.1
588.2	841.5
588.4	843.1
588.6	838.7
588.8	834.3
589	828.3
589.2	827.1
589.4	829.2
589.6	824.4
589.8	823.4
590	820.9
590.2	814.9
590.4	807.5
590.6	810.4
590.8	813.7
591	816.4
591.2	811.9
591.4	806.8
591.6	799.2
591.8	802.2
592	798.9
592.2	805.4
592.4	793
592.6	798.1
592.8	795.2
593	784.8
593.2	784.3
593.4	783.3
593.6	785.9
593.8	779.3
594	775.6
594.2	775.3
594.4	772.3
594.6	774.6
594.8	769.7
595	769.6
595.2	775.1
595.4	769.5
595.6	769.3
595.8	763.1
596	759.6
596.2	757.2
596.4	757.1
596.6	751.4
596.8	749
597	745.2
597.2	751.8
597.4	744.1
597.6	745
597.8	737.4
598	739
598.2	740.9
598.4	739.2
598.6	734.2
598.8	734
599	728.6
599.2	728.8
599.4	726.5
599.6	724.1
599.8	725
600	722.2
600.2	719.3
600.4	722.1
600.6	715.6
600.8	717
601	711.2
601.2	712.9
601.4	708
601.6	706
601.8	706.5
602	704
602.2	698.3
602.4	702.4
602.6	701.4
602.8	700.1
603	692.2
603.2	694.1
603.4	695.2
603.6	692.6
603.8	686.5
604	692
604.2	684.4
604.4	685.3
604.6	674.3
604.8	679.1
605	676.3
605.2	675.6
605.4	666
605.6	672.8
605.8	671.2
606	668.9
606.2	668.7
606.4	669.1
606.6	660.5
606.8	666.5
607	665.2
607.2	659.8
607.4	652.5
607.6	650.5
607.8	651
608	653.1
608.2	650.5
608.4	643.4
608.6	645.9
608.8	643.6
609	640.7
609.2	634.7
609.4	636.4
609.6	637
609.8	632
610	630.9
610.2	628.8
610.4	631.8
610.6	628.4
610.8	619.5
611	620.1
611.2	622.3
611.4	620.6
611.6	619.6
611.8	616.2
612	613
612.2	613.4
612.4	606.1
612.6	601.4
612.8	610.1
613	604.8
613.2	599.2
613.4	591.4
613.6	599.4
613.8	597.8
614	597.1
614.2	587.7
614.4	591.6
614.6	589.4
614.8	584.3
615	582.5
615.2	580.1
615.4	577.5
615.6	578
615.8	578.4
616	575.3
616.2	572.2
616.4	571.6
616.6	568
616.8	567.8
617	567.5
617.2	563.2
617.4	560.2
617.6	558.5
617.8	558.4
618	557.1
618.2	554.7
618.4	551.5
618.6	549.5
618.8	546.4
619	546.4
619.2	545.2
619.4	542.4
619.6	541.2
619.8	534.9
620	534.7
620.2	536.5
620.4	535
620.6	529.5
620.8	527.6
621	526
621.2	526.3
621.4	521.8
621.6	523.1
621.8	520.8
622	520.2
622.2	519.5
622.4	516.1
622.6	509.7
622.8	512.2
623	509.4
623.2	507.5
623.4	504.6
623.6	502.6
623.8	496.2
624	491.9
624.2	489.6
624.4	487.8
624.6	488.9
624.8	487.8
625	487.2
625.2	481.2
625.4	480.1
625.6	483.3
625.8	472.7
626	474.8
626.2	470.7
626.4	470.5
626.6	478.4
626.8	469.3
627	463.8
627.2	465.7
627.4	460.6
627.6	462.8
627.8	460.4
628	457.7
628.2	456.4
628.4	454.7
628.6	449.9
628.8	452.9
629	446.9
629.2	447
629.4	446.4
629.6	439.1
629.8	438.5
630	434.5
630.2	438
630.4	437.4
630.6	433.2
630.8	433.9
631	433.3
631.2	427
631.4	424.7
631.6	427.2
631.8	422.7
632	421.5
632.2	419.9
632.4	414.7
632.6	415.3
632.8	414.4
633	412
633.2	412.2
633.4	409.9
633.6	405.4
633.8	404.9
634	405
634.2	399.8
634.4	403.4
634.6	400.5
634.8	395.1
635	391.3
635.2	394.6
635.4	392.1
635.6	390.2
635.8	385
636	383.1
636.2	384.9
636.4	389.4
636.6	384.3
636.8	379.7
637	377.6
637.2	378.3
637.4	375.8
637.6	368.7
637.8	374.6
638	366.3
638.2	364.6
638.4	368.3
638.6	362.8
638.8	360.6
639	361.4
639.2	362.8
639.4	358.7
639.6	356.7
639.8	357.6
640	356
640.2	353.6
640.4	348.6
640.6	352.6
640.8	349
641	347.2
641.2	343.3
641.4	344.2
641.6	344.8
641.8	344.3
642	338
642.2	339.8
642.4	337.8
642.6	335.4
642.8	333.3
643	334.6
643.2	329.6
643.4	328.5
643.6	326
643.8	326.5
644	323.9
644.2	323.3
644.4	318.8
644.6	322.3
644.8	315.3
645	314.4
645.2	312.3
645.4	315.7
645.6	309.8
645.8	308.4
646	306.2
646.2	303.9
646.4	304.6
646.6	306.2
646.8	300.6
647	299.6
647.2	298.8
647.4	295.3
647.6	294.3
647.8	290.8
648	293.3
648.2	292.4
648.4	289.6
648.6	290.1
648.8	281.6
649	284.7
649.2	283.8
649.4	284
649.6	281.6
649.8	281.8
650	276.7
650.2	277.1
650.4	273.4
650.6	271.6
650.8	270.8
651	271.9
651.2	271.1
651.4	269.2
651.6	269.3
651.8	266.3
652	264.2
652.2	259.8
652.4	261.6
652.6	259.6
652.8	262.3
653	258.8
653.2	257.9
653.4	254.7
653.6	254.4
653.8	256.8
654	251.7
654.2	251
654.4	251.8
654.6	247.4
654.8	247.5
655	242.6
655.2	239.8
655.4	244.7
655.6	242.3
655.8	244.4
656	236.7
656.2	234.6
656.4	235.3
656.6	236.8
656.8	235.5
657	232.5
657.2	234.1
657.4	229.5
657.6	228.2
657.8	227.3
658	227.4
658.2	225.5
658.4	227
658.6	223.3
658.8	224.5
659	224.6
659.2	220.2
659.4	219.5
659.6	222.1
659.8	216.6
660	218.6
660.2	216.7
660.4	214.7
660.6	215.1
660.8	214.7
661	212.8
661.2	209.8
661.4	211.3
661.6	208.5
661.8	207.6
662	206.2
662.2	204.3
662.4	201.8
662.6	204.6
662.8	202
663	198.2
663.2	200.5
663.4	196.8
663.6	194.9
663.8	196.9
664	197.5
664.2	196.1
664.4	192
664.6	192.1
664.8	190.8
665	190.1
665.2	188.1
665.4	186.4
665.6	185.5
665.8	184
666	185.3
666.2	181.4
666.4	183.2
666.6	181.3
666.8	181.5
667	180.5
667.2	181.9
667.4	177.6
667.6	179.4
667.8	175.1
668	174.3
668.2	174.9
668.4	175.9
668.6	170.5
668.8	168.7
669	168.9
669.2	170.8
669.4	168.5
669.6	168.7
669.8	165.5
670	164.6
670.2	163.8
670.4	165
670.6	162.8
670.8	162.6
671	157.5
671.2	159
671.4	159.3
671.6	157.4
671.8	157.4
672	155.4
672.2	154.6
672.4	154.1
672.6	152.3
672.8	154.3
673	151
673.2	150.8
673.4	149.2
673.6	149.6
673.8	148.4
674	148.7
674.2	145.9
674.4	146.6
674.6	144.7
674.8	144.7
675	141.9
675.2	143.9
675.4	141.2
675.6	142
675.8	141.7
676	141.1
676.2	138
676.4	138.8
676.6	139.5
676.8	135.4
677	135.6
677.2	133.8
677.4	133.7
677.6	133.8
677.8	130.9
678	131.6
678.2	132.6
678.4	132.1
678.6	129.6
678.8	129.1
679	129.3
679.2	127.6
679.4	127.9
679.6	123.1
679.8	125.5
680	124.7
680.2	126.7
680.4	126.6
680.6	121.5
680.8	121.6
681	121.4
681.2	122.3
681.4	119.2
681.6	118.8
681.8	116.4
682	117.9
682.2	118.7
682.4	116.7
682.6	117.4
682.8	114.9
683	113.4
683.2	113.3
683.4	113.7
683.6	111.4
683.8	111.0
684	113.2
684.2	111.4
684.4	109.9
684.6	107.9
684.8	107.8
685	106.6
685.2	106.3
685.4	105.5
685.6	105.2
685.8	107.7
686	105
686.2	103.2
686.4	103.3
686.6	103.6
686.8	101.5
687	101.8
687.2	98.96
687.4	100.5
687.6	100.7
687.8	99.06
688	95.99
688.2	97.45
688.4	95.35
688.6	96.51
688.8	95.94
689	96
689.2	94.89
689.4	94.54
689.6	93.04
689.8	94.06
690	92.98
690.2	92.12
690.4	91.23
690.6	93.45
690.8	91.05
691	91.34
691.2	89.16
691.4	90.17
691.6	89.05
691.8	86.85
692	87.65
692.2	88.19
692.4	87.03
692.6	86.87
692.8	85.31
693	86.41
693.2	83.85
693.4	84.91
693.6	84.48
693.8	82.7
694	84.43
694.2	83.48
694.4	83.22
694.6	81.93
694.8	81.98
695	81.28
695.2	81.42
695.4	80.47
695.6	81.06
695.8	79.31
696	79.13
696.2	79.91
696.4	79.33
696.6	77.36
696.8	77.25
697	77.06
697.2	76.7
697.4	77.18
697.6	76.79
697.8	75.09
698	75.49
698.2	76.16
698.4	74.63
698.6	76.05
698.8	73.62
699	74.57
699.2	73.1
699.4	72.22
699.6	74.18
699.8	71.74
700	71.7
