# Supplementary material for: Rolling circle amplification (RCA) -based biosensor system for the fluorescent detection of miR-129-2-3p miRNA
Source: PeerJ. 2022 Oct 24;10:e14257. doi: 10.7717/peerj.14257 (PMC9610657; doi:10.7717/peerj.14257)
Supplement: Supplemental Information 4 — The relationship between fluorescence intensity and ligation time (A), polymerization time (B), and the concentration of phi29 DNA polymerase (C) and dNTPs (D). F and F0 were the fluorescence intensity induced by target miRNA and Blank, respectively. The error bar was calculated from two independent experiments. [file peerj-10-14257-s004.zip › Raw for Fig2/raw for Fig2A/F4.0-1.TXT]

Data Points
nm	Data
500	18.93
500.2	18.69
500.4	20.24
500.6	20.25
500.8	19.92
501	20.38
501.2	21.06
501.4	20.58
501.6	21.87
501.8	24.13
502	24.72
502.2	25.66
502.4	25.39
502.6	25.24
502.8	26.01
503	27.21
503.2	26.75
503.4	27.84
503.6	28.46
503.8	28.84
504	29.58
504.2	30.61
504.4	31.48
504.6	32.07
504.8	32.57
505	32.92
505.2	33.56
505.4	35.49
505.6	36.39
505.8	38.17
506	37.63
506.2	39.48
506.4	40.4
506.6	42.49
506.8	44.09
507	43.38
507.2	45.08
507.4	47.22
507.6	48.15
507.8	49.54
508	50.52
508.2	51.77
508.4	52.59
508.6	54.31
508.8	56.16
509	58.77
509.2	59.3
509.4	60.45
509.6	61.95
509.8	63.44
510	63.62
510.2	67.38
510.4	68.01
510.6	70.75
510.8	71.82
511	74.01
511.2	76.33
511.4	80.3
511.6	80.11
511.8	83.62
512	92.83
512.2	95.66
512.4	94.88
512.6	98.28
512.8	101.4
513	103.9
513.2	106.8
513.4	109.2
513.6	110.6
513.8	115.8
514	117.9
514.2	123
514.4	123.5
514.6	129.6
514.8	131
515	135.2
515.2	138.1
515.4	143.9
515.6	145.8
515.8	148.8
516	155.8
516.2	159.6
516.4	161.4
516.6	164.7
516.8	169.5
517	176.5
517.2	186.7
517.4	191.7
517.6	196.1
517.8	201.2
518	204.6
518.2	209
518.4	211.4
518.6	219.9
518.8	225.3
519	229.6
519.2	236.1
519.4	239.8
519.6	244.5
519.8	251.8
520	255.2
520.2	260.1
520.4	267.4
520.6	276.3
520.8	281.1
521	284.4
521.2	291.5
521.4	296.6
521.6	302.9
521.8	311.2
522	316.4
522.2	323.3
522.4	333.4
522.6	336.7
522.8	341.9
523	346.7
523.2	353.2
523.4	360.8
523.6	369.7
523.8	379
524	388.3
524.2	401.3
524.4	402
524.6	411.2
524.8	419.1
525	423.2
525.2	433.1
525.4	442.8
525.6	447.6
525.8	456.4
526	461.6
526.2	469.8
526.4	476.2
526.6	482.5
526.8	490.3
527	490.2
527.2	500.8
527.4	512.4
527.6	518.2
527.8	524.5
528	522.8
528.2	533.5
528.4	538
528.6	549.3
528.8	555
529	563.1
529.2	565.7
529.4	572.5
529.6	582.1
529.8	602.1
530	607.1
530.2	615
530.4	617.4
530.6	627.7
530.8	630.6
531	640.1
531.2	649.9
531.4	652.7
531.6	660.7
531.8	664.3
532	677.9
532.2	675.7
532.4	683.4
532.6	693.6
532.8	697.9
533	709.8
533.2	708.5
533.4	714
533.6	722.1
533.8	731.3
534	736.6
534.2	741.2
534.4	746.2
534.6	752.1
534.8	759
535	764
535.2	771.6
535.4	773.2
535.6	771.6
535.8	787.1
536	784.5
536.2	792.8
536.4	800.2
536.6	807.4
536.8	807.7
537	811.5
537.2	820.3
537.4	820.6
537.6	831.7
537.8	838.6
538	837.7
538.2	845.6
538.4	849.4
538.6	853.1
538.8	854.9
539	868
539.2	871.1
539.4	876.6
539.6	889.2
539.8	893
540	892.1
540.2	900.5
540.4	901.8
540.6	909.9
540.8	917.5
541	919.4
541.2	921
541.4	924.6
541.6	929.6
541.8	947
542	948.1
542.2	946.9
542.4	948.3
542.6	956.5
542.8	960.3
543	963.5
543.2	967.4
543.4	971.8
543.6	982.2
543.8	983.9
544	986.2
544.2	997.7
544.4	995.7
544.6	998.4
544.8	1002.8
545	1007
545.2	1010
545.4	1015
545.6	1019
545.8	1022
546	1021
546.2	1031
546.4	1039
546.6	1039
546.8	1045
547	1048
547.2	1045
547.4	1050
547.6	1068
547.8	1056
548	1078
548.2	1069
548.4	1079
548.6	1079
548.8	1083
549	1081
549.2	1086
549.4	1096
549.6	1096
549.8	1094
550	1102
550.2	1092
550.4	1099
550.6	1101
550.8	1106
551	1105
551.2	1108
551.4	1109
551.6	1116
551.8	1118
552	1122
552.2	1126
552.4	1119
552.6	1121
552.8	1121
553	1124
553.2	1127
553.4	1140
553.6	1130
553.8	1126
554	1128
554.2	1125
554.4	1136
554.6	1142
554.8	1142
555	1139
555.2	1138
555.4	1141
555.6	1142
555.8	1147
556	1145
556.2	1154
556.4	1153
556.6	1149
556.8	1142
557	1142
557.2	1141
557.4	1143
557.6	1151
557.8	1146
558	1144
558.2	1148
558.4	1145
558.6	1150
558.8	1152
559	1150
559.2	1154
559.4	1152
559.6	1149
559.8	1147
560	1154
560.2	1144
560.4	1140
560.6	1150
560.8	1146
561	1155
561.2	1143
561.4	1145
561.6	1151
561.8	1146
562	1138
562.2	1140
562.4	1143
562.6	1142
562.8	1136
563	1144
563.2	1129
563.4	1136
563.6	1134
563.8	1136
564	1133
564.2	1134
564.4	1129
564.6	1119
564.8	1129
565	1117
565.2	1125
565.4	1117
565.6	1120
565.8	1108
566	1103
566.2	1109
566.4	1111
566.6	1102
566.8	1112
567	1103
567.2	1100
567.4	1099
567.6	1097
567.8	1091
568	1088
568.2	1092
568.4	1093
568.6	1088
568.8	1078
569	1070
569.2	1078
569.4	1080
569.6	1077
569.8	1082
570	1071
570.2	1061
570.4	1058
570.6	1063
570.8	1064
571	1069
571.2	1052
571.4	1053
571.6	1047
571.8	1045
572	1043
572.2	1042
572.4	1047
572.6	1036
572.8	1035
573	1024
573.2	1032
573.4	1018
573.6	1014
573.8	1012
574	1009
574.2	1003
574.4	1005
574.6	1016
574.8	997.4
575	996.4
575.2	998.5
575.4	997.7
575.6	989.4
575.8	989.2
576	983.8
576.2	980.6
576.4	979.2
576.6	969.9
576.8	969.3
577	960.6
577.2	965.3
577.4	959.7
577.6	963.5
577.8	955.1
578	952.6
578.2	945.3
578.4	945.1
578.6	943.4
578.8	937.3
579	938.8
579.2	935.9
579.4	929.8
579.6	929.3
579.8	929
580	925.1
580.2	923.3
580.4	919.2
580.6	921.7
580.8	918.8
581	918.9
581.2	919.4
581.4	908.9
581.6	908.6
581.8	901.1
582	905.8
582.2	885.7
582.4	898.3
582.6	889.7
582.8	888.1
583	879.5
583.2	882.1
583.4	884.7
583.6	879.5
583.8	873.3
584	878.7
584.2	870.1
584.4	862.6
584.6	865.4
584.8	866
585	860.1
585.2	858.4
585.4	862.3
585.6	855.1
585.8	856
586	841.4
586.2	847.5
586.4	846.8
586.6	840.1
586.8	839.3
587	835.7
587.2	825.1
587.4	826.3
587.6	826.6
587.8	819.7
588	822.1
588.2	820.5
588.4	822.1
588.6	817.7
588.8	813.3
589	807.3
589.2	806.1
589.4	808.2
589.6	803.4
589.8	802.4
590	799.9
590.2	793.9
590.4	782.4
590.6	785.3
590.8	788.6
591	791.3
591.2	786.8
591.4	781.7
591.6	774.1
591.8	777.1
592	773.8
592.2	780.3
592.4	767.9
592.6	773
592.8	770.1
593	759.7
593.2	759.2
593.4	758.2
593.6	760.8
593.8	754.2
594	750.5
594.2	750.2
594.4	747.2
594.6	749.5
594.8	744.6
595	744.5
595.2	750
595.4	744.4
595.6	744.2
595.8	738
596	734.5
596.2	732.1
596.4	732
596.6	726.3
596.8	723.9
597	720.1
597.2	726.7
597.4	719
597.6	719.9
597.8	712.3
598	713.9
598.2	715.8
598.4	714.1
598.6	709.1
598.8	708.9
599	703.5
599.2	703.7
599.4	701.4
599.6	699
599.8	699.9
600	697.1
600.2	694.2
600.4	697
600.6	690.5
600.8	691.9
601	686.1
601.2	687.8
601.4	682.9
601.6	680.9
601.8	681.4
602	678.9
602.2	673.2
602.4	677.3
602.6	676.3
602.8	675
603	667.1
603.2	669
603.4	670.1
603.6	667.5
603.8	661.4
604	666.9
604.2	659.3
604.4	660.2
604.6	649.2
604.8	654
605	651.2
605.2	650.5
605.4	640.9
605.6	647.7
605.8	646.1
606	643.8
606.2	643.6
606.4	644
606.6	635.4
606.8	641.4
607	640.1
607.2	634.7
607.4	627.4
607.6	625.4
607.8	625.9
608	628
608.2	625.4
608.4	618.3
608.6	620.8
608.8	618.5
609	615.6
609.2	609.6
609.4	611.3
609.6	611.9
609.8	606.9
610	605.8
610.2	603.7
610.4	606.7
610.6	603.3
610.8	594.4
611	595
611.2	597.2
611.4	595.5
611.6	594.5
611.8	591.1
612	587.9
612.2	588.3
612.4	581
612.6	576.3
612.8	585
613	579.7
613.2	574.1
613.4	566.3
613.6	574.3
613.8	572.7
614	572
614.2	562.6
614.4	566.5
614.6	564.3
614.8	559.2
615	557.4
615.2	555
615.4	552.4
615.6	552.9
615.8	553.3
616	550.2
616.2	547.1
616.4	546.5
616.6	542.9
616.8	542.7
617	542.4
617.2	538.1
617.4	535.1
617.6	533.4
617.8	533.3
618	532
618.2	529.6
618.4	526.4
618.6	524.4
618.8	521.3
619	521.3
619.2	520.1
619.4	517.3
619.6	516.1
619.8	509.8
620	509.6
620.2	511.4
620.4	509.9
620.6	504.4
620.8	502.5
621	500.9
621.2	501.2
621.4	496.7
621.6	498
621.8	495.7
622	495.1
622.2	494.4
622.4	491
622.6	484.6
622.8	487.1
623	484.3
623.2	482.4
623.4	479.5
623.6	477.5
623.8	478.6
624	474.3
624.2	472
624.4	470.2
624.6	471.3
624.8	470.2
625	469.6
625.2	462
625.4	460.9
625.6	464.1
625.8	453.5
626	455.6
626.2	451.5
626.4	451.3
626.6	459.2
626.8	450.1
627	444.6
627.2	446.5
627.4	441.4
627.6	443.6
627.8	441.2
628	438.5
628.2	437.2
628.4	435.5
628.6	430.7
628.8	433.7
629	427.7
629.2	427.8
629.4	427.2
629.6	419.9
629.8	419.3
630	415.3
630.2	418.8
630.4	418.2
630.6	414
630.8	414.7
631	414.1
631.2	407.8
631.4	405.5
631.6	408
631.8	403.5
632	402.3
632.2	400.7
632.4	395.5
632.6	396.1
632.8	395.2
633	392.8
633.2	393
633.4	390.7
633.6	386.2
633.8	385.7
634	385.8
634.2	380.6
634.4	384.2
634.6	381.3
634.8	375.9
635	372.1
635.2	375.4
635.4	372.9
635.6	371
635.8	365.8
636	363.9
636.2	365.7
636.4	370.2
636.6	365.1
636.8	360.5
637	358.4
637.2	359.1
637.4	356.6
637.6	349.5
637.8	355.4
638	347.1
638.2	345.4
638.4	349.1
638.6	343.6
638.8	341.4
639	342.2
639.2	343.6
639.4	339.5
639.6	337.5
639.8	338.4
640	336.8
640.2	334.4
640.4	329.4
640.6	333.4
640.8	329.8
641	328
641.2	324.1
641.4	325
641.6	325.6
641.8	325.1
642	318.8
642.2	320.6
642.4	318.6
642.6	316.2
642.8	314.1
643	315.4
643.2	310.4
643.4	309.3
643.6	306.8
643.8	307.3
644	304.7
644.2	304.1
644.4	299.6
644.6	303.1
644.8	296.1
645	295.2
645.2	293.1
645.4	296.5
645.6	290.6
645.8	289.2
646	287
646.2	284.7
646.4	285.4
646.6	287
646.8	281.4
647	280.4
647.2	279.6
647.4	278.3
647.6	277.3
647.8	273.8
648	276.3
648.2	275.4
648.4	272.6
648.6	273.1
648.8	264.6
649	267.7
649.2	266.8
649.4	267
649.6	264.6
649.8	264.8
650	259.7
650.2	260.1
650.4	256.4
650.6	254.6
650.8	253.8
651	254.9
651.2	254.1
651.4	252.2
651.6	252.3
651.8	249.3
652	247.2
652.2	242.8
652.4	244.6
652.6	242.6
652.8	245.3
653	239.4
653.2	238.5
653.4	235.3
653.6	235
653.8	237.4
654	232.3
654.2	231.6
654.4	232.4
654.6	228
654.8	228.1
655	223.2
655.2	220.4
655.4	225.3
655.6	222.9
655.8	225
656	217.3
656.2	215.2
656.4	215.9
656.6	217.4
656.8	216.1
657	213.1
657.2	214.7
657.4	210.1
657.6	208.8
657.8	207.9
658	208
658.2	206.1
658.4	207.6
658.6	203.9
658.8	205.1
659	205.2
659.2	200.8
659.4	200.1
659.6	202.7
659.8	197.2
660	199.2
660.2	197.3
660.4	195.3
660.6	195.7
660.8	195.3
661	193.4
661.2	190.4
661.4	191.9
661.6	189.1
661.8	188.2
662	186.8
662.2	184.9
662.4	182.4
662.6	185.2
662.8	182.6
663	178.8
663.2	181.1
663.4	177.4
663.6	175.5
663.8	177.5
664	178.1
664.2	176.7
664.4	172.6
664.6	172.7
664.8	171.4
665	170.7
665.2	168.7
665.4	167
665.6	166.1
665.8	164.6
666	165.9
666.2	162
666.4	163.8
666.6	161.9
666.8	162.1
667	161.1
667.2	162.5
667.4	158.2
667.6	160
667.8	155.7
668	154.9
668.2	155.5
668.4	156.5
668.6	151.1
668.8	149.3
669	149.5
669.2	151.4
669.4	150.5
669.6	150.7
669.8	147.5
670	146.6
670.2	145.8
670.4	147
670.6	144.8
670.8	144.6
671	139.5
671.2	141
671.4	141.3
671.6	139.4
671.8	139.4
672	137.4
672.2	136.6
672.4	136.1
672.6	134.3
672.8	136.3
673	133
673.2	132.8
673.4	131.2
673.6	131.6
673.8	130.4
674	130.7
674.2	127.9
674.4	128.6
674.6	126.7
674.8	126.7
675	123.9
675.2	125.9
675.4	123.2
675.6	124
675.8	123.7
676	123.1
676.2	120
676.4	120.8
676.6	121.5
676.8	117.4
677	117.6
677.2	115.8
677.4	115.7
677.6	115.8
677.8	112.9
678	113.6
678.2	114.6
678.4	114.1
678.6	111.6
678.8	111.1
679	111.3
679.2	109.6
679.4	109.9
679.6	105.1
679.8	107.5
680	106.7
680.2	108.7
680.4	108.6
680.6	103.5
680.8	103.6
681	103.4
681.2	104.3
681.4	99.61
681.6	99.24
681.8	96.87
682	98.34
682.2	99.18
682.4	97.15
682.6	97.81
682.8	95.3
683	93.83
683.2	93.75
683.4	94.14
683.6	91.82
683.8	91.49
684	93.67
684.2	91.8
684.4	90.3
684.6	88.31
684.8	88.2
685	87.04
685.2	86.75
685.4	85.95
685.6	85.66
685.8	88.16
686	85.47
686.2	83.64
686.4	83.73
686.6	84
686.8	81.99
687	82.2
687.2	79.36
687.4	80.95
687.6	81.16
687.8	79.46
688	76.39
688.2	77.85
688.4	75.75
688.6	76.91
688.8	76.34
689	76.4
689.2	75.29
689.4	74.94
689.6	73.44
689.8	74.46
690	73.38
690.2	72.52
690.4	71.63
690.6	73.85
690.8	71.45
691	71.74
691.2	69.56
691.4	70.57
691.6	69.45
691.8	67.25
692	68.05
692.2	68.59
692.4	67.43
692.6	67.87
692.8	66.31
693	67.41
693.2	64.85
693.4	65.91
693.6	65.48
693.8	63.7
694	65.43
694.2	64.48
694.4	64.22
694.6	62.93
694.8	62.98
695	62.28
695.2	62.42
695.4	61.47
695.6	62.06
695.8	60.31
696	60.13
696.2	60.91
696.4	60.33
696.6	58.36
696.8	58.25
697	58.06
697.2	57.7
697.4	58.18
697.6	57.79
697.8	56.09
698	56.49
698.2	57.16
698.4	55.63
698.6	57.05
698.8	53.82
699	54.77
699.2	53.3
699.4	52.42
699.6	54.38
699.8	51.94
700	51.9
