# Supplementary material for: Rolling circle amplification (RCA) -based biosensor system for the fluorescent detection of miR-129-2-3p miRNA
Source: PeerJ. 2022 Oct 24;10:e14257. doi: 10.7717/peerj.14257 (PMC9610657; doi:10.7717/peerj.14257)
Supplement: Supplemental Information 4 — The relationship between fluorescence intensity and ligation time (A), polymerization time (B), and the concentration of phi29 DNA polymerase (C) and dNTPs (D). F and F0 were the fluorescence intensity induced by target miRNA and Blank, respectively. The error bar was calculated from two independent experiments. [file peerj-10-14257-s004.zip › Raw for Fig2/raw for Fig2B/F0.5-1.TXT]

Data Points
nm	Data
500.0	7.012
500.2	7.433
500.4	7.226
500.6	6.822
500.8	6.872
501.0	7.463
501.2	6.974
501.4	6.551
501.6	6.416
501.8	7.007
502.0	6.853
502.2	6.556
502.4	6.439
502.6	6.577
502.8	6.672
503.0	6.307
503.2	6.638
503.4	6.289
503.6	6.616
503.8	6.116
504.0	6.383
504.2	6.268
504.4	6.983
504.6	5.870
504.8	6.217
505.0	5.947
505.2	6.680
505.4	6.350
505.6	6.469
505.8	6.406
506.0	6.804
506.2	6.498
506.4	6.572
506.6	6.230
506.8	6.650
507.0	5.786
507.2	5.877
507.4	6.530
507.6	6.536
507.8	6.241
508.0	6.394
508.2	6.270
508.4	6.575
508.6	6.523
508.8	6.262
509.0	6.281
509.2	6.103
509.4	6.401
509.6	6.348
509.8	6.790
510.0	6.570
510.2	6.543
510.4	6.484
510.6	6.629
510.8	6.528
511.0	6.886
511.2	7.025
511.4	6.581
511.6	6.316
511.8	6.580
512.0	6.990
512.2	6.796
512.4	6.954
512.6	6.687
512.8	7.535
513.0	7.218
513.2	7.382
513.4	7.034
513.6	7.239
513.8	7.011
514.0	7.407
514.2	7.911
514.4	7.632
514.6	8.140
514.8	7.659
515.0	7.494
515.2	7.756
515.4	7.841
515.6	7.876
515.8	8.072
516.0	8.622
516.2	8.437
516.4	8.074
516.6	8.755
516.8	8.267
517.0	8.016
517.2	8.657
517.4	8.394
517.6	8.800
517.8	8.503
518.0	8.774
518.2	9.389
518.4	9.247
518.6	9.063
518.8	9.403
519.0	9.644
519.2	8.875
519.4	9.448
519.6	9.365
519.8	9.759
520.0	9.813
520.2	10.22
520.4	9.618
520.6	10.87
520.8	10.39
521.0	10.65
521.2	10.80
521.4	10.95
521.6	10.98
521.8	11.20
522.0	10.60
522.2	11.44
522.4	11.06
522.6	11.59
522.8	11.09
523.0	11.22
523.2	12.76
523.4	11.80
523.6	12.19
523.8	12.50
524.0	12.39
524.2	13.77
524.4	13.76
524.6	12.84
524.8	13.47
525.0	14.14
525.2	13.89
525.4	14.56
525.6	15.54
525.8	14.61
526.0	15.52
526.2	15.91
526.4	15.75
526.6	15.82
526.8	15.81
527.0	16.25
527.2	16.43
527.4	17.04
527.6	17.20
527.8	17.11
528.0	17.80
528.2	17.76
528.4	19.03
528.6	18.70
528.8	18.88
529.0	18.80
529.2	18.53
529.4	19.08
529.6	19.66
529.8	19.79
530.0	20.66
530.2	20.03
530.4	21.35
530.6	21.93
530.8	21.42
531.0	22.10
531.2	21.64
531.4	22.39
531.6	22.73
531.8	22.41
532.0	22.92
532.2	24.35
532.4	25.10
532.6	24.84
532.8	24.92
533.0	25.78
533.2	25.82
533.4	26.55
533.6	26.96
533.8	26.94
534.0	28.06
534.2	28.23
534.4	27.36
534.6	28.76
534.8	29.22
535.0	28.75
535.2	29.84
535.4	30.70
535.6	30.23
535.8	31.00
536.0	31.64
536.2	31.97
536.4	32.77
536.6	33.00
536.8	32.87
537.0	34.69
537.2	34.17
537.4	34.50
537.6	34.94
537.8	35.87
538.0	36.02
538.2	36.07
538.4	37.66
538.6	37.77
538.8	37.45
539.0	38.64
539.2	39.88
539.4	40.39
539.6	41.58
539.8	40.50
540.0	43.04
540.2	42.31
540.4	42.28
540.6	43.06
540.8	42.57
541.0	44.21
541.2	43.75
541.4	45.98
541.6	44.54
541.8	46.21
542.0	46.69
542.2	45.15
542.4	46.37
542.6	47.57
542.8	47.07
543.0	45.49
543.2	48.98
543.4	49.67
543.6	49.56
543.8	50.07
544.0	50.14
544.2	51.14
544.4	52.11
544.6	51.86
544.8	52.15
545.0	54.73
545.2	54.33
545.4	53.02
545.6	55.25
545.8	54.96
546.0	55.90
546.2	56.18
546.4	57.50
546.6	57.04
546.8	56.83
547.0	58.39
547.2	57.52
547.4	58.25
547.6	59.45
547.8	60.34
548.0	60.02
548.2	60.45
548.4	61.85
548.6	62.24
548.8	63.92
549.0	63.69
549.2	62.55
549.4	64.14
549.6	63.67
549.8	64.50
550.0	63.96
550.2	64.43
550.4	64.13
550.6	68.17
550.8	65.59
551.0	67.41
551.2	66.97
551.4	66.84
551.6	65.89
551.8	67.11
552.0	66.67
552.2	68.21
552.4	67.20
552.6	69.30
552.8	70.29
553.0	71.73
553.2	71.11
553.4	70.70
553.6	71.12
553.8	72.31
554.0	72.11
554.2	74.35
554.4	71.75
554.6	72.55
554.8	73.71
555.0	74.49
555.2	74.92
555.4	74.92
555.6	73.59
555.8	73.13
556.0	73.41
556.2	75.36
556.4	76.02
556.6	77.49
556.8	75.28
557.0	77.64
557.2	77.60
557.4	74.68
557.6	77.14
557.8	79.38
558.0	76.73
558.2	79.28
558.4	76.94
558.6	81.31
558.8	80.65
559.0	80.09
559.2	79.37
559.4	80.42
559.6	82.04
559.8	80.53
560.0	78.70
560.2	80.24
560.4	81.46
560.6	79.93
560.8	81.60
561.0	81.77
561.2	81.32
561.4	82.40
561.6	83.24
561.8	81.47
562.0	83.81
562.2	84.17
562.4	80.96
562.6	83.18
562.8	82.36
563.0	81.86
563.2	83.39
563.4	83.90
563.6	86.49
563.8	83.59
564.0	83.79
564.2	84.38
564.4	83.88
564.6	83.72
564.8	84.68
565.0	85.04
565.2	84.74
565.4	83.97
565.6	87.42
565.8	84.84
566.0	83.71
566.2	86.19
566.4	86.81
566.6	86.98
566.8	83.67
567.0	85.15
567.2	86.85
567.4	81.59
567.6	86.43
567.8	85.32
568.0	85.80
568.2	88.56
568.4	86.35
568.6	85.14
568.8	85.02
569.0	86.93
569.2	83.40
569.4	85.95
569.6	85.74
569.8	87.91
570.0	84.67
570.2	86.68
570.4	86.94
570.6	85.04
570.8	86.86
571.0	84.74
571.2	86.81
571.4	85.50
571.6	85.76
571.8	87.68
572.0	83.73
572.2	85.85
572.4	86.45
572.6	86.44
572.8	87.48
573.0	84.60
573.2	88.59
573.4	86.38
573.6	87.90
573.8	83.09
574.0	87.55
574.2	87.13
574.4	88.35
574.6	86.26
574.8	86.79
575.0	86.05
575.2	87.83
575.4	85.80
575.6	88.99
575.8	86.85
576.0	88.05
576.2	84.31
576.4	86.07
576.6	84.75
576.8	85.85
577.0	82.80
577.2	87.22
577.4	86.82
577.6	88.10
577.8	88.36
578.0	84.93
578.2	85.20
578.4	86.99
578.6	84.84
578.8	85.65
579.0	85.72
579.2	85.63
579.4	86.07
579.6	86.13
579.8	84.28
580.0	86.11
580.2	86.49
580.4	85.14
580.6	84.47
580.8	85.26
581.0	87.30
581.2	84.35
581.4	85.08
581.6	84.13
581.8	84.73
582.0	85.84
582.2	83.43
582.4	84.65
582.6	84.74
582.8	84.14
583.0	86.27
583.2	82.69
583.4	86.02
583.6	86.31
583.8	85.18
584.0	84.65
584.2	82.69
584.4	85.11
584.6	84.03
584.8	85.65
585.0	83.34
585.2	86.57
585.4	84.46
585.6	83.52
585.8	84.68
586.0	81.90
586.2	82.00
586.4	82.80
586.6	84.12
586.8	83.02
587.0	81.70
587.2	83.70
587.4	82.82
587.6	85.55
587.8	83.91
588.0	83.43
588.2	83.69
588.4	83.46
588.6	81.31
588.8	83.76
589.0	82.91
589.2	82.30
589.4	80.65
589.6	83.38
589.8	82.04
590.0	83.26
590.2	81.01
590.4	80.94
590.6	79.95
590.8	83.34
591.0	82.80
591.2	82.29
591.4	80.33
591.6	78.93
591.8	80.88
592.0	79.86
592.2	81.66
592.4	80.44
592.6	82.34
592.8	79.42
593.0	81.28
593.2	80.00
593.4	81.02
593.6	79.54
593.8	79.72
594.0	79.67
594.2	81.42
594.4	79.83
594.6	80.03
594.8	82.44
595.0	78.20
595.2	82.08
595.4	79.50
595.6	78.70
595.8	79.38
596.0	81.45
596.2	79.43
596.4	80.52
596.6	77.72
596.8	78.45
597.0	78.16
597.2	78.48
597.4	79.94
597.6	77.71
597.8	77.83
598.0	78.99
598.2	77.63
598.4	76.42
598.6	77.38
598.8	79.26
599.0	75.17
599.2	78.62
599.4	78.10
599.6	76.49
599.8	76.96
600.0	77.27
600.2	77.48
600.4	79.38
600.6	78.59
600.8	78.64
601.0	77.28
601.2	76.69
601.4	77.33
601.6	78.63
601.8	76.81
602.0	76.67
602.2	77.71
602.4	77.09
602.6	77.19
602.8	75.12
603.0	77.73
603.2	75.11
603.4	74.80
603.6	75.92
603.8	74.41
604.0	75.44
604.2	73.60
604.4	75.35
604.6	76.58
604.8	77.30
605.0	71.50
605.2	75.31
605.4	72.69
605.6	73.14
605.8	71.70
606.0	74.12
606.2	75.00
606.4	71.33
606.6	72.08
606.8	74.06
607.0	71.67
607.2	72.52
607.4	71.81
607.6	72.58
607.8	72.80
608.0	73.47
608.2	71.78
608.4	71.15
608.6	72.57
608.8	72.58
609.0	71.01
609.2	70.90
609.4	71.40
609.6	72.63
609.8	72.45
610.0	71.12
610.2	70.37
610.4	69.57
610.6	69.07
610.8	73.47
611.0	69.59
611.2	72.83
611.4	70.96
611.6	70.05
611.8	67.87
612.0	70.53
612.2	70.85
612.4	67.10
612.6	70.04
612.8	69.67
613.0	69.94
613.2	70.43
613.4	67.70
613.6	71.33
613.8	68.89
614.0	67.19
614.2	69.85
614.4	67.78
614.6	68.90
614.8	67.61
615.0	69.69
615.2	69.05
615.4	67.32
615.6	66.85
615.8	67.14
616.0	66.16
616.2	67.59
616.4	65.68
616.6	66.35
616.8	65.99
617.0	67.63
617.2	66.15
617.4	63.82
617.6	65.95
617.8	64.90
618.0	65.83
618.2	65.08
618.4	65.80
618.6	64.92
618.8	65.52
619.0	63.77
619.2	65.51
619.4	64.82
619.6	64.95
619.8	63.97
620.0	63.94
620.2	63.67
620.4	62.82
620.6	65.47
620.8	65.01
621.0	61.97
621.2	64.64
621.4	61.63
621.6	63.19
621.8	63.15
622.0	63.27
622.2	62.87
622.4	62.99
622.6	62.60
622.8	63.38
623.0	61.19
623.2	61.32
623.4	61.56
623.6	60.44
623.8	62.97
624.0	60.82
624.2	60.41
624.4	59.67
624.6	60.24
624.8	61.34
625.0	59.01
625.2	58.79
625.4	57.75
625.6	60.38
625.8	58.67
626.0	60.75
626.2	59.40
626.4	60.70
626.6	58.07
626.8	58.32
627.0	57.48
627.2	58.71
627.4	59.12
627.6	58.86
627.8	57.03
628.0	58.12
628.2	56.92
628.4	56.27
628.6	58.22
628.8	56.05
629.0	56.14
629.2	57.27
629.4	56.47
629.6	54.68
629.8	55.20
630.0	55.93
630.2	55.41
630.4	54.87
630.6	54.26
630.8	55.38
631.0	55.76
631.2	54.29
631.4	54.47
631.6	55.31
631.8	55.19
632.0	55.12
632.2	54.70
632.4	52.84
632.6	53.29
632.8	52.91
633.0	54.51
633.2	53.89
633.4	53.31
633.6	54.38
633.8	52.10
634.0	52.89
634.2	53.70
634.4	52.96
634.6	53.56
634.8	51.66
635.0	50.96
635.2	51.87
635.4	52.05
635.6	51.70
635.8	50.84
636.0	50.66
636.2	51.76
636.4	50.50
636.6	50.70
636.8	51.03
637.0	51.01
637.2	50.87
637.4	49.53
637.6	50.64
637.8	50.18
638.0	50.66
638.2	49.73
638.4	48.94
638.6	48.34
638.8	49.76
639.0	49.25
639.2	47.79
639.4	47.25
639.6	47.73
639.8	47.53
640.0	47.93
640.2	47.63
640.4	48.29
640.6	48.23
640.8	47.89
641.0	45.78
641.2	46.96
641.4	47.28
641.6	45.12
641.8	46.47
642.0	45.58
642.2	46.40
642.4	45.56
642.6	46.27
642.8	46.04
643.0	44.87
643.2	44.89
643.4	43.43
643.6	43.80
643.8	44.56
644.0	43.43
644.2	45.91
644.4	44.57
644.6	44.30
644.8	43.24
645.0	43.75
645.2	43.19
645.4	43.98
645.6	43.25
645.8	42.34
646.0	42.81
646.2	42.72
646.4	41.21
646.6	42.96
646.8	41.71
647.0	41.72
647.2	42.44
647.4	42.15
647.6	41.25
647.8	42.07
648.0	41.01
648.2	41.42
648.4	41.15
648.6	39.32
648.8	39.31
649.0	39.94
649.2	39.82
649.4	39.56
649.6	39.94
649.8	39.60
650.0	40.11
650.2	38.44
650.4	38.73
650.6	38.65
650.8	38.24
651.0	38.73
651.2	38.60
651.4	38.10
651.6	36.87
651.8	37.72
652.0	39.09
652.2	37.49
652.4	36.46
652.6	35.54
652.8	37.60
653.0	37.94
653.2	37.19
653.4	35.67
653.6	36.85
653.8	37.07
654.0	35.77
654.2	35.35
654.4	34.67
654.6	36.27
654.8	36.38
655.0	35.94
655.2	34.17
655.4	34.74
655.6	34.37
655.8	33.68
656.0	32.96
656.2	34.34
656.4	34.44
656.6	34.65
656.8	34.18
657.0	33.41
657.2	33.79
657.4	33.25
657.6	32.06
657.8	32.47
658.0	31.89
658.2	32.62
658.4	33.22
658.6	31.48
658.8	32.55
659.0	31.91
659.2	31.61
659.4	30.25
659.6	30.76
659.8	30.81
660.0	31.68
660.2	32.02
660.4	31.34
660.6	31.89
660.8	30.38
661.0	30.01
661.2	30.99
661.4	30.98
661.6	30.60
661.8	29.98
662.0	29.61
662.2	31.07
662.4	28.61
662.6	28.33
662.8	29.68
663.0	29.19
663.2	29.32
663.4	29.72
663.6	28.40
663.8	28.53
664.0	28.39
664.2	27.03
664.4	28.67
664.6	28.90
664.8	27.39
665.0	27.22
665.2	26.84
665.4	28.15
665.6	27.20
665.8	28.10
666.0	26.45
666.2	27.16
666.4	25.78
666.6	26.04
666.8	26.89
667.0	25.84
667.2	25.51
667.4	26.05
667.6	25.68
667.8	25.66
668.0	25.86
668.2	26.03
668.4	25.17
668.6	25.64
668.8	26.42
669.0	25.08
669.2	23.68
669.4	24.01
669.6	24.47
669.8	24.08
670.0	24.03
670.2	25.00
670.4	24.43
670.6	23.76
670.8	23.55
671.0	23.33
671.2	23.62
671.4	24.55
671.6	23.46
671.8	23.08
672.0	23.74
672.2	22.14
672.4	23.15
672.6	22.96
672.8	23.12
673.0	23.87
673.2	22.87
673.4	22.45
673.6	21.97
673.8	22.57
674.0	21.28
674.2	21.98
674.4	22.01
674.6	22.27
674.8	21.62
675.0	21.70
675.2	21.80
675.4	22.70
675.6	21.39
675.8	20.45
676.0	21.21
676.2	20.90
676.4	20.95
676.6	19.78
676.8	21.55
677.0	20.18
677.2	20.81
677.4	20.98
677.6	19.46
677.8	20.16
678.0	18.84
678.2	19.15
678.4	19.75
678.6	19.06
678.8	19.76
679.0	18.31
679.2	18.79
679.4	19.34
679.6	18.08
679.8	19.01
680.0	19.56
680.2	19.32
680.4	18.99
680.6	18.50
680.8	18.44
681.0	18.18
681.2	17.28
681.4	17.31
681.6	17.95
681.8	18.09
682.0	17.06
682.2	17.11
682.4	17.97
682.6	17.67
682.8	17.36
683.0	17.14
683.2	17.26
683.4	17.39
683.6	16.28
683.8	17.13
684.0	16.06
684.2	16.31
684.4	16.76
684.6	15.51
684.8	15.37
685.0	15.66
685.2	16.37
685.4	16.23
685.6	16.63
685.8	15.64
686.0	15.78
686.2	15.38
686.4	15.31
686.6	14.60
686.8	15.21
687.0	15.08
687.2	15.24
687.4	14.87
687.6	15.43
687.8	15.08
688.0	14.99
688.2	14.09
688.4	15.29
688.6	14.95
688.8	14.63
689.0	14.69
689.2	14.51
689.4	14.23
689.6	14.97
689.8	14.50
690.0	14.13
690.2	13.47
690.4	13.84
690.6	13.61
690.8	13.49
691.0	14.15
691.2	14.33
691.4	14.88
691.6	14.16
691.8	13.22
692.0	13.29
692.2	13.20
692.4	13.42
692.6	13.51
692.8	12.57
693.0	13.07
693.2	13.21
693.4	13.01
693.6	13.18
693.8	12.38
694.0	12.57
694.2	12.64
694.4	12.78
694.6	12.83
694.8	12.00
695.0	12.78
695.2	11.55
695.4	12.18
695.6	12.09
695.8	12.00
696.0	11.81
696.2	11.77
696.4	11.73
696.6	11.31
696.8	11.51
697.0	11.36
697.2	11.90
697.4	11.18
697.6	10.99
697.8	11.29
698.0	11.07
698.2	10.72
698.4	11.45
698.6	10.65
698.8	11.11
699.0	11.09
699.2	10.22
699.4	10.63
699.6	10.69
699.8	10.23
700.0	10.56
