# Supplementary material for: Rolling circle amplification (RCA) -based biosensor system for the fluorescent detection of miR-129-2-3p miRNA
Source: PeerJ. 2022 Oct 24;10:e14257. doi: 10.7717/peerj.14257 (PMC9610657; doi:10.7717/peerj.14257)
Supplement: Supplemental Information 4 — The relationship between fluorescence intensity and ligation time (A), polymerization time (B), and the concentration of phi29 DNA polymerase (C) and dNTPs (D). F and F0 were the fluorescence intensity induced by target miRNA and Blank, respectively. The error bar was calculated from two independent experiments. [file peerj-10-14257-s004.zip › Raw for Fig2/raw for Fig2B/F0.5-2.TXT]

Data Points
nm	Data
500.0	5.663
500.2	6.098
500.4	5.473
500.6	5.871
500.8	5.727
501.0	6.067
501.2	5.997
501.4	5.860
501.6	5.740
501.8	6.166
502.0	5.702
502.2	5.561
502.4	6.022
502.6	5.858
502.8	5.769
503.0	5.796
503.2	6.289
503.4	5.525
503.6	5.645
503.8	6.266
504.0	6.311
504.2	5.961
504.4	6.353
504.6	6.322
504.8	5.698
505.0	6.539
505.2	6.359
505.4	5.822
505.6	5.980
505.8	6.357
506.0	6.344
506.2	6.607
506.4	6.647
506.6	6.557
506.8	6.016
507.0	6.360
507.2	6.535
507.4	6.350
507.6	6.510
507.8	6.284
508.0	6.922
508.2	6.960
508.4	7.146
508.6	7.106
508.8	7.077
509.0	7.596
509.2	7.861
509.4	7.429
509.6	7.314
509.8	7.769
510.0	8.012
510.2	7.242
510.4	7.823
510.6	8.640
510.8	7.824
511.0	8.230
511.2	8.896
511.4	8.926
511.6	8.755
511.8	8.963
512.0	9.053
512.2	9.348
512.4	9.654
512.6	10.20
512.8	9.712
513.0	9.824
513.2	9.827
513.4	9.698
513.6	10.50
513.8	10.80
514.0	10.91
514.2	10.54
514.4	11.06
514.6	11.40
514.8	11.01
515.0	11.63
515.2	11.56
515.4	12.61
515.6	11.73
515.8	12.94
516.0	12.93
516.2	12.74
516.4	13.43
516.6	13.39
516.8	14.24
517.0	15.16
517.2	14.11
517.4	14.99
517.6	15.62
517.8	15.00
518.0	15.27
518.2	15.32
518.4	15.79
518.6	16.38
518.8	17.25
519.0	16.11
519.2	17.78
519.4	17.39
519.6	17.38
519.8	18.15
520.0	19.03
520.2	18.51
520.4	18.57
520.6	20.29
520.8	19.71
521.0	20.24
521.2	20.14
521.4	21.54
521.6	22.19
521.8	23.02
522.0	21.31
522.2	23.07
522.4	23.21
522.6	23.28
522.8	24.45
523.0	24.35
523.2	24.76
523.4	24.99
523.6	25.19
523.8	25.89
524.0	27.51
524.2	27.34
524.4	27.11
524.6	27.85
524.8	28.29
525.0	29.34
525.2	29.95
525.4	29.75
525.6	30.24
525.8	31.03
526.0	31.48
526.2	31.26
526.4	32.26
526.6	32.60
526.8	33.49
527.0	34.03
527.2	34.65
527.4	33.80
527.6	34.30
527.8	36.42
528.0	36.50
528.2	35.95
528.4	37.14
528.6	37.26
528.8	39.44
529.0	37.99
529.2	38.29
529.4	40.12
529.6	38.48
529.8	39.94
530.0	39.68
530.2	40.98
530.4	41.37
530.6	41.63
530.8	41.62
531.0	45.41
531.2	43.92
531.4	44.51
531.6	43.16
531.8	46.30
532.0	44.49
532.2	46.01
532.4	46.23
532.6	47.41
532.8	46.66
533.0	48.17
533.2	47.74
533.4	49.79
533.6	49.35
533.8	48.25
534.0	49.34
534.2	50.72
534.4	51.13
534.6	50.83
534.8	49.04
535.0	51.49
535.2	51.53
535.4	52.41
535.6	53.38
535.8	52.28
536.0	52.54
536.2	53.15
536.4	54.57
536.6	55.91
536.8	55.26
537.0	54.30
537.2	56.37
537.4	55.17
537.6	55.29
537.8	56.74
538.0	57.03
538.2	57.00
538.4	58.83
538.6	56.90
538.8	57.30
539.0	58.20
539.2	57.86
539.4	59.00
539.6	59.30
539.8	59.32
540.0	61.79
540.2	61.63
540.4	60.60
540.6	60.30
540.8	61.71
541.0	63.02
541.2	61.68
541.4	61.45
541.6	61.91
541.8	61.12
542.0	60.54
542.2	63.52
542.4	62.70
542.6	63.25
542.8	64.27
543.0	63.70
543.2	65.66
543.4	64.80
543.6	64.52
543.8	66.12
544.0	64.93
544.2	65.70
544.4	64.84
544.6	66.26
544.8	66.77
545.0	66.34
545.2	67.49
545.4	66.69
545.6	65.56
545.8	65.98
546.0	67.33
546.2	67.38
546.4	67.22
546.6	68.56
546.8	68.79
547.0	68.14
547.2	69.32
547.4	68.62
547.6	70.09
547.8	69.95
548.0	69.11
548.2	69.32
548.4	70.38
548.6	69.65
548.8	70.77
549.0	69.86
549.2	70.21
549.4	70.35
549.6	72.16
549.8	72.40
550.0	71.12
550.2	72.67
550.4	69.90
550.6	71.46
550.8	69.05
551.0	72.99
551.2	73.20
551.4	74.13
551.6	72.50
551.8	71.91
552.0	72.46
552.2	72.97
552.4	73.28
552.6	72.15
552.8	71.84
553.0	71.74
553.2	71.51
553.4	72.18
553.6	73.69
553.8	74.68
554.0	74.71
554.2	74.69
554.4	74.14
554.6	73.51
554.8	74.14
555.0	74.09
555.2	75.00
555.4	73.97
555.6	75.09
555.8	72.89
556.0	75.05
556.2	74.78
556.4	75.44
556.6	74.02
556.8	74.15
557.0	74.86
557.2	73.33
557.4	74.14
557.6	73.55
557.8	72.44
558.0	75.49
558.2	74.88
558.4	75.22
558.6	72.43
558.8	74.80
559.0	74.86
559.2	74.55
559.4	74.27
559.6	74.58
559.8	76.47
560.0	75.86
560.2	75.00
560.4	73.33
560.6	73.53
560.8	73.45
561.0	75.02
561.2	72.03
561.4	74.20
561.6	74.90
561.8	72.06
562.0	74.97
562.2	73.18
562.4	73.28
562.6	73.76
562.8	73.66
563.0	72.72
563.2	75.44
563.4	75.39
563.6	74.57
563.8	73.47
564.0	73.85
564.2	74.22
564.4	73.26
564.6	72.93
564.8	72.25
565.0	71.95
565.2	75.74
565.4	72.76
565.6	71.42
565.8	73.42
566.0	71.71
566.2	72.27
566.4	71.36
566.6	73.69
566.8	73.48
567.0	71.75
567.2	71.73
567.4	70.90
567.6	71.63
567.8	71.55
568.0	71.18
568.2	71.36
568.4	71.07
568.6	70.39
568.8	70.15
569.0	72.01
569.2	71.26
569.4	72.13
569.6	72.05
569.8	70.41
570.0	70.59
570.2	70.78
570.4	70.41
570.6	70.54
570.8	70.58
571.0	70.00
571.2	70.20
571.4	68.87
571.6	69.14
571.8	69.81
572.0	67.96
572.2	70.95
572.4	68.00
572.6	66.95
572.8	67.48
573.0	68.22
573.2	67.89
573.4	66.95
573.6	67.65
573.8	67.96
574.0	67.51
574.2	67.41
574.4	68.28
574.6	68.67
574.8	64.92
575.0	68.05
575.2	67.66
575.4	66.91
575.6	65.76
575.8	65.40
576.0	65.73
576.2	66.13
576.4	66.03
576.6	65.41
576.8	65.39
577.0	64.60
577.2	63.98
577.4	66.48
577.6	65.98
577.8	62.97
578.0	64.78
578.2	64.89
578.4	63.06
578.6	63.22
578.8	63.87
579.0	64.07
579.2	63.67
579.4	62.73
579.6	63.19
579.8	63.71
580.0	63.19
580.2	62.78
580.4	61.94
580.6	62.85
580.8	63.07
581.0	64.46
581.2	61.57
581.4	63.17
581.6	61.34
581.8	62.18
582.0	61.78
582.2	61.86
582.4	61.40
582.6	61.95
582.8	61.44
583.0	61.51
583.2	61.59
583.4	60.54
583.6	60.12
583.8	59.68
584.0	60.29
584.2	60.18
584.4	59.11
584.6	59.38
584.8	59.84
585.0	59.14
585.2	58.98
585.4	59.74
585.6	58.75
585.8	59.96
586.0	59.83
586.2	59.65
586.4	58.40
586.6	59.48
586.8	58.76
587.0	58.79
587.2	58.50
587.4	59.66
587.6	58.88
587.8	58.93
588.0	58.10
588.2	56.74
588.4	58.75
588.6	57.54
588.8	58.63
589.0	58.85
589.2	59.08
589.4	55.46
589.6	57.39
589.8	56.88
590.0	57.71
590.2	56.73
590.4	55.96
590.6	56.64
590.8	57.85
591.0	55.32
591.2	56.46
591.4	57.52
591.6	55.19
591.8	54.30
592.0	55.84
592.2	55.70
592.4	55.00
592.6	55.64
592.8	55.07
593.0	54.75
593.2	55.12
593.4	55.54
593.6	54.70
593.8	54.77
594.0	54.78
594.2	55.37
594.4	55.66
594.6	55.42
594.8	54.61
595.0	53.00
595.2	52.64
595.4	53.21
595.6	55.03
595.8	53.92
596.0	53.85
596.2	53.28
596.4	54.20
596.6	54.10
596.8	52.61
597.0	53.48
597.2	55.15
597.4	54.58
597.6	52.75
597.8	52.24
598.0	54.22
598.2	52.41
598.4	52.23
598.6	53.18
598.8	52.90
599.0	52.45
599.2	51.73
599.4	52.43
599.6	52.71
599.8	51.87
600.0	51.53
600.2	52.04
600.4	51.10
600.6	52.79
600.8	51.43
601.0	51.35
601.2	52.75
601.4	50.64
601.6	50.71
601.8	50.15
602.0	50.02
602.2	50.95
602.4	50.60
602.6	50.54
602.8	50.13
603.0	50.53
603.2	50.80
603.4	49.41
603.6	50.45
603.8	50.04
604.0	50.50
604.2	48.34
604.4	49.22
604.6	49.60
604.8	49.95
605.0	48.50
605.2	49.87
605.4	48.15
605.6	49.86
605.8	48.43
606.0	49.26
606.2	47.15
606.4	48.55
606.6	48.42
606.8	49.30
607.0	48.91
607.2	47.90
607.4	48.25
607.6	47.46
607.8	47.78
608.0	48.73
608.2	48.47
608.4	47.44
608.6	48.06
608.8	46.72
609.0	46.08
609.2	45.82
609.4	48.53
609.6	45.86
609.8	46.09
610.0	46.55
610.2	46.73
610.4	46.89
610.6	46.89
610.8	45.45
611.0	44.84
611.2	46.15
611.4	45.41
611.6	46.08
611.8	45.00
612.0	47.34
612.2	44.94
612.4	45.72
612.6	44.73
612.8	45.98
613.0	47.16
613.2	43.46
613.4	45.01
613.6	45.07
613.8	42.63
614.0	44.19
614.2	44.58
614.4	44.35
614.6	45.05
614.8	44.28
615.0	42.06
615.2	43.10
615.4	42.88
615.6	43.44
615.8	43.71
616.0	45.38
616.2	42.72
616.4	43.60
616.6	42.88
616.8	42.67
617.0	42.53
617.2	41.72
617.4	41.74
617.6	42.52
617.8	43.52
618.0	41.07
618.2	42.91
618.4	42.00
618.6	41.44
618.8	42.36
619.0	42.49
619.2	42.69
619.4	41.42
619.6	40.84
619.8	41.61
620.0	40.41
620.2	41.47
620.4	40.93
620.6	40.37
620.8	40.58
621.0	42.43
621.2	40.03
621.4	40.37
621.6	40.33
621.8	40.67
622.0	38.86
622.2	38.46
622.4	39.67
622.6	40.33
622.8	38.84
623.0	39.68
623.2	38.20
623.4	38.87
623.6	39.57
623.8	39.23
624.0	39.41
624.2	37.67
624.4	38.99
624.6	37.57
624.8	38.27
625.0	37.65
625.2	37.78
625.4	37.99
625.6	37.32
625.8	37.33
626.0	38.38
626.2	37.20
626.4	37.60
626.6	37.17
626.8	37.46
627.0	36.86
627.2	37.29
627.4	35.84
627.6	38.46
627.8	35.13
628.0	36.18
628.2	36.58
628.4	37.50
628.6	36.25
628.8	36.78
629.0	36.20
629.2	36.69
629.4	34.87
629.6	35.69
629.8	35.83
630.0	37.23
630.2	34.99
630.4	35.57
630.6	34.85
630.8	35.24
631.0	34.74
631.2	34.38
631.4	34.09
631.6	34.56
631.8	34.45
632.0	33.74
632.2	34.26
632.4	33.00
632.6	33.74
632.8	34.41
633.0	33.32
633.2	33.76
633.4	32.88
633.6	33.00
633.8	33.09
634.0	34.18
634.2	33.74
634.4	34.21
634.6	33.07
634.8	33.99
635.0	32.25
635.2	31.98
635.4	30.94
635.6	33.13
635.8	32.09
636.0	31.55
636.2	32.47
636.4	31.12
636.6	32.49
636.8	30.71
637.0	31.29
637.2	31.84
637.4	30.71
637.6	30.06
637.8	30.26
638.0	31.57
638.2	31.90
638.4	29.60
638.6	29.58
638.8	29.90
639.0	30.45
639.2	30.30
639.4	30.57
639.6	30.23
639.8	29.89
640.0	29.56
640.2	29.92
640.4	28.74
640.6	29.44
640.8	30.06
641.0	29.66
641.2	28.76
641.4	28.98
641.6	29.06
641.8	28.74
642.0	28.22
642.2	28.38
642.4	29.73
642.6	28.58
642.8	28.67
643.0	26.96
643.2	27.43
643.4	27.93
643.6	27.88
643.8	27.69
644.0	28.63
644.2	27.61
644.4	27.05
644.6	27.74
644.8	27.67
645.0	26.64
645.2	27.09
645.4	27.73
645.6	27.01
645.8	27.05
646.0	25.51
646.2	26.82
646.4	25.93
646.6	26.48
646.8	25.59
647.0	25.38
647.2	26.18
647.4	26.73
647.6	25.85
647.8	25.74
648.0	25.32
648.2	25.32
648.4	25.61
648.6	26.33
648.8	26.07
649.0	26.28
649.2	24.83
649.4	24.84
649.6	25.28
649.8	25.49
650.0	24.40
650.2	24.02
650.4	25.24
650.6	24.02
650.8	23.53
651.0	24.43
651.2	25.59
651.4	23.66
651.6	24.57
651.8	23.93
652.0	24.47
652.2	24.50
652.4	24.52
652.6	23.04
652.8	23.96
653.0	23.50
653.2	23.66
653.4	22.80
653.6	23.47
653.8	22.99
654.0	22.50
654.2	22.34
654.4	22.24
654.6	22.50
654.8	23.00
655.0	22.44
655.2	23.21
655.4	21.27
655.6	22.69
655.8	21.81
656.0	21.16
656.2	21.17
656.4	21.33
656.6	21.90
656.8	21.70
657.0	21.78
657.2	21.67
657.4	21.00
657.6	20.56
657.8	20.78
658.0	21.31
658.2	20.94
658.4	19.86
658.6	20.49
658.8	20.84
659.0	21.12
659.2	21.68
659.4	20.56
659.6	20.07
659.8	20.69
660.0	21.19
660.2	20.33
660.4	19.34
660.6	20.50
660.8	20.29
661.0	20.01
661.2	19.97
661.4	20.59
661.6	19.66
661.8	19.29
662.0	19.30
662.2	19.01
662.4	19.95
662.6	19.16
662.8	19.11
663.0	19.03
663.2	18.82
663.4	18.16
663.6	18.84
663.8	18.81
664.0	18.38
664.2	19.50
664.4	17.81
664.6	18.09
664.8	18.05
665.0	18.11
665.2	18.25
665.4	17.55
665.6	17.13
665.8	18.56
666.0	17.74
666.2	17.83
666.4	17.28
666.6	16.95
666.8	17.77
667.0	16.98
667.2	16.95
667.4	17.58
667.6	16.98
667.8	17.53
668.0	17.69
668.2	17.44
668.4	17.05
668.6	17.24
668.8	16.34
669.0	17.05
669.2	16.28
669.4	16.57
669.6	16.96
669.8	16.68
670.0	15.52
670.2	16.46
670.4	16.09
670.6	16.27
670.8	16.77
671.0	16.13
671.2	16.28
671.4	15.88
671.6	15.81
671.8	16.10
672.0	15.85
672.2	15.63
672.4	15.94
672.6	15.67
672.8	15.48
673.0	15.89
673.2	15.29
673.4	15.05
673.6	15.46
673.8	14.70
674.0	14.94
674.2	14.36
674.4	14.24
674.6	13.79
674.8	14.69
675.0	15.18
675.2	15.11
675.4	14.26
675.6	14.55
675.8	14.55
676.0	13.72
676.2	13.81
676.4	13.12
676.6	14.02
676.8	14.41
677.0	13.90
677.2	13.21
677.4	13.98
677.6	13.98
677.8	13.23
678.0	13.43
678.2	13.03
678.4	13.49
678.6	13.97
678.8	12.34
679.0	13.12
679.2	13.01
679.4	12.88
679.6	12.16
679.8	13.27
680.0	13.45
680.2	12.66
680.4	12.99
680.6	12.61
680.8	12.65
681.0	12.41
681.2	12.79
681.4	11.90
681.6	12.24
681.8	12.54
682.0	12.30
682.2	11.73
682.4	11.24
682.6	12.62
682.8	12.09
683.0	11.76
683.2	11.96
683.4	11.86
683.6	12.17
683.8	11.35
684.0	11.35
684.2	12.00
684.4	10.66
684.6	10.83
684.8	11.28
685.0	11.16
685.2	10.86
685.4	11.11
685.6	11.00
685.8	10.62
686.0	11.28
686.2	10.60
686.4	10.84
686.6	10.74
686.8	10.78
687.0	10.59
687.2	10.75
687.4	10.98
687.6	10.48
687.8	10.61
688.0	10.61
688.2	9.974
688.4	9.963
688.6	9.822
688.8	10.08
689.0	10.15
689.2	9.909
689.4	9.665
689.6	10.35
689.8	9.349
690.0	9.591
690.2	9.865
690.4	9.945
690.6	9.566
690.8	9.468
691.0	9.870
691.2	9.479
691.4	9.066
691.6	8.825
691.8	8.774
692.0	9.521
692.2	9.464
692.4	9.368
692.6	8.807
692.8	9.182
693.0	9.080
693.2	8.445
693.4	9.242
693.6	8.928
693.8	9.176
694.0	8.662
694.2	8.924
694.4	9.636
694.6	8.879
694.8	8.942
695.0	8.302
695.2	8.742
695.4	8.985
695.6	8.718
695.8	8.106
696.0	8.177
696.2	8.558
696.4	7.796
696.6	8.179
696.8	8.659
697.0	7.998
697.2	7.961
697.4	7.851
697.6	7.727
697.8	8.650
698.0	7.618
698.2	8.391
698.4	8.051
698.6	7.690
698.8	7.828
699.0	7.788
699.2	8.190
699.4	7.345
699.6	8.104
699.8	7.079
700.0	6.998
