# Supplementary material for: Rolling circle amplification (RCA) -based biosensor system for the fluorescent detection of miR-129-2-3p miRNA
Source: PeerJ. 2022 Oct 24;10:e14257. doi: 10.7717/peerj.14257 (PMC9610657; doi:10.7717/peerj.14257)
Supplement: Supplemental Information 4 — The relationship between fluorescence intensity and ligation time (A), polymerization time (B), and the concentration of phi29 DNA polymerase (C) and dNTPs (D). F and F0 were the fluorescence intensity induced by target miRNA and Blank, respectively. The error bar was calculated from two independent experiments. [file peerj-10-14257-s004.zip › Raw for Fig2/raw for Fig2B/F0.TXT]

Data Points
nm	Data
500.0	4.844
500.2	4.482
500.4	4.692
500.6	4.861
500.8	4.280
501.0	4.740
501.2	4.239
501.4	4.461
501.6	4.502
501.8	4.459
502.0	5.362
502.2	4.387
502.4	4.912
502.6	4.428
502.8	4.484
503.0	4.748
503.2	4.554
503.4	4.454
503.6	4.317
503.8	4.407
504.0	4.459
504.2	4.173
504.4	4.165
504.6	4.296
504.8	4.601
505.0	4.563
505.2	4.130
505.4	4.775
505.6	4.420
505.8	4.415
506.0	4.244
506.2	4.325
506.4	4.647
506.6	4.838
506.8	4.491
507.0	4.516
507.2	4.318
507.4	4.386
507.6	4.744
507.8	4.687
508.0	4.500
508.2	4.892
508.4	4.698
508.6	4.920
508.8	4.727
509.0	5.076
509.2	4.985
509.4	5.294
509.6	4.594
509.8	4.846
510.0	4.882
510.2	4.330
510.4	4.877
510.6	5.153
510.8	5.029
511.0	4.760
511.2	4.879
511.4	5.148
511.6	5.498
511.8	4.921
512.0	4.804
512.2	5.847
512.4	5.278
512.6	5.417
512.8	5.523
513.0	5.185
513.2	5.005
513.4	5.108
513.6	5.571
513.8	5.570
514.0	5.220
514.2	5.367
514.4	4.975
514.6	5.904
514.8	5.711
515.0	6.034
515.2	5.992
515.4	5.813
515.6	5.824
515.8	5.879
516.0	6.176
516.2	5.871
516.4	5.746
516.6	6.196
516.8	5.804
517.0	6.532
517.2	6.216
517.4	6.122
517.6	6.497
517.8	6.113
518.0	6.364
518.2	6.845
518.4	6.903
518.6	6.465
518.8	6.874
519.0	6.367
519.2	6.788
519.4	6.561
519.6	6.853
519.8	6.905
520.0	7.465
520.2	6.913
520.4	7.140
520.6	7.742
520.8	7.565
521.0	7.358
521.2	7.384
521.4	7.357
521.6	7.759
521.8	7.117
522.0	8.172
522.2	7.878
522.4	8.230
522.6	8.242
522.8	8.623
523.0	8.535
523.2	9.054
523.4	8.827
523.6	8.225
523.8	9.109
524.0	9.221
524.2	9.388
524.4	8.788
524.6	8.928
524.8	9.334
525.0	10.56
525.2	9.369
525.4	10.02
525.6	9.677
525.8	9.964
526.0	10.38
526.2	10.45
526.4	10.76
526.6	11.18
526.8	10.53
527.0	11.22
527.2	11.81
527.4	11.27
527.6	12.59
527.8	11.76
528.0	11.82
528.2	11.75
528.4	12.52
528.6	12.25
528.8	12.45
529.0	12.46
529.2	13.23
529.4	13.24
529.6	13.55
529.8	13.60
530.0	14.15
530.2	14.19
530.4	14.13
530.6	15.24
530.8	14.75
531.0	15.33
531.2	15.00
531.4	15.90
531.6	15.74
531.8	16.48
532.0	16.07
532.2	16.85
532.4	17.14
532.6	16.53
532.8	17.21
533.0	17.24
533.2	17.75
533.4	18.44
533.6	17.73
533.8	18.19
534.0	19.77
534.2	19.16
534.4	19.59
534.6	19.45
534.8	19.96
535.0	21.77
535.2	20.53
535.4	21.31
535.6	22.03
535.8	21.84
536.0	21.84
536.2	22.90
536.4	22.11
536.6	22.87
536.8	23.60
537.0	25.70
537.2	24.42
537.4	24.37
537.6	24.41
537.8	26.27
538.0	25.99
538.2	26.95
538.4	27.80
538.6	26.58
538.8	26.96
539.0	27.41
539.2	27.72
539.4	28.68
539.6	29.29
539.8	29.02
540.0	29.31
540.2	30.79
540.4	30.33
540.6	32.38
540.8	31.17
541.0	32.29
541.2	32.16
541.4	32.92
541.6	33.10
541.8	33.82
542.0	34.14
542.2	33.76
542.4	34.45
542.6	34.87
542.8	34.79
543.0	36.56
543.2	36.38
543.4	37.84
543.6	38.61
543.8	37.30
544.0	37.07
544.2	38.38
544.4	39.51
544.6	39.89
544.8	40.71
545.0	41.40
545.2	38.73
545.4	41.34
545.6	41.55
545.8	41.75
546.0	42.16
546.2	42.70
546.4	43.37
546.6	44.25
546.8	44.41
547.0	43.58
547.2	44.48
547.4	45.27
547.6	45.98
547.8	44.57
548.0	46.47
548.2	46.43
548.4	46.64
548.6	48.12
548.8	47.21
549.0	47.21
549.2	49.06
549.4	49.62
549.6	49.15
549.8	49.72
550.0	52.16
550.2	51.04
550.4	50.46
550.6	51.22
550.8	51.65
551.0	51.78
551.2	52.37
551.4	52.16
551.6	52.49
551.8	54.25
552.0	53.74
552.2	54.94
552.4	54.92
552.6	54.52
552.8	54.12
553.0	55.45
553.2	54.56
553.4	54.52
553.6	56.56
553.8	56.91
554.0	57.16
554.2	56.01
554.4	59.22
554.6	59.24
554.8	59.41
555.0	57.05
555.2	58.42
555.4	58.80
555.6	59.10
555.8	58.19
556.0	60.36
556.2	60.40
556.4	58.96
556.6	60.25
556.8	60.82
557.0	60.48
557.2	61.83
557.4	61.58
557.6	62.04
557.8	62.13
558.0	61.05
558.2	64.66
558.4	61.99
558.6	61.93
558.8	63.14
559.0	62.84
559.2	65.07
559.4	65.04
559.6	63.48
559.8	63.86
560.0	62.62
560.2	65.50
560.4	65.26
560.6	66.77
560.8	66.26
561.0	64.85
561.2	64.63
561.4	64.22
561.6	66.03
561.8	68.33
562.0	66.16
562.2	67.96
562.4	64.92
562.6	70.34
562.8	68.27
563.0	67.43
563.2	67.20
563.4	67.43
563.6	66.76
563.8	69.30
564.0	68.28
564.2	68.37
564.4	67.63
564.6	67.06
564.8	70.45
565.0	66.99
565.2	67.92
565.4	68.09
565.6	70.13
565.8	69.53
566.0	68.10
566.2	69.27
566.4	70.02
566.6	68.35
566.8	68.70
567.0	71.24
567.2	71.95
567.4	69.54
567.6	71.35
567.8	71.79
568.0	72.03
568.2	70.96
568.4	71.72
568.6	71.13
568.8	70.71
569.0	71.29
569.2	72.06
569.4	72.12
569.6	70.66
569.8	73.96
570.0	72.29
570.2	70.44
570.4	71.48
570.6	70.86
570.8	72.90
571.0	71.18
571.2	72.33
571.4	72.81
571.6	70.37
571.8	73.58
572.0	72.22
572.2	74.65
572.4	71.27
572.6	70.98
572.8	71.41
573.0	72.89
573.2	71.49
573.4	71.67
573.6	72.08
573.8	73.55
574.0	71.06
574.2	74.56
574.4	73.95
574.6	72.95
574.8	73.71
575.0	72.08
575.2	72.89
575.4	73.83
575.6	73.34
575.8	72.11
576.0	73.03
576.2	73.45
576.4	74.22
576.6	73.02
576.8	73.81
577.0	73.53
577.2	73.47
577.4	72.76
577.6	73.19
577.8	73.45
578.0	72.63
578.2	73.20
578.4	75.22
578.6	75.44
578.8	74.48
579.0	71.67
579.2	74.24
579.4	73.93
579.6	72.20
579.8	73.46
580.0	73.49
580.2	75.04
580.4	74.30
580.6	73.45
580.8	71.76
581.0	72.37
581.2	73.92
581.4	76.91
581.6	73.04
581.8	74.60
582.0	74.50
582.2	72.86
582.4	75.82
582.6	74.55
582.8	73.54
583.0	74.80
583.2	75.92
583.4	73.18
583.6	74.22
583.8	73.39
584.0	72.27
584.2	73.38
584.4	75.77
584.6	73.80
584.8	75.86
585.0	75.16
585.2	73.07
585.4	74.53
585.6	74.68
585.8	74.97
586.0	75.08
586.2	75.30
586.4	73.70
586.6	74.29
586.8	72.15
587.0	74.27
587.2	75.82
587.4	74.58
587.6	74.04
587.8	73.48
588.0	73.34
588.2	71.93
588.4	72.91
588.6	73.72
588.8	74.35
589.0	73.29
589.2	72.80
589.4	73.46
589.6	72.66
589.8	72.22
590.0	73.16
590.2	74.88
590.4	74.29
590.6	71.32
590.8	74.23
591.0	72.69
591.2	74.24
591.4	71.82
591.6	73.90
591.8	73.98
592.0	75.13
592.2	72.59
592.4	73.05
592.6	73.41
592.8	72.90
593.0	72.42
593.2	73.05
593.4	74.62
593.6	72.25
593.8	73.46
594.0	71.37
594.2	72.25
594.4	72.22
594.6	72.52
594.8	72.77
595.0	71.41
595.2	70.30
595.4	72.86
595.6	73.07
595.8	70.39
596.0	73.08
596.2	71.26
596.4	70.22
596.6	73.55
596.8	73.70
597.0	74.03
597.2	71.88
597.4	72.17
597.6	70.04
597.8	71.93
598.0	71.24
598.2	70.89
598.4	71.64
598.6	71.72
598.8	72.14
599.0	72.63
599.2	71.23
599.4	72.02
599.6	69.50
599.8	70.52
600.0	70.73
600.2	70.46
600.4	68.61
600.6	71.81
600.8	70.71
601.0	70.02
601.2	71.37
601.4	70.26
601.6	71.54
601.8	69.82
602.0	69.20
602.2	68.16
602.4	69.52
602.6	68.08
602.8	68.55
603.0	69.37
603.2	68.83
603.4	70.21
603.6	68.99
603.8	67.99
604.0	68.31
604.2	71.56
604.4	69.26
604.6	69.44
604.8	70.20
605.0	68.66
605.2	69.50
605.4	67.20
605.6	67.81
605.8	68.01
606.0	66.55
606.2	69.08
606.4	67.23
606.6	67.21
606.8	67.06
607.0	67.75
607.2	68.55
607.4	67.71
607.6	68.52
607.8	68.30
608.0	68.44
608.2	67.47
608.4	67.65
608.6	67.40
608.8	64.45
609.0	66.58
609.2	65.66
609.4	67.61
609.6	67.20
609.8	66.33
610.0	67.24
610.2	66.18
610.4	65.71
610.6	65.60
610.8	65.05
611.0	65.91
611.2	65.60
611.4	66.09
611.6	63.38
611.8	64.24
612.0	63.90
612.2	66.56
612.4	64.52
612.6	65.68
612.8	65.16
613.0	65.54
613.2	64.87
613.4	64.96
613.6	63.57
613.8	64.59
614.0	65.29
614.2	63.23
614.4	63.51
614.6	61.72
614.8	62.45
615.0	64.22
615.2	64.22
615.4	62.41
615.6	62.82
615.8	64.79
616.0	62.89
616.2	62.43
616.4	62.65
616.6	62.65
616.8	61.81
617.0	61.40
617.2	63.11
617.4	63.09
617.6	61.81
617.8	63.09
618.0	59.58
618.2	62.26
618.4	61.17
618.6	58.75
618.8	60.22
619.0	60.37
619.2	61.54
619.4	58.16
619.6	59.70
619.8	59.82
620.0	61.05
620.2	59.76
620.4	61.13
620.6	59.48
620.8	59.25
621.0	62.08
621.2	59.92
621.4	60.19
621.6	59.48
621.8	58.78
622.0	59.49
622.2	59.08
622.4	59.20
622.6	58.21
622.8	58.82
623.0	58.00
623.2	58.09
623.4	58.73
623.6	58.86
623.8	57.48
624.0	58.74
624.2	59.20
624.4	57.01
624.6	56.08
624.8	57.42
625.0	57.09
625.2	57.92
625.4	57.81
625.6	56.02
625.8	56.20
626.0	56.91
626.2	55.18
626.4	55.48
626.6	55.85
626.8	55.46
627.0	56.14
627.2	55.35
627.4	56.07
627.6	55.25
627.8	54.46
628.0	55.03
628.2	54.93
628.4	55.30
628.6	54.97
628.8	55.53
629.0	53.89
629.2	52.99
629.4	54.30
629.6	54.22
629.8	53.23
630.0	56.12
630.2	53.05
630.4	52.74
630.6	52.49
630.8	52.16
631.0	52.33
631.2	51.00
631.4	52.84
631.6	52.54
631.8	50.94
632.0	51.66
632.2	51.39
632.4	51.45
632.6	50.54
632.8	50.08
633.0	51.18
633.2	51.10
633.4	52.94
633.6	50.63
633.8	49.34
634.0	49.14
634.2	49.76
634.4	49.26
634.6	50.30
634.8	50.36
635.0	50.21
635.2	50.45
635.4	50.68
635.6	50.28
635.8	50.08
636.0	48.41
636.2	48.99
636.4	49.19
636.6	47.75
636.8	46.45
637.0	47.53
637.2	47.32
637.4	47.10
637.6	46.88
637.8	47.05
638.0	46.43
638.2	46.49
638.4	46.10
638.6	45.93
638.8	47.62
639.0	45.88
639.2	46.31
639.4	45.89
639.6	45.36
639.8	45.59
640.0	45.64
640.2	46.17
640.4	46.20
640.6	45.05
640.8	44.63
641.0	45.84
641.2	45.30
641.4	45.36
641.6	45.10
641.8	44.29
642.0	44.37
642.2	42.92
642.4	43.08
642.6	43.34
642.8	43.37
643.0	42.47
643.2	43.70
643.4	41.99
643.6	42.51
643.8	43.87
644.0	42.60
644.2	40.84
644.4	42.02
644.6	41.97
644.8	41.60
645.0	40.67
645.2	41.77
645.4	39.78
645.6	40.43
645.8	41.52
646.0	40.65
646.2	40.64
646.4	39.73
646.6	40.20
646.8	40.31
647.0	39.91
647.2	37.99
647.4	39.44
647.6	39.03
647.8	38.66
648.0	38.81
648.2	39.64
648.4	37.98
648.6	38.49
648.8	38.58
649.0	39.72
649.2	39.20
649.4	37.01
649.6	37.80
649.8	38.62
650.0	37.75
650.2	36.33
650.4	37.46
650.6	37.05
650.8	37.71
651.0	36.70
651.2	36.57
651.4	36.10
651.6	36.59
651.8	37.12
652.0	34.96
652.2	37.25
652.4	35.52
652.6	35.99
652.8	35.51
653.0	34.05
653.2	35.81
653.4	35.15
653.6	34.99
653.8	35.10
654.0	34.52
654.2	33.74
654.4	34.28
654.6	33.91
654.8	34.12
655.0	33.22
655.2	34.39
655.4	33.68
655.6	34.24
655.8	33.57
656.0	32.67
656.2	32.34
656.4	32.53
656.6	31.16
656.8	32.10
657.0	31.82
657.2	32.98
657.4	31.97
657.6	32.51
657.8	32.56
658.0	31.61
658.2	31.51
658.4	31.87
658.6	32.12
658.8	29.51
659.0	32.26
659.2	32.28
659.4	30.22
659.6	29.27
659.8	30.26
660.0	30.37
660.2	30.03
660.4	30.27
660.6	30.14
660.8	29.93
661.0	29.30
661.2	28.92
661.4	28.71
661.6	28.61
661.8	27.59
662.0	28.78
662.2	28.22
662.4	28.55
662.6	27.36
662.8	28.54
663.0	27.17
663.2	28.35
663.4	28.21
663.6	27.58
663.8	26.83
664.0	27.07
664.2	27.45
664.4	26.53
664.6	28.16
664.8	28.14
665.0	26.91
665.2	26.09
665.4	26.71
665.6	26.64
665.8	26.99
666.0	25.85
666.2	25.57
666.4	26.05
666.6	25.23
666.8	25.71
667.0	25.65
667.2	24.94
667.4	24.39
667.6	25.66
667.8	25.47
668.0	25.69
668.2	24.68
668.4	24.24
668.6	23.67
668.8	24.18
669.0	25.10
669.2	23.63
669.4	22.85
669.6	23.18
669.8	23.00
670.0	24.54
670.2	23.77
670.4	24.18
670.6	22.41
670.8	23.19
671.0	22.73
671.2	22.67
671.4	22.47
671.6	23.34
671.8	21.90
672.0	22.19
672.2	22.72
672.4	21.45
672.6	22.49
672.8	21.75
673.0	21.44
673.2	22.43
673.4	20.39
673.6	20.97
673.8	21.58
674.0	21.35
674.2	20.96
674.4	21.33
674.6	20.23
674.8	21.58
675.0	20.70
675.2	21.19
675.4	20.72
675.6	20.28
675.8	19.81
676.0	19.89
676.2	20.61
676.4	19.96
676.6	19.76
676.8	20.05
677.0	20.62
677.2	19.07
677.4	19.76
677.6	19.32
677.8	19.63
678.0	19.10
678.2	19.34
678.4	18.86
678.6	18.30
678.8	18.63
679.0	18.90
679.2	18.95
679.4	18.94
679.6	18.34
679.8	18.00
680.0	18.23
680.2	18.09
680.4	18.30
680.6	18.24
680.8	17.80
681.0	17.86
681.2	18.33
681.4	17.26
681.6	17.12
681.8	16.50
682.0	17.32
682.2	16.76
682.4	17.47
682.6	17.12
682.8	16.61
683.0	16.37
683.2	16.23
683.4	16.77
683.6	15.43
683.8	16.83
684.0	17.08
684.2	16.78
684.4	16.32
684.6	15.59
684.8	16.99
685.0	15.94
685.2	16.17
685.4	15.92
685.6	15.92
685.8	15.68
686.0	15.09
686.2	15.64
686.4	15.23
686.6	15.53
686.8	15.04
687.0	14.80
687.2	14.92
687.4	14.59
687.6	14.57
687.8	14.03
688.0	13.57
688.2	14.10
688.4	14.16
688.6	13.81
688.8	14.32
689.0	14.20
689.2	14.88
689.4	14.51
689.6	13.31
689.8	13.93
690.0	13.95
690.2	13.14
690.4	13.31
690.6	12.74
690.8	13.50
691.0	13.24
691.2	13.06
691.4	12.91
691.6	12.66
691.8	12.66
692.0	12.35
692.2	13.31
692.4	13.22
692.6	12.60
692.8	12.02
693.0	12.11
693.2	12.57
693.4	12.83
693.6	12.42
693.8	11.96
694.0	11.57
694.2	12.66
694.4	12.79
694.6	12.38
694.8	12.58
695.0	12.45
695.2	11.53
695.4	11.37
695.6	11.45
695.8	11.06
696.0	11.75
696.2	11.62
696.4	11.61
696.6	11.53
696.8	11.70
697.0	11.34
697.2	11.45
697.4	10.68
697.6	11.67
697.8	10.51
698.0	11.16
698.2	10.86
698.4	11.05
698.6	10.33
698.8	11.13
699.0	10.44
699.2	10.42
699.4	10.55
699.6	10.26
699.8	9.526
700.0	11.47
