# Supplementary material for: Rolling circle amplification (RCA) -based biosensor system for the fluorescent detection of miR-129-2-3p miRNA
Source: PeerJ. 2022 Oct 24;10:e14257. doi: 10.7717/peerj.14257 (PMC9610657; doi:10.7717/peerj.14257)
Supplement: Supplemental Information 4 — The relationship between fluorescence intensity and ligation time (A), polymerization time (B), and the concentration of phi29 DNA polymerase (C) and dNTPs (D). F and F0 were the fluorescence intensity induced by target miRNA and Blank, respectively. The error bar was calculated from two independent experiments. [file peerj-10-14257-s004.zip › Raw for Fig2/raw for Fig2B/F1.0-1.TXT]

Data Points
nm	Data
500.0	13.23
500.2	12.84
500.4	12.48
500.6	11.92
500.8	12.61
501.0	12.53
501.2	12.09
501.4	12.51
501.6	11.22
501.8	11.46
502.0	11.08
502.2	11.42
502.4	10.86
502.6	11.42
502.8	10.94
503.0	11.41
503.2	11.01
503.4	10.64
503.6	10.18
503.8	11.38
504.0	10.06
504.2	10.83
504.4	10.80
504.6	10.61
504.8	10.67
505.0	9.794
505.2	9.676
505.4	10.70
505.6	10.98
505.8	11.19
506.0	10.45
506.2	10.96
506.4	10.65
506.6	11.02
506.8	10.70
507.0	10.43
507.2	10.65
507.4	10.66
507.6	11.10
507.8	10.64
508.0	10.43
508.2	11.67
508.4	11.45
508.6	10.68
508.8	11.29
509.0	11.01
509.2	11.17
509.4	11.00
509.6	11.20
509.8	11.34
510.0	11.35
510.2	11.85
510.4	11.85
510.6	11.84
510.8	11.92
511.0	12.53
511.2	11.69
511.4	12.92
511.6	12.35
511.8	12.92
512.0	13.04
512.2	13.60
512.4	13.18
512.6	13.45
512.8	13.23
513.0	12.78
513.2	13.62
513.4	14.00
513.6	13.79
513.8	14.09
514.0	13.80
514.2	14.43
514.4	14.44
514.6	14.25
514.8	14.95
515.0	14.40
515.2	15.55
515.4	15.71
515.6	15.98
515.8	15.36
516.0	16.56
516.2	16.13
516.4	16.42
516.6	15.94
516.8	16.74
517.0	16.63
517.2	17.42
517.4	17.73
517.6	17.63
517.8	17.59
518.0	18.61
518.2	18.58
518.4	18.84
518.6	19.59
518.8	19.15
519.0	19.22
519.2	20.05
519.4	19.92
519.6	20.96
519.8	20.72
520.0	21.15
520.2	20.99
520.4	20.85
520.6	21.10
520.8	22.40
521.0	22.32
521.2	22.72
521.4	24.48
521.6	24.23
521.8	25.46
522.0	24.09
522.2	25.26
522.4	26.12
522.6	27.10
522.8	26.61
523.0	26.77
523.2	26.97
523.4	28.76
523.6	28.92
523.8	28.86
524.0	29.70
524.2	31.00
524.4	30.80
524.6	32.27
524.8	31.29
525.0	31.85
525.2	33.33
525.4	32.61
525.6	33.99
525.8	35.46
526.0	34.66
526.2	35.42
526.4	36.96
526.6	36.77
526.8	35.28
527.0	37.46
527.2	38.74
527.4	39.97
527.6	40.46
527.8	40.29
528.0	41.09
528.2	41.49
528.4	41.87
528.6	42.35
528.8	43.49
529.0	44.36
529.2	44.90
529.4	44.81
529.6	46.63
529.8	47.71
530.0	47.78
530.2	49.87
530.4	49.76
530.6	48.89
530.8	49.66
531.0	50.35
531.2	52.28
531.4	53.02
531.6	52.42
531.8	53.24
532.0	54.34
532.2	55.60
532.4	55.85
532.6	56.34
532.8	57.14
533.0	57.58
533.2	57.16
533.4	58.15
533.6	60.86
533.8	61.51
534.0	61.40
534.2	61.24
534.4	61.97
534.6	63.25
534.8	63.41
535.0	64.56
535.2	66.19
535.4	65.04
535.6	68.01
535.8	68.02
536.0	68.21
536.2	68.28
536.4	68.88
536.6	70.54
536.8	69.37
537.0	71.40
537.2	71.37
537.4	73.74
537.6	73.73
537.8	74.90
538.0	75.75
538.2	75.90
538.4	78.07
538.6	76.62
538.8	78.39
539.0	77.70
539.2	79.90
539.4	79.84
539.6	80.64
539.8	81.91
540.0	83.04
540.2	85.56
540.4	85.83
540.6	82.18
540.8	84.74
541.0	87.31
541.2	88.98
541.4	86.63
541.6	88.79
541.8	90.24
542.0	88.01
542.2	91.00
542.4	92.33
542.6	91.72
542.8	94.29
543.0	95.49
543.2	94.43
543.4	95.11
543.6	94.75
543.8	97.40
544.0	97.62
544.2	96.51
544.4	98.46
544.6	101.2
544.8	98.84
545.0	102.2
545.2	100.1
545.4	103.6
545.6	103.3
545.8	101.1
546.0	103.8
546.2	105.1
546.4	103.5
546.6	103.2
546.8	107.2
547.0	106.5
547.2	106.3
547.4	107.9
547.6	107.5
547.8	111.2
548.0	109.6
548.2	109.9
548.4	108.5
548.6	110.7
548.8	113.2
549.0	112.5
549.2	111.7
549.4	114.1
549.6	112.1
549.8	112.6
550.0	115.0
550.2	115.3
550.4	117.1
550.6	114.1
550.8	114.3
551.0	116.5
551.2	116.8
551.4	119.4
551.6	119.4
551.8	118.0
552.0	120.2
552.2	119.6
552.4	119.4
552.6	120.4
552.8	121.4
553.0	119.9
553.2	117.3
553.4	119.4
553.6	120.3
553.8	122.1
554.0	123.3
554.2	123.8
554.4	122.8
554.6	122.9
554.8	121.8
555.0	123.8
555.2	123.2
555.4	122.8
555.6	124.4
555.8	123.9
556.0	123.8
556.2	123.3
556.4	123.4
556.6	125.8
556.8	126.0
557.0	126.5
557.2	127.2
557.4	126.5
557.6	124.8
557.8	124.9
558.0	127.2
558.2	126.3
558.4	127.2
558.6	127.9
558.8	127.9
559.0	125.9
559.2	127.7
559.4	128.6
559.6	126.1
559.8	125.9
560.0	129.0
560.2	129.3
560.4	127.5
560.6	128.4
560.8	129.8
561.0	128.3
561.2	126.6
561.4	128.7
561.6	129.5
561.8	128.0
562.0	128.7
562.2	127.7
562.4	128.3
562.6	128.2
562.8	128.3
563.0	128.3
563.2	128.2
563.4	128.2
563.6	130.1
563.8	129.5
564.0	127.4
564.2	128.6
564.4	126.7
564.6	128.6
564.8	129.4
565.0	128.3
565.2	126.8
565.4	125.8
565.6	127.4
565.8	125.9
566.0	128.7
566.2	124.6
566.4	125.7
566.6	126.4
566.8	127.1
567.0	125.5
567.2	127.8
567.4	125.5
567.6	125.9
567.8	125.6
568.0	124.9
568.2	125.1
568.4	125.1
568.6	123.7
568.8	123.1
569.0	124.4
569.2	124.5
569.4	125.8
569.6	122.4
569.8	126.1
570.0	125.2
570.2	124.3
570.4	123.0
570.6	123.4
570.8	123.0
571.0	122.1
571.2	124.3
571.4	122.3
571.6	123.2
571.8	123.4
572.0	121.1
572.2	120.6
572.4	119.0
572.6	122.6
572.8	122.2
573.0	117.6
573.2	122.4
573.4	118.7
573.6	121.8
573.8	120.6
574.0	121.4
574.2	116.8
574.4	119.4
574.6	119.0
574.8	118.9
575.0	117.7
575.2	119.2
575.4	121.3
575.6	117.7
575.8	118.7
576.0	118.1
576.2	116.6
576.4	118.3
576.6	116.9
576.8	118.2
577.0	117.4
577.2	117.3
577.4	113.8
577.6	116.3
577.8	114.1
578.0	115.0
578.2	114.8
578.4	114.2
578.6	111.7
578.8	116.2
579.0	113.5
579.2	114.3
579.4	114.2
579.6	113.3
579.8	115.1
580.0	110.7
580.2	115.0
580.4	113.0
580.6	110.9
580.8	111.7
581.0	111.3
581.2	111.8
581.4	113.3
581.6	110.5
581.8	112.1
582.0	110.5
582.2	109.8
582.4	109.5
582.6	109.7
582.8	107.8
583.0	109.0
583.2	108.5
583.4	108.2
583.6	110.0
583.8	108.9
584.0	107.5
584.2	107.9
584.4	107.3
584.6	106.6
584.8	107.4
585.0	108.3
585.2	109.2
585.4	106.6
585.6	105.7
585.8	105.7
586.0	106.6
586.2	107.1
586.4	106.9
586.6	105.3
586.8	105.2
587.0	105.1
587.2	106.3
587.4	106.3
587.6	103.6
587.8	103.1
588.0	103.5
588.2	103.0
588.4	103.7
588.6	105.1
588.8	103.0
589.0	102.0
589.2	101.9
589.4	101.2
589.6	103.0
589.8	100.2
590.0	100.7
590.2	101.8
590.4	100.5
590.6	100.1
590.8	100.2
591.0	99.22
591.2	98.39
591.4	101.9
591.6	100.4
591.8	97.53
592.0	99.10
592.2	98.73
592.4	99.40
592.6	96.70
592.8	96.12
593.0	99.30
593.2	99.99
593.4	99.98
593.6	96.46
593.8	97.37
594.0	97.61
594.2	95.81
594.4	96.73
594.6	96.15
594.8	97.96
595.0	96.61
595.2	96.64
595.4	97.91
595.6	98.13
595.8	96.76
596.0	94.19
596.2	97.05
596.4	93.97
596.6	94.24
596.8	94.54
597.0	93.69
597.2	91.38
597.4	95.07
597.6	93.71
597.8	92.08
598.0	92.97
598.2	91.29
598.4	93.19
598.6	94.16
598.8	93.92
599.0	92.91
599.2	91.71
599.4	92.22
599.6	90.67
599.8	91.16
600.0	91.42
600.2	89.47
600.4	90.88
600.6	91.13
600.8	90.19
601.0	90.42
601.2	92.00
601.4	88.98
601.6	88.58
601.8	90.27
602.0	88.80
602.2	88.37
602.4	87.22
602.6	87.70
602.8	87.15
603.0	86.23
603.2	88.37
603.4	85.75
603.6	87.51
603.8	87.60
604.0	89.67
604.2	89.73
604.4	86.61
604.6	85.42
604.8	85.63
605.0	86.78
605.2	87.23
605.4	86.57
605.6	85.01
605.8	85.51
606.0	84.15
606.2	84.39
606.4	85.71
606.6	86.58
606.8	86.01
607.0	85.04
607.2	85.02
607.4	84.60
607.6	82.62
607.8	83.97
608.0	82.38
608.2	83.23
608.4	80.73
608.6	80.70
608.8	82.14
609.0	82.85
609.2	81.17
609.4	83.01
609.6	80.19
609.8	81.54
610.0	81.49
610.2	80.19
610.4	81.61
610.6	80.09
610.8	81.80
611.0	81.65
611.2	81.47
611.4	79.26
611.6	82.10
611.8	76.91
612.0	78.27
612.2	79.64
612.4	79.40
612.6	79.52
612.8	78.98
613.0	78.27
613.2	76.91
613.4	75.37
613.6	78.24
613.8	77.16
614.0	76.52
614.2	77.36
614.4	77.65
614.6	76.77
614.8	74.18
615.0	75.38
615.2	74.56
615.4	76.91
615.6	75.46
615.8	76.01
616.0	73.56
616.2	71.79
616.4	74.04
616.6	74.48
616.8	74.07
617.0	71.44
617.2	72.25
617.4	72.88
617.6	70.75
617.8	70.91
618.0	73.46
618.2	70.13
618.4	72.78
618.6	71.48
618.8	73.29
619.0	70.80
619.2	70.27
619.4	71.84
619.6	70.28
619.8	70.32
620.0	69.94
620.2	70.93
620.4	70.62
620.6	70.04
620.8	71.16
621.0	68.51
621.2	69.06
621.4	69.34
621.6	69.11
621.8	68.89
622.0	67.47
622.2	68.68
622.4	68.27
622.6	67.25
622.8	66.52
623.0	66.75
623.2	66.79
623.4	67.03
623.6	67.62
623.8	65.65
624.0	66.64
624.2	64.39
624.4	64.30
624.6	66.46
624.8	65.06
625.0	67.70
625.2	64.89
625.4	65.92
625.6	63.86
625.8	64.68
626.0	65.86
626.2	63.41
626.4	64.08
626.6	62.36
626.8	62.38
627.0	63.26
627.2	62.13
627.4	62.47
627.6	63.69
627.8	60.95
628.0	61.39
628.2	63.18
628.4	61.05
628.6	62.02
628.8	60.56
629.0	60.07
629.2	59.52
629.4	62.01
629.6	61.00
629.8	59.30
630.0	58.48
630.2	60.01
630.4	59.63
630.6	58.75
630.8	58.68
631.0	58.83
631.2	58.71
631.4	59.82
631.6	59.24
631.8	58.53
632.0	57.21
632.2	58.08
632.4	57.57
632.6	57.79
632.8	56.61
633.0	57.75
633.2	56.62
633.4	55.76
633.6	57.24
633.8	56.45
634.0	55.83
634.2	55.93
634.4	56.25
634.6	57.03
634.8	55.39
635.0	55.91
635.2	54.88
635.4	55.81
635.6	53.59
635.8	53.72
636.0	53.51
636.2	53.31
636.4	52.67
636.6	55.21
636.8	54.47
637.0	52.95
637.2	53.60
637.4	52.55
637.6	52.69
637.8	52.64
638.0	53.16
638.2	51.12
638.4	52.46
638.6	52.84
638.8	51.74
639.0	51.35
639.2	52.25
639.4	52.20
639.6	50.83
639.8	50.84
640.0	50.61
640.2	49.98
640.4	50.24
640.6	49.14
640.8	49.55
641.0	50.10
641.2	49.99
641.4	48.29
641.6	48.56
641.8	47.64
642.0	48.87
642.2	49.57
642.4	48.58
642.6	48.07
642.8	46.91
643.0	46.91
643.2	47.24
643.4	47.03
643.6	45.87
643.8	45.67
644.0	46.13
644.2	46.69
644.4	45.70
644.6	45.31
644.8	44.23
645.0	45.86
645.2	46.61
645.4	45.21
645.6	45.56
645.8	44.95
646.0	43.58
646.2	45.60
646.4	43.02
646.6	43.70
646.8	44.40
647.0	43.28
647.2	43.27
647.4	43.18
647.6	42.63
647.8	43.61
648.0	42.75
648.2	42.98
648.4	41.69
648.6	41.45
648.8	41.95
649.0	41.50
649.2	41.46
649.4	41.02
649.6	40.68
649.8	39.25
650.0	41.16
650.2	40.88
650.4	40.33
650.6	40.23
650.8	39.73
651.0	40.47
651.2	40.01
651.4	39.32
651.6	38.74
651.8	39.68
652.0	39.15
652.2	38.62
652.4	39.52
652.6	38.06
652.8	38.16
653.0	38.70
653.2	37.17
653.4	37.64
653.6	37.90
653.8	36.32
654.0	38.10
654.2	37.51
654.4	37.70
654.6	36.24
654.8	36.98
655.0	35.39
655.2	36.42
655.4	36.29
655.6	35.95
655.8	36.70
656.0	35.65
656.2	35.14
656.4	34.95
656.6	34.37
656.8	35.13
657.0	34.52
657.2	33.94
657.4	36.24
657.6	35.36
657.8	33.76
658.0	33.46
658.2	34.13
658.4	34.63
658.6	32.69
658.8	33.40
659.0	33.65
659.2	32.63
659.4	32.36
659.6	31.88
659.8	32.48
660.0	32.93
660.2	32.67
660.4	31.43
660.6	31.11
660.8	31.98
661.0	31.27
661.2	32.11
661.4	31.85
661.6	31.03
661.8	31.63
662.0	30.94
662.2	30.45
662.4	30.92
662.6	30.51
662.8	30.47
663.0	29.60
663.2	30.13
663.4	28.86
663.6	30.19
663.8	27.71
664.0	29.59
664.2	29.43
664.4	28.33
664.6	29.04
664.8	28.31
665.0	28.27
665.2	28.39
665.4	27.66
665.6	27.92
665.8	27.58
666.0	28.00
666.2	27.65
666.4	26.77
666.6	27.36
666.8	26.44
667.0	27.97
667.2	26.98
667.4	27.00
667.6	25.26
667.8	26.43
668.0	25.90
668.2	25.94
668.4	26.34
668.6	25.52
668.8	26.17
669.0	27.01
669.2	26.32
669.4	25.84
669.6	25.19
669.8	25.30
670.0	23.78
670.2	24.90
670.4	25.17
670.6	24.87
670.8	24.90
671.0	24.75
671.2	25.17
671.4	24.14
671.6	23.88
671.8	24.28
672.0	22.96
672.2	23.86
672.4	23.73
672.6	23.06
672.8	24.01
673.0	22.80
673.2	23.33
673.4	22.23
673.6	22.68
673.8	23.85
674.0	23.10
674.2	21.99
674.4	22.62
674.6	21.71
674.8	22.02
675.0	20.94
675.2	21.28
675.4	21.34
675.6	21.67
675.8	21.60
676.0	21.13
676.2	19.53
676.4	21.58
676.6	20.50
676.8	20.82
677.0	22.08
677.2	21.10
677.4	19.54
677.6	20.14
677.8	20.61
678.0	20.01
678.2	20.38
678.4	19.68
678.6	18.89
678.8	19.40
679.0	20.53
679.2	20.02
679.4	19.48
679.6	19.19
679.8	19.33
680.0	18.29
680.2	19.15
680.4	19.87
680.6	19.60
680.8	17.83
681.0	19.08
681.2	18.88
681.4	17.92
681.6	19.14
681.8	18.19
682.0	18.48
682.2	17.90
682.4	17.98
682.6	17.84
682.8	17.16
683.0	17.91
683.2	18.53
683.4	17.10
683.6	17.59
683.8	17.10
684.0	16.82
684.2	16.98
684.4	16.74
684.6	16.52
684.8	16.20
685.0	16.39
685.2	16.50
685.4	15.93
685.6	16.41
685.8	16.21
686.0	15.27
686.2	15.56
686.4	15.85
686.6	16.19
686.8	15.53
687.0	16.12
687.2	15.99
687.4	15.02
687.6	16.02
687.8	15.36
688.0	15.41
688.2	14.88
688.4	15.13
688.6	15.78
688.8	14.78
689.0	13.66
689.2	14.54
689.4	14.80
689.6	15.27
689.8	14.38
690.0	14.74
690.2	14.53
690.4	15.40
690.6	13.24
690.8	13.60
691.0	13.58
691.2	14.23
691.4	13.97
691.6	13.95
691.8	13.38
692.0	13.81
692.2	13.31
692.4	13.33
692.6	13.53
692.8	12.77
693.0	13.57
693.2	13.33
693.4	13.06
693.6	13.10
693.8	12.86
694.0	12.64
694.2	13.60
694.4	13.23
694.6	12.35
694.8	11.65
695.0	12.20
695.2	11.97
695.4	13.09
695.6	11.92
695.8	12.58
696.0	11.96
696.2	12.36
696.4	12.20
696.6	11.98
696.8	11.52
697.0	12.51
697.2	10.98
697.4	11.47
697.6	11.65
697.8	12.07
698.0	11.56
698.2	11.29
698.4	11.25
698.6	10.82
698.8	11.02
699.0	11.24
699.2	10.76
699.4	11.57
699.6	10.71
699.8	10.63
700.0	10.36
