# Supplementary material for: Rolling circle amplification (RCA) -based biosensor system for the fluorescent detection of miR-129-2-3p miRNA
Source: PeerJ. 2022 Oct 24;10:e14257. doi: 10.7717/peerj.14257 (PMC9610657; doi:10.7717/peerj.14257)
Supplement: Supplemental Information 4 — The relationship between fluorescence intensity and ligation time (A), polymerization time (B), and the concentration of phi29 DNA polymerase (C) and dNTPs (D). F and F0 were the fluorescence intensity induced by target miRNA and Blank, respectively. The error bar was calculated from two independent experiments. [file peerj-10-14257-s004.zip › Raw for Fig2/raw for Fig2B/F1.0-2.TXT]

Data Points
nm	Data
500.0	5.758
500.2	5.853
500.4	5.915
500.6	5.748
500.8	6.014
501.0	5.998
501.2	5.878
501.4	5.819
501.6	5.752
501.8	5.750
502.0	5.682
502.2	5.783
502.4	5.709
502.6	5.753
502.8	5.782
503.0	5.826
503.2	5.839
503.4	5.829
503.6	5.888
503.8	5.740
504.0	6.006
504.2	5.905
504.4	5.974
504.6	5.911
504.8	6.019
505.0	6.035
505.2	5.859
505.4	6.014
505.6	6.209
505.8	6.292
506.0	6.100
506.2	6.103
506.4	6.331
506.6	6.216
506.8	6.555
507.0	6.210
507.2	6.457
507.4	6.263
507.6	6.531
507.8	6.532
508.0	6.686
508.2	6.501
508.4	6.814
508.6	6.880
508.8	6.699
509.0	6.870
509.2	6.924
509.4	7.338
509.6	7.339
509.8	7.409
510.0	7.177
510.2	7.523
510.4	7.721
510.6	7.519
510.8	7.670
511.0	7.880
511.2	7.808
511.4	8.249
511.6	8.230
511.8	8.528
512.0	8.356
512.2	8.487
512.4	8.625
512.6	8.799
512.8	9.160
513.0	9.126
513.2	9.208
513.4	9.143
513.6	9.298
513.8	9.287
514.0	9.953
514.2	9.926
514.4	10.26
514.6	10.27
514.8	10.51
515.0	10.40
515.2	10.77
515.4	11.12
515.6	11.30
515.8	11.33
516.0	11.84
516.2	12.01
516.4	12.21
516.6	12.35
516.8	12.57
517.0	12.85
517.2	13.10
517.4	13.68
517.6	13.59
517.8	14.23
518.0	14.18
518.2	14.59
518.4	14.60
518.6	14.73
518.8	15.50
519.0	15.72
519.2	16.12
519.4	16.22
519.6	16.38
519.8	16.83
520.0	17.17
520.2	17.64
520.4	17.99
520.6	18.64
520.8	18.86
521.0	19.20
521.2	19.57
521.4	19.97
521.6	20.56
521.8	21.01
522.0	21.77
522.2	22.15
522.4	23.08
522.6	22.91
522.8	23.45
523.0	23.87
523.2	24.32
523.4	24.94
523.6	25.24
523.8	26.15
524.0	26.76
524.2	27.05
524.4	27.67
524.6	27.98
524.8	28.49
525.0	29.24
525.2	30.23
525.4	30.55
525.6	30.45
525.8	31.71
526.0	31.99
526.2	32.82
526.4	33.36
526.6	34.46
526.8	34.67
527.0	35.30
527.2	35.46
527.4	36.51
527.6	36.91
527.8	38.32
528.0	38.32
528.2	38.97
528.4	39.96
528.6	40.43
528.8	41.13
529.0	41.72
529.2	42.60
529.4	43.16
529.6	43.08
529.8	44.14
530.0	44.98
530.2	45.85
530.4	46.25
530.6	47.01
530.8	47.71
531.0	48.45
531.2	48.91
531.4	50.08
531.6	50.63
531.8	51.18
532.0	51.51
532.2	52.37
532.4	53.05
532.6	53.81
532.8	54.68
533.0	55.25
533.2	55.47
533.4	56.47
533.6	56.91
533.8	57.04
534.0	58.10
534.2	59.18
534.4	60.63
534.6	59.74
534.8	61.08
535.0	61.91
535.2	62.97
535.4	62.52
535.6	63.83
535.8	64.42
536.0	65.00
536.2	65.63
536.4	66.21
536.6	67.34
536.8	67.43
537.0	68.40
537.2	68.78
537.4	68.91
537.6	70.50
537.8	70.88
538.0	71.67
538.2	72.46
538.4	73.40
538.6	73.29
538.8	73.95
539.0	74.46
539.2	75.08
539.4	76.50
539.6	76.62
539.8	77.58
540.0	79.28
540.2	78.78
540.4	78.89
540.6	79.25
540.8	80.58
541.0	80.68
541.2	82.29
541.4	83.75
541.6	83.56
541.8	83.66
542.0	85.12
542.2	86.38
542.4	85.67
542.6	86.21
542.8	87.39
543.0	87.97
543.2	88.32
543.4	88.96
543.6	89.78
543.8	90.37
544.0	90.52
544.2	91.49
544.4	93.26
544.6	92.34
544.8	93.40
545.0	94.71
545.2	94.07
545.4	94.98
545.6	95.83
545.8	96.84
546.0	97.35
546.2	98.00
546.4	97.80
546.6	98.22
546.8	98.56
547.0	98.65
547.2	100.2
547.4	100.5
547.6	101.0
547.8	101.0
548.0	101.7
548.2	102.5
548.4	103.1
548.6	102.6
548.8	102.9
549.0	104.3
549.2	103.9
549.4	104.5
549.6	106.1
549.8	105.6
550.0	106.3
550.2	107.0
550.4	107.9
550.6	108.3
550.8	107.2
551.0	108.7
551.2	108.9
551.4	108.3
551.6	109.2
551.8	110.0
552.0	109.9
552.2	110.9
552.4	111.9
552.6	111.5
552.8	111.4
553.0	111.7
553.2	111.6
553.4	112.7
553.6	113.2
553.8	113.2
554.0	113.6
554.2	113.6
554.4	113.8
554.6	114.9
554.8	114.6
555.0	115.1
555.2	115.5
555.4	116.8
555.6	115.9
555.8	116.2
556.0	116.6
556.2	116.2
556.4	116.5
556.6	117.2
556.8	117.6
557.0	117.9
557.2	117.6
557.4	117.2
557.6	118.7
557.8	117.2
558.0	118.9
558.2	119.0
558.4	119.2
558.6	119.2
558.8	119.6
559.0	118.6
559.2	119.0
559.4	120.0
559.6	120.1
559.8	118.9
560.0	119.1
560.2	119.9
560.4	120.2
560.6	120.4
560.8	120.5
561.0	119.8
561.2	119.6
561.4	120.3
561.6	119.9
561.8	120.2
562.0	119.7
562.2	120.5
562.4	120.4
562.6	120.3
562.8	120.1
563.0	121.2
563.2	120.2
563.4	120.3
563.6	120.0
563.8	120.5
564.0	120.3
564.2	121.5
564.4	120.9
564.6	121.3
564.8	120.2
565.0	120.3
565.2	121.5
565.4	120.0
565.6	120.8
565.8	121.1
566.0	119.7
566.2	120.8
566.4	120.6
566.6	120.3
566.8	120.3
567.0	121.3
567.2	120.2
567.4	120.2
567.6	119.2
567.8	120.1
568.0	119.7
568.2	121.0
568.4	119.2
568.6	119.5
568.8	120.3
569.0	118.8
569.2	119.3
569.4	119.1
569.6	119.1
569.8	119.6
570.0	119.4
570.2	118.4
570.4	118.5
570.6	118.4
570.8	118.7
571.0	118.5
571.2	117.8
571.4	118.8
571.6	117.9
571.8	117.0
572.0	118.1
572.2	116.7
572.4	117.7
572.6	117.6
572.8	116.9
573.0	116.8
573.2	116.2
573.4	115.7
573.6	117.0
573.8	115.2
574.0	115.9
574.2	116.6
574.4	116.4
574.6	115.3
574.8	115.9
575.0	115.2
575.2	115.0
575.4	115.8
575.6	114.9
575.8	114.1
576.0	114.8
576.2	113.8
576.4	113.8
576.6	113.4
576.8	113.8
577.0	113.4
577.2	113.1
577.4	112.7
577.6	113.5
577.8	113.2
578.0	113.1
578.2	112.5
578.4	113.0
578.6	112.2
578.8	112.4
579.0	111.2
579.2	110.9
579.4	111.8
579.6	111.0
579.8	111.5
580.0	111.1
580.2	110.0
580.4	110.3
580.6	110.5
580.8	110.2
581.0	111.0
581.2	109.9
581.4	109.7
581.6	108.2
581.8	109.0
582.0	108.8
582.2	108.4
582.4	107.9
582.6	109.1
582.8	107.2
583.0	107.7
583.2	108.0
583.4	108.1
583.6	107.6
583.8	107.8
584.0	107.4
584.2	107.0
584.4	107.1
584.6	106.6
584.8	106.7
585.0	106.5
585.2	105.6
585.4	105.5
585.6	106.5
585.8	104.8
586.0	105.0
586.2	105.0
586.4	104.5
586.6	104.7
586.8	105.2
587.0	103.9
587.2	104.0
587.4	103.4
587.6	104.4
587.8	103.7
588.0	103.5
588.2	103.3
588.4	103.0
588.6	103.0
588.8	102.0
589.0	103.1
589.2	102.5
589.4	101.8
589.6	101.6
589.8	101.9
590.0	101.6
590.2	101.3
590.4	101.5
590.6	101.0
590.8	101.0
591.0	100.6
591.2	99.83
591.4	100.2
591.6	100.3
591.8	99.50
592.0	99.97
592.2	99.84
592.4	99.38
592.6	98.52
592.8	98.64
593.0	98.96
593.2	98.56
593.4	98.71
593.6	98.96
593.8	98.50
594.0	98.27
594.2	97.70
594.4	96.34
594.6	96.54
594.8	97.06
595.0	97.71
595.2	96.03
595.4	95.07
595.6	96.25
595.8	95.95
596.0	95.79
596.2	95.69
596.4	95.87
596.6	94.99
596.8	94.50
597.0	95.17
597.2	94.13
597.4	94.44
597.6	94.18
597.8	94.81
598.0	94.25
598.2	92.32
598.4	93.91
598.6	93.86
598.8	92.34
599.0	93.23
599.2	92.50
599.4	92.80
599.6	91.75
599.8	91.96
600.0	92.42
600.2	92.39
600.4	91.26
600.6	91.38
600.8	91.73
601.0	90.90
601.2	90.95
601.4	91.00
601.6	90.52
601.8	90.55
602.0	90.50
602.2	89.80
602.4	90.26
602.6	89.26
602.8	89.21
603.0	89.76
603.2	88.55
603.4	88.82
603.6	88.12
603.8	89.14
604.0	87.71
604.2	87.84
604.4	87.33
604.6	87.09
604.8	87.30
605.0	86.94
605.2	87.01
605.4	86.42
605.6	86.69
605.8	86.34
606.0	86.72
606.2	85.69
606.4	85.40
606.6	84.48
606.8	84.65
607.0	84.87
607.2	84.29
607.4	84.87
607.6	84.16
607.8	84.26
608.0	83.66
608.2	83.58
608.4	82.89
608.6	82.54
608.8	82.79
609.0	82.72
609.2	82.96
609.4	82.03
609.6	81.47
609.8	81.53
610.0	81.61
610.2	81.48
610.4	81.31
610.6	80.24
610.8	80.47
611.0	80.21
611.2	79.80
611.4	79.61
611.6	80.39
611.8	79.05
612.0	79.03
612.2	78.53
612.4	79.64
612.6	78.50
612.8	77.88
613.0	79.29
613.2	78.19
613.4	77.72
613.6	78.15
613.8	77.48
614.0	77.07
614.2	76.97
614.4	76.43
614.6	76.08
614.8	76.29
615.0	75.83
615.2	75.02
615.4	76.01
615.6	74.48
615.8	74.71
616.0	75.08
616.2	74.50
616.4	74.36
616.6	73.52
616.8	73.94
617.0	74.08
617.2	73.57
617.4	73.23
617.6	72.72
617.8	72.33
618.0	72.81
618.2	72.30
618.4	71.74
618.6	72.33
618.8	71.47
619.0	71.45
619.2	71.04
619.4	70.73
619.6	70.53
619.8	71.56
620.0	71.00
620.2	69.64
620.4	69.70
620.6	69.91
620.8	69.56
621.0	68.99
621.2	69.31
621.4	68.69
621.6	68.13
621.8	68.69
622.0	68.67
622.2	67.50
622.4	67.38
622.6	67.08
622.8	66.98
623.0	67.74
623.2	67.26
623.4	66.23
623.6	66.19
623.8	66.29
624.0	66.00
624.2	65.91
624.4	65.43
624.6	65.27
624.8	65.15
625.0	65.01
625.2	64.62
625.4	64.85
625.6	64.58
625.8	64.48
626.0	63.76
626.2	63.78
626.4	63.10
626.6	63.50
626.8	62.63
627.0	63.23
627.2	62.55
627.4	62.20
627.6	62.06
627.8	62.02
628.0	61.90
628.2	61.61
628.4	60.93
628.6	60.63
628.8	60.31
629.0	59.99
629.2	60.57
629.4	60.23
629.6	59.72
629.8	59.92
630.0	58.83
630.2	58.99
630.4	58.77
630.6	59.40
630.8	58.33
631.0	58.66
631.2	58.45
631.4	57.70
631.6	57.33
631.8	57.89
632.0	58.21
632.2	57.30
632.4	57.67
632.6	56.86
632.8	56.72
633.0	56.26
633.2	56.62
633.4	56.54
633.6	55.94
633.8	55.76
634.0	55.18
634.2	54.91
634.4	54.87
634.6	54.77
634.8	54.85
635.0	54.97
635.2	54.99
635.4	54.05
635.6	53.81
635.8	53.90
636.0	53.52
636.2	53.26
636.4	53.16
636.6	53.11
636.8	52.70
637.0	52.23
637.2	52.50
637.4	51.75
637.6	52.01
637.8	51.69
638.0	51.42
638.2	51.34
638.4	51.03
638.6	50.70
638.8	51.00
639.0	50.27
639.2	50.46
639.4	50.11
639.6	49.49
639.8	49.05
640.0	49.76
640.2	49.37
640.4	49.34
640.6	49.42
640.8	48.42
641.0	48.40
641.2	48.20
641.4	48.02
641.6	47.95
641.8	47.52
642.0	47.69
642.2	46.84
642.4	47.12
642.6	46.66
642.8	46.31
643.0	46.73
643.2	46.37
643.4	45.39
643.6	45.94
643.8	45.82
644.0	45.78
644.2	45.22
644.4	45.16
644.6	44.93
644.8	44.44
645.0	44.72
645.2	44.43
645.4	43.80
645.6	43.94
645.8	43.68
646.0	43.88
646.2	43.19
646.4	42.87
646.6	43.17
646.8	42.25
647.0	42.42
647.2	42.46
647.4	42.10
647.6	41.72
647.8	41.71
648.0	41.50
648.2	41.20
648.4	41.01
648.6	40.41
648.8	40.60
649.0	40.36
649.2	40.88
649.4	40.82
649.6	40.22
649.8	40.24
650.0	39.99
650.2	39.69
650.4	39.06
650.6	38.75
650.8	38.51
651.0	38.86
651.2	38.69
651.4	38.13
651.6	38.69
651.8	37.59
652.0	37.52
652.2	37.46
652.4	36.95
652.6	37.23
652.8	37.19
653.0	36.66
653.2	36.39
653.4	36.72
653.6	36.92
653.8	36.04
654.0	35.79
654.2	36.10
654.4	35.61
654.6	35.77
654.8	35.40
655.0	35.21
655.2	34.95
655.4	34.68
655.6	34.45
655.8	34.56
656.0	34.31
656.2	34.36
656.4	34.33
656.6	33.53
656.8	33.44
657.0	33.22
657.2	33.46
657.4	32.90
657.6	32.89
657.8	32.89
658.0	32.72
658.2	32.21
658.4	31.88
658.6	32.14
658.8	31.61
659.0	31.90
659.2	31.69
659.4	31.65
659.6	31.64
659.8	31.09
660.0	30.99
660.2	30.65
660.4	30.85
660.6	30.87
660.8	30.05
661.0	30.07
661.2	30.14
661.4	29.67
661.6	29.87
661.8	29.87
662.0	29.52
662.2	29.09
662.4	28.89
662.6	29.24
662.8	28.87
663.0	29.16
663.2	28.70
663.4	28.41
663.6	28.33
663.8	28.54
664.0	28.25
664.2	27.64
664.4	27.69
664.6	27.66
664.8	27.52
665.0	27.04
665.2	26.92
665.4	26.55
665.6	26.81
665.8	26.46
666.0	26.54
666.2	26.23
666.4	26.00
666.6	25.94
666.8	25.83
667.0	25.93
667.2	25.64
667.4	25.53
667.6	25.48
667.8	24.94
668.0	25.04
668.2	24.94
668.4	24.51
668.6	24.36
668.8	24.65
669.0	24.69
669.2	24.36
669.4	24.09
669.6	24.07
669.8	23.72
670.0	23.74
670.2	23.33
670.4	23.19
670.6	23.19
670.8	23.02
671.0	22.94
671.2	23.02
671.4	23.18
671.6	22.82
671.8	22.68
672.0	22.32
672.2	22.58
672.4	22.11
672.6	22.12
672.8	22.16
673.0	22.07
673.2	21.96
673.4	21.50
673.6	21.09
673.8	21.44
674.0	21.30
674.2	21.08
674.4	21.08
674.6	20.74
674.8	20.84
675.0	20.59
675.2	20.54
675.4	20.67
675.6	20.14
675.8	20.37
676.0	20.22
676.2	20.10
676.4	19.89
676.6	19.76
676.8	19.88
677.0	19.05
677.2	19.62
677.4	19.15
677.6	19.34
677.8	19.18
678.0	18.69
678.2	18.66
678.4	18.49
678.6	18.76
678.8	18.38
679.0	18.48
679.2	18.00
679.4	18.27
679.6	18.02
679.8	17.74
680.0	17.61
680.2	17.99
680.4	17.93
680.6	17.22
680.8	17.69
681.0	17.47
681.2	17.50
681.4	16.68
681.6	17.20
681.8	16.95
682.0	16.60
682.2	16.71
682.4	16.35
682.6	16.60
682.8	16.43
683.0	16.24
683.2	15.98
683.4	16.27
683.6	15.95
683.8	15.80
684.0	15.92
684.2	15.70
684.4	15.54
684.6	15.49
684.8	15.74
685.0	15.32
685.2	15.04
685.4	15.13
685.6	14.73
685.8	15.16
686.0	14.57
686.2	14.68
686.4	14.78
686.6	14.59
686.8	14.63
687.0	14.48
687.2	14.49
687.4	14.17
687.6	14.28
687.8	14.50
688.0	13.89
688.2	13.98
688.4	13.77
688.6	13.74
688.8	13.70
689.0	13.78
689.2	13.83
689.4	13.50
689.6	13.48
689.8	13.10
690.0	12.97
690.2	13.13
690.4	12.87
690.6	13.05
690.8	12.94
691.0	13.11
691.2	12.75
691.4	12.84
691.6	12.39
691.8	12.47
692.0	12.30
692.2	12.68
692.4	12.33
692.6	12.38
692.8	11.89
693.0	11.79
693.2	11.77
693.4	11.94
693.6	11.72
693.8	12.03
694.0	11.66
694.2	11.70
694.4	11.67
694.6	11.58
694.8	11.55
695.0	11.33
695.2	11.26
695.4	11.25
695.6	11.02
695.8	11.09
696.0	11.06
696.2	10.98
696.4	10.87
696.6	10.66
696.8	10.96
697.0	10.81
697.2	10.94
697.4	10.78
697.6	10.57
697.8	10.52
698.0	10.44
698.2	10.47
698.4	10.49
698.6	10.11
698.8	10.41
699.0	10.16
699.2	9.921
699.4	10.01
699.6	9.983
699.8	10.01
700.0	9.713
