# Supplementary material for: Rolling circle amplification (RCA) -based biosensor system for the fluorescent detection of miR-129-2-3p miRNA
Source: PeerJ. 2022 Oct 24;10:e14257. doi: 10.7717/peerj.14257 (PMC9610657; doi:10.7717/peerj.14257)
Supplement: Supplemental Information 4 — The relationship between fluorescence intensity and ligation time (A), polymerization time (B), and the concentration of phi29 DNA polymerase (C) and dNTPs (D). F and F0 were the fluorescence intensity induced by target miRNA and Blank, respectively. The error bar was calculated from two independent experiments. [file peerj-10-14257-s004.zip › Raw for Fig2/raw for Fig2B/F2.0-1.TXT]

Data Points
nm	Data
500.0	7.337
500.2	7.359
500.4	7.224
500.6	7.621
500.8	8.142
501.0	7.598
501.2	7.486
501.4	7.284
501.6	7.825
501.8	7.628
502.0	8.588
502.2	8.342
502.4	7.789
502.6	8.457
502.8	7.695
503.0	8.312
503.2	8.182
503.4	8.179
503.6	9.084
503.8	8.208
504.0	9.192
504.2	8.605
504.4	9.272
504.6	9.624
504.8	9.104
505.0	9.974
505.2	9.491
505.4	9.522
505.6	10.07
505.8	10.09
506.0	10.11
506.2	10.94
506.4	10.61
506.6	10.74
506.8	10.92
507.0	11.36
507.2	11.06
507.4	12.15
507.6	11.90
507.8	12.10
508.0	13.33
508.2	12.78
508.4	13.30
508.6	12.92
508.8	13.19
509.0	13.34
509.2	13.74
509.4	14.76
509.6	14.47
509.8	15.58
510.0	15.13
510.2	16.51
510.4	16.43
510.6	16.80
510.8	17.62
511.0	17.69
511.2	18.56
511.4	18.15
511.6	20.47
511.8	20.10
512.0	21.04
512.2	21.76
512.4	23.01
512.6	22.32
512.8	23.75
513.0	23.71
513.2	24.90
513.4	26.06
513.6	26.11
513.8	27.87
514.0	27.54
514.2	27.85
514.4	29.59
514.6	30.49
514.8	30.85
515.0	32.31
515.2	33.67
515.4	33.42
515.6	37.19
515.8	37.77
516.0	38.23
516.2	38.59
516.4	40.25
516.6	42.65
516.8	42.39
517.0	45.30
517.2	46.39
517.4	48.12
517.6	48.83
517.8	50.64
518.0	51.61
518.2	53.11
518.4	55.49
518.6	56.79
518.8	58.51
519.0	60.09
519.2	61.00
519.4	63.47
519.6	65.74
519.8	69.56
520.0	69.48
520.2	72.20
520.4	73.45
520.6	78.86
520.8	79.32
521.0	83.22
521.2	86.49
521.4	90.89
521.6	90.83
521.8	95.09
522.0	99.16
522.2	99.79
522.4	103.3
522.6	105.8
522.8	112.4
523.0	116.0
523.2	119.9
523.4	122.3
523.6	126.4
523.8	129.7
524.0	133.4
524.2	138.5
524.4	142.4
524.6	145.9
524.8	149.2
525.0	151.3
525.2	162.0
525.4	164.3
525.6	167.3
525.8	173.4
526.0	179.0
526.2	182.3
526.4	189.7
526.6	193.7
526.8	196.6
527.0	198.8
527.2	206.9
527.4	211.4
527.6	215.7
527.8	217.4
528.0	222.5
528.2	225.4
528.4	227.6
528.6	238.0
528.8	238.6
529.0	245.8
529.2	249.1
529.4	254.7
529.6	256.7
529.8	261.8
530.0	265.6
530.2	270.4
530.4	274.3
530.6	278.7
530.8	279.4
531.0	284.3
531.2	284.7
531.4	291.3
531.6	294.0
531.8	298.0
532.0	297.7
532.2	305.6
532.4	309.6
532.6	311.2
532.8	311.5
533.0	314.3
533.2	319.2
533.4	317.7
533.6	329.4
533.8	325.0
534.0	328.4
534.2	332.6
534.4	335.6
534.6	335.9
534.8	334.9
535.0	341.9
535.2	339.1
535.4	343.7
535.6	342.4
535.8	346.5
536.0	348.5
536.2	347.5
536.4	350.4
536.6	353.9
536.8	355.3
537.0	354.3
537.2	357.3
537.4	360.1
537.6	362.6
537.8	366.0
538.0	365.2
538.2	368.9
538.4	368.5
538.6	371.6
538.8	370.6
539.0	373.4
539.2	376.5
539.4	376.1
539.6	384.3
539.8	382.2
540.0	384.3
540.2	388.2
540.4	390.7
540.6	391.4
540.8	397.7
541.0	400.9
541.2	399.6
541.4	395.0
541.6	402.3
541.8	403.2
542.0	403.4
542.2	404.1
542.4	408.1
542.6	413.7
542.8	407.6
543.0	414.7
543.2	413.9
543.4	414.9
543.6	416.8
543.8	418.8
544.0	420.0
544.2	421.0
544.4	428.0
544.6	426.1
544.8	429.1
545.0	432.1
545.2	429.5
545.4	429.3
545.6	440.1
545.8	446.9
546.0	442.4
546.2	445.4
546.4	440.5
546.6	444.2
546.8	441.3
547.0	439.5
547.2	450.1
547.4	452.8
547.6	452.8
547.8	452.8
548.0	454.6
548.2	454.2
548.4	460.3
548.6	458.7
548.8	465.3
549.0	467.7
549.2	465.8
549.4	467.6
549.6	460.3
549.8	463.2
550.0	468.9
550.2	470.4
550.4	477.5
550.6	477.4
550.8	480.6
551.0	478.1
551.2	482.6
551.4	477.7
551.6	479.8
551.8	482.2
552.0	484.8
552.2	485.3
552.4	490.8
552.6	491.2
552.8	493.0
553.0	485.6
553.2	489.2
553.4	489.4
553.6	494.0
553.8	490.2
554.0	490.8
554.2	487.2
554.4	494.2
554.6	499.3
554.8	492.4
555.0	495.9
555.2	495.3
555.4	496.7
555.6	495.6
555.8	494.8
556.0	497.7
556.2	496.2
556.4	498.5
556.6	494.6
556.8	493.9
557.0	492.2
557.2	491.2
557.4	495.0
557.6	499.5
557.8	493.7
558.0	493.9
558.2	491.9
558.4	492.4
558.6	487.9
558.8	490.7
559.0	488.7
559.2	489.6
559.4	490.1
559.6	483.4
559.8	485.7
560.0	484.3
560.2	477.3
560.4	482.4
560.6	477.9
560.8	481.7
561.0	473.1
561.2	472.5
561.4	473.2
561.6	467.9
561.8	471.0
562.0	464.7
562.2	462.4
562.4	462.6
562.6	460.7
562.8	455.9
563.0	454.7
563.2	454.8
563.4	452.4
563.6	451.4
563.8	443.0
564.0	444.1
564.2	439.5
564.4	433.1
564.6	430.2
564.8	431.5
565.0	427.2
565.2	425.0
565.4	425.3
565.6	422.6
565.8	413.8
566.0	411.6
566.2	405.3
566.4	401.4
566.6	401.7
566.8	400.1
567.0	394.3
567.2	392.8
567.4	390.0
567.6	384.4
567.8	386.9
568.0	382.0
568.2	380.2
568.4	372.7
568.6	374.1
568.8	370.5
569.0	366.0
569.2	359.7
569.4	359.5
569.6	356.5
569.8	354.9
570.0	352.1
570.2	347.4
570.4	347.4
570.6	345.0
570.8	340.5
571.0	338.1
571.2	333.7
571.4	328.8
571.6	330.8
571.8	327.5
572.0	325.9
572.2	319.5
572.4	322.0
572.6	313.3
572.8	309.4
573.0	309.9
573.2	308.9
573.4	304.1
573.6	302.0
573.8	298.2
574.0	294.9
574.2	295.9
574.4	293.6
574.6	291.4
574.8	284.2
575.0	283.8
575.2	279.8
575.4	278.5
575.6	279.2
575.8	274.2
576.0	270.9
576.2	269.5
576.4	268.6
576.6	266.2
576.8	265.1
577.0	260.1
577.2	259.0
577.4	252.4
577.6	253.4
577.8	253.4
578.0	250.3
578.2	250.0
578.4	246.4
578.6	248.1
578.8	242.8
579.0	241.1
579.2	239.2
579.4	236.5
579.6	236.3
579.8	235.2
580.0	231.5
580.2	227.4
580.4	225.5
580.6	227.6
580.8	223.8
581.0	222.1
581.2	217.2
581.4	218.4
581.6	217.8
581.8	213.9
582.0	213.1
582.2	213.1
582.4	211.5
582.6	209.0
582.8	207.2
583.0	207.9
583.2	202.0
583.4	204.3
583.6	199.0
583.8	202.7
584.0	199.0
584.2	196.9
584.4	195.1
584.6	195.7
584.8	194.2
585.0	194.9
585.2	192.6
585.4	190.3
585.6	187.2
585.8	186.8
586.0	186.3
586.2	184.2
586.4	183.8
586.6	182.7
586.8	179.6
587.0	177.5
587.2	180.9
587.4	176.3
587.6	178.8
587.8	175.9
588.0	177.0
588.2	174.5
588.4	173.2
588.6	170.5
588.8	170.3
589.0	171.3
589.2	165.4
589.4	168.4
589.6	166.1
589.8	162.5
590.0	165.5
590.2	163.0
590.4	164.4
590.6	160.4
590.8	162.6
591.0	161.0
591.2	156.6
591.4	157.5
591.6	156.4
591.8	156.1
592.0	158.2
592.2	151.8
592.4	153.2
592.6	152.3
592.8	151.5
593.0	151.7
593.2	151.2
593.4	150.3
593.6	148.0
593.8	148.8
594.0	147.5
594.2	144.1
594.4	144.5
594.6	144.1
594.8	146.5
595.0	143.4
595.2	142.6
595.4	139.8
595.6	140.2
595.8	139.7
596.0	137.9
596.2	140.4
596.4	139.5
596.6	138.5
596.8	135.3
597.0	136.7
597.2	134.1
597.4	132.8
597.6	132.0
597.8	134.0
598.0	131.4
598.2	131.6
598.4	131.8
598.6	129.2
598.8	130.4
599.0	127.6
599.2	127.9
599.4	126.1
599.6	124.3
599.8	124.6
600.0	125.4
600.2	124.2
600.4	126.3
600.6	122.6
600.8	124.9
601.0	122.0
601.2	120.1
601.4	119.6
601.6	123.1
601.8	118.0
602.0	117.2
602.2	115.8
602.4	117.2
602.6	115.6
602.8	116.8
603.0	116.6
603.2	112.5
603.4	114.7
603.6	114.1
603.8	112.4
604.0	110.7
604.2	112.7
604.4	107.6
604.6	110.0
604.8	109.2
605.0	108.9
605.2	109.7
605.4	108.7
605.6	109.1
605.8	107.0
606.0	105.8
606.2	105.0
606.4	104.4
606.6	104.9
606.8	101.1
607.0	102.5
607.2	104.2
607.4	101.9
607.6	102.3
607.8	100.5
608.0	99.40
608.2	101.0
608.4	99.60
608.6	98.62
608.8	99.77
609.0	99.71
609.2	97.18
609.4	95.16
609.6	97.66
609.8	97.35
610.0	97.58
610.2	95.39
610.4	96.73
610.6	92.73
610.8	91.39
611.0	92.45
611.2	93.20
611.4	91.70
611.6	91.47
611.8	90.54
612.0	88.50
612.2	86.60
612.4	89.58
612.6	89.15
612.8	88.62
613.0	87.18
613.2	87.79
613.4	85.43
613.6	88.47
613.8	85.94
614.0	86.95
614.2	83.71
614.4	85.18
614.6	84.65
614.8	85.54
615.0	83.43
615.2	82.96
615.4	84.49
615.6	80.43
615.8	80.07
616.0	80.52
616.2	81.09
616.4	78.59
616.6	80.04
616.8	79.64
617.0	79.17
617.2	79.56
617.4	78.71
617.6	76.80
617.8	79.41
618.0	78.21
618.2	75.93
618.4	76.15
618.6	76.53
618.8	74.81
619.0	74.99
619.2	75.78
619.4	73.60
619.6	74.34
619.8	73.00
620.0	73.73
620.2	73.31
620.4	72.50
620.6	72.94
620.8	71.86
621.0	70.65
621.2	70.43
621.4	72.61
621.6	69.83
621.8	72.21
622.0	68.85
622.2	69.70
622.4	68.65
622.6	67.67
622.8	69.25
623.0	67.81
623.2	67.59
623.4	68.64
623.6	66.40
623.8	66.76
624.0	66.08
624.2	65.33
624.4	65.50
624.6	66.47
624.8	66.92
625.0	65.29
625.2	65.04
625.4	64.82
625.6	63.18
625.8	63.41
626.0	65.10
626.2	64.03
626.4	62.65
626.6	61.66
626.8	63.20
627.0	62.45
627.2	61.68
627.4	62.57
627.6	62.06
627.8	60.91
628.0	60.31
628.2	60.17
628.4	59.73
628.6	60.15
628.8	61.03
629.0	59.07
629.2	58.45
629.4	58.91
629.6	58.93
629.8	58.18
630.0	58.16
630.2	58.52
630.4	58.38
630.6	58.18
630.8	54.84
631.0	56.71
631.2	56.34
631.4	55.46
631.6	55.37
631.8	55.67
632.0	54.13
632.2	55.45
632.4	54.30
632.6	54.25
632.8	54.05
633.0	52.66
633.2	54.27
633.4	53.79
633.6	53.69
633.8	53.66
634.0	53.21
634.2	53.55
634.4	51.58
634.6	52.88
634.8	51.77
635.0	50.82
635.2	51.70
635.4	51.11
635.6	52.05
635.8	51.43
636.0	50.90
636.2	50.61
636.4	50.62
636.6	49.04
636.8	49.35
637.0	48.41
637.2	49.29
637.4	48.65
637.6	48.24
637.8	47.41
638.0	48.42
638.2	48.38
638.4	46.51
638.6	47.39
638.8	47.36
639.0	47.68
639.2	46.34
639.4	46.11
639.6	48.24
639.8	46.49
640.0	47.01
640.2	47.49
640.4	44.38
640.6	44.65
640.8	46.27
641.0	44.97
641.2	43.37
641.4	44.91
641.6	43.70
641.8	44.45
642.0	42.15
642.2	43.50
642.4	41.93
642.6	41.61
642.8	42.57
643.0	43.34
643.2	42.53
643.4	42.40
643.6	42.73
643.8	40.55
644.0	40.50
644.2	41.38
644.4	40.36
644.6	39.96
644.8	40.40
645.0	39.67
645.2	39.82
645.4	40.32
645.6	40.10
645.8	39.13
646.0	38.89
646.2	39.12
646.4	37.34
646.6	39.44
646.8	37.99
647.0	38.47
647.2	38.29
647.4	35.98
647.6	37.15
647.8	36.07
648.0	38.07
648.2	37.47
648.4	37.19
648.6	36.95
648.8	36.08
649.0	35.09
649.2	37.08
649.4	35.77
649.6	35.49
649.8	36.97
650.0	36.66
650.2	35.89
650.4	35.98
650.6	35.42
650.8	35.47
651.0	34.82
651.2	34.54
651.4	33.29
651.6	34.10
651.8	33.60
652.0	34.93
652.2	33.30
652.4	33.29
652.6	34.30
652.8	33.44
653.0	33.08
653.2	33.35
653.4	31.49
653.6	32.42
653.8	31.12
654.0	31.37
654.2	31.86
654.4	31.32
654.6	32.28
654.8	32.41
655.0	31.10
655.2	30.12
655.4	31.82
655.6	32.12
655.8	30.37
656.0	30.27
656.2	30.01
656.4	29.63
656.6	30.41
656.8	29.06
657.0	29.68
657.2	29.74
657.4	28.61
657.6	29.94
657.8	28.70
658.0	28.96
658.2	28.82
658.4	28.68
658.6	27.84
658.8	29.73
659.0	29.78
659.2	26.81
659.4	27.53
659.6	27.67
659.8	28.30
660.0	26.87
660.2	26.61
660.4	27.49
660.6	27.98
660.8	26.31
661.0	26.94
661.2	26.43
661.4	26.77
661.6	26.46
661.8	26.28
662.0	25.27
662.2	25.28
662.4	25.17
662.6	25.56
662.8	25.21
663.0	24.72
663.2	25.00
663.4	25.38
663.6	25.50
663.8	24.69
664.0	24.19
664.2	24.58
664.4	25.10
664.6	23.86
664.8	23.56
665.0	23.80
665.2	23.88
665.4	23.31
665.6	24.11
665.8	23.60
666.0	23.41
666.2	23.53
666.4	23.03
666.6	22.99
666.8	23.08
667.0	22.34
667.2	21.58
667.4	22.43
667.6	22.11
667.8	22.17
668.0	22.03
668.2	21.45
668.4	21.52
668.6	21.59
668.8	21.46
669.0	20.73
669.2	21.34
669.4	21.02
669.6	21.06
669.8	20.60
670.0	20.59
670.2	20.72
670.4	20.92
670.6	20.12
670.8	20.09
671.0	20.06
671.2	19.43
671.4	20.00
671.6	18.72
671.8	20.12
672.0	19.53
672.2	19.02
672.4	19.60
672.6	18.98
672.8	19.28
673.0	18.75
673.2	19.16
673.4	19.03
673.6	17.94
673.8	17.87
674.0	17.93
674.2	17.90
674.4	18.37
674.6	19.16
674.8	18.30
675.0	18.22
675.2	18.62
675.4	17.82
675.6	17.29
675.8	17.84
676.0	16.96
676.2	16.25
676.4	17.67
676.6	17.26
676.8	16.98
677.0	16.40
677.2	16.56
677.4	16.36
677.6	15.41
677.8	17.16
678.0	16.92
678.2	16.23
678.4	16.12
678.6	16.67
678.8	15.84
679.0	15.73
679.2	15.68
679.4	15.77
679.6	15.95
679.8	15.66
680.0	15.54
680.2	13.72
680.4	14.89
680.6	14.53
680.8	14.82
681.0	15.20
681.2	13.62
681.4	13.98
681.6	13.57
681.8	14.04
682.0	14.68
682.2	15.09
682.4	14.36
682.6	14.41
682.8	14.26
683.0	14.05
683.2	13.47
683.4	13.57
683.6	14.56
683.8	13.32
684.0	13.74
684.2	13.29
684.4	14.10
684.6	13.69
684.8	13.84
685.0	13.95
685.2	13.38
685.4	12.25
685.6	13.02
685.8	12.76
686.0	12.48
686.2	12.21
686.4	12.40
686.6	12.36
686.8	12.44
687.0	12.16
687.2	12.51
687.4	12.18
687.6	11.93
687.8	11.31
688.0	11.82
688.2	12.10
688.4	11.50
688.6	11.28
688.8	11.06
689.0	11.43
689.2	12.02
689.4	12.02
689.6	11.38
689.8	11.98
690.0	11.16
690.2	11.32
690.4	11.31
690.6	11.66
690.8	11.36
691.0	11.23
691.2	11.24
691.4	11.51
691.6	11.06
691.8	11.38
692.0	10.85
692.2	10.53
692.4	10.39
692.6	10.05
692.8	11.05
693.0	10.42
693.2	10.40
693.4	10.59
693.6	10.38
693.8	10.02
694.0	10.69
694.2	10.08
694.4	9.948
694.6	9.720
694.8	10.11
695.0	9.548
695.2	9.770
695.4	9.837
695.6	9.698
695.8	10.02
696.0	9.635
696.2	9.375
696.4	9.556
696.6	9.406
696.8	9.177
697.0	9.467
697.2	9.528
697.4	9.359
697.6	8.989
697.8	9.266
698.0	8.891
698.2	8.938
698.4	8.756
698.6	8.957
698.8	8.764
699.0	9.005
699.2	8.715
699.4	8.981
699.6	8.819
699.8	9.233
700.0	9.041
