# Supplementary material for: Rolling circle amplification (RCA) -based biosensor system for the fluorescent detection of miR-129-2-3p miRNA
Source: PeerJ. 2022 Oct 24;10:e14257. doi: 10.7717/peerj.14257 (PMC9610657; doi:10.7717/peerj.14257)
Supplement: Supplemental Information 4 — The relationship between fluorescence intensity and ligation time (A), polymerization time (B), and the concentration of phi29 DNA polymerase (C) and dNTPs (D). F and F0 were the fluorescence intensity induced by target miRNA and Blank, respectively. The error bar was calculated from two independent experiments. [file peerj-10-14257-s004.zip › Raw for Fig2/raw for Fig2B/F2.0-2.TXT]

Data Points
nm	Data
500.0	29.56
500.2	28.40
500.4	27.30
500.6	25.14
500.8	22.26
501.0	20.62
501.2	20.52
501.4	19.07
501.6	17.96
501.8	18.71
502.0	18.61
502.2	18.64
502.4	17.29
502.6	17.63
502.8	18.02
503.0	17.57
503.2	17.88
503.4	18.57
503.6	18.22
503.8	18.30
504.0	17.33
504.2	17.17
504.4	18.13
504.6	17.71
504.8	18.12
505.0	18.15
505.2	17.50
505.4	17.69
505.6	18.04
505.8	17.56
506.0	18.35
506.2	18.82
506.4	18.39
506.6	18.24
506.8	18.40
507.0	18.88
507.2	18.27
507.4	17.59
507.6	18.48
507.8	19.45
508.0	19.11
508.2	19.35
508.4	20.03
508.6	19.70
508.8	19.94
509.0	19.55
509.2	20.10
509.4	20.41
509.6	20.39
509.8	20.37
510.0	20.39
510.2	20.70
510.4	20.48
510.6	21.03
510.8	20.66
511.0	21.80
511.2	21.96
511.4	21.26
511.6	22.68
511.8	22.82
512.0	23.87
512.2	22.50
512.4	23.67
512.6	23.96
512.8	23.62
513.0	24.14
513.2	24.13
513.4	23.30
513.6	24.08
513.8	23.29
514.0	24.17
514.2	24.83
514.4	24.28
514.6	25.63
514.8	25.49
515.0	25.99
515.2	26.99
515.4	27.29
515.6	27.85
515.8	27.79
516.0	28.16
516.2	27.91
516.4	28.09
516.6	30.10
516.8	29.89
517.0	30.09
517.2	30.37
517.4	29.73
517.6	30.61
517.8	30.71
518.0	31.05
518.2	32.31
518.4	32.81
518.6	32.68
518.8	33.60
519.0	34.01
519.2	35.33
519.4	34.68
519.6	35.04
519.8	36.17
520.0	36.75
520.2	38.58
520.4	38.09
520.6	38.45
520.8	38.69
521.0	39.34
521.2	39.64
521.4	40.52
521.6	41.97
521.8	42.35
522.0	43.97
522.2	41.91
522.4	45.71
522.6	44.37
522.8	45.63
523.0	46.53
523.2	47.07
523.4	46.84
523.6	48.09
523.8	49.31
524.0	48.78
524.2	51.97
524.4	53.26
524.6	54.16
524.8	54.01
525.0	54.82
525.2	54.96
525.4	56.92
525.6	56.30
525.8	60.09
526.0	59.96
526.2	62.86
526.4	61.45
526.6	63.49
526.8	64.84
527.0	63.80
527.2	65.94
527.4	67.11
527.6	71.20
527.8	69.35
528.0	74.19
528.2	74.14
528.4	77.98
528.6	77.72
528.8	77.57
529.0	80.44
529.2	81.05
529.4	82.78
529.6	82.93
529.8	85.60
530.0	88.71
530.2	89.54
530.4	92.27
530.6	93.07
530.8	95.95
531.0	97.00
531.2	99.62
531.4	102.7
531.6	103.1
531.8	106.1
532.0	108.2
532.2	110.4
532.4	114.2
532.6	115.8
532.8	116.8
533.0	120.7
533.2	123.8
533.4	124.3
533.6	129.1
533.8	127.8
534.0	132.0
534.2	135.6
534.4	137.1
534.6	141.4
534.8	143.8
535.0	146.8
535.2	148.8
535.4	152.0
535.6	156.0
535.8	157.2
536.0	156.7
536.2	159.9
536.4	169.0
536.6	170.0
536.8	171.4
537.0	174.6
537.2	180.0
537.4	183.3
537.6	187.2
537.8	189.3
538.0	192.2
538.2	195.6
538.4	202.4
538.6	202.7
538.8	205.6
539.0	211.4
539.2	215.9
539.4	217.1
539.6	222.1
539.8	227.1
540.0	233.6
540.2	231.4
540.4	237.3
540.6	240.8
540.8	245.1
541.0	249.6
541.2	254.3
541.4	261.7
541.6	263.2
541.8	267.4
542.0	270.3
542.2	272.0
542.4	278.6
542.6	282.2
542.8	286.4
543.0	292.4
543.2	295.0
543.4	297.7
543.6	304.1
543.8	308.1
544.0	314.4
544.2	317.6
544.4	322.7
544.6	326.5
544.8	331.8
545.0	336.7
545.2	340.3
545.4	343.8
545.6	344.4
545.8	355.7
546.0	357.3
546.2	364.0
546.4	366.7
546.6	373.6
546.8	375.9
547.0	383.6
547.2	389.8
547.4	394.5
547.6	396.2
547.8	402.8
548.0	404.0
548.2	410.5
548.4	420.6
548.6	421.7
548.8	420.6
549.0	426.6
549.2	431.1
549.4	433.7
549.6	440.2
549.8	446.2
550.0	453.6
550.2	457.4
550.4	460.5
550.6	464.9
550.8	470.1
551.0	476.0
551.2	476.1
551.4	483.3
551.6	485.4
551.8	492.9
552.0	498.5
552.2	502.2
552.4	503.0
552.6	506.9
552.8	514.9
553.0	516.4
553.2	520.5
553.4	530.1
553.6	531.1
553.8	534.8
554.0	533.6
554.2	541.2
554.4	548.5
554.6	551.1
554.8	558.2
555.0	563.3
555.2	567.4
555.4	566.1
555.6	574.7
555.8	578.1
556.0	583.0
556.2	590.7
556.4	589.1
556.6	594.0
556.8	595.5
557.0	603.1
557.2	603.0
557.4	609.7
557.6	612.8
557.8	617.6
558.0	616.8
558.2	618.8
558.4	627.8
558.6	624.2
558.8	635.1
559.0	633.2
559.2	638.6
559.4	648.6
559.6	649.0
559.8	650.1
560.0	646.8
560.2	656.0
560.4	658.1
560.6	658.5
560.8	659.1
561.0	669.0
561.2	669.4
561.4	674.0
561.6	673.2
561.8	679.8
562.0	683.1
562.2	680.9
562.4	686.3
562.6	681.5
562.8	690.9
563.0	694.6
563.2	694.4
563.4	700.6
563.6	704.3
563.8	705.4
564.0	702.6
564.2	713.3
564.4	713.1
564.6	715.9
564.8	715.4
565.0	714.9
565.2	713.5
565.4	718.9
565.6	724.6
565.8	732.3
566.0	739.3
566.2	731.0
566.4	731.1
566.6	734.1
566.8	734.2
567.0	740.6
567.2	738.9
567.4	742.0
567.6	746.2
567.8	747.1
568.0	741.7
568.2	746.2
568.4	747.1
568.6	750.5
568.8	754.0
569.0	761.0
569.2	761.9
569.4	761.5
569.6	760.1
569.8	758.7
570.0	760.4
570.2	768.5
570.4	770.9
570.6	770.9
570.8	769.0
571.0	767.8
571.2	769.9
571.4	771.4
571.6	782.8
571.8	781.4
572.0	778.5
572.2	779.2
572.4	779.7
572.6	780.1
572.8	786.0
573.0	782.8
573.2	784.2
573.4	784.4
573.6	787.9
573.8	789.3
574.0	787.5
574.2	784.3
574.4	788.9
574.6	790.9
574.8	795.6
575.0	795.9
575.2	799.6
575.4	796.9
575.6	795.3
575.8	795.5
576.0	798.4
576.2	796.2
576.4	795.7
576.6	805.3
576.8	804.8
577.0	805.4
577.2	803.2
577.4	801.2
577.6	796.8
577.8	802.0
578.0	805.7
578.2	807.4
578.4	805.9
578.6	810.9
578.8	810.5
579.0	807.1
579.2	813.6
579.4	806.2
579.6	800.4
579.8	814.9
580.0	808.8
580.2	805.8
580.4	809.9
580.6	810.3
580.8	813.7
581.0	816.1
581.2	809.8
581.4	811.7
581.6	820.1
581.8	814.6
582.0	814.3
582.2	815.1
582.4	813.5
582.6	820.4
582.8	823.1
583.0	826.5
583.2	811.2
583.4	811.0
583.6	814.5
583.8	814.1
584.0	817.8
584.2	821.1
584.4	821.1
584.6	819.4
584.8	816.7
585.0	814.5
585.2	819.3
585.4	818.0
585.6	824.3
585.8	822.1
586.0	821.1
586.2	820.4
586.4	814.6
586.6	819.1
586.8	814.5
587.0	820.0
587.2	823.0
587.4	832.1
587.6	827.6
587.8	822.1
588.0	819.6
588.2	825.3
588.4	819.4
588.6	819.2
588.8	827.4
589.0	823.0
589.2	816.3
589.4	818.5
589.6	816.5
589.8	817.7
590.0	823.4
590.2	816.6
590.4	825.4
590.6	824.3
590.8	817.2
591.0	820.6
591.2	812.1
591.4	822.4
591.6	815.0
591.8	814.9
592.0	820.7
592.2	816.8
592.4	815.6
592.6	817.6
592.8	812.3
593.0	811.7
593.2	818.3
593.4	818.8
593.6	820.3
593.8	814.2
594.0	813.3
594.2	811.9
594.4	812.4
594.6	807.0
594.8	812.4
595.0	811.5
595.2	818.5
595.4	810.8
595.6	810.0
595.8	810.7
596.0	807.9
596.2	810.6
596.4	813.8
596.6	814.9
596.8	820.6
597.0	813.1
597.2	812.2
597.4	811.4
597.6	811.3
597.8	807.0
598.0	806.2
598.2	814.3
598.4	809.1
598.6	800.5
598.8	798.3
599.0	802.7
599.2	803.0
599.4	809.2
599.6	801.2
599.8	798.7
600.0	797.9
600.2	802.3
600.4	800.2
600.6	798.1
600.8	798.0
601.0	806.9
601.2	797.9
601.4	795.3
601.6	789.2
601.8	791.5
602.0	792.6
602.2	798.0
602.4	793.5
602.6	790.8
602.8	790.9
603.0	789.7
603.2	792.4
603.4	788.8
603.6	788.8
603.8	782.2
604.0	796.4
604.2	780.9
604.4	791.3
604.6	781.2
604.8	783.1
605.0	780.7
605.2	783.0
605.4	782.7
605.6	779.6
605.8	782.7
606.0	778.6
606.2	774.4
606.4	770.1
606.6	776.3
606.8	776.0
607.0	770.2
607.2	771.6
607.4	772.6
607.6	771.0
607.8	771.7
608.0	773.1
608.2	771.0
608.4	768.4
608.6	765.6
608.8	767.2
609.0	761.9
609.2	758.3
609.4	763.0
609.6	759.5
609.8	757.7
610.0	759.3
610.2	760.7
610.4	759.8
610.6	760.0
610.8	753.5
611.0	754.4
611.2	752.2
611.4	747.5
611.6	751.0
611.8	747.7
612.0	747.5
612.2	746.7
612.4	748.9
612.6	741.9
612.8	745.0
613.0	738.1
613.2	734.9
613.4	739.4
613.6	735.1
613.8	737.0
614.0	734.6
614.2	731.2
614.4	727.4
614.6	726.4
614.8	726.2
615.0	730.6
615.2	731.3
615.4	727.8
615.6	733.8
615.8	725.3
616.0	724.4
616.2	724.6
616.4	722.4
616.6	720.1
616.8	712.5
617.0	714.3
617.2	707.6
617.4	711.4
617.6	707.4
617.8	713.7
618.0	708.2
618.2	704.5
618.4	711.5
618.6	708.8
618.8	706.4
619.0	702.1
619.2	702.6
619.4	696.1
619.6	700.1
619.8	687.6
620.0	693.4
620.2	688.2
620.4	689.2
620.6	690.6
620.8	689.1
621.0	684.4
621.2	679.2
621.4	684.6
621.6	683.7
621.8	680.4
622.0	679.8
622.2	679.0
622.4	675.6
622.6	677.0
622.8	671.8
623.0	673.2
623.2	675.8
623.4	673.4
623.6	661.5
623.8	661.5
624.0	658.0
624.2	656.7
624.4	656.7
624.6	652.1
624.8	661.5
625.0	655.8
625.2	654.1
625.4	654.0
625.6	650.7
625.8	643.2
626.0	648.6
626.2	644.6
626.4	649.1
626.6	638.9
626.8	641.4
627.0	638.3
627.2	642.2
627.4	632.9
627.6	630.4
627.8	631.6
628.0	625.3
628.2	624.8
628.4	625.1
628.6	620.0
628.8	625.8
629.0	623.0
629.2	621.4
629.4	613.3
629.6	616.6
629.8	617.7
630.0	606.9
630.2	607.3
630.4	611.6
630.6	609.9
630.8	610.1
631.0	604.5
631.2	596.2
631.4	599.8
631.6	599.1
631.8	600.1
632.0	602.3
632.2	593.5
632.4	589.5
632.6	586.9
632.8	584.9
633.0	583.3
633.2	582.3
633.4	583.9
633.6	582.0
633.8	583.4
634.0	577.8
634.2	573.2
634.4	568.8
634.6	571.7
634.8	568.7
635.0	568.0
635.2	562.6
635.4	565.6
635.6	561.4
635.8	558.3
636.0	560.6
636.2	559.9
636.4	557.7
636.6	555.6
636.8	553.9
637.0	550.7
637.2	546.8
637.4	545.6
637.6	543.2
637.8	543.9
638.0	544.4
638.2	538.8
638.4	536.9
638.6	534.6
638.8	531.0
639.0	528.3
639.2	528.4
639.4	527.4
639.6	528.3
639.8	525.7
640.0	523.0
640.2	520.6
640.4	517.1
640.6	518.6
640.8	511.3
641.0	513.6
641.2	510.4
641.4	505.6
641.6	508.2
641.8	500.7
642.0	504.6
642.2	499.0
642.4	502.6
642.6	502.3
642.8	494.7
643.0	493.9
643.2	490.2
643.4	490.7
643.6	490.7
643.8	486.8
644.0	481.8
644.2	481.6
644.4	478.5
644.6	478.7
644.8	475.9
645.0	474.8
645.2	473.4
645.4	474.2
645.6	473.2
645.8	468.2
646.0	463.1
646.2	464.2
646.4	464.8
646.6	458.4
646.8	461.8
647.0	458.7
647.2	455.2
647.4	451.3
647.6	450.2
647.8	447.5
648.0	447.5
648.2	450.3
648.4	445.6
648.6	447.3
648.8	442.1
649.0	441.1
649.2	439.3
649.4	435.9
649.6	436.6
649.8	431.7
650.0	429.1
650.2	428.8
650.4	430.8
650.6	426.0
650.8	425.7
651.0	422.1
651.2	422.9
651.4	419.6
651.6	415.2
651.8	415.0
652.0	418.2
652.2	411.0
652.4	410.4
652.6	410.0
652.8	411.0
653.0	404.3
653.2	404.5
653.4	405.0
653.6	400.3
653.8	396.6
654.0	395.9
654.2	397.0
654.4	393.1
654.6	389.7
654.8	394.1
655.0	387.7
655.2	386.4
655.4	386.3
655.6	387.1
655.8	382.9
656.0	381.8
656.2	378.6
656.4	377.3
656.6	374.8
656.8	373.8
657.0	371.5
657.2	371.6
657.4	369.2
657.6	370.7
657.8	365.0
658.0	362.7
658.2	361.2
658.4	361.6
658.6	358.2
658.8	362.3
659.0	357.8
659.2	352.9
659.4	354.6
659.6	349.9
659.8	349.8
660.0	348.6
660.2	346.4
660.4	344.9
660.6	342.1
660.8	340.6
661.0	344.1
661.2	336.8
661.4	337.9
661.6	330.3
661.8	331.6
662.0	333.8
662.2	328.2
662.4	330.7
662.6	328.4
662.8	323.6
663.0	318.0
663.2	321.5
663.4	317.7
663.6	318.9
663.8	313.2
664.0	316.8
664.2	315.3
664.4	314.9
664.6	311.7
664.8	309.1
665.0	307.7
665.2	305.1
665.4	305.3
665.6	303.9
665.8	304.9
666.0	301.4
666.2	301.0
666.4	299.2
666.6	297.5
666.8	299.6
667.0	294.2
667.2	292.5
667.4	291.9
667.6	287.0
667.8	285.5
668.0	282.8
668.2	285.5
668.4	279.6
668.6	279.8
668.8	282.2
669.0	279.2
669.2	274.7
669.4	274.5
669.6	274.2
669.8	272.9
670.0	269.4
670.2	268.8
670.4	267.9
670.6	266.3
670.8	268.1
671.0	263.7
671.2	261.3
671.4	258.4
671.6	260.1
671.8	262.7
672.0	261.1
672.2	257.5
672.4	252.2
672.6	252.3
672.8	253.7
673.0	250.2
673.2	248.8
673.4	248.0
673.6	246.4
673.8	246.0
674.0	245.1
674.2	245.4
674.4	239.2
674.6	241.1
674.8	239.9
675.0	236.2
675.2	235.7
675.4	233.3
675.6	235.2
675.8	232.5
676.0	230.9
676.2	230.7
676.4	226.6
676.6	227.8
676.8	224.9
677.0	221.8
677.2	227.0
677.4	224.1
677.6	218.1
677.8	220.1
678.0	219.7
678.2	217.6
678.4	216.6
678.6	216.2
678.8	214.5
679.0	214.4
679.2	212.0
679.4	207.2
679.6	206.4
679.8	207.3
680.0	208.1
680.2	203.3
680.4	202.1
680.6	201.3
680.8	199.9
681.0	201.0
681.2	201.4
681.4	196.2
681.6	196.7
681.8	194.1
682.0	197.4
682.2	192.2
682.4	195.7
682.6	192.3
682.8	191.5
683.0	190.0
683.2	188.4
683.4	187.2
683.6	188.6
683.8	185.7
684.0	181.6
684.2	183.4
684.4	182.5
684.6	180.4
684.8	180.2
685.0	178.1
685.2	176.5
685.4	173.1
685.6	176.5
685.8	173.8
686.0	175.5
686.2	171.3
686.4	170.0
686.6	168.0
686.8	170.4
687.0	166.4
687.2	165.1
687.4	166.2
687.6	165.4
687.8	165.7
688.0	163.7
688.2	159.9
688.4	159.6
688.6	159.1
688.8	160.0
689.0	159.7
689.2	158.5
689.4	155.0
689.6	155.1
689.8	153.6
690.0	152.6
690.2	153.3
690.4	151.7
690.6	150.4
690.8	149.0
691.0	148.1
691.2	148.5
691.4	147.0
691.6	148.9
691.8	144.1
692.0	144.4
692.2	145.4
692.4	143.3
692.6	143.7
692.8	142.9
693.0	139.6
693.2	138.2
693.4	138.0
693.6	137.9
693.8	135.8
694.0	135.1
694.2	134.9
694.4	133.8
694.6	131.7
694.8	132.1
695.0	131.2
695.2	132.5
695.4	130.4
695.6	129.1
695.8	128.6
696.0	127.5
696.2	126.4
696.4	125.4
696.6	126.3
696.8	126.3
697.0	125.5
697.2	124.9
697.4	125.5
697.6	121.9
697.8	122.6
698.0	123.2
698.2	122.0
698.4	119.8
698.6	117.8
698.8	119.1
699.0	119.0
699.2	115.6
699.4	115.7
699.6	114.6
699.8	114.7
700.0	114.9
