# Supplementary material for: Rolling circle amplification (RCA) -based biosensor system for the fluorescent detection of miR-129-2-3p miRNA
Source: PeerJ. 2022 Oct 24;10:e14257. doi: 10.7717/peerj.14257 (PMC9610657; doi:10.7717/peerj.14257)
Supplement: Supplemental Information 4 — The relationship between fluorescence intensity and ligation time (A), polymerization time (B), and the concentration of phi29 DNA polymerase (C) and dNTPs (D). F and F0 were the fluorescence intensity induced by target miRNA and Blank, respectively. The error bar was calculated from two independent experiments. [file peerj-10-14257-s004.zip › Raw for Fig2/raw for Fig2B/F3.0-2.TXT]

Data Points
nm	Data
500	38.93
500.2	38.69
500.4	40.24
500.6	40.25
500.8	39.92
501	40.38
501.2	41.06
501.4	40.58
501.6	41.87
501.8	42.53
502	43.12
502.2	44.06
502.4	43.79
502.6	43.64
502.8	44.41
503	46.81
503.2	46.35
503.4	47.44
503.6	48.06
503.8	48.44
504	49.18
504.2	50.21
504.4	51.08
504.6	51.67
504.8	52.17
505	52.52
505.2	53.16
505.4	56.29
505.6	57.19
505.8	58.97
506	58.43
506.2	60.28
506.4	61.2
506.6	61.29
506.8	62.89
507	62.18
507.2	63.88
507.4	66.02
507.6	66.95
507.8	68.34
508	69.32
508.2	70.57
508.4	71.99
508.6	73.71
508.8	75.56
509	78.17
509.2	78.7
509.4	79.85
509.6	81.35
509.8	82.84
510	83.02
510.2	87.58
510.4	88.21
510.6	90.95
510.8	92.02
511	94.21
511.2	96.53
511.4	100.5
511.6	102.3
511.8	107.2
512	116.2
512.2	119
512.4	118.2
512.6	121.6
512.8	124.8
513	127.3
513.2	130.2
513.4	132.6
513.6	134
513.8	139.2
514	141.3
514.2	146.4
514.4	146.9
514.6	153
514.8	154.4
515	158.6
515.2	161.5
515.4	167.3
515.6	169.2
515.8	172.2
516	179.2
516.2	183
516.4	184.8
516.6	188.1
516.8	192.9
517	199.9
517.2	202.1
517.4	207.1
517.6	211.5
517.8	216.6
518	220
518.2	224.4
518.4	226.8
518.6	235.3
518.8	240.7
519	245
519.2	251.5
519.4	255.2
519.6	259.9
519.8	267.2
520	270.6
520.2	275.5
520.4	282.8
520.6	291.7
520.8	296.5
521	299.8
521.2	306.9
521.4	312
521.6	318.3
521.8	326.6
522	331.8
522.2	338.7
522.4	348.8
522.6	352.1
522.8	357.3
523	362.1
523.2	368.6
523.4	376.2
523.6	385.1
523.8	386.4
524	395.7
524.2	408.7
524.4	409.4
524.6	418.6
524.8	426.5
525	430.6
525.2	440.5
525.4	450.2
525.6	455
525.8	463.8
526	469
526.2	477.2
526.4	483.6
526.6	489.9
526.8	497.7
527	497.6
527.2	508.2
527.4	519.8
527.6	525.6
527.8	531.9
528	530.2
528.2	540.9
528.4	545.4
528.6	556.7
528.8	562.4
529	570.5
529.2	573.1
529.4	579.9
529.6	589.5
529.8	597.7
530	602.7
530.2	610.6
530.4	620
530.6	630.3
530.8	633.2
531	642.7
531.2	652.5
531.4	655.3
531.6	663.3
531.8	666.9
532	680.5
532.2	678.3
532.4	686
532.6	696.2
532.8	700.5
533	712.4
533.2	711.1
533.4	716.6
533.6	724.7
533.8	733.9
534	739.2
534.2	743.8
534.4	748.8
534.6	754.7
534.8	762.6
535	767.6
535.2	775.2
535.4	778.8
535.6	777.2
535.8	792.7
536	790.1
536.2	798.4
536.4	805.8
536.6	813
536.8	813.3
537	817.1
537.2	825.9
537.4	826.2
537.6	837.3
537.8	844.2
538	843.3
538.2	851.2
538.4	855
538.6	858.7
538.8	860.5
539	878.6
539.2	881.7
539.4	887.2
539.6	889.8
539.8	893.6
540	892.7
540.2	901.1
540.4	902.4
540.6	908.9
540.8	916.5
541	918.4
541.2	920
541.4	923.6
541.6	928.6
541.8	946
542	947.1
542.2	945.9
542.4	947.3
542.6	955.5
542.8	959.3
543	962.5
543.2	966.4
543.4	970.8
543.6	981.2
543.8	976.9
544	979.2
544.2	990.7
544.4	988.7
544.6	991.4
544.8	995.8
545	1000
545.2	1003
545.4	1008
545.6	1012
545.8	1015
546	1014
546.2	1024
546.4	1032
546.6	1032
546.8	1038
547	1041
547.2	1038
547.4	1043
547.6	1055
547.8	1043
548	1065
548.2	1056
548.4	1066
548.6	1066
548.8	1070
549	1068
549.2	1073
549.4	1083
549.6	1083
549.8	1081
550	1096
550.2	1082
550.4	1089
550.6	1091
550.8	1096
551	1095
551.2	1098
551.4	1099
551.6	1106
551.8	1108
552	1112
552.2	1116
552.4	1117
552.6	1119
552.8	1119
553	1117
553.2	1120
553.4	1133
553.6	1123
553.8	1119
554	1121
554.2	1118
554.4	1129
554.6	1135
554.8	1135
555	1132
555.2	1131
555.4	1134
555.6	1135
555.8	1140
556	1138
556.2	1147
556.4	1146
556.6	1142
556.8	1141
557	1141
557.2	1140
557.4	1142
557.6	1150
557.8	1141
558	1139
558.2	1143
558.4	1140
558.6	1145
558.8	1147
559	1145
559.2	1149
559.4	1146
559.6	1143
559.8	1141
560	1148
560.2	1138
560.4	1134
560.6	1144
560.8	1140
561	1149
561.2	1137
561.4	1139
561.6	1145
561.8	1146
562	1138
562.2	1140
562.4	1143
562.6	1142
562.8	1136
563	1144
563.2	1129
563.4	1136
563.6	1134
563.8	1136
564	1133
564.2	1134
564.4	1129
564.6	1119
564.8	1129
565	1121
565.2	1129
565.4	1121
565.6	1124
565.8	1112
566	1107
566.2	1113
566.4	1115
566.6	1106
566.8	1116
567	1107
567.2	1104
567.4	1103
567.6	1101
567.8	1095
568	1092
568.2	1096
568.4	1097
568.6	1092
568.8	1082
569	1074
569.2	1082
569.4	1084
569.6	1081
569.8	1086
570	1075
570.2	1065
570.4	1062
570.6	1067
570.8	1068
571	1073
571.2	1056
571.4	1057
571.6	1051
571.8	1049
572	1047
572.2	1046
572.4	1051
572.6	1040
572.8	1039
573	1028
573.2	1036
573.4	1028
573.6	1023
573.8	1022
574	1018
574.2	1012
574.4	1015
574.6	1025
574.8	1006
575	1005
575.2	1007
575.4	1007
575.6	998
575.8	998
576	993.1
576.2	989.9
576.4	988.5
576.6	984.4
576.8	983.8
577	975.1
577.2	979.8
577.4	974.2
577.6	978
577.8	969.6
578	967.1
578.2	959.8
578.4	959.6
578.6	957.9
578.8	951.8
579	953.3
579.2	950.4
579.4	944.3
579.6	943.8
579.8	943.5
580	939.6
580.2	937.8
580.4	933.7
580.6	936.2
580.8	933.3
581	933.4
581.2	933.9
581.4	923.4
581.6	923.1
581.8	915.6
582	920.3
582.2	904.7
582.4	917.3
582.6	908.7
582.8	907.1
583	898.5
583.2	901.1
583.4	903.7
583.6	898.5
583.8	892.3
584	897.7
584.2	889.1
584.4	881.6
584.6	884.4
584.8	885
585	879.1
585.2	877.4
585.4	881.3
585.6	874.1
585.8	875
586	860.4
586.2	866.5
586.4	865.8
586.6	859.1
586.8	858.3
587	854.7
587.2	844.1
587.4	845.3
587.6	845.6
587.8	838.7
588	841.1
588.2	839.5
588.4	841.1
588.6	836.7
588.8	832.3
589	826.3
589.2	825.3
589.4	827.4
589.6	822.6
589.8	821.6
590	819.1
590.2	813.1
590.4	805.7
590.6	808.6
590.8	811.9
591	814.6
591.2	810.1
591.4	805
591.6	797.4
591.8	800.4
592	797.1
592.2	803.6
592.4	791.2
592.6	796.3
592.8	793.4
593	783
593.2	782.5
593.4	781.5
593.6	784.1
593.8	777.5
594	773.8
594.2	773.5
594.4	770.5
594.6	772.8
594.8	767.9
595	767.8
595.2	773.3
595.4	767.7
595.6	767.5
595.8	761.3
596	757.8
596.2	755.4
596.4	755.3
596.6	749.6
596.8	747.2
597	743.4
597.2	750
597.4	742.3
597.6	743.2
597.8	735.6
598	737.2
598.2	739.1
598.4	737.4
598.6	732.4
598.8	732.2
599	726.8
599.2	727
599.4	724.7
599.6	722.3
599.8	723.2
600	720.4
600.2	717.5
600.4	720.3
600.6	713.8
600.8	715.2
601	709.4
601.2	711.1
601.4	706.2
601.6	704.2
601.8	704.7
602	702.2
602.2	696.5
602.4	700.6
602.6	699.6
602.8	698.3
603	690.4
603.2	692.3
603.4	693.4
603.6	690.8
603.8	684.7
604	690.2
604.2	682.6
604.4	683.5
604.6	672.5
604.8	677.3
605	674.5
605.2	673.8
605.4	664.2
605.6	671
605.8	669.4
606	667.1
606.2	666.9
606.4	667.3
606.6	658.7
606.8	664.7
607	663.4
607.2	658
607.4	650.7
607.6	648.7
607.8	649.2
608	651.3
608.2	648.7
608.4	641.6
608.6	644.1
608.8	641.8
609	638.9
609.2	632.9
609.4	634.6
609.6	635.2
609.8	630.2
610	629.1
610.2	627
610.4	630
610.6	626.6
610.8	617.7
611	618.3
611.2	620.5
611.4	618.8
611.6	617.8
611.8	614.4
612	611.2
612.2	611.6
612.4	604.3
612.6	599.6
612.8	608.3
613	603
613.2	597.4
613.4	589.6
613.6	597.6
613.8	596
614	595.3
614.2	585.9
614.4	589.8
614.6	587.6
614.8	582.5
615	580.7
615.2	578.3
615.4	575.7
615.6	576.2
615.8	576.6
616	573.5
616.2	570.4
616.4	569.8
616.6	566.2
616.8	566
617	565.7
617.2	561.4
617.4	558.4
617.6	556.7
617.8	556.6
618	555.3
618.2	552.9
618.4	549.7
618.6	547.7
618.8	544.6
619	544.6
619.2	543.4
619.4	540.6
619.6	539.4
619.8	533.1
620	532.9
620.2	534.7
620.4	533.2
620.6	527.7
620.8	525.8
621	524.2
621.2	524.5
621.4	520
621.6	521.3
621.8	519
622	518.4
622.2	517.7
622.4	514.3
622.6	507.9
622.8	510.4
623	507.6
623.2	505.7
623.4	502.8
623.6	500.8
623.8	494.4
624	490.1
624.2	487.8
624.4	486
624.6	487.1
624.8	486
625	485.4
625.2	479.4
625.4	478.3
625.6	481.5
625.8	470.9
626	473
626.2	468.9
626.4	468.7
626.6	476.6
626.8	467.5
627	462
627.2	463.9
627.4	458.8
627.6	461
627.8	458.6
628	455.9
628.2	454.6
628.4	452.9
628.6	448.1
628.8	451.1
629	445.1
629.2	445.2
629.4	444.6
629.6	437.3
629.8	436.7
630	432.7
630.2	436.2
630.4	435.6
630.6	431.4
630.8	432.1
631	431.5
631.2	425.2
631.4	422.9
631.6	425.4
631.8	420.9
632	419.7
632.2	418.1
632.4	412.9
632.6	413.5
632.8	412.6
633	410.2
633.2	410.4
633.4	408.1
633.6	403.6
633.8	403.1
634	403.2
634.2	398
634.4	401.6
634.6	398.7
634.8	393.3
635	389.5
635.2	392.8
635.4	390.3
635.6	388.4
635.8	383.2
636	381.3
636.2	383.1
636.4	387.6
636.6	382.5
636.8	377.9
637	375.8
637.2	376.5
637.4	374
637.6	366.9
637.8	372.8
638	364.5
638.2	362.8
638.4	366.5
638.6	361
638.8	358.8
639	359.6
639.2	361
639.4	356.9
639.6	354.9
639.8	355.8
640	354.2
640.2	351.8
640.4	346.8
640.6	350.8
640.8	347.2
641	345.4
641.2	341.5
641.4	342.4
641.6	343
641.8	342.5
642	336.2
642.2	338
642.4	336
642.6	333.6
642.8	331.5
643	332.8
643.2	327.8
643.4	326.7
643.6	324.2
643.8	324.7
644	322.1
644.2	321.5
644.4	317
644.6	320.5
644.8	313.5
645	312.6
645.2	310.5
645.4	313.9
645.6	308
645.8	306.6
646	304.4
646.2	302.1
646.4	302.8
646.6	304.4
646.8	298.8
647	297.8
647.2	297
647.4	293.5
647.6	292.5
647.8	289
648	291.5
648.2	290.6
648.4	287.8
648.6	288.3
648.8	279.8
649	282.9
649.2	282
649.4	282.2
649.6	279.8
649.8	280
650	274.9
650.2	275.3
650.4	271.6
650.6	269.8
650.8	269
651	270.1
651.2	269.3
651.4	267.4
651.6	267.5
651.8	264.5
652	262.4
652.2	258
652.4	259.8
652.6	257.8
652.8	260.5
653	257
653.2	256.1
653.4	252.9
653.6	252.6
653.8	255
654	249.9
654.2	249.2
654.4	250
654.6	245.6
654.8	245.7
655	240.8
655.2	238
655.4	242.9
655.6	240.5
655.8	242.6
656	234.9
656.2	232.8
656.4	233.5
656.6	235
656.8	233.7
657	230.7
657.2	232.3
657.4	227.7
657.6	226.4
657.8	225.5
658	225.6
658.2	223.7
658.4	225.2
658.6	221.5
658.8	222.7
659	222.8
659.2	218.4
659.4	217.7
659.6	220.3
659.8	214.8
660	216.8
660.2	214.9
660.4	212.9
660.6	213.3
660.8	212.9
661	211
661.2	208
661.4	209.5
661.6	206.7
661.8	205.8
662	204.4
662.2	202.5
662.4	200
662.6	202.8
662.8	200.2
663	196.4
663.2	198.7
663.4	195
663.6	193.1
663.8	195.1
664	195.7
664.2	194.3
664.4	190.2
664.6	190.3
664.8	189
665	188.3
665.2	186.3
665.4	184.6
665.6	183.7
665.8	182.2
666	183.5
666.2	179.6
666.4	181.4
666.6	179.5
666.8	179.7
667	178.7
667.2	180.1
667.4	175.8
667.6	177.6
667.8	173.3
668	172.5
668.2	173.1
668.4	174.1
668.6	168.7
668.8	166.9
669	167.1
669.2	169
669.4	166.7
669.6	166.9
669.8	163.7
670	162.8
670.2	162
670.4	163.2
670.6	161
670.8	160.8
671	155.7
671.2	157.2
671.4	157.5
671.6	155.6
671.8	155.6
672	153.6
672.2	152.8
672.4	152.3
672.6	150.5
672.8	152.5
673	149.2
673.2	149
673.4	147.4
673.6	147.8
673.8	146.6
674	146.9
674.2	144.1
674.4	144.8
674.6	142.9
674.8	142.9
675	140.1
675.2	142.1
675.4	139.4
675.6	140.2
675.8	139.9
676	139.3
676.2	136.2
676.4	137
676.6	137.7
676.8	133.6
677	133.8
677.2	132
677.4	131.9
677.6	132
677.8	129.1
678	129.8
678.2	130.8
678.4	130.3
678.6	127.8
678.8	127.3
679	127.5
679.2	125.8
679.4	126.1
679.6	121.3
679.8	123.7
680	122.9
680.2	124.9
680.4	124.8
680.6	119.7
680.8	119.8
681	119.6
681.2	120.5
681.4	117.4
681.6	117
681.8	114.6
682	116.1
682.2	116.9
682.4	114.9
682.6	115.6
682.8	113.1
683	111.6
683.2	111.5
683.4	111.9
683.6	109.6
683.8	109.2
684	111.4
684.2	109.6
684.4	108.1
684.6	106.1
684.8	106
685	104.8
685.2	104.5
685.4	103.7
685.6	103.4
685.8	105.9
686	103.2
686.2	101.4
686.4	101.5
686.6	101.8
686.8	99.7
687	100
687.2	97.16
687.4	98.7
687.6	98.9
687.8	97.64
688	95.19
688.2	96.65
688.4	94.55
688.6	95.71
688.8	95.14
689	95.2
689.2	94.09
689.4	93.74
689.6	92.24
689.8	93.26
690	92.18
690.2	91.32
690.4	90.43
690.6	92.65
690.8	90.25
691	90.54
691.2	88.36
691.4	89.37
691.6	88.25
691.8	86.05
692	86.85
692.2	87.39
692.4	86.23
692.6	86.07
692.8	84.51
693	85.61
693.2	83.05
693.4	84.11
693.6	83.68
693.8	81.9
694	83.63
694.2	82.68
694.4	82.42
694.6	81.13
694.8	81.18
695	80.48
695.2	80.62
695.4	79.67
695.6	80.26
695.8	78.51
696	78.33
696.2	79.11
696.4	78.53
696.6	76.56
696.8	76.45
697	76.26
697.2	75.9
697.4	76.38
697.6	75.99
697.8	74.29
698	74.69
698.2	75.36
698.4	73.83
698.6	75.25
698.8	72.82
699	73.77
699.2	72.3
699.4	71.42
699.6	73.38
699.8	70.94
700	70.9
