# Supplementary material for: Rolling circle amplification (RCA) -based biosensor system for the fluorescent detection of miR-129-2-3p miRNA
Source: PeerJ. 2022 Oct 24;10:e14257. doi: 10.7717/peerj.14257 (PMC9610657; doi:10.7717/peerj.14257)
Supplement: Supplemental Information 4 — The relationship between fluorescence intensity and ligation time (A), polymerization time (B), and the concentration of phi29 DNA polymerase (C) and dNTPs (D). F and F0 were the fluorescence intensity induced by target miRNA and Blank, respectively. The error bar was calculated from two independent experiments. [file peerj-10-14257-s004.zip › Raw for Fig2/raw for Fig2B/F4.0-1.TXT]

Data Points
nm	Data
500	39.19
500.2	38.95
500.4	40.5
500.6	40.51
500.8	40.18
501	40.64
501.2	41.32
501.4	40.84
501.6	42.13
501.8	42.79
502	43.38
502.2	44.32
502.4	44.05
502.6	43.9
502.8	44.67
503	47.07
503.2	46.61
503.4	47.7
503.6	48.32
503.8	48.7
504	49.44
504.2	50.47
504.4	51.34
504.6	51.93
504.8	52.43
505	52.78
505.2	53.42
505.4	56.55
505.6	57.45
505.8	59.23
506	58.69
506.2	60.54
506.4	61.46
506.6	61.55
506.8	63.15
507	62.44
507.2	64.14
507.4	66.28
507.6	67.21
507.8	68.6
508	69.58
508.2	70.83
508.4	72.25
508.6	73.97
508.8	75.82
509	78.43
509.2	78.96
509.4	80.11
509.6	81.61
509.8	83.1
510	83.28
510.2	87.84
510.4	88.47
510.6	91.21
510.8	92.28
511	94.47
511.2	96.79
511.4	100.8
511.6	102.6
511.8	107.5
512	116.5
512.2	119.3
512.4	118.5
512.6	121.9
512.8	125.1
513	127.6
513.2	130.5
513.4	132.9
513.6	134.3
513.8	139.5
514	141.6
514.2	146.7
514.4	147.2
514.6	153.3
514.8	154.7
515	158.9
515.2	161.8
515.4	167.6
515.6	169.5
515.8	172.5
516	179.5
516.2	183.3
516.4	185.1
516.6	188.4
516.8	193.2
517	200.2
517.2	202.4
517.4	207.4
517.6	211.8
517.8	216.9
518	220.3
518.2	224.7
518.4	227.1
518.6	235.6
518.8	241
519	245.3
519.2	251.8
519.4	255.5
519.6	260.2
519.8	267.5
520	270.9
520.2	275.8
520.4	283.1
520.6	292
520.8	296.8
521	300.1
521.2	307.2
521.4	312.3
521.6	318.6
521.8	326.9
522	332.1
522.2	339
522.4	349.1
522.6	352.4
522.8	357.6
523	362.4
523.2	365.8
523.4	377.4
523.6	386.3
523.8	387.6
524	396.9
524.2	409.9
524.4	410.6
524.6	419.8
524.8	427.7
525	431.8
525.2	441.7
525.4	451.4
525.6	456.2
525.8	465
526	470.2
526.2	478.4
526.4	484.8
526.6	491.1
526.8	498.9
527	498.8
527.2	509.4
527.4	521
527.6	526.8
527.8	533.1
528	531.4
528.2	542.1
528.4	546.6
528.6	557.9
528.8	563.6
529	571.7
529.2	574.3
529.4	581.1
529.6	590.7
529.8	598.9
530	603.9
530.2	611.8
530.4	621.2
530.6	631.5
530.8	634.4
531	643.9
531.2	653.7
531.4	656.5
531.6	664.5
531.8	668.1
532	681.7
532.2	679.5
532.4	687.2
532.6	697.4
532.8	701.7
533	713.6
533.2	712.3
533.4	717.8
533.6	725.9
533.8	735.1
534	740.4
534.2	745
534.4	750
534.6	755.9
534.8	763.8
535	768.8
535.2	776.4
535.4	780
535.6	778.4
535.8	793.9
536	791.3
536.2	799.6
536.4	807
536.6	814.2
536.8	814.5
537	818.3
537.2	827.1
537.4	827.4
537.6	838.5
537.8	845.4
538	844.5
538.2	852.4
538.4	856.2
538.6	859.9
538.8	861.7
539	879.8
539.2	882.9
539.4	888.4
539.6	891
539.8	894.8
540	893.9
540.2	902.3
540.4	903.6
540.6	910.1
540.8	917.7
541	919.6
541.2	921.2
541.4	924.8
541.6	929.8
541.8	947.2
542	948.3
542.2	947.1
542.4	948.5
542.6	956.7
542.8	960.5
543	963.7
543.2	967.6
543.4	972
543.6	982.4
543.8	978.1
544	980.4
544.2	991.9
544.4	989.9
544.6	992.6
544.8	997
545	1002
545.2	1005
545.4	1010
545.6	1014
545.8	1017
546	1016
546.2	1026
546.4	1034
546.6	1034
546.8	1040
547	1043
547.2	1040
547.4	1045
547.6	1057
547.8	1045
548	1067
548.2	1058
548.4	1068
548.6	1068
548.8	1072
549	1070
549.2	1075
549.4	1085
549.6	1085
549.8	1083
550	1098
550.2	1084
550.4	1091
550.6	1093
550.8	1098
551	1094
551.2	1097
551.4	1098
551.6	1105
551.8	1107
552	1111
552.2	1115
552.4	1116
552.6	1118
552.8	1118
553	1116
553.2	1119
553.4	1132
553.6	1122
553.8	1118
554	1120
554.2	1117
554.4	1128
554.6	1134
554.8	1134
555	1131
555.2	1130
555.4	1133
555.6	1134
555.8	1139
556	1137
556.2	1146
556.4	1145
556.6	1141
556.8	1140
557	1140
557.2	1139
557.4	1141
557.6	1149
557.8	1140
558	1138
558.2	1142
558.4	1139
558.6	1144
558.8	1146
559	1144
559.2	1148
559.4	1145
559.6	1142
559.8	1140
560	1147
560.2	1137
560.4	1133
560.6	1143
560.8	1139
561	1148
561.2	1136
561.4	1138
561.6	1144
561.8	1145
562	1137
562.2	1139
562.4	1142
562.6	1141
562.8	1135
563	1143
563.2	1128
563.4	1135
563.6	1133
563.8	1135
564	1132
564.2	1133
564.4	1128
564.6	1118
564.8	1128
565	1120
565.2	1128
565.4	1120
565.6	1123
565.8	1111
566	1106
566.2	1112
566.4	1114
566.6	1105
566.8	1115
567	1106
567.2	1103
567.4	1102
567.6	1100
567.8	1094
568	1091
568.2	1095
568.4	1096
568.6	1091
568.8	1081
569	1073
569.2	1081
569.4	1083
569.6	1080
569.8	1085
570	1074
570.2	1064
570.4	1061
570.6	1066
570.8	1067
571	1072
571.2	1055
571.4	1056
571.6	1050
571.8	1048
572	1046
572.2	1045
572.4	1050
572.6	1039
572.8	1038
573	1027
573.2	1035
573.4	1027
573.6	1022
573.8	1021
574	1017
574.2	1011
574.4	1014
574.6	1024
574.8	1005
575	1004
575.2	1006
575.4	1006
575.6	997
575.8	997
576	992.1
576.2	988.9
576.4	987.5
576.6	983.4
576.8	982.8
577	974.1
577.2	978.8
577.4	973.2
577.6	977
577.8	968.6
578	966.1
578.2	958.8
578.4	958.6
578.6	956.9
578.8	950.8
579	952.3
579.2	949.4
579.4	943.3
579.6	942.8
579.8	942.5
580	938.6
580.2	936.8
580.4	932.7
580.6	935.2
580.8	932.3
581	932.4
581.2	932.9
581.4	922.4
581.6	922.1
581.8	914.6
582	919.3
582.2	903.7
582.4	916.3
582.6	907.7
582.8	906.1
583	897.5
583.2	900.1
583.4	902.7
583.6	897.5
583.8	891.3
584	896.7
584.2	888.1
584.4	880.6
584.6	883.4
584.8	884
585	878.1
585.2	876.2
585.4	880.1
585.6	872.9
585.8	873.8
586	859.2
586.2	865.3
586.4	864.6
586.6	857.9
586.8	857.1
587	853.5
587.2	842.9
587.4	844.1
587.6	844.4
587.8	837.5
588	839.9
588.2	838.3
588.4	839.9
588.6	835.5
588.8	831.1
589	825.1
589.2	824.1
589.4	826.2
589.6	821.4
589.8	820.4
590	817.9
590.2	811.9
590.4	804.5
590.6	807.4
590.8	810.7
591	813.4
591.2	808.9
591.4	803.8
591.6	796.2
591.8	799.2
592	795.9
592.2	802.4
592.4	790
592.6	795.1
592.8	792.2
593	781.8
593.2	781.3
593.4	780.3
593.6	782.9
593.8	776.3
594	772.6
594.2	772.3
594.4	769.3
594.6	771.6
594.8	766.7
595	766.6
595.2	772.1
595.4	766.5
595.6	766.3
595.8	760.1
596	756.6
596.2	754.2
596.4	754.1
596.6	748.4
596.8	746
597	742.2
597.2	748.8
597.4	741.1
597.6	742
597.8	734.4
598	736
598.2	737.9
598.4	736.2
598.6	731.2
598.8	731
599	725.6
599.2	725.8
599.4	723.5
599.6	721.1
599.8	722
600	719.2
600.2	716.3
600.4	719.1
600.6	712.6
600.8	714
601	708.2
601.2	709.9
601.4	705
601.6	703
601.8	703.5
602	701
602.2	695.3
602.4	699.4
602.6	698.4
602.8	697.1
603	689.2
603.2	691.1
603.4	692.2
603.6	689.6
603.8	683.5
604	689
604.2	681.4
604.4	682.3
604.6	671.3
604.8	676.1
605	673.3
605.2	672.6
605.4	663
605.6	669.8
605.8	668.2
606	665.9
606.2	665.7
606.4	666.1
606.6	657.5
606.8	663.5
607	662.2
607.2	656.8
607.4	649.5
607.6	647.5
607.8	648
608	650.1
608.2	647.5
608.4	640.4
608.6	642.9
608.8	640.6
609	637.7
609.2	631.7
609.4	633.4
609.6	634
609.8	629
610	627.9
610.2	625.8
610.4	628.8
610.6	625.4
610.8	616.5
611	617.1
611.2	619.3
611.4	617.6
611.6	616.6
611.8	613.2
612	610
612.2	610.4
612.4	603.1
612.6	598.4
612.8	607.1
613	601.8
613.2	596.2
613.4	588.4
613.6	596.4
613.8	594.8
614	594.1
614.2	584.7
614.4	588.6
614.6	586.4
614.8	581.3
615	579.5
615.2	577.1
615.4	574.5
615.6	575
615.8	575.4
616	572.3
616.2	569.2
616.4	568.6
616.6	565
616.8	564.8
617	564.5
617.2	560.2
617.4	557.2
617.6	555.5
617.8	555.4
618	554.1
618.2	551.7
618.4	548.5
618.6	546.5
618.8	543.4
619	543.4
619.2	542.2
619.4	539.4
619.6	538.2
619.8	531.9
620	531.7
620.2	533.5
620.4	532
620.6	526.5
620.8	524.6
621	523
621.2	523.3
621.4	518.8
621.6	520.1
621.8	517.8
622	517.2
622.2	516.5
622.4	513.1
622.6	506.7
622.8	509.2
623	506.4
623.2	504.5
623.4	501.6
623.6	499.6
623.8	493.2
624	488.9
624.2	486.6
624.4	484.8
624.6	485.9
624.8	484.8
625	484.2
625.2	478.2
625.4	477.1
625.6	480.3
625.8	469.7
626	471.8
626.2	467.7
626.4	467.5
626.6	475.4
626.8	466.3
627	460.8
627.2	462.7
627.4	457.6
627.6	459.8
627.8	457.4
628	454.7
628.2	453.4
628.4	451.7
628.6	446.9
628.8	449.9
629	443.9
629.2	444
629.4	443.4
629.6	436.1
629.8	435.5
630	431.5
630.2	435
630.4	434.4
630.6	430.2
630.8	430.9
631	430.3
631.2	424
631.4	421.7
631.6	424.2
631.8	419.7
632	418.5
632.2	416.9
632.4	411.7
632.6	412.3
632.8	411.4
633	409
633.2	409.2
633.4	406.9
633.6	402.4
633.8	401.9
634	402
634.2	396.8
634.4	400.4
634.6	397.5
634.8	392.1
635	388.3
635.2	391.6
635.4	389.1
635.6	387.2
635.8	382
636	380.1
636.2	381.9
636.4	386.4
636.6	381.3
636.8	376.7
637	374.6
637.2	375.3
637.4	372.8
637.6	365.7
637.8	371.6
638	363.3
638.2	361.6
638.4	365.3
638.6	359.8
638.8	357.6
639	358.4
639.2	359.8
639.4	355.7
639.6	353.7
639.8	354.6
640	353
640.2	350.6
640.4	348.4
640.6	352.4
640.8	348.8
641	347
641.2	343.1
641.4	344
641.6	344.6
641.8	344.1
642	337.8
642.2	339.6
642.4	337.6
642.6	335.2
642.8	333.1
643	334.4
643.2	329.4
643.4	328.3
643.6	325.8
643.8	326.3
644	323.7
644.2	323.1
644.4	318.6
644.6	322.1
644.8	315.1
645	314.2
645.2	312.1
645.4	315.5
645.6	309.6
645.8	308.2
646	306
646.2	303.7
646.4	304.4
646.6	306
646.8	300.4
647	299.4
647.2	298.6
647.4	295.1
647.6	294.1
647.8	290.6
648	293.1
648.2	292.2
648.4	289.4
648.6	289.9
648.8	281.4
649	284.5
649.2	283.6
649.4	283.8
649.6	281.4
649.8	281.6
650	276.5
650.2	276.9
650.4	273.2
650.6	271.4
650.8	270.6
651	271.7
651.2	270.9
651.4	269
651.6	269.1
651.8	266.1
652	264
652.2	259.6
652.4	261.4
652.6	259.4
652.8	262.1
653	258.6
653.2	257.7
653.4	254.5
653.6	254.2
653.8	256.6
654	251.5
654.2	250.8
654.4	251.6
654.6	247.2
654.8	247.3
655	242.4
655.2	239.6
655.4	244.5
655.6	242.1
655.8	244.2
656	236.5
656.2	234.4
656.4	235.1
656.6	236.6
656.8	235.3
657	232.3
657.2	233.9
657.4	229.3
657.6	228
657.8	227.1
658	227.2
658.2	225.3
658.4	226.8
658.6	223.1
658.8	224.3
659	224.4
659.2	220
659.4	219.3
659.6	221.9
659.8	216.4
660	218.4
660.2	216.5
660.4	214.5
660.6	214.9
660.8	214.5
661	212.6
661.2	209.6
661.4	211.1
661.6	208.3
661.8	207.4
662	206
662.2	204.1
662.4	201.6
662.6	204.4
662.8	201.8
663	198
663.2	200.3
663.4	196.6
663.6	194.7
663.8	196.7
664	197.3
664.2	195.9
664.4	191.8
664.6	191.9
664.8	190.6
665	189.9
665.2	187.9
665.4	186.2
665.6	185.3
665.8	183.8
666	185.1
666.2	181.2
666.4	183
666.6	181.1
666.8	181.3
667	180.3
667.2	181.7
667.4	177.4
667.6	179.2
667.8	174.9
668	174.1
668.2	174.7
668.4	175.7
668.6	170.3
668.8	168.5
669	168.7
669.2	170.6
669.4	168.3
669.6	168.5
669.8	165.3
670	164.4
670.2	163.6
670.4	164.8
670.6	162.6
670.8	162.4
671	157.3
671.2	158.8
671.4	159.1
671.6	157.2
671.8	157.2
672	155.2
672.2	154.4
672.4	153.9
672.6	152.1
672.8	154.1
673	150.8
673.2	150.6
673.4	149
673.6	149.4
673.8	148.2
674	148.5
674.2	145.7
674.4	146.4
674.6	144.5
674.8	144.5
675	141.7
675.2	143.7
675.4	141
675.6	141.8
675.8	141.5
676	140.9
676.2	137.8
676.4	138.6
676.6	139.3
676.8	135.2
677	135.4
677.2	133.6
677.4	133.5
677.6	133.6
677.8	130.7
678	131.4
678.2	132.4
678.4	131.9
678.6	129.4
678.8	128.9
679	129.1
679.2	127.4
679.4	127.7
679.6	122.9
679.8	125.3
680	124.5
680.2	126.5
680.4	126.4
680.6	121.3
680.8	121.4
681	121.2
681.2	122.1
681.4	119
681.6	118.6
681.8	116.2
682	117.7
682.2	118.5
682.4	116.5
682.6	117.2
682.8	114.7
683	113.2
683.2	113.1
683.4	113.5
683.6	111.2
683.8	110.8
684	113
684.2	111.2
684.4	109.7
684.6	107.7
684.8	107.6
685	106.4
685.2	106.1
685.4	105.3
685.6	105
685.8	107.5
686	104.8
686.2	103
686.4	103.1
686.6	103.4
686.8	101.3
687	101.6
687.2	97.76
687.4	99.3
687.6	99.5
687.8	98.24
688	95.79
688.2	97.25
688.4	95.15
688.6	96.31
688.8	95.74
689	95.8
689.2	94.69
689.4	94.34
689.6	92.84
689.8	93.86
690	92.78
690.2	91.92
690.4	91.03
690.6	93.25
690.8	90.85
691	91.14
691.2	88.96
691.4	89.97
691.6	88.85
691.8	86.65
692	87.45
692.2	87.99
692.4	86.83
692.6	86.67
692.8	85.11
693	86.21
693.2	83.65
693.4	84.71
693.6	84.28
693.8	82.5
694	84.23
694.2	83.28
694.4	83.02
694.6	81.73
694.8	81.78
695	81.08
695.2	81.22
695.4	80.27
695.6	80.86
695.8	79.11
696	78.93
696.2	79.71
696.4	79.13
696.6	77.16
696.8	77.05
697	76.86
697.2	76.5
697.4	76.98
697.6	76.59
697.8	74.89
698	75.29
698.2	75.96
698.4	74.43
698.6	75.85
698.8	73.42
699	74.37
699.2	72.9
699.4	72.02
699.6	73.98
699.8	71.54
700	71.5
