# Supplementary material for: Rolling circle amplification (RCA) -based biosensor system for the fluorescent detection of miR-129-2-3p miRNA
Source: PeerJ. 2022 Oct 24;10:e14257. doi: 10.7717/peerj.14257 (PMC9610657; doi:10.7717/peerj.14257)
Supplement: Supplemental Information 4 — The relationship between fluorescence intensity and ligation time (A), polymerization time (B), and the concentration of phi29 DNA polymerase (C) and dNTPs (D). F and F0 were the fluorescence intensity induced by target miRNA and Blank, respectively. The error bar was calculated from two independent experiments. [file peerj-10-14257-s004.zip › Raw for Fig2/raw for Fig2B/F4.0-2.TXT]

Data Points
nm	Data
500.0	15.55
500.2	15.35
500.4	15.47
500.6	16.20
500.8	16.59
501.0	16.21
501.2	16.69
501.4	17.11
501.6	18.12
501.8	17.51
502.0	18.12
502.2	18.77
502.4	19.91
502.6	19.50
502.8	21.11
503.0	20.32
503.2	22.03
503.4	21.85
503.6	22.03
503.8	22.62
504.0	23.18
504.2	23.11
504.4	25.03
504.6	26.03
504.8	25.96
505.0	26.96
505.2	27.43
505.4	27.48
505.6	28.57
505.8	29.02
506.0	31.08
506.2	32.88
506.4	31.71
506.6	32.92
506.8	34.11
507.0	33.17
507.2	36.32
507.4	37.14
507.6	36.88
507.8	39.92
508.0	39.08
508.2	41.18
508.4	41.97
508.6	44.55
508.8	44.92
509.0	46.69
509.2	47.53
509.4	49.11
509.6	49.48
509.8	50.86
510.0	53.09
510.2	55.47
510.4	56.82
510.6	58.82
510.8	59.57
511.0	62.19
511.2	62.71
511.4	65.76
511.6	68.18
511.8	69.36
512.0	71.85
512.2	73.30
512.4	73.34
512.6	76.69
512.8	82.62
513.0	83.13
513.2	85.05
513.4	88.66
513.6	89.68
513.8	96.13
514.0	96.92
514.2	101.1
514.4	102.9
514.6	108.3
514.8	109.3
515.0	113.7
515.2	116.3
515.4	119.3
515.6	123.7
515.8	130.7
516.0	131.3
516.2	138.4
516.4	141.1
516.6	148.9
516.8	148.6
517.0	155.3
517.2	158.6
517.4	165.3
517.6	167.4
517.8	170.1
518.0	178.4
518.2	183.2
518.4	185.1
518.6	192.8
518.8	197.5
519.0	203.1
519.2	213.7
519.4	214.7
519.6	220.9
519.8	227.3
520.0	229.1
520.2	241.0
520.4	243.0
520.6	250.9
520.8	256.7
521.0	261.6
521.2	271.4
521.4	279.9
521.6	283.4
521.8	292.3
522.0	298.4
522.2	304.0
522.4	309.7
522.6	317.9
522.8	329.9
523.0	332.4
523.2	345.0
523.4	354.2
523.6	358.4
523.8	364.2
524.0	376.5
524.2	381.1
524.4	388.3
524.6	397.1
524.8	405.8
525.0	414.2
525.2	429.8
525.4	432.0
525.6	437.2
525.8	450.5
526.0	458.9
526.2	460.2
526.4	471.5
526.6	480.9
526.8	492.4
527.0	493.8
527.2	507.6
527.4	514.5
527.6	521.4
527.8	532.8
528.0	539.8
528.2	547.6
528.4	562.3
528.6	566.8
528.8	569.4
529.0	579.3
529.2	588.7
529.4	598.6
529.6	607.7
529.8	619.1
530.0	627.3
530.2	633.5
530.4	638.9
530.6	655.9
530.8	662.2
531.0	673.4
531.2	683.3
531.4	692.0
531.6	694.5
531.8	701.8
532.0	713.6
532.2	728.3
532.4	731.0
532.6	732.5
532.8	747.3
533.0	761.3
533.2	772.3
533.4	777.3
533.6	781.3
533.8	796.5
534.0	801.4
534.2	821.6
534.4	824.4
534.6	824.6
534.8	828.0
535.0	838.5
535.2	848.5
535.4	859.7
535.6	867.0
535.8	876.6
536.0	872.6
536.2	879.4
536.4	887.3
536.6	900.4
536.8	910.5
537.0	920.4
537.2	930.5
537.4	920.4
537.6	933.8
537.8	936.8
538.0	955.1
538.2	958.1
538.4	968.0
538.6	978.3
538.8	978.9
539.0	986.8
539.2	985.4
539.4	991.3
539.6	1002
539.8	1016
540.0	1026
540.2	1031
540.4	1029
540.6	1034
540.8	1037
541.0	1047
541.2	1059
541.4	1074
541.6	1082
541.8	1086
542.0	1079
542.2	1085
542.4	1087
542.6	1092
542.8	1105
543.0	1114
543.2	1122
543.4	1123
543.6	1125
543.8	1134
544.0	1149
544.2	1143
544.4	1155
544.6	1157
544.8	1173
545.0	1176
545.2	1176
545.4	1184
545.6	1186
545.8	1195
546.0	1192
546.2	1205
546.4	1212
546.6	1213
546.8	1220
547.0	1223
547.2	1232
547.4	1236
547.6	1243
547.8	1247
548.0	1253
548.2	1249
548.4	1257
548.6	1252
548.8	1269
549.0	1280
549.2	1284
549.4	1296
549.6	1292
549.8	1290
550.0	1299
550.2	1301
550.4	1317
550.6	1321
550.8	1309
551.0	1316
551.2	1323
551.4	1321
551.6	1336
551.8	1334
552.0	1343
552.2	1347
552.4	1347
552.6	1348
552.8	1352
553.0	1355
553.2	1360
553.4	1364
553.6	1363
553.8	1367
554.0	1379
554.2	1366
554.4	1380
554.6	1382
554.8	1382
555.0	1382
555.2	1375
555.4	1381
555.6	1384
555.8	1383
556.0	1398
556.2	1389
556.4	1389
556.6	1390
556.8	1396
557.0	1401
557.2	1395
557.4	1401
557.6	1407
557.8	1399
558.0	1403
558.2	1392
558.4	1398
558.6	1404
558.8	1400
559.0	1408
559.2	1401
559.4	1395
559.6	1391
559.8	1396
560.0	1400
560.2	1400
560.4	1400
560.6	1395
560.8	1393
561.0	1391
561.2	1397
561.4	1391
561.6	1390
561.8	1388
562.0	1386
562.2	1381
562.4	1389
562.6	1390
562.8	1381
563.0	1376
563.2	1367
563.4	1376
563.6	1362
563.8	1372
564.0	1357
564.2	1354
564.4	1349
564.6	1344
564.8	1351
565.0	1347
565.2	1343
565.4	1334
565.6	1337
565.8	1333
566.0	1327
566.2	1329
566.4	1313
566.6	1313
566.8	1308
567.0	1303
567.2	1302
567.4	1297
567.6	1297
567.8	1287
568.0	1295
568.2	1278
568.4	1269
568.6	1262
568.8	1268
569.0	1266
569.2	1255
569.4	1263
569.6	1238
569.8	1243
570.0	1230
570.2	1227
570.4	1231
570.6	1220
570.8	1212
571.0	1210
571.2	1204
571.4	1197
571.6	1189
571.8	1184
572.0	1179
572.2	1169
572.4	1163
572.6	1158
572.8	1163
573.0	1151
573.2	1144
573.4	1141
573.6	1136
573.8	1124
574.0	1121
574.2	1109
574.4	1112
574.6	1111
574.8	1101
575.0	1093
575.2	1077
575.4	1077
575.6	1085
575.8	1069
576.0	1063
576.2	1050
576.4	1050
576.6	1045
576.8	1039
577.0	1031
577.2	1029
577.4	1023
577.6	1024
577.8	1019
578.0	1006
578.2	990.3
578.4	979.8
578.6	984.3
578.8	980.2
579.0	979.8
579.2	968.3
579.4	962.9
579.6	957.8
579.8	947.2
580.0	948.9
580.2	940.3
580.4	947.8
580.6	933.2
580.8	922.7
581.0	919.2
581.2	906.4
581.4	906.6
581.6	904.3
581.8	902.3
582.0	898.0
582.2	886.9
582.4	882.0
582.6	877.8
582.8	876.4
583.0	868.8
583.2	864.7
583.4	857.4
583.6	849.4
583.8	856.0
584.0	843.6
584.2	831.1
584.4	832.5
584.6	817.6
584.8	822.7
585.0	820.9
585.2	810.0
585.4	810.1
585.6	803.3
585.8	796.4
586.0	798.4
586.2	790.3
586.4	783.7
586.6	779.3
586.8	776.7
587.0	766.5
587.2	767.5
587.4	763.5
587.6	751.4
587.8	748.9
588.0	747.1
588.2	735.6
588.4	737.9
588.6	732.8
588.8	726.8
589.0	735.7
589.2	722.9
589.4	719.9
589.6	711.7
589.8	712.6
590.0	704.1
590.2	697.0
590.4	699.6
590.6	691.4
590.8	685.8
591.0	688.9
591.2	683.5
591.4	681.1
591.6	677.6
591.8	666.5
592.0	668.5
592.2	664.6
592.4	657.3
592.6	651.5
592.8	651.8
593.0	642.6
593.2	642.9
593.4	643.3
593.6	633.3
593.8	632.3
594.0	625.7
594.2	625.2
594.4	618.8
594.6	616.1
594.8	614.6
595.0	609.8
595.2	613.0
595.4	601.3
595.6	598.3
595.8	595.6
596.0	590.0
596.2	592.4
596.4	585.8
596.6	593.1
596.8	583.5
597.0	576.7
597.2	573.6
597.4	568.1
597.6	566.8
597.8	562.0
598.0	559.0
598.2	555.8
598.4	549.3
598.6	553.4
598.8	549.3
599.0	542.3
599.2	542.8
599.4	534.9
599.6	536.7
599.8	529.6
600.0	530.1
600.2	527.3
600.4	530.4
600.6	523.4
600.8	513.8
601.0	513.9
601.2	511.6
601.4	511.0
601.6	506.7
601.8	510.8
602.0	499.9
602.2	494.3
602.4	499.3
602.6	491.8
602.8	493.1
603.0	490.2
603.2	488.9
603.4	484.1
603.6	476.8
603.8	474.8
604.0	474.3
604.2	476.4
604.4	468.3
604.6	466.9
604.8	461.3
605.0	464.3
605.2	461.3
605.4	455.9
605.6	453.9
605.8	451.4
606.0	448.8
606.2	444.2
606.4	441.8
606.6	439.8
606.8	440.3
607.0	439.4
607.2	434.7
607.4	436.5
607.6	430.7
607.8	428.8
608.0	425.6
608.2	425.1
608.4	417.0
608.6	418.2
608.8	413.0
609.0	411.5
609.2	409.9
609.4	412.9
609.6	409.3
609.8	410.0
610.0	402.6
610.2	400.9
610.4	394.3
610.6	397.4
610.8	395.8
611.0	393.6
611.2	392.5
611.4	384.7
611.6	384.8
611.8	384.1
612.0	382.0
612.2	378.7
612.4	379.1
612.6	374.8
612.8	378.5
613.0	373.3
613.2	367.8
613.4	370.6
613.6	363.8
613.8	363.2
614.0	363.3
614.2	363.1
614.4	358.6
614.6	356.2
614.8	352.2
615.0	350.1
615.2	353.2
615.4	344.9
615.6	348.8
615.8	345.4
616.0	343.4
616.2	343.4
616.4	340.1
616.6	338.8
616.8	335.2
617.0	330.4
617.2	333.7
617.4	330.8
617.6	331.8
617.8	328.5
618.0	327.4
618.2	323.9
618.4	323.5
618.6	319.7
618.8	317.2
619.0	319.8
619.2	313.8
619.4	314.5
619.6	310.5
619.8	311.2
620.0	308.2
620.2	307.7
620.4	304.2
620.6	302.9
620.8	304.5
621.0	300.8
621.2	297.2
621.4	298.1
621.6	296.7
621.8	295.9
622.0	290.5
622.2	291.7
622.4	289.8
622.6	289.9
622.8	285.0
623.0	285.4
623.2	282.3
623.4	283.4
623.6	285.9
623.8	279.5
624.0	276.8
624.2	277.8
624.4	273.3
624.6	273.6
624.8	268.1
625.0	267.7
625.2	269.9
625.4	266.1
625.6	263.1
625.8	262.4
626.0	262.8
626.2	257.6
626.4	260.8
626.6	257.5
626.8	255.0
627.0	257.0
627.2	253.5
627.4	252.6
627.6	253.2
627.8	247.7
628.0	249.3
628.2	244.5
628.4	243.8
628.6	246.2
628.8	245.3
629.0	239.4
629.2	239.3
629.4	238.6
629.6	237.1
629.8	236.0
630.0	237.7
630.2	231.6
630.4	231.1
630.6	232.1
630.8	230.6
631.0	227.2
631.2	221.5
631.4	225.9
631.6	225.2
631.8	225.0
632.0	221.4
632.2	224.3
632.4	217.7
632.6	219.9
632.8	218.2
633.0	214.4
633.2	216.4
633.4	211.6
633.6	211.0
633.8	211.4
634.0	208.1
634.2	209.7
634.4	204.5
634.6	204.1
634.8	205.0
635.0	205.2
635.2	203.8
635.4	199.8
635.6	198.1
635.8	200.2
636.0	196.7
636.2	197.0
636.4	195.6
636.6	197.3
636.8	192.8
637.0	194.6
637.2	189.6
637.4	189.5
637.6	189.5
637.8	184.1
638.0	189.1
638.2	185.5
638.4	184.4
638.6	184.9
638.8	182.3
639.0	180.2
639.2	181.8
639.4	183.2
639.6	177.0
639.8	175.6
640.0	178.8
640.2	176.5
640.4	174.8
640.6	172.3
640.8	171.0
641.0	168.3
641.2	168.6
641.4	165.5
641.6	167.3
641.8	168.0
642.0	167.0
642.2	167.3
642.4	164.0
642.6	159.4
642.8	160.5
643.0	163.3
643.2	161.2
643.4	161.5
643.6	158.1
643.8	155.5
644.0	157.0
644.2	154.2
644.4	154.9
644.6	154.7
644.8	153.0
645.0	152.4
645.2	149.7
645.4	149.1
645.6	145.6
645.8	147.9
646.0	148.7
646.2	144.8
646.4	147.1
646.6	143.2
646.8	143.2
647.0	143.3
647.2	139.1
647.4	141.2
647.6	138.8
647.8	139.9
648.0	135.9
648.2	137.4
648.4	135.6
648.6	135.1
648.8	135.8
649.0	134.7
649.2	130.9
649.4	130.9
649.6	131.5
649.8	128.5
650.0	129.3
650.2	128.3
650.4	127.4
650.6	127.5
650.8	128.0
651.0	126.4
651.2	124.1
651.4	122.1
651.6	121.0
651.8	122.3
652.0	120.8
652.2	120.1
652.4	120.2
652.6	120.9
652.8	117.5
653.0	115.9
653.2	115.5
653.4	115.7
653.6	114.6
653.8	114.0
654.0	112.8
654.2	110.2
654.4	111.5
654.6	113.4
654.8	111.9
655.0	110.9
655.2	109.8
655.4	110.5
655.6	108.6
655.8	108.3
656.0	105.7
656.2	105.0
656.4	103.2
656.6	104.2
656.8	105.7
657.0	101.8
657.2	100.9
657.4	101.7
657.6	102.7
657.8	100.6
658.0	98.99
658.2	99.74
658.4	98.34
658.6	99.11
658.8	95.45
659.0	94.04
659.2	95.51
659.4	94.64
659.6	94.00
659.8	94.82
660.0	94.44
660.2	93.93
660.4	90.76
660.6	91.04
660.8	91.32
661.0	89.78
661.2	87.55
661.4	87.68
661.6	86.71
661.8	88.72
662.0	87.86
662.2	87.79
662.4	86.30
662.6	87.90
662.8	85.53
663.0	84.56
663.2	86.80
663.4	81.92
663.6	82.41
663.8	80.87
664.0	81.85
664.2	83.05
664.4	81.63
664.6	81.32
664.8	80.90
665.0	78.96
665.2	77.61
665.4	79.21
665.6	75.58
665.8	75.59
666.0	76.69
666.2	74.09
666.4	74.96
666.6	74.41
666.8	74.63
667.0	75.57
667.2	72.41
667.4	72.57
667.6	73.00
667.8	70.99
668.0	70.75
668.2	70.67
668.4	69.95
668.6	70.87
668.8	70.33
669.0	67.70
669.2	68.25
669.4	68.55
669.6	66.04
669.8	67.58
670.0	66.36
670.2	68.10
670.4	66.36
670.6	64.96
670.8	64.85
671.0	66.61
671.2	63.17
671.4	63.99
671.6	63.24
671.8	64.39
672.0	63.14
672.2	60.60
672.4	62.88
672.6	62.21
672.8	60.70
673.0	61.16
673.2	60.81
673.4	58.97
673.6	59.21
673.8	59.38
674.0	59.16
674.2	58.51
674.4	58.93
674.6	56.91
674.8	57.53
675.0	58.18
675.2	58.28
675.4	55.94
675.6	57.29
675.8	56.19
676.0	56.24
676.2	56.43
676.4	55.31
676.6	53.87
676.8	55.86
677.0	54.94
677.2	53.75
677.4	53.22
677.6	51.95
677.8	51.52
678.0	53.37
678.2	52.26
678.4	52.73
678.6	52.27
678.8	50.54
679.0	51.29
679.2	49.37
679.4	49.97
679.6	49.24
679.8	49.16
680.0	49.32
680.2	47.39
680.4	47.73
680.6	48.46
680.8	48.53
681.0	47.00
681.2	47.32
681.4	48.09
681.6	46.24
681.8	45.72
682.0	45.74
682.2	45.94
682.4	44.84
682.6	44.37
682.8	44.35
683.0	44.03
683.2	44.70
683.4	44.26
683.6	42.90
683.8	42.71
684.0	43.28
684.2	40.93
684.4	41.70
684.6	42.29
684.8	40.40
685.0	41.62
685.2	41.54
685.4	40.37
685.6	39.75
685.8	41.54
686.0	40.95
686.2	39.97
686.4	40.00
686.6	39.19
686.8	38.64
687.0	38.43
687.2	38.02
687.4	37.76
687.6	37.53
687.8	37.42
688.0	37.22
688.2	36.34
688.4	35.81
688.6	37.53
688.8	35.09
689.0	36.07
689.2	35.00
689.4	35.97
689.6	34.08
689.8	35.02
690.0	35.05
690.2	34.91
690.4	34.61
690.6	33.33
690.8	33.17
691.0	34.36
691.2	33.09
691.4	32.95
691.6	33.12
691.8	32.26
692.0	33.42
692.2	31.90
692.4	32.59
692.6	31.53
692.8	32.32
693.0	30.17
693.2	30.65
693.4	30.49
693.6	29.98
693.8	30.99
694.0	31.15
694.2	30.19
694.4	30.03
694.6	29.87
694.8	30.22
695.0	28.58
695.2	29.92
695.4	28.42
695.6	28.46
695.8	27.98
696.0	27.34
696.2	28.53
696.4	29.54
696.6	28.05
696.8	28.21
697.0	26.79
697.2	28.00
697.4	27.60
697.6	26.04
697.8	26.44
698.0	26.52
698.2	26.48
698.4	25.63
698.6	26.53
698.8	25.45
699.0	26.01
699.2	24.89
699.4	25.34
699.6	24.71
699.8	25.09
700.0	24.54
