# Supplementary material for: Rolling circle amplification (RCA) -based biosensor system for the fluorescent detection of miR-129-2-3p miRNA
Source: PeerJ. 2022 Oct 24;10:e14257. doi: 10.7717/peerj.14257 (PMC9610657; doi:10.7717/peerj.14257)
Supplement: Supplemental Information 4 — The relationship between fluorescence intensity and ligation time (A), polymerization time (B), and the concentration of phi29 DNA polymerase (C) and dNTPs (D). F and F0 were the fluorescence intensity induced by target miRNA and Blank, respectively. The error bar was calculated from two independent experiments. [file peerj-10-14257-s004.zip › Raw for Fig2/raw for Fig2C/0.1U-1.TXT]

Data Points
nm	Data
500.0	15.50
500.2	15.01
500.4	14.60
500.6	15.72
500.8	14.85
501.0	14.76
501.2	14.21
501.4	15.24
501.6	14.19
501.8	14.80
502.0	13.84
502.2	14.12
502.4	14.06
502.6	13.83
502.8	14.59
503.0	14.27
503.2	13.94
503.4	14.16
503.6	13.88
503.8	14.59
504.0	13.93
504.2	14.37
504.4	14.36
504.6	14.59
504.8	14.66
505.0	14.90
505.2	15.01
505.4	14.73
505.6	15.39
505.8	15.01
506.0	14.90
506.2	14.74
506.4	14.86
506.6	15.31
506.8	15.40
507.0	15.77
507.2	15.71
507.4	16.32
507.6	16.01
507.8	15.77
508.0	16.07
508.2	16.79
508.4	16.84
508.6	16.96
508.8	17.47
509.0	18.09
509.2	17.89
509.4	17.77
509.6	18.30
509.8	18.46
510.0	19.27
510.2	19.76
510.4	19.67
510.6	19.69
510.8	20.95
511.0	20.05
511.2	20.85
511.4	21.50
511.6	21.59
511.8	22.21
512.0	22.14
512.2	22.42
512.4	23.62
512.6	24.86
512.8	24.00
513.0	24.08
513.2	24.90
513.4	26.01
513.6	26.53
513.8	27.70
514.0	26.95
514.2	27.91
514.4	27.29
514.6	27.61
514.8	28.37
515.0	29.66
515.2	29.30
515.4	30.29
515.6	32.07
515.8	31.90
516.0	32.40
516.2	33.46
516.4	33.05
516.6	34.64
516.8	35.10
517.0	37.05
517.2	36.38
517.4	38.12
517.6	39.48
517.8	39.28
518.0	41.38
518.2	41.17
518.4	40.72
518.6	43.32
518.8	43.76
519.0	44.62
519.2	44.71
519.4	45.86
519.6	47.56
519.8	47.23
520.0	50.38
520.2	50.25
520.4	51.02
520.6	52.57
520.8	53.84
521.0	52.91
521.2	54.99
521.4	56.39
521.6	57.02
521.8	58.98
522.0	59.83
522.2	60.38
522.4	61.71
522.6	63.31
522.8	62.76
523.0	64.74
523.2	65.32
523.4	66.53
523.6	70.48
523.8	72.42
524.0	71.77
524.2	73.09
524.4	74.60
524.6	74.14
524.8	78.10
525.0	81.39
525.2	81.74
525.4	83.20
525.6	83.22
525.8	88.04
526.0	86.70
526.2	88.99
526.4	88.46
526.6	91.23
526.8	92.28
527.0	94.08
527.2	94.65
527.4	96.98
527.6	98.65
527.8	103.0
528.0	101.0
528.2	105.1
528.4	104.6
528.6	105.2
528.8	105.1
529.0	108.2
529.2	108.3
529.4	112.2
529.6	114.4
529.8	114.8
530.0	115.1
530.2	118.9
530.4	121.1
530.6	120.5
530.8	121.8
531.0	120.8
531.2	123.0
531.4	125.2
531.6	124.0
531.8	128.1
532.0	130.2
532.2	128.5
532.4	131.0
532.6	134.3
532.8	137.2
533.0	137.8
533.2	138.8
533.4	141.8
533.6	143.6
533.8	142.2
534.0	147.5
534.2	146.9
534.4	149.9
534.6	146.8
534.8	150.2
535.0	152.6
535.2	156.0
535.4	155.3
535.6	155.1
535.8	159.3
536.0	158.9
536.2	163.7
536.4	165.7
536.6	166.5
536.8	168.6
537.0	166.3
537.2	171.6
537.4	172.0
537.6	174.8
537.8	175.3
538.0	176.8
538.2	178.8
538.4	180.7
538.6	180.1
538.8	181.4
539.0	181.0
539.2	185.1
539.4	184.9
539.6	190.8
539.8	190.2
540.0	187.2
540.2	190.1
540.4	192.9
540.6	194.6
540.8	196.6
541.0	197.8
541.2	200.9
541.4	199.0
541.6	201.6
541.8	203.3
542.0	201.2
542.2	206.2
542.4	206.4
542.6	206.1
542.8	207.3
543.0	209.5
543.2	207.6
543.4	211.3
543.6	211.5
543.8	213.4
544.0	216.6
544.2	213.6
544.4	219.3
544.6	217.3
544.8	219.3
545.0	214.7
545.2	216.7
545.4	222.6
545.6	221.6
545.8	225.8
546.0	222.2
546.2	227.0
546.4	226.0
546.6	228.9
546.8	227.4
547.0	229.2
547.2	228.2
547.4	229.5
547.6	232.8
547.8	235.4
548.0	231.1
548.2	230.6
548.4	234.7
548.6	237.2
548.8	237.7
549.0	235.8
549.2	239.8
549.4	238.4
549.6	238.4
549.8	242.5
550.0	244.4
550.2	241.9
550.4	238.6
550.6	244.6
550.8	242.4
551.0	247.4
551.2	250.4
551.4	248.9
551.6	247.8
551.8	247.7
552.0	249.4
552.2	250.2
552.4	252.5
552.6	251.6
552.8	255.5
553.0	252.9
553.2	255.8
553.4	250.6
553.6	255.3
553.8	257.8
554.0	258.4
554.2	260.9
554.4	260.0
554.6	259.2
554.8	260.8
555.0	259.4
555.2	257.2
555.4	265.2
555.6	263.0
555.8	265.9
556.0	263.2
556.2	267.5
556.4	267.9
556.6	269.3
556.8	268.7
557.0	272.1
557.2	271.7
557.4	272.8
557.6	271.8
557.8	273.2
558.0	272.0
558.2	274.4
558.4	273.1
558.6	277.2
558.8	274.2
559.0	275.2
559.2	275.6
559.4	276.5
559.6	273.6
559.8	277.0
560.0	278.6
560.2	280.3
560.4	280.8
560.6	281.5
560.8	280.1
561.0	280.2
561.2	286.7
561.4	281.4
561.6	277.3
561.8	280.8
562.0	280.6
562.2	283.0
562.4	282.7
562.6	279.7
562.8	280.7
563.0	284.1
563.2	281.5
563.4	280.4
563.6	285.9
563.8	278.9
564.0	284.7
564.2	282.6
564.4	282.6
564.6	283.7
564.8	285.6
565.0	281.8
565.2	278.7
565.4	279.4
565.6	283.2
565.8	282.1
566.0	285.8
566.2	286.5
566.4	283.3
566.6	282.7
566.8	280.6
567.0	281.5
567.2	284.5
567.4	283.2
567.6	280.8
567.8	282.6
568.0	287.4
568.2	284.6
568.4	280.9
568.6	281.9
568.8	281.3
569.0	280.2
569.2	279.6
569.4	280.9
569.6	278.4
569.8	279.9
570.0	280.0
570.2	276.1
570.4	284.4
570.6	281.5
570.8	279.2
571.0	280.4
571.2	278.7
571.4	276.2
571.6	280.2
571.8	279.4
572.0	281.0
572.2	281.4
572.4	275.1
572.6	276.3
572.8	275.0
573.0	275.4
573.2	273.3
573.4	276.2
573.6	277.8
573.8	276.5
574.0	273.4
574.2	275.8
574.4	271.5
574.6	272.3
574.8	272.7
575.0	270.6
575.2	272.2
575.4	276.9
575.6	274.6
575.8	270.5
576.0	272.5
576.2	270.9
576.4	268.6
576.6	269.5
576.8	267.5
577.0	270.4
577.2	265.6
577.4	270.7
577.6	268.8
577.8	269.2
578.0	268.6
578.2	267.9
578.4	269.9
578.6	263.9
578.8	264.7
579.0	267.2
579.2	266.9
579.4	264.0
579.6	264.3
579.8	261.5
580.0	262.7
580.2	261.4
580.4	261.2
580.6	266.6
580.8	263.5
581.0	260.7
581.2	261.4
581.4	260.0
581.6	258.7
581.8	260.9
582.0	258.9
582.2	259.8
582.4	264.2
582.6	259.7
582.8	258.3
583.0	259.3
583.2	258.0
583.4	258.2
583.6	260.4
583.8	257.3
584.0	256.6
584.2	253.9
584.4	256.0
584.6	258.2
584.8	257.2
585.0	255.8
585.2	257.0
585.4	254.0
585.6	253.9
585.8	251.8
586.0	253.1
586.2	250.3
586.4	251.4
586.6	249.3
586.8	248.5
587.0	249.7
587.2	251.3
587.4	248.4
587.6	248.0
587.8	246.9
588.0	252.4
588.2	253.6
588.4	251.8
588.6	248.2
588.8	248.4
589.0	247.8
589.2	249.2
589.4	247.9
589.6	252.0
589.8	248.0
590.0	250.0
590.2	247.4
590.4	245.8
590.6	247.2
590.8	246.4
591.0	246.5
591.2	246.5
591.4	247.2
591.6	244.5
591.8	244.3
592.0	244.8
592.2	243.9
592.4	244.3
592.6	242.7
592.8	244.7
593.0	243.0
593.2	242.9
593.4	238.0
593.6	240.2
593.8	238.4
594.0	238.3
594.2	241.0
594.4	242.3
594.6	239.9
594.8	237.7
595.0	237.7
595.2	237.7
595.4	239.2
595.6	238.6
595.8	237.5
596.0	239.4
596.2	235.0
596.4	234.1
596.6	232.5
596.8	232.5
597.0	233.1
597.2	235.4
597.4	234.5
597.6	231.8
597.8	233.8
598.0	232.4
598.2	231.8
598.4	231.8
598.6	228.2
598.8	231.6
599.0	227.6
599.2	231.1
599.4	229.1
599.6	231.4
599.8	227.8
600.0	224.5
600.2	225.7
600.4	226.1
600.6	225.5
600.8	225.0
601.0	222.3
601.2	224.7
601.4	226.3
601.6	224.3
601.8	223.0
602.0	224.1
602.2	219.5
602.4	221.1
602.6	220.4
602.8	220.7
603.0	221.9
603.2	217.9
603.4	217.8
603.6	219.4
603.8	219.8
604.0	217.7
604.2	215.7
604.4	215.0
604.6	217.0
604.8	215.6
605.0	212.5
605.2	218.2
605.4	214.3
605.6	214.4
605.8	213.2
606.0	211.1
606.2	209.5
606.4	209.0
606.6	207.5
606.8	210.4
607.0	211.6
607.2	210.3
607.4	212.5
607.6	206.8
607.8	207.3
608.0	208.0
608.2	207.6
608.4	206.2
608.6	201.2
608.8	204.7
609.0	204.0
609.2	203.6
609.4	203.5
609.6	201.6
609.8	200.2
610.0	199.9
610.2	199.7
610.4	200.3
610.6	198.5
610.8	195.9
611.0	198.2
611.2	199.2
611.4	196.8
611.6	198.3
611.8	194.8
612.0	198.8
612.2	197.6
612.4	195.9
612.6	193.1
612.8	193.2
613.0	192.3
613.2	189.8
613.4	190.4
613.6	191.9
613.8	193.7
614.0	189.7
614.2	190.0
614.4	187.9
614.6	187.6
614.8	187.9
615.0	188.3
615.2	188.6
615.4	187.8
615.6	184.7
615.8	184.9
616.0	184.3
616.2	186.2
616.4	186.4
616.6	184.7
616.8	184.5
617.0	183.3
617.2	182.2
617.4	176.9
617.6	182.2
617.8	180.4
618.0	179.4
618.2	181.2
618.4	178.3
618.6	175.5
618.8	179.3
619.0	177.8
619.2	175.5
619.4	177.1
619.6	178.2
619.8	174.6
620.0	173.7
620.2	175.4
620.4	174.5
620.6	175.3
620.8	173.7
621.0	171.4
621.2	174.0
621.4	170.6
621.6	171.4
621.8	170.6
622.0	169.2
622.2	168.2
622.4	168.0
622.6	169.1
622.8	167.7
623.0	166.8
623.2	166.8
623.4	163.3
623.6	166.8
623.8	163.9
624.0	165.4
624.2	165.3
624.4	161.1
624.6	163.7
624.8	161.2
625.0	162.0
625.2	161.8
625.4	160.2
625.6	156.8
625.8	159.5
626.0	155.7
626.2	158.0
626.4	156.1
626.6	155.1
626.8	155.6
627.0	153.8
627.2	156.2
627.4	157.6
627.6	150.9
627.8	153.3
628.0	151.9
628.2	149.7
628.4	151.5
628.6	152.7
628.8	152.6
629.0	148.1
629.2	147.2
629.4	149.1
629.6	146.3
629.8	147.2
630.0	145.8
630.2	146.3
630.4	146.2
630.6	146.0
630.8	145.7
631.0	144.8
631.2	140.4
631.4	143.2
631.6	140.8
631.8	141.9
632.0	140.8
632.2	140.1
632.4	137.8
632.6	139.2
632.8	140.1
633.0	138.0
633.2	140.8
633.4	134.5
633.6	135.3
633.8	135.8
634.0	135.7
634.2	131.7
634.4	135.2
634.6	131.5
634.8	134.0
635.0	131.3
635.2	131.2
635.4	131.6
635.6	130.4
635.8	132.2
636.0	131.7
636.2	131.3
636.4	129.0
636.6	128.3
636.8	130.4
637.0	126.9
637.2	124.5
637.4	125.9
637.6	125.9
637.8	126.6
638.0	123.5
638.2	123.8
638.4	125.3
638.6	123.9
638.8	122.3
639.0	124.0
639.2	121.7
639.4	123.0
639.6	122.6
639.8	122.5
640.0	119.3
640.2	121.5
640.4	121.4
640.6	118.0
640.8	118.6
641.0	117.6
641.2	116.7
641.4	120.4
641.6	118.3
641.8	117.8
642.0	117.3
642.2	116.9
642.4	114.6
642.6	113.8
642.8	114.6
643.0	115.5
643.2	115.1
643.4	115.0
643.6	114.4
643.8	109.5
644.0	112.0
644.2	113.0
644.4	110.5
644.6	110.5
644.8	108.1
645.0	111.0
645.2	107.0
645.4	107.7
645.6	108.8
645.8	107.2
646.0	107.7
646.2	107.9
646.4	106.3
646.6	103.6
646.8	104.5
647.0	102.8
647.2	104.1
647.4	104.0
647.6	103.2
647.8	104.0
648.0	103.5
648.2	101.7
648.4	100.3
648.6	99.24
648.8	99.70
649.0	98.61
649.2	99.85
649.4	98.08
649.6	97.96
649.8	98.49
650.0	97.23
650.2	99.79
650.4	95.95
650.6	98.23
650.8	96.02
651.0	93.85
651.2	95.57
651.4	94.46
651.6	93.86
651.8	94.75
652.0	92.60
652.2	90.79
652.4	90.51
652.6	90.98
652.8	89.18
653.0	91.72
653.2	90.15
653.4	89.83
653.6	89.79
653.8	89.23
654.0	88.16
654.2	87.26
654.4	86.16
654.6	87.09
654.8	86.52
655.0	86.06
655.2	85.66
655.4	82.78
655.6	84.32
655.8	84.98
656.0	83.01
656.2	81.92
656.4	81.08
656.6	80.77
656.8	81.58
657.0	80.77
657.2	78.68
657.4	78.96
657.6	78.42
657.8	78.18
658.0	78.34
658.2	77.05
658.4	76.44
658.6	75.36
658.8	74.49
659.0	74.65
659.2	75.87
659.4	75.66
659.6	72.68
659.8	74.69
660.0	73.56
660.2	75.21
660.4	72.51
660.6	73.88
660.8	73.10
661.0	71.55
661.2	72.36
661.4	70.13
661.6	71.77
661.8	69.51
662.0	70.24
662.2	69.88
662.4	69.36
662.6	66.97
662.8	67.84
663.0	66.33
663.2	66.02
663.4	65.48
663.6	64.81
663.8	64.31
664.0	64.50
664.2	64.59
664.4	65.42
664.6	64.23
664.8	65.66
665.0	63.45
665.2	64.67
665.4	63.41
665.6	62.38
665.8	63.04
666.0	59.95
666.2	61.23
666.4	60.26
666.6	60.01
666.8	60.13
667.0	61.25
667.2	58.62
667.4	60.22
667.6	59.04
667.8	58.94
668.0	57.49
668.2	56.50
668.4	57.35
668.6	57.72
668.8	56.71
669.0	56.94
669.2	56.77
669.4	55.58
669.6	53.92
669.8	56.81
670.0	55.48
670.2	53.70
670.4	52.54
670.6	54.58
670.8	54.57
671.0	52.42
671.2	53.25
671.4	51.13
671.6	52.41
671.8	54.88
672.0	52.19
672.2	50.39
672.4	51.24
672.6	49.77
672.8	50.86
673.0	49.78
673.2	50.63
673.4	50.22
673.6	48.67
673.8	48.47
674.0	49.18
674.2	49.82
674.4	48.09
674.6	48.12
674.8	47.37
675.0	45.70
675.2	48.09
675.4	46.15
675.6	46.57
675.8	46.99
676.0	45.79
676.2	46.18
676.4	45.72
676.6	45.76
676.8	45.44
677.0	45.74
677.2	43.91
677.4	44.10
677.6	42.98
677.8	44.18
678.0	42.99
678.2	42.11
678.4	42.58
678.6	42.11
678.8	40.30
679.0	42.22
679.2	41.92
679.4	41.52
679.6	40.92
679.8	39.85
680.0	40.92
680.2	41.12
680.4	39.68
680.6	40.00
680.8	39.86
681.0	39.93
681.2	39.06
681.4	39.38
681.6	37.92
681.8	38.11
682.0	37.76
682.2	36.93
682.4	36.13
682.6	37.08
682.8	37.83
683.0	38.16
683.2	36.82
683.4	37.02
683.6	36.83
683.8	35.58
684.0	36.37
684.2	36.18
684.4	35.18
684.6	33.16
684.8	36.38
685.0	34.83
685.2	34.31
685.4	33.79
685.6	34.18
685.8	33.09
686.0	32.33
686.2	32.20
686.4	32.61
686.6	31.62
686.8	31.68
687.0	31.28
687.2	31.74
687.4	31.63
687.6	31.17
687.8	30.99
688.0	31.31
688.2	31.78
688.4	30.54
688.6	30.44
688.8	30.52
689.0	30.17
689.2	30.09
689.4	29.34
689.6	28.68
689.8	30.51
690.0	29.00
690.2	29.44
690.4	29.36
690.6	28.55
690.8	28.06
691.0	27.73
691.2	28.52
691.4	27.66
691.6	27.18
691.8	27.76
692.0	27.48
692.2	27.21
692.4	26.45
692.6	26.54
692.8	25.74
693.0	26.27
693.2	26.26
693.4	26.85
693.6	26.58
693.8	25.17
694.0	26.02
694.2	25.50
694.4	26.02
694.6	25.80
694.8	26.07
695.0	25.33
695.2	24.42
695.4	23.36
695.6	24.27
695.8	23.99
696.0	23.39
696.2	24.09
696.4	23.70
696.6	22.52
696.8	23.54
697.0	23.30
697.2	23.26
697.4	22.75
697.6	21.99
697.8	22.71
698.0	22.03
698.2	21.72
698.4	22.52
698.6	21.21
698.8	21.07
699.0	21.92
699.2	20.37
699.4	21.39
699.6	21.26
699.8	22.16
700.0	21.90
