# Supplementary material for: Rolling circle amplification (RCA) -based biosensor system for the fluorescent detection of miR-129-2-3p miRNA
Source: PeerJ. 2022 Oct 24;10:e14257. doi: 10.7717/peerj.14257 (PMC9610657; doi:10.7717/peerj.14257)
Supplement: Supplemental Information 4 — The relationship between fluorescence intensity and ligation time (A), polymerization time (B), and the concentration of phi29 DNA polymerase (C) and dNTPs (D). F and F0 were the fluorescence intensity induced by target miRNA and Blank, respectively. The error bar was calculated from two independent experiments. [file peerj-10-14257-s004.zip › Raw for Fig2/raw for Fig2C/0.1U-2.TXT]

Data Points
nm	Data
500.0	5.054
500.2	5.526
500.4	5.148
500.6	5.046
500.8	4.957
501.0	5.455
501.2	5.332
501.4	5.090
501.6	5.657
501.8	5.138
502.0	5.575
502.2	5.781
502.4	5.287
502.6	5.626
502.8	5.538
503.0	6.239
503.2	5.337
503.4	5.899
503.6	5.958
503.8	5.894
504.0	6.001
504.2	5.653
504.4	6.063
504.6	5.794
504.8	6.342
505.0	6.122
505.2	6.903
505.4	6.653
505.6	6.375
505.8	6.957
506.0	6.608
506.2	6.842
506.4	7.416
506.6	7.548
506.8	7.554
507.0	7.452
507.2	7.321
507.4	7.445
507.6	7.820
507.8	7.867
508.0	8.415
508.2	8.172
508.4	8.552
508.6	8.823
508.8	9.167
509.0	8.947
509.2	9.395
509.4	8.838
509.6	9.419
509.8	9.629
510.0	9.568
510.2	10.16
510.4	10.66
510.6	10.26
510.8	10.19
511.0	11.23
511.2	11.21
511.4	11.04
511.6	12.18
511.8	11.81
512.0	11.18
512.2	12.12
512.4	12.96
512.6	13.35
512.8	12.75
513.0	14.11
513.2	13.00
513.4	13.98
513.6	14.51
513.8	15.15
514.0	15.14
514.2	16.25
514.4	15.94
514.6	15.72
514.8	16.67
515.0	18.49
515.2	17.17
515.4	18.20
515.6	19.00
515.8	19.18
516.0	19.20
516.2	20.74
516.4	20.85
516.6	21.11
516.8	21.18
517.0	21.88
517.2	23.29
517.4	22.87
517.6	24.09
517.8	24.20
518.0	24.87
518.2	25.43
518.4	25.28
518.6	26.53
518.8	27.02
519.0	28.06
519.2	29.40
519.4	28.84
519.6	31.16
519.8	29.97
520.0	31.10
520.2	31.72
520.4	32.25
520.6	35.14
520.8	34.94
521.0	35.50
521.2	36.92
521.4	37.00
521.6	39.07
521.8	40.11
522.0	40.91
522.2	41.57
522.4	42.13
522.6	43.63
522.8	43.88
523.0	44.45
523.2	43.99
523.4	46.29
523.6	47.69
523.8	47.57
524.0	49.56
524.2	49.95
524.4	51.97
524.6	54.13
524.8	52.19
525.0	55.04
525.2	55.91
525.4	56.80
525.6	57.87
525.8	58.48
526.0	61.28
526.2	62.96
526.4	62.58
526.6	63.29
526.8	64.14
527.0	65.57
527.2	67.02
527.4	68.79
527.6	70.09
527.8	71.39
528.0	71.72
528.2	72.64
528.4	75.32
528.6	76.20
528.8	79.85
529.0	76.43
529.2	78.51
529.4	81.55
529.6	83.59
529.8	85.44
530.0	84.11
530.2	88.19
530.4	87.87
530.6	91.79
530.8	92.61
531.0	93.95
531.2	94.00
531.4	97.49
531.6	99.04
531.8	100.0
532.0	100.1
532.2	102.3
532.4	101.6
532.6	106.3
532.8	107.0
533.0	108.2
533.2	108.7
533.4	112.2
533.6	112.6
533.8	113.2
534.0	116.5
534.2	116.3
534.4	118.0
534.6	118.2
534.8	121.0
535.0	123.6
535.2	124.9
535.4	126.5
535.6	131.1
535.8	130.3
536.0	132.7
536.2	131.5
536.4	138.0
536.6	136.4
536.8	137.9
537.0	139.6
537.2	139.2
537.4	142.6
537.6	142.8
537.8	145.1
538.0	143.8
538.2	146.7
538.4	148.4
538.6	149.5
538.8	150.6
539.0	151.5
539.2	153.9
539.4	155.6
539.6	157.1
539.8	156.4
540.0	160.9
540.2	161.7
540.4	164.5
540.6	164.0
540.8	168.4
541.0	171.7
541.2	166.9
541.4	172.1
541.6	174.1
541.8	173.7
542.0	174.8
542.2	177.6
542.4	175.8
542.6	180.2
542.8	179.4
543.0	181.0
543.2	181.8
543.4	180.1
543.6	186.1
543.8	186.2
544.0	188.8
544.2	186.3
544.4	190.9
544.6	192.3
544.8	193.7
545.0	195.0
545.2	200.0
545.4	199.6
545.6	197.7
545.8	200.4
546.0	198.9
546.2	202.7
546.4	204.5
546.6	207.4
546.8	207.0
547.0	208.6
547.2	208.8
547.4	208.4
547.6	213.7
547.8	212.3
548.0	212.7
548.2	213.9
548.4	216.8
548.6	217.0
548.8	218.2
549.0	222.8
549.2	219.8
549.4	217.1
549.6	224.3
549.8	225.3
550.0	225.9
550.2	223.9
550.4	224.3
550.6	227.7
550.8	229.0
551.0	228.3
551.2	231.3
551.4	232.7
551.6	235.1
551.8	229.7
552.0	233.7
552.2	236.8
552.4	238.2
552.6	238.2
552.8	238.9
553.0	239.8
553.2	238.2
553.4	241.4
553.6	241.7
553.8	242.3
554.0	246.0
554.2	243.8
554.4	246.5
554.6	241.5
554.8	248.8
555.0	247.2
555.2	246.7
555.4	249.4
555.6	250.0
555.8	252.1
556.0	249.2
556.2	253.9
556.4	251.1
556.6	253.0
556.8	253.8
557.0	255.7
557.2	252.7
557.4	253.1
557.6	258.7
557.8	255.4
558.0	256.1
558.2	256.8
558.4	255.4
558.6	260.5
558.8	259.5
559.0	257.4
559.2	257.9
559.4	259.9
559.6	259.2
559.8	260.9
560.0	262.4
560.2	262.9
560.4	262.4
560.6	261.2
560.8	264.2
561.0	264.7
561.2	266.3
561.4	265.7
561.6	267.8
561.8	262.5
562.0	261.9
562.2	265.7
562.4	263.0
562.6	267.9
562.8	262.2
563.0	265.5
563.2	261.1
563.4	266.9
563.6	265.9
563.8	265.5
564.0	265.9
564.2	267.0
564.4	268.9
564.6	265.2
564.8	267.4
565.0	265.7
565.2	268.7
565.4	268.5
565.6	267.5
565.8	270.9
566.0	270.1
566.2	267.6
566.4	267.1
566.6	269.7
566.8	267.3
567.0	268.8
567.2	268.8
567.4	263.5
567.6	267.7
567.8	270.1
568.0	264.4
568.2	264.5
568.4	268.2
568.6	268.8
568.8	268.7
569.0	272.0
569.2	268.8
569.4	268.0
569.6	266.5
569.8	269.1
570.0	271.1
570.2	268.6
570.4	266.5
570.6	265.8
570.8	267.0
571.0	267.0
571.2	271.3
571.4	267.0
571.6	264.4
571.8	262.9
572.0	266.6
572.2	263.0
572.4	266.5
572.6	266.2
572.8	266.8
573.0	264.0
573.2	263.5
573.4	266.7
573.6	264.0
573.8	260.5
574.0	263.6
574.2	265.6
574.4	262.1
574.6	263.4
574.8	260.8
575.0	267.2
575.2	261.9
575.4	265.7
575.6	264.3
575.8	262.1
576.0	263.5
576.2	265.1
576.4	263.6
576.6	262.6
576.8	259.8
577.0	261.7
577.2	264.2
577.4	263.3
577.6	259.8
577.8	263.6
578.0	256.8
578.2	259.5
578.4	260.0
578.6	258.5
578.8	259.1
579.0	261.6
579.2	255.5
579.4	255.1
579.6	258.7
579.8	256.0
580.0	256.5
580.2	256.8
580.4	254.9
580.6	255.1
580.8	259.9
581.0	255.0
581.2	255.7
581.4	258.2
581.6	253.1
581.8	253.1
582.0	256.7
582.2	256.6
582.4	256.3
582.6	256.2
582.8	253.0
583.0	255.1
583.2	252.8
583.4	254.0
583.6	247.5
583.8	251.3
584.0	251.5
584.2	254.8
584.4	253.8
584.6	249.9
584.8	250.9
585.0	246.0
585.2	252.7
585.4	250.1
585.6	248.4
585.8	246.8
586.0	248.6
586.2	247.9
586.4	249.3
586.6	247.9
586.8	249.2
587.0	242.9
587.2	243.7
587.4	244.5
587.6	246.1
587.8	247.5
588.0	243.7
588.2	241.9
588.4	244.0
588.6	243.3
588.8	243.7
589.0	241.4
589.2	242.7
589.4	240.6
589.6	241.7
589.8	240.2
590.0	240.5
590.2	240.5
590.4	242.0
590.6	242.1
590.8	237.7
591.0	239.1
591.2	240.6
591.4	240.3
591.6	239.1
591.8	239.1
592.0	240.3
592.2	236.2
592.4	239.7
592.6	237.3
592.8	237.1
593.0	233.7
593.2	236.4
593.4	234.3
593.6	232.9
593.8	233.4
594.0	232.5
594.2	234.4
594.4	233.0
594.6	231.0
594.8	233.4
595.0	238.2
595.2	233.7
595.4	233.2
595.6	232.9
595.8	231.9
596.0	232.0
596.2	231.9
596.4	230.8
596.6	228.4
596.8	229.2
597.0	228.3
597.2	227.1
597.4	229.9
597.6	227.4
597.8	226.5
598.0	226.5
598.2	225.7
598.4	223.2
598.6	225.9
598.8	222.4
599.0	221.7
599.2	225.4
599.4	226.3
599.6	224.0
599.8	224.7
600.0	224.2
600.2	219.8
600.4	222.0
600.6	221.8
600.8	223.5
601.0	222.5
601.2	223.1
601.4	218.5
601.6	221.4
601.8	219.9
602.0	220.2
602.2	218.2
602.4	217.2
602.6	218.8
602.8	217.3
603.0	217.0
603.2	217.8
603.4	216.5
603.6	211.9
603.8	215.0
604.0	214.7
604.2	215.7
604.4	212.2
604.6	214.6
604.8	214.4
605.0	215.7
605.2	211.9
605.4	210.7
605.6	208.9
605.8	209.9
606.0	211.6
606.2	211.3
606.4	208.8
606.6	209.8
606.8	208.6
607.0	208.0
607.2	208.3
607.4	208.0
607.6	210.5
607.8	206.5
608.0	206.8
608.2	206.2
608.4	205.7
608.6	203.9
608.8	201.4
609.0	201.3
609.2	205.9
609.4	201.1
609.6	203.7
609.8	202.0
610.0	201.4
610.2	200.3
610.4	200.1
610.6	201.4
610.8	201.7
611.0	198.5
611.2	199.6
611.4	198.8
611.6	198.0
611.8	196.4
612.0	196.6
612.2	195.2
612.4	198.4
612.6	197.8
612.8	197.2
613.0	193.5
613.2	193.6
613.4	193.8
613.6	196.0
613.8	193.8
614.0	192.9
614.2	191.6
614.4	191.5
614.6	191.3
614.8	189.3
615.0	186.7
615.2	189.4
615.4	189.5
615.6	190.0
615.8	188.9
616.0	186.8
616.2	184.7
616.4	184.6
616.6	184.3
616.8	183.8
617.0	182.2
617.2	185.7
617.4	182.5
617.6	183.9
617.8	183.0
618.0	181.2
618.2	182.2
618.4	181.0
618.6	179.1
618.8	182.0
619.0	178.2
619.2	179.2
619.4	177.3
619.6	177.2
619.8	174.0
620.0	177.9
620.2	178.4
620.4	176.2
620.6	178.2
620.8	176.3
621.0	173.8
621.2	172.9
621.4	171.0
621.6	171.5
621.8	171.5
622.0	173.5
622.2	170.7
622.4	167.9
622.6	167.9
622.8	170.1
623.0	167.8
623.2	167.6
623.4	168.2
623.6	165.7
623.8	166.6
624.0	163.9
624.2	166.7
624.4	165.9
624.6	161.6
624.8	163.0
625.0	162.5
625.2	161.1
625.4	160.4
625.6	160.6
625.8	158.2
626.0	160.4
626.2	159.4
626.4	160.2
626.6	158.0
626.8	156.0
627.0	155.9
627.2	154.0
627.4	155.9
627.6	157.2
627.8	151.5
628.0	153.6
628.2	153.0
628.4	151.5
628.6	150.0
628.8	153.6
629.0	152.9
629.2	151.3
629.4	148.8
629.6	150.0
629.8	150.9
630.0	147.9
630.2	149.8
630.4	145.9
630.6	147.1
630.8	149.3
631.0	146.9
631.2	146.1
631.4	144.5
631.6	144.4
631.8	144.0
632.0	144.0
632.2	143.5
632.4	141.9
632.6	138.9
632.8	140.7
633.0	138.8
633.2	138.9
633.4	140.1
633.6	139.3
633.8	137.7
634.0	137.9
634.2	136.1
634.4	136.4
634.6	136.6
634.8	136.2
635.0	134.8
635.2	134.5
635.4	132.9
635.6	134.4
635.8	133.1
636.0	133.4
636.2	131.1
636.4	134.6
636.6	129.8
636.8	130.5
637.0	127.8
637.2	130.8
637.4	127.6
637.6	129.1
637.8	127.1
638.0	126.9
638.2	126.2
638.4	124.8
638.6	125.0
638.8	124.1
639.0	123.2
639.2	122.6
639.4	121.6
639.6	122.8
639.8	121.7
640.0	122.4
640.2	119.9
640.4	122.4
640.6	118.8
640.8	118.0
641.0	117.0
641.2	120.2
641.4	118.3
641.6	117.9
641.8	116.7
642.0	115.8
642.2	114.3
642.4	113.0
642.6	116.4
642.8	115.1
643.0	112.9
643.2	110.6
643.4	110.8
643.6	108.7
643.8	113.1
644.0	111.3
644.2	111.9
644.4	111.1
644.6	110.9
644.8	109.7
645.0	107.9
645.2	108.6
645.4	105.7
645.6	107.5
645.8	106.0
646.0	105.5
646.2	104.6
646.4	104.1
646.6	100.9
646.8	103.4
647.0	101.4
647.2	101.2
647.4	99.51
647.6	102.5
647.8	100.7
648.0	100.7
648.2	98.77
648.4	99.32
648.6	98.06
648.8	97.40
649.0	98.41
649.2	98.69
649.4	98.26
649.6	97.44
649.8	95.22
650.0	94.72
650.2	92.65
650.4	92.73
650.6	95.08
650.8	94.35
651.0	91.28
651.2	92.53
651.4	92.28
651.6	90.89
651.8	91.53
652.0	90.35
652.2	90.72
652.4	88.52
652.6	90.79
652.8	86.67
653.0	85.50
653.2	87.88
653.4	86.26
653.6	86.44
653.8	85.75
654.0	83.93
654.2	85.22
654.4	84.59
654.6	83.17
654.8	84.21
655.0	83.77
655.2	83.54
655.4	83.83
655.6	81.41
655.8	80.41
656.0	79.62
656.2	80.25
656.4	80.71
656.6	80.36
656.8	77.36
657.0	79.85
657.2	77.14
657.4	80.49
657.6	78.90
657.8	76.96
658.0	76.24
658.2	75.58
658.4	75.49
658.6	73.97
658.8	73.86
659.0	76.43
659.2	73.32
659.4	73.35
659.6	71.69
659.8	72.84
660.0	72.66
660.2	72.26
660.4	71.34
660.6	70.01
660.8	69.30
661.0	69.15
661.2	69.74
661.4	70.93
661.6	69.82
661.8	69.25
662.0	67.42
662.2	68.72
662.4	68.58
662.6	66.40
662.8	67.49
663.0	66.10
663.2	65.91
663.4	66.72
663.6	64.42
663.8	66.47
664.0	67.37
664.2	65.28
664.4	64.06
664.6	63.99
664.8	64.66
665.0	64.19
665.2	63.03
665.4	62.33
665.6	63.39
665.8	60.36
666.0	60.77
666.2	62.56
666.4	60.59
666.6	60.05
666.8	59.63
667.0	60.30
667.2	59.98
667.4	59.71
667.6	58.56
667.8	58.97
668.0	56.86
668.2	57.89
668.4	57.42
668.6	58.18
668.8	56.22
669.0	55.61
669.2	55.45
669.4	54.61
669.6	54.56
669.8	54.52
670.0	55.20
670.2	54.34
670.4	55.22
670.6	53.76
670.8	53.63
671.0	53.30
671.2	53.23
671.4	52.37
671.6	53.29
671.8	52.23
672.0	50.65
672.2	52.68
672.4	52.18
672.6	50.87
672.8	51.10
673.0	52.02
673.2	49.88
673.4	50.04
673.6	49.98
673.8	49.08
674.0	49.39
674.2	48.77
674.4	47.45
674.6	47.93
674.8	48.01
675.0	48.70
675.2	47.39
675.4	47.03
675.6	46.83
675.8	46.75
676.0	46.61
676.2	46.23
676.4	45.02
676.6	43.90
676.8	45.20
677.0	45.24
677.2	44.84
677.4	44.28
677.6	43.37
677.8	43.86
678.0	44.10
678.2	45.10
678.4	43.71
678.6	43.51
678.8	41.89
679.0	40.92
679.2	40.99
679.4	42.74
679.6	41.01
679.8	39.94
680.0	38.77
680.2	40.09
680.4	40.39
680.6	39.76
680.8	38.55
681.0	40.31
681.2	39.58
681.4	39.68
681.6	39.16
681.8	37.93
682.0	38.38
682.2	39.02
682.4	39.14
682.6	38.84
682.8	37.39
683.0	36.80
683.2	37.08
683.4	37.68
683.6	37.26
683.8	36.36
684.0	36.06
684.2	35.80
684.4	35.76
684.6	35.74
684.8	35.60
685.0	33.10
685.2	34.53
685.4	35.15
685.6	34.02
685.8	33.62
686.0	33.44
686.2	33.33
686.4	33.78
686.6	34.13
686.8	34.30
687.0	34.20
687.2	32.39
687.4	30.27
687.6	31.46
687.8	31.47
688.0	31.51
688.2	31.68
688.4	31.07
688.6	30.97
688.8	29.83
689.0	29.29
689.2	30.78
689.4	30.07
689.6	29.60
689.8	29.31
690.0	29.79
690.2	29.56
690.4	29.56
690.6	28.05
690.8	28.74
691.0	28.00
691.2	28.57
691.4	28.75
691.6	28.41
691.8	28.79
692.0	27.72
692.2	27.01
692.4	25.51
692.6	27.52
692.8	26.56
693.0	26.82
693.2	27.72
693.4	27.97
693.6	25.71
693.8	24.82
694.0	25.30
694.2	23.79
694.4	25.74
694.6	25.49
694.8	24.71
695.0	25.50
695.2	24.94
695.4	24.59
695.6	24.59
695.8	25.10
696.0	23.91
696.2	24.39
696.4	23.67
696.6	22.64
696.8	23.81
697.0	23.16
697.2	22.93
697.4	23.14
697.6	23.00
697.8	22.60
698.0	22.46
698.2	22.45
698.4	22.42
698.6	21.43
698.8	22.57
699.0	21.59
699.2	22.95
699.4	22.46
699.6	21.20
699.8	21.26
700.0	19.60
