# Supplementary material for: Rolling circle amplification (RCA) -based biosensor system for the fluorescent detection of miR-129-2-3p miRNA
Source: PeerJ. 2022 Oct 24;10:e14257. doi: 10.7717/peerj.14257 (PMC9610657; doi:10.7717/peerj.14257)
Supplement: Supplemental Information 4 — The relationship between fluorescence intensity and ligation time (A), polymerization time (B), and the concentration of phi29 DNA polymerase (C) and dNTPs (D). F and F0 were the fluorescence intensity induced by target miRNA and Blank, respectively. The error bar was calculated from two independent experiments. [file peerj-10-14257-s004.zip › Raw for Fig2/raw for Fig2C/0.2U-1.TXT]

Data Points
nm	Data
500.0	16.77
500.2	16.62
500.4	15.27
500.6	17.06
500.8	16.73
501.0	16.48
501.2	17.19
501.4	16.46
501.6	16.86
501.8	16.48
502.0	16.27
502.2	16.53
502.4	16.68
502.6	16.15
502.8	15.73
503.0	16.52
503.2	16.80
503.4	16.94
503.6	16.64
503.8	17.77
504.0	17.36
504.2	17.77
504.4	16.91
504.6	16.97
504.8	17.10
505.0	17.34
505.2	17.34
505.4	17.76
505.6	17.59
505.8	17.91
506.0	18.66
506.2	19.45
506.4	18.88
506.6	19.33
506.8	19.32
507.0	20.10
507.2	19.93
507.4	19.54
507.6	20.71
507.8	21.06
508.0	20.81
508.2	21.85
508.4	22.64
508.6	22.18
508.8	22.71
509.0	23.48
509.2	23.41
509.4	22.92
509.6	23.29
509.8	25.15
510.0	25.10
510.2	25.31
510.4	26.28
510.6	27.95
510.8	27.28
511.0	28.09
511.2	27.88
511.4	29.32
511.6	29.20
511.8	29.73
512.0	31.28
512.2	31.34
512.4	32.80
512.6	33.44
512.8	34.42
513.0	33.58
513.2	36.31
513.4	36.75
513.6	36.05
513.8	37.52
514.0	38.06
514.2	39.77
514.4	40.33
514.6	40.36
514.8	42.46
515.0	41.73
515.2	44.18
515.4	44.73
515.6	45.61
515.8	47.06
516.0	48.55
516.2	48.60
516.4	50.28
516.6	51.90
516.8	52.64
517.0	53.26
517.2	55.67
517.4	56.39
517.6	58.66
517.8	58.59
518.0	61.49
518.2	60.10
518.4	63.03
518.6	64.27
518.8	65.91
519.0	68.08
519.2	68.45
519.4	70.47
519.6	69.85
519.8	73.47
520.0	73.58
520.2	76.26
520.4	81.75
520.6	78.39
520.8	83.70
521.0	85.86
521.2	85.53
521.4	88.68
521.6	89.76
521.8	93.33
522.0	94.66
522.2	95.05
522.4	102.0
522.6	102.9
522.8	105.7
523.0	106.0
523.2	105.2
523.4	113.9
523.6	113.6
523.8	113.1
524.0	117.3
524.2	119.7
524.4	123.3
524.6	123.6
524.8	125.7
525.0	130.0
525.2	132.7
525.4	135.0
525.6	136.9
525.8	138.5
526.0	142.0
526.2	145.4
526.4	147.8
526.6	149.9
526.8	152.6
527.0	152.2
527.2	159.6
527.4	158.2
527.6	161.6
527.8	166.0
528.0	161.8
528.2	167.9
528.4	172.4
528.6	172.3
528.8	173.4
529.0	180.0
529.2	180.5
529.4	182.4
529.6	187.3
529.8	190.2
530.0	190.5
530.2	194.1
530.4	196.1
530.6	199.2
530.8	201.7
531.0	199.9
531.2	204.0
531.4	210.2
531.6	211.9
531.8	212.7
532.0	217.8
532.2	218.5
532.4	220.5
532.6	226.1
532.8	226.4
533.0	231.0
533.2	233.2
533.4	239.6
533.6	234.5
533.8	235.9
534.0	239.0
534.2	245.6
534.4	244.8
534.6	250.3
534.8	252.7
535.0	254.5
535.2	259.3
535.4	259.5
535.6	262.6
535.8	263.1
536.0	264.4
536.2	270.3
536.4	270.7
536.6	276.5
536.8	279.6
537.0	280.0
537.2	284.0
537.4	282.7
537.6	286.2
537.8	288.9
538.0	292.2
538.2	294.2
538.4	297.2
538.6	297.6
538.8	300.7
539.0	306.4
539.2	305.5
539.4	303.9
539.6	314.8
539.8	310.1
540.0	315.0
540.2	315.1
540.4	323.2
540.6	320.7
540.8	322.7
541.0	324.5
541.2	328.1
541.4	330.6
541.6	335.9
541.8	333.1
542.0	333.4
542.2	341.4
542.4	343.1
542.6	347.4
542.8	343.9
543.0	348.0
543.2	350.5
543.4	354.3
543.6	356.8
543.8	356.3
544.0	362.8
544.2	360.7
544.4	365.6
544.6	364.3
544.8	368.0
545.0	372.6
545.2	370.5
545.4	372.5
545.6	370.4
545.8	377.9
546.0	378.5
546.2	381.0
546.4	383.3
546.6	384.4
546.8	391.9
547.0	388.8
547.2	387.6
547.4	393.5
547.6	394.2
547.8	397.8
548.0	396.2
548.2	397.7
548.4	403.0
548.6	399.3
548.8	403.1
549.0	407.1
549.2	404.4
549.4	409.5
549.6	410.7
549.8	418.6
550.0	415.0
550.2	416.5
550.4	420.6
550.6	419.2
550.8	420.5
551.0	419.6
551.2	421.1
551.4	422.9
551.6	428.0
551.8	426.3
552.0	424.9
552.2	425.3
552.4	428.0
552.6	430.4
552.8	429.9
553.0	428.3
553.2	429.4
553.4	432.7
553.6	433.7
553.8	435.4
554.0	435.6
554.2	440.7
554.4	438.3
554.6	431.1
554.8	437.3
555.0	436.5
555.2	438.8
555.4	437.3
555.6	440.9
555.8	443.6
556.0	442.0
556.2	443.6
556.4	443.8
556.6	443.5
556.8	448.8
557.0	446.3
557.2	441.7
557.4	443.0
557.6	450.2
557.8	445.4
558.0	445.6
558.2	445.5
558.4	444.2
558.6	447.4
558.8	449.2
559.0	446.5
559.2	449.6
559.4	451.1
559.6	449.8
559.8	450.4
560.0	450.7
560.2	451.0
560.4	452.6
560.6	452.6
560.8	453.7
561.0	451.0
561.2	449.9
561.4	456.7
561.6	455.6
561.8	453.1
562.0	450.9
562.2	453.0
562.4	447.4
562.6	452.9
562.8	452.1
563.0	455.4
563.2	451.0
563.4	450.1
563.6	450.3
563.8	453.2
564.0	451.1
564.2	448.1
564.4	447.3
564.6	448.1
564.8	449.8
565.0	450.9
565.2	451.7
565.4	450.7
565.6	449.3
565.8	454.3
566.0	447.4
566.2	447.6
566.4	448.4
566.6	450.4
566.8	446.3
567.0	444.8
567.2	447.7
567.4	447.9
567.6	445.8
567.8	448.6
568.0	449.4
568.2	445.5
568.4	444.2
568.6	449.3
568.8	441.5
569.0	448.5
569.2	440.4
569.4	444.7
569.6	447.2
569.8	442.4
570.0	446.6
570.2	445.9
570.4	445.1
570.6	438.1
570.8	443.7
571.0	441.6
571.2	442.6
571.4	440.9
571.6	441.6
571.8	441.4
572.0	438.2
572.2	437.2
572.4	443.1
572.6	434.5
572.8	435.8
573.0	433.2
573.2	439.2
573.4	435.0
573.6	440.0
573.8	436.3
574.0	435.9
574.2	432.0
574.4	435.8
574.6	438.0
574.8	434.5
575.0	430.5
575.2	433.8
575.4	431.9
575.6	430.7
575.8	429.6
576.0	428.2
576.2	423.6
576.4	423.0
576.6	426.0
576.8	427.2
577.0	426.6
577.2	426.0
577.4	425.9
577.6	418.1
577.8	424.2
578.0	422.3
578.2	417.5
578.4	416.7
578.6	423.4
578.8	413.4
579.0	414.8
579.2	416.4
579.4	416.3
579.6	417.7
579.8	410.6
580.0	408.2
580.2	408.2
580.4	414.0
580.6	409.6
580.8	409.2
581.0	404.3
581.2	406.1
581.4	407.9
581.6	401.7
581.8	402.0
582.0	401.6
582.2	404.2
582.4	405.8
582.6	399.1
582.8	395.6
583.0	394.8
583.2	397.0
583.4	394.8
583.6	394.7
583.8	391.0
584.0	394.6
584.2	393.1
584.4	389.8
584.6	392.1
584.8	390.0
585.0	389.2
585.2	388.5
585.4	391.1
585.6	387.4
585.8	387.2
586.0	385.5
586.2	382.6
586.4	382.4
586.6	379.4
586.8	381.8
587.0	375.7
587.2	378.6
587.4	371.7
587.6	374.4
587.8	370.3
588.0	372.8
588.2	370.8
588.4	370.7
588.6	368.0
588.8	365.2
589.0	368.0
589.2	371.1
589.4	365.7
589.6	362.1
589.8	365.4
590.0	362.9
590.2	357.8
590.4	359.4
590.6	359.8
590.8	360.3
591.0	361.5
591.2	356.7
591.4	354.6
591.6	356.0
591.8	353.1
592.0	353.8
592.2	352.4
592.4	352.5
592.6	349.3
592.8	348.4
593.0	351.8
593.2	349.5
593.4	347.8
593.6	348.7
593.8	347.6
594.0	343.6
594.2	351.7
594.4	344.5
594.6	342.0
594.8	343.0
595.0	338.8
595.2	344.1
595.4	341.5
595.6	340.6
595.8	338.6
596.0	342.5
596.2	339.9
596.4	337.6
596.6	336.7
596.8	337.2
597.0	339.1
597.2	335.9
597.4	331.7
597.6	333.4
597.8	331.2
598.0	335.2
598.2	332.7
598.4	328.9
598.6	333.0
598.8	330.9
599.0	325.5
599.2	324.6
599.4	328.1
599.6	324.5
599.8	320.8
600.0	323.7
600.2	324.0
600.4	320.5
600.6	323.4
600.8	322.8
601.0	321.2
601.2	318.8
601.4	318.5
601.6	317.6
601.8	316.1
602.0	317.9
602.2	312.3
602.4	313.1
602.6	315.1
602.8	313.7
603.0	314.5
603.2	312.1
603.4	312.6
603.6	310.7
603.8	310.2
604.0	311.6
604.2	312.4
604.4	306.1
604.6	305.2
604.8	306.5
605.0	306.0
605.2	302.9
605.4	304.7
605.6	302.6
605.8	304.4
606.0	300.4
606.2	302.8
606.4	302.5
606.6	299.7
606.8	302.0
607.0	303.3
607.2	296.4
607.4	297.1
607.6	296.1
607.8	297.4
608.0	294.6
608.2	291.3
608.4	293.2
608.6	297.5
608.8	294.0
609.0	293.1
609.2	292.9
609.4	292.1
609.6	287.8
609.8	291.4
610.0	290.0
610.2	288.7
610.4	288.8
610.6	288.6
610.8	287.3
611.0	285.0
611.2	286.9
611.4	286.1
611.6	282.8
611.8	284.4
612.0	281.2
612.2	285.6
612.4	280.1
612.6	279.0
612.8	282.5
613.0	278.1
613.2	281.4
613.4	277.3
613.6	276.7
613.8	279.4
614.0	275.1
614.2	278.9
614.4	277.1
614.6	275.9
614.8	273.2
615.0	275.2
615.2	271.9
615.4	269.3
615.6	272.4
615.8	272.1
616.0	266.6
616.2	269.4
616.4	264.5
616.6	266.8
616.8	266.0
617.0	267.4
617.2	269.2
617.4	265.4
617.6	266.1
617.8	263.3
618.0	263.2
618.2	261.0
618.4	260.5
618.6	258.4
618.8	261.1
619.0	257.0
619.2	255.4
619.4	254.5
619.6	252.2
619.8	253.9
620.0	252.5
620.2	251.6
620.4	251.6
620.6	252.2
620.8	249.5
621.0	249.4
621.2	250.3
621.4	252.1
621.6	248.1
621.8	245.8
622.0	243.2
622.2	243.3
622.4	243.6
622.6	243.9
622.8	242.2
623.0	241.3
623.2	238.0
623.4	239.2
623.6	238.4
623.8	239.6
624.0	236.4
624.2	236.9
624.4	235.7
624.6	235.0
624.8	231.1
625.0	229.2
625.2	230.3
625.4	231.8
625.6	231.0
625.8	231.7
626.0	228.4
626.2	225.7
626.4	226.2
626.6	224.2
626.8	229.1
627.0	223.2
627.2	224.0
627.4	219.3
627.6	217.4
627.8	220.2
628.0	218.1
628.2	219.3
628.4	218.5
628.6	213.6
628.8	211.9
629.0	210.8
629.2	213.7
629.4	208.4
629.6	211.9
629.8	211.5
630.0	209.3
630.2	207.8
630.4	204.9
630.6	204.2
630.8	206.2
631.0	204.1
631.2	201.4
631.4	202.6
631.6	203.2
631.8	199.9
632.0	201.5
632.2	200.1
632.4	198.9
632.6	200.3
632.8	197.3
633.0	194.5
633.2	194.8
633.4	193.4
633.6	195.3
633.8	192.9
634.0	192.3
634.2	190.5
634.4	193.2
634.6	190.0
634.8	190.9
635.0	187.3
635.2	188.6
635.4	184.6
635.6	184.8
635.8	185.9
636.0	185.3
636.2	180.9
636.4	181.8
636.6	180.1
636.8	179.5
637.0	177.9
637.2	176.3
637.4	180.1
637.6	176.6
637.8	178.3
638.0	176.2
638.2	178.3
638.4	173.6
638.6	173.9
638.8	170.7
639.0	172.4
639.2	171.3
639.4	171.4
639.6	171.5
639.8	168.4
640.0	167.7
640.2	168.0
640.4	166.7
640.6	163.5
640.8	164.6
641.0	160.8
641.2	164.8
641.4	161.0
641.6	157.7
641.8	160.0
642.0	161.5
642.2	160.0
642.4	159.3
642.6	156.4
642.8	158.2
643.0	157.3
643.2	153.7
643.4	153.6
643.6	154.8
643.8	153.1
644.0	151.3
644.2	153.4
644.4	151.9
644.6	151.4
644.8	151.6
645.0	149.4
645.2	146.1
645.4	146.6
645.6	144.1
645.8	143.9
646.0	145.0
646.2	141.6
646.4	143.3
646.6	140.6
646.8	139.8
647.0	140.6
647.2	139.3
647.4	140.3
647.6	137.9
647.8	138.9
648.0	137.6
648.2	136.9
648.4	136.9
648.6	136.5
648.8	136.4
649.0	134.0
649.2	135.0
649.4	134.5
649.6	134.2
649.8	134.9
650.0	130.8
650.2	131.8
650.4	131.4
650.6	127.9
650.8	125.1
651.0	127.7
651.2	126.9
651.4	129.6
651.6	126.8
651.8	127.8
652.0	125.5
652.2	124.5
652.4	125.6
652.6	124.6
652.8	120.9
653.0	122.7
653.2	118.8
653.4	120.1
653.6	121.4
653.8	117.6
654.0	120.0
654.2	117.0
654.4	119.1
654.6	117.1
654.8	116.9
655.0	116.9
655.2	114.3
655.4	114.6
655.6	114.0
655.8	114.0
656.0	111.9
656.2	112.6
656.4	110.5
656.6	110.9
656.8	111.5
657.0	108.0
657.2	107.5
657.4	108.7
657.6	108.3
657.8	107.4
658.0	109.1
658.2	107.3
658.4	106.1
658.6	103.7
658.8	104.9
659.0	103.0
659.2	102.8
659.4	103.6
659.6	100.8
659.8	100.8
660.0	101.0
660.2	102.6
660.4	101.6
660.6	99.52
660.8	98.54
661.0	97.34
661.2	98.92
661.4	96.44
661.6	95.69
661.8	97.54
662.0	96.17
662.2	93.45
662.4	95.85
662.6	94.67
662.8	92.50
663.0	92.06
663.2	93.19
663.4	93.05
663.6	90.17
663.8	89.55
664.0	88.98
664.2	89.21
664.4	90.60
664.6	91.47
664.8	87.62
665.0	89.45
665.2	88.53
665.4	87.44
665.6	84.79
665.8	84.72
666.0	82.77
666.2	83.48
666.4	84.72
666.6	83.34
666.8	82.43
667.0	81.21
667.2	81.78
667.4	80.67
667.6	80.08
667.8	81.15
668.0	78.56
668.2	81.85
668.4	78.12
668.6	77.97
668.8	76.13
669.0	77.89
669.2	76.15
669.4	76.66
669.6	76.90
669.8	75.39
670.0	74.67
670.2	73.66
670.4	73.67
670.6	72.37
670.8	71.77
671.0	71.69
671.2	71.12
671.4	71.42
671.6	71.10
671.8	69.53
672.0	69.59
672.2	70.33
672.4	68.87
672.6	68.55
672.8	68.15
673.0	66.98
673.2	68.45
673.4	69.44
673.6	66.56
673.8	67.09
674.0	66.20
674.2	66.48
674.4	64.37
674.6	65.17
674.8	65.21
675.0	63.82
675.2	62.91
675.4	63.21
675.6	63.41
675.8	62.36
676.0	63.36
676.2	61.61
676.4	61.89
676.6	61.93
676.8	59.94
677.0	61.06
677.2	60.48
677.4	59.66
677.6	59.38
677.8	58.05
678.0	61.18
678.2	58.50
678.4	57.94
678.6	56.69
678.8	57.25
679.0	55.45
679.2	56.62
679.4	56.30
679.6	57.99
679.8	55.54
680.0	55.55
680.2	54.34
680.4	54.73
680.6	54.38
680.8	53.60
681.0	54.49
681.2	53.62
681.4	53.18
681.6	51.37
681.8	53.30
682.0	50.74
682.2	51.04
682.4	51.24
682.6	50.39
682.8	50.40
683.0	50.98
683.2	49.92
683.4	50.14
683.6	49.70
683.8	48.88
684.0	47.38
684.2	48.03
684.4	48.68
684.6	47.43
684.8	48.78
685.0	47.25
685.2	48.46
685.4	46.66
685.6	47.00
685.8	46.23
686.0	46.02
686.2	44.75
686.4	44.33
686.6	45.12
686.8	44.59
687.0	44.07
687.2	43.72
687.4	43.05
687.6	42.79
687.8	42.45
688.0	43.31
688.2	43.02
688.4	41.93
688.6	41.51
688.8	41.01
689.0	42.11
689.2	39.78
689.4	40.66
689.6	39.30
689.8	40.18
690.0	39.75
690.2	40.45
690.4	39.31
690.6	39.30
690.8	37.46
691.0	39.01
691.2	37.63
691.4	39.30
691.6	38.40
691.8	37.63
692.0	37.79
692.2	38.49
692.4	37.61
692.6	36.88
692.8	35.65
693.0	35.47
693.2	35.79
693.4	35.95
693.6	35.69
693.8	35.91
694.0	34.40
694.2	33.96
694.4	33.48
694.6	33.18
694.8	33.01
695.0	33.79
695.2	33.28
695.4	33.88
695.6	33.32
695.8	32.95
696.0	31.69
696.2	32.75
696.4	32.24
696.6	32.10
696.8	31.23
697.0	30.58
697.2	31.64
697.4	30.30
697.6	31.10
697.8	29.79
698.0	30.48
698.2	29.49
698.4	29.62
698.6	30.06
698.8	29.54
699.0	28.60
699.2	29.83
699.4	29.63
699.6	29.39
699.8	28.49
700.0	29.21
