# Supplementary material for: Rolling circle amplification (RCA) -based biosensor system for the fluorescent detection of miR-129-2-3p miRNA
Source: PeerJ. 2022 Oct 24;10:e14257. doi: 10.7717/peerj.14257 (PMC9610657; doi:10.7717/peerj.14257)
Supplement: Supplemental Information 4 — The relationship between fluorescence intensity and ligation time (A), polymerization time (B), and the concentration of phi29 DNA polymerase (C) and dNTPs (D). F and F0 were the fluorescence intensity induced by target miRNA and Blank, respectively. The error bar was calculated from two independent experiments. [file peerj-10-14257-s004.zip › Raw for Fig2/raw for Fig2C/0.2U-2.TXT]

Data Points
nm	Data
500.0	6.822
500.2	7.093
500.4	7.176
500.6	6.718
500.8	7.111
501.0	7.546
501.2	7.413
501.4	8.038
501.6	7.728
501.8	7.737
502.0	7.850
502.2	7.399
502.4	8.600
502.6	7.850
502.8	8.228
503.0	8.628
503.2	8.912
503.4	8.986
503.6	9.109
503.8	9.128
504.0	9.761
504.2	9.222
504.4	9.674
504.6	9.430
504.8	10.07
505.0	10.11
505.2	9.923
505.4	10.23
505.6	10.22
505.8	11.03
506.0	12.14
506.2	10.98
506.4	11.04
506.6	11.59
506.8	11.82
507.0	12.61
507.2	13.51
507.4	13.53
507.6	13.04
507.8	14.21
508.0	14.63
508.2	14.46
508.4	15.45
508.6	15.85
508.8	14.84
509.0	15.96
509.2	15.74
509.4	16.86
509.6	16.94
509.8	18.21
510.0	18.06
510.2	19.09
510.4	18.60
510.6	20.68
510.8	19.26
511.0	21.01
511.2	21.90
511.4	22.47
511.6	22.95
511.8	22.96
512.0	24.33
512.2	24.67
512.4	25.11
512.6	26.36
512.8	28.31
513.0	27.72
513.2	28.59
513.4	28.84
513.6	28.31
513.8	30.04
514.0	31.53
514.2	31.36
514.4	33.39
514.6	33.07
514.8	35.67
515.0	35.36
515.2	36.72
515.4	37.96
515.6	39.58
515.8	41.08
516.0	40.62
516.2	42.74
516.4	43.87
516.6	44.93
516.8	45.93
517.0	49.75
517.2	48.79
517.4	50.82
517.6	51.93
517.8	55.16
518.0	54.29
518.2	55.05
518.4	58.00
518.6	60.03
518.8	62.12
519.0	61.67
519.2	62.84
519.4	64.25
519.6	66.90
519.8	68.65
520.0	70.81
520.2	72.36
520.4	74.98
520.6	75.24
520.8	79.01
521.0	76.33
521.2	83.87
521.4	84.83
521.6	88.33
521.8	88.93
522.0	90.38
522.2	93.82
522.4	94.45
522.6	97.09
522.8	98.15
523.0	100.5
523.2	101.1
523.4	106.1
523.6	109.5
523.8	112.6
524.0	112.7
524.2	115.5
524.4	121.0
524.6	119.3
524.8	123.3
525.0	127.1
525.2	128.5
525.4	130.4
525.6	132.4
525.8	136.2
526.0	140.0
526.2	143.4
526.4	141.3
526.6	147.7
526.8	150.4
527.0	151.3
527.2	154.6
527.4	157.6
527.6	157.8
527.8	161.1
528.0	162.3
528.2	166.3
528.4	168.9
528.6	172.3
528.8	174.1
529.0	175.6
529.2	178.1
529.4	182.2
529.6	183.6
529.8	187.4
530.0	187.9
530.2	188.6
530.4	190.9
530.6	194.9
530.8	198.7
531.0	198.0
531.2	202.4
531.4	205.1
531.6	208.1
531.8	207.8
532.0	212.6
532.2	214.1
532.4	219.2
532.6	218.6
532.8	220.5
533.0	218.8
533.2	227.1
533.4	227.0
533.6	231.2
533.8	233.5
534.0	235.4
534.2	234.9
534.4	236.7
534.6	239.1
534.8	242.6
535.0	245.5
535.2	248.1
535.4	252.5
535.6	252.3
535.8	255.0
536.0	255.1
536.2	261.2
536.4	260.9
536.6	261.7
536.8	262.5
537.0	267.0
537.2	266.0
537.4	271.6
537.6	270.7
537.8	276.0
538.0	275.8
538.2	277.7
538.4	278.2
538.6	281.0
538.8	285.1
539.0	285.8
539.2	284.6
539.4	288.6
539.6	295.5
539.8	293.4
540.0	298.1
540.2	294.9
540.4	296.0
540.6	298.1
540.8	300.7
541.0	300.4
541.2	305.1
541.4	302.3
541.6	309.6
541.8	308.5
542.0	308.6
542.2	309.9
542.4	311.8
542.6	316.2
542.8	313.8
543.0	314.5
543.2	319.5
543.4	312.8
543.6	320.9
543.8	322.6
544.0	320.3
544.2	322.9
544.4	323.3
544.6	325.6
544.8	326.3
545.0	332.5
545.2	327.8
545.4	331.2
545.6	337.7
545.8	340.8
546.0	339.2
546.2	343.3
546.4	339.5
546.6	347.7
546.8	343.8
547.0	347.6
547.2	353.0
547.4	349.2
547.6	358.7
547.8	355.4
548.0	361.8
548.2	368.6
548.4	368.8
548.6	370.5
548.8	374.9
549.0	384.6
549.2	384.0
549.4	387.6
549.6	388.2
549.8	392.5
550.0	398.2
550.2	405.9
550.4	408.2
550.6	411.9
550.8	419.7
551.0	426.3
551.2	431.6
551.4	430.9
551.6	441.8
551.8	443.9
552.0	448.2
552.2	455.3
552.4	459.5
552.6	463.9
552.8	471.1
553.0	469.6
553.2	475.4
553.4	479.1
553.6	486.0
553.8	483.0
554.0	485.8
554.2	487.8
554.4	495.7
554.6	496.8
554.8	500.6
555.0	499.0
555.2	496.2
555.4	499.4
555.6	507.6
555.8	509.6
556.0	509.7
556.2	513.3
556.4	507.7
556.6	513.5
556.8	511.3
557.0	507.6
557.2	507.7
557.4	508.9
557.6	514.5
557.8	507.3
558.0	510.5
558.2	504.5
558.4	502.4
558.6	503.8
558.8	501.0
559.0	499.7
559.2	500.5
559.4	494.5
559.6	500.1
559.8	495.6
560.0	490.2
560.2	495.3
560.4	488.7
560.6	485.6
560.8	493.6
561.0	490.4
561.2	484.5
561.4	488.2
561.6	491.3
561.8	493.0
562.0	483.9
562.2	484.6
562.4	490.1
562.6	484.3
562.8	490.2
563.0	487.8
563.2	492.8
563.4	486.7
563.6	492.4
563.8	496.2
564.0	492.1
564.2	492.2
564.4	494.6
564.6	502.5
564.8	499.2
565.0	502.2
565.2	504.2
565.4	502.9
565.6	503.1
565.8	505.8
566.0	505.8
566.2	512.2
566.4	510.6
566.6	512.8
566.8	511.3
567.0	512.3
567.2	518.2
567.4	513.9
567.6	516.2
567.8	522.7
568.0	527.0
568.2	526.8
568.4	526.3
568.6	524.3
568.8	534.6
569.0	528.7
569.2	533.6
569.4	529.9
569.6	533.5
569.8	530.3
570.0	532.8
570.2	535.7
570.4	529.9
570.6	536.4
570.8	534.0
571.0	528.9
571.2	530.8
571.4	524.5
571.6	533.2
571.8	527.4
572.0	525.8
572.2	526.9
572.4	527.0
572.6	523.5
572.8	524.5
573.0	517.9
573.2	520.6
573.4	518.9
573.6	511.1
573.8	512.3
574.0	507.7
574.2	506.1
574.4	504.2
574.6	499.9
574.8	494.9
575.0	489.1
575.2	489.7
575.4	486.9
575.6	483.7
575.8	484.1
576.0	472.7
576.2	472.1
576.4	468.7
576.6	461.8
576.8	459.9
577.0	456.2
577.2	459.8
577.4	447.1
577.6	445.5
577.8	440.2
578.0	437.6
578.2	429.6
578.4	428.7
578.6	426.8
578.8	416.4
579.0	414.4
579.2	411.6
579.4	413.0
579.6	407.7
579.8	403.5
580.0	397.7
580.2	395.2
580.4	383.9
580.6	384.7
580.8	381.0
581.0	379.6
581.2	375.1
581.4	370.4
581.6	367.9
581.8	364.6
582.0	357.1
582.2	354.6
582.4	354.4
582.6	352.0
582.8	348.9
583.0	346.6
583.2	340.1
583.4	338.9
583.6	334.4
583.8	335.7
584.0	332.1
584.2	328.1
584.4	325.3
584.6	321.4
584.8	319.8
585.0	324.2
585.2	321.2
585.4	316.6
585.6	318.3
585.8	313.6
586.0	309.1
586.2	309.3
586.4	299.9
586.6	302.0
586.8	304.2
587.0	301.2
587.2	298.2
587.4	299.4
587.6	295.2
587.8	294.6
588.0	294.9
588.2	292.1
588.4	290.1
588.6	290.1
588.8	287.2
589.0	286.5
589.2	286.0
589.4	288.1
589.6	285.2
589.8	280.9
590.0	285.2
590.2	279.4
590.4	276.9
590.6	277.1
590.8	276.0
591.0	273.1
591.2	274.7
591.4	275.4
591.6	273.0
591.8	273.6
592.0	276.0
592.2	273.4
592.4	270.4
592.6	268.8
592.8	266.1
593.0	266.2
593.2	270.0
593.4	268.4
593.6	265.3
593.8	261.8
594.0	265.2
594.2	261.3
594.4	259.1
594.6	263.3
594.8	263.3
595.0	260.9
595.2	256.9
595.4	256.5
595.6	258.0
595.8	254.6
596.0	260.8
596.2	252.1
596.4	254.7
596.6	252.0
596.8	252.9
597.0	253.1
597.2	252.0
597.4	251.1
597.6	250.5
597.8	251.0
598.0	246.5
598.2	248.1
598.4	247.2
598.6	249.0
598.8	246.2
599.0	244.5
599.2	242.5
599.4	246.6
599.6	244.6
599.8	244.0
600.0	242.3
600.2	242.2
600.4	241.9
600.6	240.0
600.8	237.5
601.0	240.7
601.2	234.5
601.4	238.1
601.6	234.1
601.8	240.7
602.0	237.9
602.2	235.5
602.4	239.2
602.6	232.3
602.8	234.6
603.0	231.9
603.2	238.5
603.4	234.8
603.6	232.3
603.8	233.2
604.0	228.1
604.2	226.9
604.4	230.5
604.6	226.8
604.8	229.6
605.0	227.1
605.2	224.8
605.4	225.3
605.6	227.7
605.8	226.9
606.0	221.6
606.2	222.8
606.4	221.7
606.6	218.5
606.8	222.2
607.0	221.0
607.2	221.4
607.4	218.7
607.6	217.7
607.8	216.0
608.0	219.9
608.2	217.1
608.4	217.4
608.6	217.6
608.8	216.7
609.0	211.1
609.2	214.4
609.4	211.5
609.6	212.9
609.8	211.5
610.0	210.0
610.2	209.4
610.4	210.9
610.6	211.0
610.8	211.4
611.0	208.9
611.2	206.6
611.4	205.5
611.6	206.6
611.8	205.3
612.0	206.6
612.2	206.2
612.4	203.1
612.6	205.5
612.8	205.1
613.0	199.2
613.2	199.5
613.4	198.7
613.6	201.5
613.8	199.0
614.0	201.4
614.2	198.6
614.4	195.2
614.6	194.6
614.8	195.7
615.0	193.6
615.2	195.9
615.4	191.4
615.6	196.2
615.8	193.8
616.0	191.1
616.2	190.6
616.4	192.7
616.6	191.9
616.8	190.1
617.0	189.9
617.2	189.8
617.4	190.8
617.6	185.4
617.8	185.5
618.0	186.3
618.2	187.5
618.4	185.5
618.6	186.4
618.8	185.3
619.0	183.5
619.2	180.9
619.4	179.8
619.6	183.2
619.8	181.2
620.0	182.9
620.2	179.9
620.4	173.9
620.6	178.1
620.8	178.3
621.0	176.9
621.2	174.4
621.4	175.7
621.6	175.6
621.8	174.5
622.0	172.7
622.2	171.7
622.4	170.1
622.6	174.1
622.8	170.6
623.0	171.1
623.2	166.5
623.4	166.6
623.6	166.6
623.8	167.9
624.0	168.3
624.2	165.2
624.4	167.0
624.6	163.0
624.8	161.5
625.0	163.6
625.2	163.7
625.4	162.0
625.6	162.2
625.8	159.9
626.0	159.9
626.2	158.2
626.4	158.8
626.6	156.9
626.8	158.8
627.0	160.2
627.2	158.6
627.4	154.1
627.6	151.8
627.8	152.9
628.0	153.0
628.2	154.6
628.4	150.7
628.6	151.1
628.8	151.0
629.0	148.0
629.2	148.3
629.4	148.1
629.6	147.8
629.8	150.1
630.0	148.9
630.2	148.8
630.4	147.4
630.6	144.2
630.8	143.9
631.0	143.0
631.2	144.2
631.4	142.0
631.6	144.2
631.8	143.3
632.0	139.7
632.2	141.5
632.4	142.1
632.6	136.6
632.8	138.0
633.0	136.9
633.2	139.4
633.4	138.3
633.6	137.8
633.8	134.4
634.0	133.5
634.2	134.8
634.4	132.4
634.6	134.8
634.8	131.9
635.0	132.2
635.2	130.8
635.4	132.0
635.6	129.4
635.8	130.5
636.0	129.8
636.2	129.8
636.4	127.2
636.6	126.2
636.8	125.7
637.0	126.0
637.2	124.9
637.4	124.6
637.6	122.1
637.8	123.8
638.0	123.5
638.2	121.9
638.4	121.3
638.6	121.9
638.8	119.4
639.0	119.4
639.2	118.8
639.4	117.5
639.6	121.0
639.8	119.5
640.0	118.4
640.2	118.5
640.4	115.2
640.6	116.2
640.8	116.7
641.0	115.9
641.2	115.6
641.4	113.9
641.6	115.5
641.8	114.5
642.0	110.8
642.2	111.6
642.4	109.8
642.6	109.1
642.8	111.5
643.0	108.6
643.2	110.8
643.4	108.6
643.6	109.9
643.8	109.3
644.0	105.4
644.2	107.6
644.4	105.7
644.6	106.0
644.8	106.2
645.0	105.3
645.2	103.0
645.4	104.3
645.6	101.2
645.8	101.6
646.0	101.9
646.2	102.7
646.4	100.9
646.6	100.0
646.8	96.95
647.0	99.19
647.2	99.67
647.4	97.07
647.6	95.35
647.8	96.41
648.0	96.80
648.2	95.04
648.4	92.34
648.6	93.40
648.8	94.08
649.0	95.30
649.2	95.71
649.4	93.28
649.6	90.07
649.8	92.81
650.0	91.55
650.2	90.22
650.4	90.98
650.6	88.56
650.8	89.28
651.0	89.49
651.2	87.12
651.4	87.73
651.6	86.86
651.8	85.58
652.0	86.09
652.2	85.28
652.4	83.87
652.6	84.73
652.8	83.18
653.0	84.22
653.2	84.34
653.4	83.57
653.6	83.75
653.8	82.90
654.0	83.01
654.2	81.52
654.4	81.01
654.6	79.33
654.8	78.22
655.0	79.57
655.2	78.38
655.4	78.05
655.6	77.75
655.8	78.71
656.0	76.44
656.2	76.98
656.4	73.73
656.6	75.13
656.8	73.84
657.0	73.44
657.2	71.94
657.4	72.57
657.6	73.91
657.8	71.05
658.0	70.40
658.2	73.38
658.4	74.29
658.6	70.35
658.8	71.72
659.0	70.82
659.2	70.24
659.4	72.97
659.6	69.59
659.8	69.90
660.0	69.63
660.2	70.76
660.4	68.90
660.6	68.29
660.8	65.52
661.0	67.22
661.2	63.93
661.4	64.10
661.6	64.28
661.8	64.64
662.0	64.48
662.2	64.54
662.4	64.31
662.6	62.42
662.8	62.06
663.0	63.62
663.2	63.36
663.4	62.70
663.6	62.91
663.8	63.49
664.0	61.97
664.2	59.24
664.4	61.04
664.6	59.82
664.8	59.73
665.0	60.68
665.2	59.53
665.4	58.76
665.6	58.93
665.8	58.55
666.0	57.80
666.2	58.53
666.4	56.93
666.6	56.83
666.8	55.88
667.0	55.47
667.2	56.62
667.4	54.84
667.6	54.86
667.8	55.21
668.0	54.36
668.2	55.17
668.4	54.50
668.6	54.45
668.8	56.40
669.0	53.48
669.2	53.96
669.4	52.17
669.6	52.66
669.8	53.52
670.0	51.79
670.2	51.08
670.4	49.91
670.6	49.74
670.8	50.23
671.0	50.37
671.2	50.31
671.4	50.10
671.6	49.84
671.8	50.24
672.0	47.98
672.2	49.09
672.4	47.47
672.6	48.14
672.8	47.42
673.0	46.53
673.2	46.88
673.4	46.68
673.6	47.06
673.8	45.54
674.0	46.79
674.2	46.72
674.4	45.48
674.6	44.59
674.8	44.42
675.0	44.67
675.2	44.57
675.4	44.35
675.6	44.37
675.8	44.10
676.0	42.09
676.2	43.26
676.4	42.47
676.6	41.77
676.8	41.98
677.0	41.52
677.2	42.13
677.4	41.57
677.6	40.22
677.8	40.53
678.0	41.29
678.2	39.65
678.4	40.70
678.6	40.38
678.8	39.85
679.0	39.73
679.2	39.49
679.4	38.18
679.6	38.50
679.8	38.82
680.0	37.68
680.2	38.70
680.4	37.72
680.6	37.62
680.8	37.69
681.0	36.98
681.2	35.82
681.4	35.37
681.6	36.06
681.8	35.18
682.0	35.58
682.2	33.94
682.4	34.05
682.6	34.85
682.8	34.62
683.0	34.65
683.2	35.17
683.4	33.41
683.6	33.51
683.8	34.46
684.0	33.68
684.2	33.42
684.4	33.03
684.6	32.10
684.8	32.05
685.0	32.01
685.2	31.26
685.4	31.15
685.6	32.33
685.8	30.78
686.0	31.32
686.2	31.45
686.4	30.59
686.6	30.28
686.8	30.57
687.0	30.25
687.2	29.75
687.4	29.53
687.6	29.60
687.8	29.20
688.0	28.98
688.2	29.84
688.4	29.39
688.6	28.48
688.8	27.79
689.0	27.91
689.2	28.34
689.4	26.94
689.6	27.09
689.8	27.70
690.0	27.05
690.2	26.89
690.4	26.42
690.6	26.68
690.8	25.67
691.0	26.35
691.2	26.42
691.4	25.78
691.6	26.08
691.8	25.38
692.0	26.42
692.2	24.61
692.4	24.84
692.6	24.64
692.8	23.56
693.0	23.99
693.2	25.06
693.4	24.06
693.6	23.43
693.8	23.21
694.0	22.98
694.2	22.37
694.4	23.14
694.6	23.35
694.8	24.14
695.0	24.00
695.2	23.66
695.4	22.44
695.6	22.36
695.8	22.09
696.0	23.12
696.2	21.82
696.4	22.23
696.6	21.38
696.8	21.84
697.0	21.70
697.2	20.38
697.4	21.88
697.6	21.64
697.8	22.12
698.0	20.81
698.2	21.51
698.4	20.15
698.6	20.29
698.8	20.83
699.0	20.76
699.2	20.10
699.4	20.03
699.6	19.94
699.8	19.40
700.0	20.75
