# Supplementary material for: Rolling circle amplification (RCA) -based biosensor system for the fluorescent detection of miR-129-2-3p miRNA
Source: PeerJ. 2022 Oct 24;10:e14257. doi: 10.7717/peerj.14257 (PMC9610657; doi:10.7717/peerj.14257)
Supplement: Supplemental Information 4 — The relationship between fluorescence intensity and ligation time (A), polymerization time (B), and the concentration of phi29 DNA polymerase (C) and dNTPs (D). F and F0 were the fluorescence intensity induced by target miRNA and Blank, respectively. The error bar was calculated from two independent experiments. [file peerj-10-14257-s004.zip › Raw for Fig2/raw for Fig2C/0.4U-1.TXT]

Data Points
nm	Data
500	6.596
500.2	6.867
500.4	6.95
500.6	6.492
500.8	6.885
501	7.32
501.2	7.187
501.4	7.812
501.6	7.502
501.8	7.511
502	7.624
502.2	7.173
502.4	8.374
502.6	7.624
502.8	8.002
503	8.402
503.2	8.686
503.4	8.76
503.6	8.883
503.8	8.902
504	9.535
504.2	8.996
504.4	9.448
504.6	9.204
504.8	9.91
505	9.95
505.2	9.763
505.4	10.07
505.6	10.06
505.8	10.87
506	11.98
506.2	10.82
506.4	10.88
506.6	11.43
506.8	11.66
507	12.45
507.2	13.35
507.4	13.37
507.6	12.88
507.8	14.05
508	14.47
508.2	14.3
508.4	15.29
508.6	15.69
508.8	14.68
509	15.8
509.2	15.58
509.4	16.7
509.6	16.78
509.8	18.05
510	17.9
510.2	18.93
510.4	18.44
510.6	20.52
510.8	19.1
511	19.01
511.2	19.9
511.4	20.47
511.6	20.95
511.8	20.96
512	22.33
512.2	21.07
512.4	21.51
512.6	22.76
512.8	24.71
513	24.12
513.2	24.99
513.4	25.24
513.6	24.71
513.8	26.44
514	27.93
514.2	27.76
514.4	29.79
514.6	29.47
514.8	32.07
515	31.76
515.2	33.12
515.4	34.36
515.6	35.98
515.8	37.48
516	37.02
516.2	39.14
516.4	40.27
516.6	41.33
516.8	42.33
517	46.15
517.2	45.19
517.4	47.22
517.6	48.33
517.8	51.56
518	50.69
518.2	51.45
518.4	53.7
518.6	55.73
518.8	57.82
519	57.37
519.2	58.54
519.4	59.95
519.6	62.6
519.8	64.35
520	66.51
520.2	68.06
520.4	70.68
520.6	70.94
520.8	74.71
521	72.03
521.2	79.57
521.4	80.53
521.6	84.03
521.8	84.63
522	86.08
522.2	89.52
522.4	90.15
522.6	92.79
522.8	93.85
523	96.2
523.2	96.8
523.4	101.8
523.6	104.7
523.8	107.8
524	107.9
524.2	110.7
524.4	116.2
524.6	114.5
524.8	118.5
525	122.3
525.2	123.7
525.4	125.6
525.6	127.6
525.8	131.4
526	135.2
526.2	138.6
526.4	136.5
526.6	142.9
526.8	145.6
527	144.5
527.2	147.8
527.4	150.8
527.6	151
527.8	154.3
528	155.5
528.2	159.5
528.4	162.1
528.6	165.5
528.8	167.3
529	168.8
529.2	171.3
529.4	175.4
529.6	176.8
529.8	180.6
530	181.1
530.2	181.8
530.4	184.1
530.6	188.1
530.8	191.9
531	191.2
531.2	195.6
531.4	198.3
531.6	201.3
531.8	201
532	205.8
532.2	207.3
532.4	212.4
532.6	211.8
532.8	213.7
533	212
533.2	220.3
533.4	220.2
533.6	224.4
533.8	226.7
534	228.6
534.2	228.1
534.4	229.9
534.6	232.3
534.8	234
535	236.9
535.2	239.5
535.4	243.9
535.6	243.7
535.8	246.4
536	246.5
536.2	252.6
536.4	252.3
536.6	253.1
536.8	253.9
537	258.4
537.2	257.4
537.4	263
537.6	262.1
537.8	267.4
538	267.2
538.2	269.1
538.4	269.6
538.6	272.4
538.8	276.5
539	277.2
539.2	276
539.4	280
539.6	286.9
539.8	284.8
540	289.5
540.2	286.3
540.4	287.4
540.6	289.5
540.8	289.9
541	289.6
541.2	294.3
541.4	291.5
541.6	298.8
541.8	297.7
542	297.8
542.2	299.1
542.4	301
542.6	305.4
542.8	303
543	303.7
543.2	308.7
543.4	302
543.6	310.1
543.8	311.8
544	309.5
544.2	312.1
544.4	312.5
544.6	314.8
544.8	315.5
545	321.7
545.2	317
545.4	320.4
545.6	326.9
545.8	330
546	328.4
546.2	332.5
546.4	328.7
546.6	335.7
546.8	331.8
547	335.6
547.2	341
547.4	337.2
547.6	346.7
547.8	343.4
548	349.8
548.2	356.6
548.4	356.8
548.6	358.5
548.8	362.9
549	372.6
549.2	372
549.4	375.6
549.6	376.2
549.8	380.5
550	384
550.2	392.9
550.4	395.2
550.6	398.9
550.8	406.7
551	413.3
551.2	418.6
551.4	417.9
551.6	428.8
551.8	430.9
552	435.2
552.2	442.3
552.4	446.5
552.6	450.9
552.8	458.1
553	456.6
553.2	462.4
553.4	466.1
553.6	473
553.8	470
554	472.8
554.2	474.8
554.4	482.7
554.6	483.8
554.8	487.6
555	486
555.2	483.2
555.4	486.4
555.6	494.6
555.8	496.6
556	496.7
556.2	500.3
556.4	494.7
556.6	500.5
556.8	498.3
557	494.6
557.2	494.7
557.4	495.9
557.6	501.5
557.8	494.3
558	497.5
558.2	491.5
558.4	489.4
558.6	490.8
558.8	488
559	486.7
559.2	487.5
559.4	481.5
559.6	487.1
559.8	482.6
560	477.2
560.2	482.3
560.4	475.7
560.6	472.6
560.8	480.6
561	477.4
561.2	471.5
561.4	475.2
561.6	478.3
561.8	480
562	470.9
562.2	471.6
562.4	477.1
562.6	471.3
562.8	477.2
563	474.8
563.2	479.8
563.4	474.9
563.6	480.6
563.8	484.4
564	480.3
564.2	480.4
564.4	482.8
564.6	490.7
564.8	487.4
565	490.4
565.2	492.4
565.4	491.1
565.6	491.3
565.8	494
566	494
566.2	500.4
566.4	498.8
566.6	501
566.8	499.5
567	500.5
567.2	506.4
567.4	502.1
567.6	504.4
567.8	510.9
568	515.2
568.2	515
568.4	514.5
568.6	512.5
568.8	522.8
569	516.9
569.2	521.8
569.4	518.1
569.6	521.7
569.8	518.5
570	521
570.2	523.9
570.4	518.1
570.6	524.6
570.8	522.2
571	517.1
571.2	519
571.4	512.7
571.6	521.4
571.8	515.6
572	514
572.2	515.1
572.4	515.2
572.6	511.7
572.8	512.7
573	506.1
573.2	508.8
573.4	507.1
573.6	499.3
573.8	500.5
574	495.9
574.2	494.3
574.4	492.4
574.6	488.1
574.8	483.1
575	477.3
575.2	477.9
575.4	475.1
575.6	471.9
575.8	472.3
576	460.9
576.2	460.3
576.4	456.9
576.6	450
576.8	448.1
577	444.4
577.2	448
577.4	435.3
577.6	433.7
577.8	428.4
578	425.8
578.2	417.8
578.4	416.9
578.6	415
578.8	404.6
579	402.6
579.2	399.8
579.4	401.2
579.6	395.9
579.8	391.7
580	385.9
580.2	383.4
580.4	372.1
580.6	372.9
580.8	369.2
581	367.8
581.2	363.3
581.4	358.6
581.6	356.1
581.8	352.8
582	345.3
582.2	342.8
582.4	342.6
582.6	340.2
582.8	337.1
583	334.8
583.2	328.3
583.4	327.1
583.6	322.6
583.8	323.9
584	320.3
584.2	316.3
584.4	313.5
584.6	309.6
584.8	308
585	312.4
585.2	309.4
585.4	304.8
585.6	306.5
585.8	301.8
586	297.3
586.2	297.5
586.4	288.1
586.6	290.2
586.8	292.4
587	289.4
587.2	286.4
587.4	287.6
587.6	283.4
587.8	282.8
588	283.1
588.2	280.3
588.4	278.3
588.6	278.3
588.8	275.4
589	274.7
589.2	274.2
589.4	276.3
589.6	273.4
589.8	269.1
590	273.4
590.2	267.6
590.4	265.1
590.6	265.3
590.8	264.2
591	261.3
591.2	262.9
591.4	263.6
591.6	261.2
591.8	261.8
592	264.2
592.2	261.6
592.4	258.6
592.6	257
592.8	254.3
593	254.4
593.2	258.2
593.4	256.6
593.6	253.5
593.8	250
594	253.4
594.2	249.5
594.4	247.3
594.6	251.5
594.8	251.5
595	249.1
595.2	245.1
595.4	244.7
595.6	246.2
595.8	242.8
596	249
596.2	240.3
596.4	242.9
596.6	240.2
596.8	241.1
597	241.3
597.2	240.2
597.4	239.3
597.6	238.7
597.8	239.2
598	234.7
598.2	236.3
598.4	235.4
598.6	237.2
598.8	234.4
599	232.7
599.2	230.7
599.4	234.8
599.6	232.8
599.8	232.2
600	230.5
600.2	230.4
600.4	230.1
600.6	228.2
600.8	225.7
601	228.9
601.2	222.7
601.4	226.3
601.6	222.3
601.8	228.9
602	226.1
602.2	223.7
602.4	227.4
602.6	220.5
602.8	222.8
603	220.1
603.2	226.7
603.4	223
603.6	220.5
603.8	221.4
604	216.3
604.2	215.1
604.4	218.7
604.6	215
604.8	217.8
605	215.3
605.2	213
605.4	213.5
605.6	215.9
605.8	215.1
606	209.8
606.2	211
606.4	209.9
606.6	206.7
606.8	210.4
607	209.2
607.2	209.6
607.4	206.9
607.6	205.9
607.8	204.2
608	208.1
608.2	205.3
608.4	205.6
608.6	205.8
608.8	204.9
609	199.3
609.2	202.6
609.4	199.7
609.6	201.1
609.8	199.7
610	198.2
610.2	197.6
610.4	199.1
610.6	199.2
610.8	199.6
611	197.1
611.2	194.8
611.4	193.7
611.6	194.8
611.8	193.5
612	194.8
612.2	194.4
612.4	191.3
612.6	193.7
612.8	193.3
613	187.4
613.2	187.7
613.4	186.9
613.6	189.7
613.8	187.2
614	189.6
614.2	186.8
614.4	183.4
614.6	182.8
614.8	183.9
615	181.8
615.2	184.1
615.4	179.6
615.6	184.4
615.8	182
616	179.3
616.2	178.8
616.4	180.9
616.6	180.1
616.8	178.3
617	178.1
617.2	178
617.4	179
617.6	173.6
617.8	173.7
618	174.5
618.2	175.7
618.4	173.7
618.6	174.6
618.8	173.5
619	171.7
619.2	169.1
619.4	168
619.6	171.4
619.8	169.4
620	171.1
620.2	168.1
620.4	162.1
620.6	166.3
620.8	166.5
621	165.1
621.2	162.6
621.4	163.9
621.6	163.8
621.8	162.7
622	160.9
622.2	159.9
622.4	158.3
622.6	162.3
622.8	158.8
623	159.3
623.2	154.7
623.4	154.8
623.6	154.8
623.8	156.1
624	156.5
624.2	153.4
624.4	155.2
624.6	151.2
624.8	149.7
625	151.8
625.2	151.9
625.4	150.2
625.6	150.4
625.8	148.1
626	148.1
626.2	146.4
626.4	147
626.6	145.1
626.8	147
627	148.4
627.2	146.8
627.4	142.3
627.6	140
627.8	141.1
628	141.2
628.2	142.8
628.4	138.9
628.6	139.3
628.8	139.2
629	136.2
629.2	136.5
629.4	136.3
629.6	136
629.8	138.3
630	137.1
630.2	137
630.4	135.6
630.6	132.4
630.8	132.1
631	131.2
631.2	132.4
631.4	130.2
631.6	132.4
631.8	131.5
632	127.9
632.2	129.7
632.4	130.3
632.6	124.8
632.8	126.2
633	125.1
633.2	127.6
633.4	126.5
633.6	126
633.8	122.6
634	121.7
634.2	123
634.4	120.6
634.6	123
634.8	120.1
635	120.4
635.2	119
635.4	120.2
635.6	117.6
635.8	118.7
636	118
636.2	118
636.4	115.4
636.6	114.4
636.8	113.9
637	114.2
637.2	113.1
637.4	112.8
637.6	110.3
637.8	112
638	111.7
638.2	110.1
638.4	109.5
638.6	110.1
638.8	107.6
639	107.6
639.2	107
639.4	105.7
639.6	109.2
639.8	107.7
640	106.6
640.2	106.7
640.4	103.4
640.6	104.4
640.8	104.9
641	104.1
641.2	103.8
641.4	102.1
641.6	103.7
641.8	102.7
642	99
642.2	101.6
642.4	99.8
642.6	99.1
642.8	101.5
643	98.6
643.2	100.8
643.4	98.6
643.6	99.9
643.8	99.3
644	95.4
644.2	97.6
644.4	95.7
644.6	96
644.8	96.2
645	95.3
645.2	93
645.4	94.3
645.6	91.2
645.8	91.6
646	91.9
646.2	92.7
646.4	90.9
646.6	90
646.8	86.95
647	92.59
647.2	93.07
647.4	90.47
647.6	88.75
647.8	89.81
648	90.2
648.2	88.44
648.4	85.74
648.6	86.8
648.8	87.48
649	88.7
649.2	89.11
649.4	86.68
649.6	83.47
649.8	86.21
650	84.95
650.2	83.62
650.4	84.38
650.6	81.96
650.8	82.68
651	82.89
651.2	80.52
651.4	81.13
651.6	80.26
651.8	78.98
652	79.49
652.2	78.68
652.4	77.27
652.6	78.13
652.8	76.58
653	77.62
653.2	77.74
653.4	76.97
653.6	77.15
653.8	76.3
654	76.41
654.2	74.92
654.4	74.41
654.6	72.73
654.8	71.62
655	72.97
655.2	71.78
655.4	71.45
655.6	71.15
655.8	72.11
656	69.84
656.2	70.38
656.4	67.13
656.6	68.53
656.8	67.24
657	66.84
657.2	65.34
657.4	65.97
657.6	67.31
657.8	64.45
658	63.8
658.2	66.78
658.4	67.69
658.6	63.75
658.8	65.12
659	64.22
659.2	63.64
659.4	66.37
659.6	62.99
659.8	63.3
660	63.03
660.2	64.16
660.4	62.3
660.6	61.69
660.8	58.92
661	60.62
661.2	57.33
661.4	57.5
661.6	57.68
661.8	58.04
662	57.88
662.2	57.94
662.4	57.71
662.6	55.82
662.8	55.46
663	57.02
663.2	56.76
663.4	56.1
663.6	56.31
663.8	56.89
664	55.37
664.2	52.64
664.4	54.44
664.6	53.22
664.8	53.13
665	54.08
665.2	52.93
665.4	52.16
665.6	52.33
665.8	51.95
666	51.2
666.2	51.93
666.4	50.33
666.6	50.23
666.8	49.28
667	48.87
667.2	50.02
667.4	48.24
667.6	48.26
667.8	48.61
668	47.76
668.2	48.57
668.4	47.9
668.6	47.85
668.8	49.8
669	46.88
669.2	47.36
669.4	45.57
669.6	46.06
669.8	46.92
670	45.19
670.2	44.48
670.4	43.31
670.6	43.14
670.8	43.63
671	43.77
671.2	43.71
671.4	43.5
671.6	43.24
671.8	43.64
672	41.38
672.2	42.49
672.4	40.87
672.6	41.54
672.8	40.82
673	39.93
673.2	40.28
673.4	40.08
673.6	40.46
673.8	38.94
674	40.19
674.2	40.12
674.4	38.88
674.6	37.99
674.8	37.82
675	38.07
675.2	37.97
675.4	37.75
675.6	37.77
675.8	37.5
676	35.49
676.2	36.66
676.4	35.87
676.6	35.17
676.8	35.38
677	34.92
677.2	35.53
677.4	34.97
677.6	33.62
677.8	33.93
678	34.69
678.2	33.05
678.4	34.1
678.6	33.78
678.8	33.25
679	33.13
679.2	32.89
679.4	31.58
679.6	31.9
679.8	32.22
680	31.08
680.2	32.1
680.4	31.12
680.6	31.02
680.8	31.09
681	30.38
681.2	29.22
681.4	28.77
681.6	29.46
681.8	28.58
682	28.98
682.2	27.34
682.4	27.45
682.6	28.25
682.8	28.02
683	28.05
683.2	28.57
683.4	26.81
683.6	26.91
683.8	27.86
684	27.08
684.2	26.82
684.4	26.43
684.6	25.5
684.8	25.45
685	25.41
685.2	24.66
685.4	24.55
685.6	25.73
685.8	24.18
686	24.72
686.2	24.85
686.4	23.99
686.6	23.68
686.8	23.97
687	23.65
687.2	23.15
687.4	22.93
687.6	23
687.8	22.6
688	22.38
688.2	23.24
688.4	22.79
688.6	21.88
688.8	21.19
689	21.31
689.2	21.74
689.4	20.34
689.6	20.49
689.8	21.1
690	20.45
690.2	20.29
690.4	19.82
690.6	20.08
690.8	19.07
691	19.75
691.2	19.82
691.4	19.18
691.6	19.48
691.8	18.78
692	19.82
692.2	18.01
692.4	18.24
692.6	18.04
692.8	16.96
693	17.39
693.2	18.46
693.4	17.46
693.6	16.83
693.8	16.61
694	16.38
694.2	15.77
694.4	16.54
694.6	16.75
694.8	17.54
695	17.4
695.2	17.06
695.4	15.84
695.6	15.76
695.8	15.49
696	16.52
696.2	15.22
696.4	15.63
696.6	14.78
696.8	15.24
697	15.1
697.2	13.78
697.4	15.28
697.6	15.04
697.8	15.52
698	14.21
698.2	14.91
698.4	13.55
698.6	13.69
698.8	14.23
699	14.16
699.2	13.5
699.4	13.43
699.6	13.34
699.8	12.8
700	14.15
