# Supplementary material for: Rolling circle amplification (RCA) -based biosensor system for the fluorescent detection of miR-129-2-3p miRNA
Source: PeerJ. 2022 Oct 24;10:e14257. doi: 10.7717/peerj.14257 (PMC9610657; doi:10.7717/peerj.14257)
Supplement: Supplemental Information 4 — The relationship between fluorescence intensity and ligation time (A), polymerization time (B), and the concentration of phi29 DNA polymerase (C) and dNTPs (D). F and F0 were the fluorescence intensity induced by target miRNA and Blank, respectively. The error bar was calculated from two independent experiments. [file peerj-10-14257-s004.zip › Raw for Fig2/raw for Fig2C/0.4U-2.TXT]

Data Points
nm	Data
500.0	17.05
500.2	16.95
500.4	16.69
500.6	17.38
500.8	17.08
501.0	18.32
501.2	16.95
501.4	16.48
501.6	16.32
501.8	16.70
502.0	16.47
502.2	16.30
502.4	17.46
502.6	16.74
502.8	16.00
503.0	17.11
503.2	17.92
503.4	17.93
503.6	17.88
503.8	17.40
504.0	16.75
504.2	17.06
504.4	17.65
504.6	17.83
504.8	17.68
505.0	17.79
505.2	18.21
505.4	17.60
505.6	17.32
505.8	19.13
506.0	19.10
506.2	18.60
506.4	18.18
506.6	19.50
506.8	18.91
507.0	20.02
507.2	19.78
507.4	20.04
507.6	20.30
507.8	20.21
508.0	20.63
508.2	22.59
508.4	22.98
508.6	21.45
508.8	23.64
509.0	23.01
509.2	23.61
509.4	23.26
509.6	23.68
509.8	23.73
510.0	24.93
510.2	25.15
510.4	26.08
510.6	27.72
510.8	27.81
511.0	28.17
511.2	28.17
511.4	28.86
511.6	31.55
511.8	29.92
512.0	30.85
512.2	32.18
512.4	32.69
512.6	32.67
512.8	33.24
513.0	33.22
513.2	34.74
513.4	34.93
513.6	36.66
513.8	36.21
514.0	38.77
514.2	39.45
514.4	39.90
514.6	41.13
514.8	40.85
515.0	40.81
515.2	43.03
515.4	44.01
515.6	45.93
515.8	45.61
516.0	47.29
516.2	48.80
516.4	51.42
516.6	49.98
516.8	51.06
517.0	52.78
517.2	52.98
517.4	54.85
517.6	55.66
517.8	58.03
518.0	58.87
518.2	59.61
518.4	59.06
518.6	61.37
518.8	63.26
519.0	65.61
519.2	63.96
519.4	68.84
519.6	67.36
519.8	69.64
520.0	71.74
520.2	75.18
520.4	75.83
520.6	76.22
520.8	78.65
521.0	78.18
521.2	82.10
521.4	83.07
521.6	86.78
521.8	89.38
522.0	89.08
522.2	93.19
522.4	93.01
522.6	98.24
522.8	97.54
523.0	100.1
523.2	101.8
523.4	101.3
523.6	107.5
523.8	110.4
524.0	113.8
524.2	111.1
524.4	115.3
524.6	114.7
524.8	119.9
525.0	121.0
525.2	123.1
525.4	126.1
525.6	129.2
525.8	131.8
526.0	131.0
526.2	134.8
526.4	136.4
526.6	137.8
526.8	139.9
527.0	142.6
527.2	148.1
527.4	147.5
527.6	150.3
527.8	156.4
528.0	157.1
528.2	155.7
528.4	158.9
528.6	162.0
528.8	164.2
529.0	165.9
529.2	166.2
529.4	173.7
529.6	170.9
529.8	176.7
530.0	178.7
530.2	179.8
530.4	182.4
530.6	184.4
530.8	190.3
531.0	191.0
531.2	192.4
531.4	196.8
531.6	194.9
531.8	200.5
532.0	201.7
532.2	205.1
532.4	204.5
532.6	209.1
532.8	209.1
533.0	213.7
533.2	219.6
533.4	219.3
533.6	221.4
533.8	223.2
534.0	225.5
534.2	226.3
534.4	229.2
534.6	232.6
534.8	233.6
535.0	237.7
535.2	239.3
535.4	244.7
535.6	243.7
535.8	247.7
536.0	249.6
536.2	250.2
536.4	252.1
536.6	253.8
536.8	259.6
537.0	259.9
537.2	263.4
537.4	264.4
537.6	268.3
537.8	271.0
538.0	270.3
538.2	274.8
538.4	273.5
538.6	276.5
538.8	278.5
539.0	284.7
539.2	281.3
539.4	285.3
539.6	286.4
539.8	290.7
540.0	293.4
540.2	288.8
540.4	293.0
540.6	294.5
540.8	298.5
541.0	299.3
541.2	302.5
541.4	307.6
541.6	310.1
541.8	309.2
542.0	310.7
542.2	310.6
542.4	313.8
542.6	316.4
542.8	321.6
543.0	323.5
543.2	318.9
543.4	326.6
543.6	327.1
543.8	328.4
544.0	329.8
544.2	333.3
544.4	339.0
544.6	332.9
544.8	339.5
545.0	340.4
545.2	341.9
545.4	342.7
545.6	347.9
545.8	345.5
546.0	348.6
546.2	349.8
546.4	353.1
546.6	350.7
546.8	354.1
547.0	359.7
547.2	359.8
547.4	358.7
547.6	359.0
547.8	359.8
548.0	362.7
548.2	365.7
548.4	366.6
548.6	372.1
548.8	371.2
549.0	369.2
549.2	371.4
549.4	371.7
549.6	374.0
549.8	379.6
550.0	384.0
550.2	380.9
550.4	381.3
550.6	381.8
550.8	381.4
551.0	384.4
551.2	387.9
551.4	390.8
551.6	387.8
551.8	391.8
552.0	391.5
552.2	392.3
552.4	392.4
552.6	397.2
552.8	398.0
553.0	395.1
553.2	397.6
553.4	404.1
553.6	400.5
553.8	400.8
554.0	405.6
554.2	405.6
554.4	405.5
554.6	403.4
554.8	405.9
555.0	410.4
555.2	410.1
555.4	411.4
555.6	413.3
555.8	409.7
556.0	411.4
556.2	416.7
556.4	415.2
556.6	414.7
556.8	419.7
557.0	420.6
557.2	415.3
557.4	415.0
557.6	421.3
557.8	418.6
558.0	423.7
558.2	421.2
558.4	424.8
558.6	424.1
558.8	422.9
559.0	421.6
559.2	420.4
559.4	423.3
559.6	426.3
559.8	425.3
560.0	424.1
560.2	419.1
560.4	422.8
560.6	424.6
560.8	427.8
561.0	424.8
561.2	424.3
561.4	425.9
561.6	425.4
561.8	426.7
562.0	430.2
562.2	426.4
562.4	424.9
562.6	432.4
562.8	432.4
563.0	428.5
563.2	429.9
563.4	429.3
563.6	427.1
563.8	426.6
564.0	429.6
564.2	426.4
564.4	428.0
564.6	429.1
564.8	431.7
565.0	425.3
565.2	424.1
565.4	431.2
565.6	427.3
565.8	425.7
566.0	428.5
566.2	429.2
566.4	430.7
566.6	425.4
566.8	426.8
567.0	429.6
567.2	425.2
567.4	426.9
567.6	420.2
567.8	424.3
568.0	419.1
568.2	423.0
568.4	424.0
568.6	423.8
568.8	422.3
569.0	418.8
569.2	423.4
569.4	424.6
569.6	422.3
569.8	421.8
570.0	422.8
570.2	424.3
570.4	418.5
570.6	419.8
570.8	419.6
571.0	416.5
571.2	418.3
571.4	416.0
571.6	417.6
571.8	413.2
572.0	415.4
572.2	413.9
572.4	409.0
572.6	414.7
572.8	413.7
573.0	411.8
573.2	412.1
573.4	408.2
573.6	410.0
573.8	413.7
574.0	409.2
574.2	401.4
574.4	407.8
574.6	407.8
574.8	407.4
575.0	408.6
575.2	407.6
575.4	404.1
575.6	402.7
575.8	401.9
576.0	406.3
576.2	402.8
576.4	399.8
576.6	397.2
576.8	400.1
577.0	401.0
577.2	400.9
577.4	396.2
577.6	397.9
577.8	397.2
578.0	396.5
578.2	394.3
578.4	395.4
578.6	393.6
578.8	395.0
579.0	393.7
579.2	391.2
579.4	391.0
579.6	384.0
579.8	389.7
580.0	388.9
580.2	385.9
580.4	387.2
580.6	389.1
580.8	387.4
581.0	390.4
581.2	387.1
581.4	380.1
581.6	387.0
581.8	384.3
582.0	384.4
582.2	381.5
582.4	381.1
582.6	378.0
582.8	376.1
583.0	375.0
583.2	377.2
583.4	374.9
583.6	374.8
583.8	379.7
584.0	374.8
584.2	375.1
584.4	370.7
584.6	374.5
584.8	377.5
585.0	368.4
585.2	369.8
585.4	374.6
585.6	370.7
585.8	370.3
586.0	364.3
586.2	370.4
586.4	370.3
586.6	370.1
586.8	366.5
587.0	364.1
587.2	363.3
587.4	362.3
587.6	363.0
587.8	357.2
588.0	360.2
588.2	362.5
588.4	357.5
588.6	360.3
588.8	360.1
589.0	359.1
589.2	358.1
589.4	353.1
589.6	355.8
589.8	358.9
590.0	355.4
590.2	352.1
590.4	354.8
590.6	357.3
590.8	351.7
591.0	348.7
591.2	350.6
591.4	348.0
591.6	351.3
591.8	347.3
592.0	346.5
592.2	347.4
592.4	349.9
592.6	350.0
592.8	347.7
593.0	345.6
593.2	342.4
593.4	342.3
593.6	342.5
593.8	341.4
594.0	343.8
594.2	342.5
594.4	341.7
594.6	338.9
594.8	340.8
595.0	335.2
595.2	339.2
595.4	337.4
595.6	335.1
595.8	336.4
596.0	338.4
596.2	334.1
596.4	336.8
596.6	326.7
596.8	331.2
597.0	331.9
597.2	330.5
597.4	327.4
597.6	329.8
597.8	324.4
598.0	331.2
598.2	327.2
598.4	328.0
598.6	326.4
598.8	326.6
599.0	325.2
599.2	325.9
599.4	320.6
599.6	321.4
599.8	321.4
600.0	322.2
600.2	321.7
600.4	321.5
600.6	319.2
600.8	320.0
601.0	314.9
601.2	316.3
601.4	318.1
601.6	321.1
601.8	314.3
602.0	313.6
602.2	314.5
602.4	316.2
602.6	312.0
602.8	313.4
603.0	311.3
603.2	308.5
603.4	313.0
603.6	311.5
603.8	310.0
604.0	307.1
604.2	308.9
604.4	305.0
604.6	305.3
604.8	305.2
605.0	300.2
605.2	302.5
605.4	302.6
605.6	302.2
605.8	304.9
606.0	300.3
606.2	303.7
606.4	299.8
606.6	300.6
606.8	301.9
607.0	297.1
607.2	294.7
607.4	294.5
607.6	297.9
607.8	302.5
608.0	295.6
608.2	292.2
608.4	294.5
608.6	290.0
608.8	291.2
609.0	293.2
609.2	290.7
609.4	291.0
609.6	288.7
609.8	286.1
610.0	288.8
610.2	287.9
610.4	286.4
610.6	285.2
610.8	282.1
611.0	282.9
611.2	283.2
611.4	281.3
611.6	278.6
611.8	278.5
612.0	280.9
612.2	280.3
612.4	278.6
612.6	277.3
612.8	275.8
613.0	275.3
613.2	275.7
613.4	274.1
613.6	272.7
613.8	270.7
614.0	272.6
614.2	270.9
614.4	269.1
614.6	271.6
614.8	268.9
615.0	266.2
615.2	266.0
615.4	265.7
615.6	263.3
615.8	262.3
616.0	265.2
616.2	260.4
616.4	259.3
616.6	261.3
616.8	261.0
617.0	258.1
617.2	258.8
617.4	260.1
617.6	259.0
617.8	252.7
618.0	258.3
618.2	254.1
618.4	255.2
618.6	254.4
618.8	253.4
619.0	249.9
619.2	251.6
619.4	248.1
619.6	247.6
619.8	251.1
620.0	249.3
620.2	248.6
620.4	244.6
620.6	243.3
620.8	237.7
621.0	241.8
621.2	242.2
621.4	241.2
621.6	243.6
621.8	239.9
622.0	241.9
622.2	237.5
622.4	236.1
622.6	238.7
622.8	232.8
623.0	231.7
623.2	232.6
623.4	231.4
623.6	231.5
623.8	230.1
624.0	232.3
624.2	229.2
624.4	229.3
624.6	227.9
624.8	226.7
625.0	224.0
625.2	227.4
625.4	220.1
625.6	220.9
625.8	223.7
626.0	220.3
626.2	224.4
626.4	217.8
626.6	213.9
626.8	215.6
627.0	216.9
627.2	216.8
627.4	216.0
627.6	214.2
627.8	209.2
628.0	211.0
628.2	212.6
628.4	209.6
628.6	211.5
628.8	209.1
629.0	210.1
629.2	207.9
629.4	205.3
629.6	205.0
629.8	202.9
630.0	205.1
630.2	202.1
630.4	203.3
630.6	200.8
630.8	199.3
631.0	201.0
631.2	202.0
631.4	200.8
631.6	199.1
631.8	197.0
632.0	194.8
632.2	195.0
632.4	191.6
632.6	193.0
632.8	192.9
633.0	190.2
633.2	189.8
633.4	189.5
633.6	187.7
633.8	189.0
634.0	186.0
634.2	186.7
634.4	188.0
634.6	188.0
634.8	183.5
635.0	184.7
635.2	183.1
635.4	181.4
635.6	184.1
635.8	182.4
636.0	181.0
636.2	179.1
636.4	182.3
636.6	180.2
636.8	175.3
637.0	176.5
637.2	173.7
637.4	174.9
637.6	175.1
637.8	174.6
638.0	172.5
638.2	174.3
638.4	169.2
638.6	169.6
638.8	167.0
639.0	171.0
639.2	168.1
639.4	169.3
639.6	164.9
639.8	165.5
640.0	168.1
640.2	165.0
640.4	161.8
640.6	164.0
640.8	162.0
641.0	160.2
641.2	161.7
641.4	160.2
641.6	159.7
641.8	157.3
642.0	158.9
642.2	155.3
642.4	156.2
642.6	156.3
642.8	155.3
643.0	154.9
643.2	153.1
643.4	153.7
643.6	151.2
643.8	150.9
644.0	148.9
644.2	148.6
644.4	149.5
644.6	148.8
644.8	150.5
645.0	151.0
645.2	149.7
645.4	147.9
645.6	146.6
645.8	142.4
646.0	142.9
646.2	141.9
646.4	142.1
646.6	138.4
646.8	140.3
647.0	141.9
647.2	137.6
647.4	140.7
647.6	137.6
647.8	139.0
648.0	136.9
648.2	137.6
648.4	138.0
648.6	133.5
648.8	134.3
649.0	133.8
649.2	132.3
649.4	132.5
649.6	128.1
649.8	131.0
650.0	129.6
650.2	130.0
650.4	129.5
650.6	126.5
650.8	127.3
651.0	124.6
651.2	121.9
651.4	124.7
651.6	124.3
651.8	123.8
652.0	122.7
652.2	123.9
652.4	121.4
652.6	121.6
652.8	121.0
653.0	121.3
653.2	121.0
653.4	119.7
653.6	119.0
653.8	117.7
654.0	119.0
654.2	115.6
654.4	114.3
654.6	115.9
654.8	118.4
655.0	115.5
655.2	112.4
655.4	114.7
655.6	111.7
655.8	113.0
656.0	110.3
656.2	110.2
656.4	112.5
656.6	110.6
656.8	110.1
657.0	109.0
657.2	107.7
657.4	109.6
657.6	106.1
657.8	107.0
658.0	103.2
658.2	106.7
658.4	103.7
658.6	103.7
658.8	103.0
659.0	101.6
659.2	104.1
659.4	104.2
659.6	103.4
659.8	98.23
660.0	98.59
660.2	98.68
660.4	98.80
660.6	97.12
660.8	97.96
661.0	99.55
661.2	97.15
661.4	96.14
661.6	94.78
661.8	94.24
662.0	95.37
662.2	93.67
662.4	93.54
662.6	92.30
662.8	91.88
663.0	91.42
663.2	88.70
663.4	88.97
663.6	90.23
663.8	87.36
664.0	86.55
664.2	88.30
664.4	87.84
664.6	88.62
664.8	85.81
665.0	86.76
665.2	84.83
665.4	84.49
665.6	85.76
665.8	85.16
666.0	82.50
666.2	83.32
666.4	82.17
666.6	82.61
666.8	84.28
667.0	81.50
667.2	80.75
667.4	80.43
667.6	77.77
667.8	78.65
668.0	78.71
668.2	78.75
668.4	76.55
668.6	77.17
668.8	77.34
669.0	76.81
669.2	76.72
669.4	75.47
669.6	74.04
669.8	72.36
670.0	75.14
670.2	71.50
670.4	72.33
670.6	72.70
670.8	70.58
671.0	71.16
671.2	70.59
671.4	68.97
671.6	70.35
671.8	68.74
672.0	69.81
672.2	69.67
672.4	66.50
672.6	68.57
672.8	67.07
673.0	67.17
673.2	66.91
673.4	65.92
673.6	67.42
673.8	67.19
674.0	64.34
674.2	65.09
674.4	64.39
674.6	63.53
674.8	64.83
675.0	63.51
675.2	63.63
675.4	61.99
675.6	61.68
675.8	62.29
676.0	60.12
676.2	60.67
676.4	61.84
676.6	60.22
676.8	61.68
677.0	60.13
677.2	61.33
677.4	60.85
677.6	58.20
677.8	58.98
678.0	59.12
678.2	57.37
678.4	58.34
678.6	56.48
678.8	57.22
679.0	56.60
679.2	56.95
679.4	55.21
679.6	57.08
679.8	54.81
680.0	54.95
680.2	53.38
680.4	53.54
680.6	52.57
680.8	52.81
681.0	53.41
681.2	52.86
681.4	53.97
681.6	51.98
681.8	52.11
682.0	52.31
682.2	51.54
682.4	51.17
682.6	51.05
682.8	49.33
683.0	50.22
683.2	48.97
683.4	48.52
683.6	47.71
683.8	48.06
684.0	47.65
684.2	47.53
684.4	45.91
684.6	47.94
684.8	47.64
685.0	45.09
685.2	46.05
685.4	46.50
685.6	46.24
685.8	45.99
686.0	45.93
686.2	45.28
686.4	44.14
686.6	43.98
686.8	45.28
687.0	43.95
687.2	44.78
687.4	43.02
687.6	43.03
687.8	42.92
688.0	42.48
688.2	42.89
688.4	40.86
688.6	41.18
688.8	41.04
689.0	40.17
689.2	41.26
689.4	40.15
689.6	39.87
689.8	40.24
690.0	39.76
690.2	39.49
690.4	39.21
690.6	39.34
690.8	37.93
691.0	37.17
691.2	38.71
691.4	38.24
691.6	37.63
691.8	38.15
692.0	37.77
692.2	36.58
692.4	35.95
692.6	36.73
692.8	36.56
693.0	37.24
693.2	35.72
693.4	34.63
693.6	36.20
693.8	35.12
694.0	34.34
694.2	34.73
694.4	34.29
694.6	34.57
694.8	34.05
695.0	34.40
695.2	34.61
695.4	33.06
695.6	32.66
695.8	33.85
696.0	32.00
696.2	30.90
696.4	31.68
696.6	31.82
696.8	32.63
697.0	31.23
697.2	31.24
697.4	30.04
697.6	30.80
697.8	31.26
698.0	31.53
698.2	29.53
698.4	30.44
698.6	30.93
698.8	28.99
699.0	29.41
699.2	28.90
699.4	28.70
699.6	29.24
699.8	28.10
700.0	28.44
