# Supplementary material for: Rolling circle amplification (RCA) -based biosensor system for the fluorescent detection of miR-129-2-3p miRNA
Source: PeerJ. 2022 Oct 24;10:e14257. doi: 10.7717/peerj.14257 (PMC9610657; doi:10.7717/peerj.14257)
Supplement: Supplemental Information 4 — The relationship between fluorescence intensity and ligation time (A), polymerization time (B), and the concentration of phi29 DNA polymerase (C) and dNTPs (D). F and F0 were the fluorescence intensity induced by target miRNA and Blank, respectively. The error bar was calculated from two independent experiments. [file peerj-10-14257-s004.zip › Raw for Fig2/raw for Fig2C/0.5U-1.TXT]

Data Points
nm	Data
500.0	11.66
500.2	11.77
500.4	12.23
500.6	11.37
500.8	12.23
501.0	12.13
501.2	12.25
501.4	13.05
501.6	12.27
501.8	13.21
502.0	12.15
502.2	12.59
502.4	12.44
502.6	12.44
502.8	12.25
503.0	12.40
503.2	13.43
503.4	13.71
503.6	13.38
503.8	13.52
504.0	13.84
504.2	13.49
504.4	14.02
504.6	13.93
504.8	13.99
505.0	13.68
505.2	15.13
505.4	14.60
505.6	14.86
505.8	14.80
506.0	15.10
506.2	16.07
506.4	16.05
506.6	16.08
506.8	16.14
507.0	16.43
507.2	16.20
507.4	17.16
507.6	17.58
507.8	17.51
508.0	18.62
508.2	19.25
508.4	18.62
508.6	18.86
508.8	19.79
509.0	20.18
509.2	20.48
509.4	20.72
509.6	21.45
509.8	22.35
510.0	22.63
510.2	23.40
510.4	23.24
510.6	24.04
510.8	24.13
511.0	24.84
511.2	25.39
511.4	26.51
511.6	26.72
511.8	27.99
512.0	28.80
512.2	30.29
512.4	29.55
512.6	31.12
512.8	31.26
513.0	31.41
513.2	31.29
513.4	33.74
513.6	33.28
513.8	35.14
514.0	36.93
514.2	35.33
514.4	37.87
514.6	38.62
514.8	39.07
515.0	39.21
515.2	40.14
515.4	42.50
515.6	43.72
515.8	45.05
516.0	46.08
516.2	47.73
516.4	48.71
516.6	50.61
516.8	50.80
517.0	51.86
517.2	54.03
517.4	54.74
517.6	53.63
517.8	58.22
518.0	58.20
518.2	58.16
518.4	59.82
518.6	63.81
518.8	62.95
519.0	65.40
519.2	67.74
519.4	67.15
519.6	69.61
519.8	71.16
520.0	73.08
520.2	76.17
520.4	75.72
520.6	78.99
520.8	81.11
521.0	82.67
521.2	84.73
521.4	85.31
521.6	87.26
521.8	91.68
522.0	93.73
522.2	96.56
522.4	98.92
522.6	101.8
522.8	101.8
523.0	106.6
523.2	107.2
523.4	111.5
523.6	114.0
523.8	113.0
524.0	118.0
524.2	120.9
524.4	124.6
524.6	123.6
524.8	125.8
525.0	128.7
525.2	130.5
525.4	134.7
525.6	137.6
525.8	139.5
526.0	143.7
526.2	145.2
526.4	144.1
526.6	148.9
526.8	152.5
527.0	157.3
527.2	157.4
527.4	158.2
527.6	160.1
527.8	164.6
528.0	166.6
528.2	169.0
528.4	174.7
528.6	177.5
528.8	178.3
529.0	179.6
529.2	183.4
529.4	185.5
529.6	185.7
529.8	193.0
530.0	192.1
530.2	195.9
530.4	196.9
530.6	200.7
530.8	201.4
531.0	205.4
531.2	207.9
531.4	207.8
531.6	212.3
531.8	213.8
532.0	217.0
532.2	220.1
532.4	222.6
532.6	223.3
532.8	225.9
533.0	231.5
533.2	235.3
533.4	233.9
533.6	239.0
533.8	238.7
534.0	241.0
534.2	243.6
534.4	244.6
534.6	248.8
534.8	250.7
535.0	254.9
535.2	255.1
535.4	255.2
535.6	262.7
535.8	264.4
536.0	266.5
536.2	266.4
536.4	268.2
536.6	274.0
536.8	275.0
537.0	280.0
537.2	278.3
537.4	279.7
537.6	281.0
537.8	285.4
538.0	288.0
538.2	292.2
538.4	292.0
538.6	292.6
538.8	296.3
539.0	300.1
539.2	303.0
539.4	304.8
539.6	302.0
539.8	304.7
540.0	307.6
540.2	311.0
540.4	310.3
540.6	310.6
540.8	314.3
541.0	322.5
541.2	319.9
541.4	326.2
541.6	319.1
541.8	324.8
542.0	322.5
542.2	327.1
542.4	330.7
542.6	335.7
542.8	332.8
543.0	332.9
543.2	336.9
543.4	334.3
543.6	336.2
543.8	341.3
544.0	343.3
544.2	347.5
544.4	350.5
544.6	345.5
544.8	348.8
545.0	352.0
545.2	355.6
545.4	354.8
545.6	355.6
545.8	357.6
546.0	357.0
546.2	360.1
546.4	360.1
546.6	364.2
546.8	369.0
547.0	369.5
547.2	366.8
547.4	366.7
547.6	371.1
547.8	374.7
548.0	373.5
548.2	370.8
548.4	374.9
548.6	378.1
548.8	382.0
549.0	382.2
549.2	387.4
549.4	383.7
549.6	384.1
549.8	384.5
550.0	390.8
550.2	390.3
550.4	394.6
550.6	391.8
550.8	392.1
551.0	394.5
551.2	397.3
551.4	395.4
551.6	392.8
551.8	399.2
552.0	398.6
552.2	398.3
552.4	400.4
552.6	402.6
552.8	401.8
553.0	400.8
553.2	406.3
553.4	402.6
553.6	402.6
553.8	404.1
554.0	405.5
554.2	411.4
554.4	410.2
554.6	409.5
554.8	407.9
555.0	411.1
555.2	408.7
555.4	413.2
555.6	416.6
555.8	413.3
556.0	409.7
556.2	413.8
556.4	417.1
556.6	414.7
556.8	414.8
557.0	412.1
557.2	414.4
557.4	412.0
557.6	414.5
557.8	417.8
558.0	417.2
558.2	416.4
558.4	414.3
558.6	413.7
558.8	413.0
559.0	419.5
559.2	417.4
559.4	416.4
559.6	415.3
559.8	418.3
560.0	419.6
560.2	415.4
560.4	419.4
560.6	413.9
560.8	416.3
561.0	414.4
561.2	414.1
561.4	413.7
561.6	415.8
561.8	414.2
562.0	413.7
562.2	417.2
562.4	415.6
562.6	416.4
562.8	415.9
563.0	415.5
563.2	415.0
563.4	409.0
563.6	414.3
563.8	412.1
564.0	411.4
564.2	411.9
564.4	411.7
564.6	408.4
564.8	416.3
565.0	410.0
565.2	412.9
565.4	409.7
565.6	408.4
565.8	408.3
566.0	408.5
566.2	411.2
566.4	414.7
566.6	408.8
566.8	405.5
567.0	405.4
567.2	406.3
567.4	404.7
567.6	411.2
567.8	405.5
568.0	403.6
568.2	408.2
568.4	403.9
568.6	402.4
568.8	402.2
569.0	401.9
569.2	402.2
569.4	400.3
569.6	397.1
569.8	401.9
570.0	401.8
570.2	397.8
570.4	399.0
570.6	399.2
570.8	398.0
571.0	398.0
571.2	396.0
571.4	392.5
571.6	396.9
571.8	393.5
572.0	394.4
572.2	392.7
572.4	391.7
572.6	396.8
572.8	393.8
573.0	387.7
573.2	389.9
573.4	388.2
573.6	388.0
573.8	383.8
574.0	388.6
574.2	387.3
574.4	384.5
574.6	384.0
574.8	382.3
575.0	385.0
575.2	379.1
575.4	381.7
575.6	384.7
575.8	386.0
576.0	375.3
576.2	375.9
576.4	380.3
576.6	376.6
576.8	378.7
577.0	372.7
577.2	375.9
577.4	373.4
577.6	374.3
577.8	375.4
578.0	370.7
578.2	373.9
578.4	370.3
578.6	367.3
578.8	370.9
579.0	364.5
579.2	365.1
579.4	365.3
579.6	363.0
579.8	366.9
580.0	360.9
