# Supplementary material for: Rolling circle amplification (RCA) -based biosensor system for the fluorescent detection of miR-129-2-3p miRNA
Source: PeerJ. 2022 Oct 24;10:e14257. doi: 10.7717/peerj.14257 (PMC9610657; doi:10.7717/peerj.14257)
Supplement: Supplemental Information 4 — The relationship between fluorescence intensity and ligation time (A), polymerization time (B), and the concentration of phi29 DNA polymerase (C) and dNTPs (D). F and F0 were the fluorescence intensity induced by target miRNA and Blank, respectively. The error bar was calculated from two independent experiments. [file peerj-10-14257-s004.zip › Raw for Fig2/raw for Fig2C/0.5U-2.TXT]

Data Points
nm	Data
500.0	7.186
500.2	6.831
500.4	8.114
500.6	7.136
500.8	7.242
501.0	7.535
501.2	7.376
501.4	7.422
501.6	8.363
501.8	7.541
502.0	8.477
502.2	7.495
502.4	7.915
502.6	8.008
502.8	7.885
503.0	8.757
503.2	8.520
503.4	8.853
503.6	9.230
503.8	8.836
504.0	9.319
504.2	9.376
504.4	9.356
504.6	10.03
504.8	10.10
505.0	9.679
505.2	10.19
505.4	10.20
505.6	10.53
505.8	10.85
506.0	11.52
506.2	11.19
506.4	11.59
506.6	11.25
506.8	11.67
507.0	12.03
507.2	12.84
507.4	12.95
507.6	12.43
507.8	13.87
508.0	13.98
508.2	14.50
508.4	14.60
508.6	15.15
508.8	15.50
509.0	15.53
509.2	15.82
509.4	16.55
509.6	16.29
509.8	16.49
510.0	17.55
510.2	18.11
510.4	18.47
510.6	19.72
510.8	19.99
511.0	20.41
511.2	20.43
511.4	21.96
511.6	22.09
511.8	22.11
512.0	23.45
512.2	23.12
512.4	25.35
512.6	25.69
512.8	25.91
513.0	26.31
513.2	27.46
513.4	27.25
513.6	29.49
513.8	30.21
514.0	31.29
514.2	31.67
514.4	32.48
514.6	34.05
514.8	34.65
515.0	36.15
515.2	36.49
515.4	36.87
515.6	38.43
515.8	39.71
516.0	41.90
516.2	43.12
516.4	43.31
516.6	44.36
516.8	46.42
517.0	47.57
517.2	49.89
517.4	50.48
517.6	51.71
517.8	53.06
518.0	53.96
518.2	55.04
518.4	58.49
518.6	58.94
518.8	60.70
519.0	61.02
519.2	62.73
519.4	65.71
519.6	67.48
519.8	68.91
520.0	69.43
520.2	73.67
520.4	74.39
520.6	75.44
520.8	79.45
521.0	80.38
521.2	83.35
521.4	85.30
521.6	86.63
521.8	92.23
522.0	92.36
522.2	94.65
522.4	97.70
522.6	102.7
522.8	105.1
523.0	105.1
523.2	107.0
523.4	111.3
523.6	114.7
523.8	116.0
524.0	119.1
524.2	119.3
524.4	123.1
524.6	127.4
524.8	133.0
525.0	133.8
525.2	135.4
525.4	138.2
525.6	141.0
525.8	143.6
526.0	147.8
526.2	149.9
526.4	153.9
526.6	154.4
526.8	157.2
527.0	162.0
527.2	164.1
527.4	166.7
527.6	170.3
527.8	174.6
528.0	173.3
528.2	180.6
528.4	179.6
528.6	184.3
528.8	185.7
529.0	188.8
529.2	193.5
529.4	193.5
529.6	196.1
529.8	203.7
530.0	204.9
530.2	205.9
530.4	210.2
530.6	215.6
530.8	216.0
531.0	220.6
531.2	223.6
531.4	227.3
531.6	229.3
531.8	231.7
532.0	235.8
532.2	234.7
532.4	240.9
532.6	240.5
532.8	247.0
533.0	249.2
533.2	251.0
533.4	256.0
533.6	253.9
533.8	258.2
534.0	264.9
534.2	264.4
534.4	266.8
534.6	270.9
534.8	273.3
535.0	269.7
535.2	277.8
535.4	278.9
535.6	280.8
535.8	282.1
536.0	285.0
536.2	287.6
536.4	287.2
536.6	291.7
536.8	294.4
537.0	299.5
537.2	298.8
537.4	303.7
537.6	301.7
537.8	305.4
538.0	309.0
538.2	309.7
538.4	309.7
538.6	310.3
538.8	317.3
539.0	315.8
539.2	319.3
539.4	320.5
539.6	327.6
539.8	323.4
540.0	324.7
540.2	327.3
540.4	328.0
540.6	332.2
540.8	328.8
541.0	333.6
541.2	336.0
541.4	335.9
541.6	334.5
541.8	341.5
542.0	340.7
542.2	340.5
542.4	345.4
542.6	346.5
542.8	348.2
543.0	349.7
543.2	344.8
543.4	351.1
543.6	349.9
543.8	355.6
544.0	348.9
544.2	354.2
544.4	359.7
544.6	357.9
544.8	357.4
545.0	359.5
545.2	360.6
545.4	363.2
545.6	360.0
545.8	363.7
546.0	368.5
546.2	362.6
546.4	361.6
546.6	369.3
546.8	370.0
547.0	368.5
547.2	370.1
547.4	367.7
547.6	368.5
547.8	365.9
548.0	367.9
548.2	371.6
548.4	378.3
548.6	374.0
548.8	375.6
549.0	371.8
549.2	373.6
549.4	378.6
549.6	376.7
549.8	375.8
550.0	378.3
550.2	374.2
550.4	380.5
550.6	380.8
550.8	380.6
551.0	381.0
551.2	382.2
551.4	379.3
551.6	381.5
551.8	381.2
552.0	382.3
552.2	386.3
552.4	384.3
552.6	383.0
552.8	382.1
553.0	381.9
553.2	383.0
553.4	387.8
553.6	387.0
553.8	383.3
554.0	385.4
554.2	383.6
554.4	386.9
554.6	383.8
554.8	385.4
555.0	388.9
555.2	386.4
555.4	383.5
555.6	383.5
555.8	380.5
556.0	382.7
556.2	383.8
556.4	385.6
556.6	384.1
556.8	386.4
557.0	381.5
557.2	382.0
557.4	384.2
557.6	379.5
557.8	380.7
558.0	384.3
558.2	378.5
558.4	380.5
558.6	375.3
558.8	379.0
559.0	380.3
559.2	379.4
559.4	377.0
559.6	381.0
559.8	379.4
560.0	373.6
560.2	377.3
560.4	376.4
560.6	372.3
560.8	371.4
561.0	375.1
561.2	372.2
561.4	373.1
561.6	368.1
561.8	365.0
562.0	368.9
562.2	365.1
562.4	365.0
562.6	360.9
562.8	366.3
563.0	362.2
563.2	362.5
563.4	360.0
563.6	361.3
563.8	354.7
564.0	357.8
564.2	359.5
564.4	357.0
564.6	355.3
564.8	359.3
565.0	353.2
565.2	352.5
565.4	347.2
565.6	346.2
565.8	345.7
566.0	345.0
566.2	344.8
566.4	345.8
566.6	349.5
566.8	341.1
567.0	343.4
567.2	339.8
567.4	336.6
567.6	339.0
567.8	336.7
568.0	334.5
568.2	333.9
568.4	332.2
568.6	333.4
568.8	327.0
569.0	327.2
569.2	324.8
569.4	323.9
569.6	321.6
569.8	327.6
570.0	320.9
570.2	317.8
570.4	318.8
570.6	320.1
570.8	315.7
571.0	312.9
571.2	312.6
571.4	310.1
571.6	310.3
571.8	307.9
572.0	304.6
572.2	305.7
572.4	304.8
572.6	301.6
572.8	301.9
573.0	303.2
573.2	297.3
573.4	298.3
573.6	294.2
573.8	291.1
574.0	293.8
574.2	291.0
574.4	291.2
574.6	283.7
574.8	287.4
575.0	287.9
575.2	284.3
575.4	285.1
575.6	280.3
575.8	275.7
576.0	278.1
576.2	276.7
576.4	277.3
576.6	271.7
576.8	274.0
577.0	265.2
577.2	270.7
577.4	272.3
577.6	267.5
577.8	267.7
578.0	263.4
578.2	266.2
578.4	262.4
578.6	259.5
578.8	258.9
579.0	257.5
579.2	256.8
579.4	255.6
579.6	255.6
579.8	251.2
580.0	252.0
580.2	249.8
580.4	248.0
580.6	249.3
580.8	245.6
581.0	242.5
581.2	246.8
581.4	244.0
581.6	244.9
581.8	242.6
582.0	238.6
582.2	237.9
582.4	237.1
582.6	237.0
582.8	240.2
583.0	233.4
583.2	232.8
583.4	232.1
583.6	230.6
583.8	227.0
584.0	225.3
584.2	228.0
584.4	226.8
584.6	223.5
584.8	222.8
585.0	223.8
585.2	220.5
585.4	223.2
585.6	218.7
585.8	218.7
586.0	218.0
586.2	216.2
586.4	216.4
586.6	218.8
586.8	214.1
587.0	215.2
587.2	211.0
587.4	210.0
587.6	209.5
587.8	208.3
588.0	205.2
588.2	205.6
588.4	207.1
588.6	203.4
588.8	205.7
589.0	204.8
589.2	203.8
589.4	199.1
589.6	198.4
589.8	201.8
590.0	201.8
590.2	199.5
590.4	197.6
590.6	197.2
590.8	197.4
591.0	194.7
591.2	193.7
591.4	189.8
591.6	191.5
591.8	188.8
592.0	192.2
592.2	188.5
592.4	188.1
592.6	188.8
592.8	184.9
593.0	188.6
593.2	184.1
593.4	185.8
593.6	186.3
593.8	184.0
594.0	181.5
594.2	182.0
594.4	182.0
594.6	180.2
594.8	178.4
595.0	179.5
595.2	176.8
595.4	180.0
595.6	172.9
595.8	176.4
596.0	177.3
596.2	172.1
596.4	174.6
596.6	175.1
596.8	170.5
597.0	172.0
597.2	171.6
597.4	171.9
597.6	171.2
597.8	169.5
598.0	169.3
598.2	166.7
598.4	168.4
598.6	167.6
598.8	165.1
599.0	164.2
599.2	161.9
599.4	161.7
599.6	162.9
599.8	159.2
600.0	161.4
600.2	160.5
600.4	162.6
600.6	159.5
600.8	157.4
601.0	159.5
601.2	158.6
601.4	154.8
601.6	154.9
601.8	157.7
602.0	155.9
602.2	154.6
602.4	153.6
602.6	154.6
602.8	154.2
603.0	151.5
603.2	151.9
603.4	151.6
603.6	151.9
603.8	149.6
604.0	145.9
604.2	149.8
604.4	145.9
604.6	146.5
604.8	148.7
605.0	147.0
605.2	144.0
605.4	144.9
605.6	147.4
605.8	141.6
606.0	143.6
606.2	142.1
606.4	143.7
606.6	143.3
606.8	142.0
607.0	138.9
607.2	138.3
607.4	139.8
607.6	136.7
607.8	138.6
608.0	135.0
608.2	136.3
608.4	136.3
608.6	136.7
608.8	137.5
609.0	134.9
609.2	133.0
609.4	134.3
609.6	132.5
609.8	131.6
610.0	134.2
610.2	130.2
610.4	130.4
610.6	128.4
610.8	130.9
611.0	129.6
611.2	127.6
611.4	129.4
611.6	125.9
611.8	127.1
612.0	126.4
612.2	127.4
612.4	125.1
612.6	124.3
612.8	127.5
613.0	125.3
613.2	123.6
613.4	122.3
613.6	122.0
613.8	121.0
614.0	122.9
614.2	120.3
614.4	121.1
614.6	120.1
614.8	118.0
615.0	118.7
615.2	119.9
615.4	117.7
615.6	116.9
615.8	117.4
616.0	118.6
616.2	115.4
616.4	115.4
616.6	112.7
616.8	114.1
617.0	113.4
617.2	116.7
617.4	111.4
617.6	111.6
617.8	110.8
618.0	111.6
618.2	112.3
618.4	110.4
618.6	108.0
618.8	108.1
619.0	108.3
619.2	106.1
619.4	105.3
619.6	107.6
619.8	106.5
620.0	106.8
620.2	105.1
620.4	102.8
620.6	103.2
620.8	105.3
621.0	105.5
621.2	103.5
621.4	102.0
621.6	101.3
621.8	101.2
622.0	100.5
622.2	101.3
622.4	100.5
622.6	102.5
622.8	98.10
623.0	100.2
623.2	97.93
623.4	99.41
623.6	98.41
623.8	99.94
624.0	97.64
624.2	95.91
624.4	94.97
624.6	93.02
624.8	92.29
625.0	95.32
625.2	92.42
625.4	92.41
625.6	93.57
625.8	94.17
626.0	93.00
626.2	91.53
626.4	91.10
626.6	90.81
626.8	92.33
627.0	89.37
627.2	89.08
627.4	89.41
627.6	89.61
627.8	85.39
628.0	86.66
628.2	86.33
628.4	85.64
628.6	85.75
628.8	86.69
629.0	85.47
629.2	84.77
629.4	84.00
629.6	82.31
629.8	83.05
630.0	82.33
630.2	81.30
630.4	83.25
630.6	80.31
630.8	79.40
631.0	81.14
631.2	80.61
631.4	81.19
631.6	80.69
631.8	79.64
632.0	78.37
632.2	76.55
632.4	76.54
632.6	76.47
632.8	78.72
633.0	77.10
633.2	77.83
633.4	74.98
633.6	74.84
633.8	74.30
634.0	72.42
634.2	73.51
634.4	73.97
634.6	74.40
634.8	72.20
635.0	72.29
635.2	71.40
635.4	73.08
635.6	71.73
635.8	71.50
636.0	71.00
636.2	72.36
636.4	69.95
636.6	70.79
636.8	70.54
637.0	69.40
637.2	68.48
637.4	69.90
637.6	68.56
637.8	68.68
638.0	67.09
638.2	68.71
638.4	68.17
638.6	64.17
638.8	66.92
639.0	66.13
639.2	65.74
639.4	65.47
639.6	65.35
639.8	66.34
640.0	64.64
640.2	64.29
640.4	64.00
640.6	63.89
640.8	63.37
641.0	63.80
641.2	60.36
641.4	63.31
641.6	61.42
641.8	62.70
642.0	61.27
642.2	60.55
642.4	61.95
642.6	61.77
642.8	59.98
643.0	61.05
643.2	59.56
643.4	59.13
643.6	59.06
643.8	59.01
644.0	58.69
644.2	56.78
644.4	59.55
644.6	58.26
644.8	57.62
645.0	58.14
645.2	57.01
645.4	56.59
645.6	57.94
645.8	57.33
646.0	56.13
646.2	55.79
646.4	56.03
646.6	55.76
646.8	54.43
647.0	54.37
647.2	53.35
647.4	54.25
647.6	53.75
647.8	53.04
648.0	54.49
648.2	52.83
648.4	51.80
648.6	52.67
648.8	52.93
649.0	50.95
649.2	52.44
649.4	51.66
649.6	51.43
649.8	50.16
650.0	51.62
650.2	49.86
650.4	50.13
650.6	49.97
650.8	50.80
651.0	50.29
651.2	48.79
651.4	48.69
651.6	47.40
651.8	49.08
652.0	47.69
652.2	48.01
652.4	47.47
652.6	47.98
652.8	46.64
653.0	47.12
653.2	47.30
653.4	46.99
653.6	46.17
653.8	46.32
654.0	44.60
654.2	45.28
654.4	45.08
654.6	46.02
654.8	44.59
655.0	45.02
655.2	44.55
655.4	43.75
655.6	44.62
655.8	43.50
656.0	42.89
656.2	43.47
656.4	43.14
656.6	42.79
656.8	42.49
657.0	42.82
657.2	41.15
657.4	40.68
657.6	41.17
657.8	40.42
658.0	41.08
658.2	41.87
658.4	39.01
658.6	39.92
658.8	40.07
659.0	40.19
659.2	38.84
659.4	40.25
659.6	39.79
659.8	38.38
660.0	38.96
660.2	39.37
660.4	38.80
660.6	38.49
660.8	37.99
661.0	37.81
661.2	36.74
661.4	37.08
661.6	36.87
661.8	37.43
662.0	36.29
662.2	36.98
662.4	37.23
662.6	36.62
662.8	34.73
663.0	35.18
663.2	36.78
663.4	34.01
663.6	36.03
663.8	34.51
664.0	32.96
664.2	36.12
664.4	34.33
664.6	34.73
664.8	32.32
665.0	33.06
665.2	33.31
665.4	32.68
665.6	32.96
665.8	32.63
666.0	32.65
666.2	32.71
666.4	31.89
666.6	32.18
666.8	32.99
667.0	32.13
667.2	31.78
667.4	30.77
667.6	30.74
667.8	30.99
668.0	30.03
668.2	31.36
668.4	30.77
668.6	30.04
668.8	30.95
669.0	30.05
669.2	30.32
669.4	28.95
669.6	29.38
669.8	29.46
670.0	29.39
670.2	29.34
670.4	28.62
670.6	28.73
670.8	28.84
671.0	28.12
671.2	27.37
671.4	27.73
671.6	27.15
671.8	27.30
672.0	27.35
672.2	26.23
672.4	27.24
672.6	26.39
672.8	27.05
673.0	26.52
673.2	26.67
673.4	26.16
673.6	26.57
673.8	25.92
674.0	26.72
674.2	25.96
674.4	25.15
674.6	26.16
674.8	25.20
675.0	24.84
675.2	24.24
675.4	25.58
675.6	25.00
675.8	23.68
676.0	24.17
676.2	26.03
676.4	23.71
676.6	23.16
676.8	23.96
677.0	23.10
677.2	22.84
677.4	23.00
677.6	23.44
677.8	23.41
678.0	22.64
678.2	22.23
678.4	22.87
678.6	21.67
678.8	22.93
679.0	22.41
679.2	21.54
679.4	21.58
679.6	22.65
679.8	21.96
680.0	22.72
680.2	20.94
680.4	20.22
680.6	20.92
680.8	20.41
681.0	20.75
681.2	21.13
681.4	20.55
681.6	20.70
681.8	20.69
682.0	21.04
682.2	19.99
682.4	20.08
682.6	19.41
682.8	19.38
683.0	19.56
683.2	19.80
683.4	19.84
683.6	18.68
683.8	19.14
684.0	19.13
684.2	18.84
684.4	17.96
684.6	19.10
684.8	18.68
685.0	18.05
685.2	18.40
685.4	18.22
685.6	17.94
685.8	17.23
686.0	17.63
686.2	16.85
686.4	17.18
686.6	17.52
686.8	16.41
687.0	16.86
687.2	16.78
687.4	17.22
687.6	16.89
687.8	16.21
688.0	17.13
688.2	16.70
688.4	16.99
688.6	16.83
688.8	16.14
689.0	16.86
689.2	16.15
689.4	17.22
689.6	16.04
689.8	15.57
690.0	15.92
690.2	15.39
690.4	14.92
690.6	15.38
690.8	14.95
691.0	14.52
691.2	15.22
691.4	15.29
691.6	14.26
691.8	14.95
692.0	14.68
692.2	14.63
692.4	14.27
692.6	14.44
692.8	14.15
693.0	14.24
693.2	14.05
693.4	14.17
693.6	14.34
693.8	13.96
694.0	13.40
694.2	13.54
694.4	13.53
694.6	14.00
694.8	13.50
695.0	13.09
695.2	13.50
695.4	13.07
695.6	12.83
695.8	13.40
696.0	13.11
696.2	12.99
696.4	11.87
696.6	13.03
696.8	12.78
697.0	12.38
697.2	12.77
697.4	12.32
697.6	12.34
697.8	12.30
698.0	12.17
698.2	11.74
698.4	12.13
698.6	11.17
698.8	11.03
699.0	11.94
699.2	11.50
699.4	12.08
699.6	11.71
699.8	11.56
700.0	11.39
