# Supplementary material for: Rolling circle amplification (RCA) -based biosensor system for the fluorescent detection of miR-129-2-3p miRNA
Source: PeerJ. 2022 Oct 24;10:e14257. doi: 10.7717/peerj.14257 (PMC9610657; doi:10.7717/peerj.14257)
Supplement: Supplemental Information 4 — The relationship between fluorescence intensity and ligation time (A), polymerization time (B), and the concentration of phi29 DNA polymerase (C) and dNTPs (D). F and F0 were the fluorescence intensity induced by target miRNA and Blank, respectively. The error bar was calculated from two independent experiments. [file peerj-10-14257-s004.zip › Raw for Fig2/raw for Fig2C/F0.TXT]

Data Points
nm	Data
500.0	10.69
500.2	10.70
500.4	10.71
500.6	10.93
500.8	10.61
501.0	10.37
501.2	10.01
501.4	10.54
501.6	10.52
501.8	10.38
502.0	10.10
502.2	10.62
502.4	10.33
502.6	9.458
502.8	9.388
503.0	9.355
503.2	9.719
503.4	10.19
503.6	9.374
503.8	9.019
504.0	9.648
504.2	9.255
504.4	9.765
504.6	9.140
504.8	9.582
505.0	9.275
505.2	9.215
505.4	9.603
505.6	9.708
505.8	9.120
506.0	9.226
506.2	9.471
506.4	9.718
506.6	9.236
506.8	8.960
507.0	9.671
507.2	9.414
507.4	9.527
507.6	9.137
507.8	8.722
508.0	9.268
508.2	9.447
508.4	10.05
508.6	9.667
508.8	9.735
509.0	9.682
509.2	9.663
509.4	9.807
509.6	9.796
509.8	9.719
510.0	10.44
510.2	10.07
510.4	9.489
510.6	9.749
510.8	9.888
511.0	10.20
511.2	9.929
511.4	10.03
511.6	10.78
511.8	10.87
512.0	10.84
512.2	10.73
512.4	10.37
512.6	10.37
512.8	10.44
513.0	10.98
513.2	10.84
513.4	10.44
513.6	10.69
513.8	11.04
514.0	10.47
514.2	11.90
514.4	11.29
514.6	11.94
514.8	11.48
515.0	11.61
515.2	12.08
515.4	11.57
515.6	12.03
515.8	11.85
516.0	12.07
516.2	11.61
516.4	12.25
516.6	13.19
516.8	12.69
517.0	12.60
517.2	12.88
517.4	12.90
517.6	12.39
517.8	13.61
518.0	13.29
518.2	12.85
518.4	13.33
518.6	13.28
518.8	13.85
519.0	13.50
519.2	13.47
519.4	14.60
519.6	14.18
519.8	14.26
520.0	14.62
520.2	14.85
520.4	15.09
520.6	15.24
520.8	16.00
521.0	15.89
521.2	15.99
521.4	14.78
521.6	15.94
521.8	15.89
522.0	17.06
522.2	17.24
522.4	16.41
522.6	17.95
522.8	17.90
523.0	16.83
523.2	17.80
523.4	17.65
523.6	18.37
523.8	18.44
524.0	18.52
524.2	18.97
524.4	19.05
524.6	18.55
524.8	19.35
525.0	19.79
525.2	20.39
525.4	20.38
525.6	21.86
525.8	21.54
526.0	20.60
526.2	21.34
526.4	20.92
526.6	22.81
526.8	21.65
527.0	23.26
527.2	21.94
527.4	23.52
527.6	23.47
527.8	24.06
528.0	22.98
528.2	24.07
528.4	24.13
528.6	25.05
528.8	24.78
529.0	25.22
529.2	25.49
529.4	26.28
529.6	26.35
529.8	26.39
530.0	27.18
530.2	26.95
530.4	27.77
530.6	27.44
530.8	28.06
531.0	28.11
531.2	29.70
531.4	30.27
531.6	29.88
531.8	30.65
532.0	29.99
532.2	29.54
532.4	31.48
532.6	31.33
532.8	31.00
533.0	32.21
533.2	32.51
533.4	33.06
533.6	34.01
533.8	33.16
534.0	33.86
534.2	35.31
534.4	34.30
534.6	32.88
534.8	35.23
535.0	36.19
535.2	36.38
535.4	34.55
535.6	36.23
535.8	36.49
536.0	37.22
536.2	38.17
536.4	39.19
536.6	38.97
536.8	37.99
537.0	39.24
537.2	38.97
537.4	40.76
537.6	40.02
537.8	41.35
538.0	43.29
538.2	40.73
538.4	41.73
538.6	42.87
538.8	44.15
539.0	42.25
539.2	44.32
539.4	45.49
539.6	42.59
539.8	44.41
540.0	43.55
540.2	45.26
540.4	45.44
540.6	47.07
540.8	47.15
541.0	46.47
541.2	48.41
541.4	49.17
541.6	48.01
541.8	46.99
542.0	47.53
542.2	49.21
542.4	49.52
542.6	48.94
542.8	50.24
543.0	49.69
543.2	52.05
543.4	50.28
543.6	50.72
543.8	50.60
544.0	51.11
544.2	51.72
544.4	52.40
544.6	53.15
544.8	51.48
545.0	53.87
545.2	52.64
545.4	53.64
545.6	54.15
545.8	54.42
546.0	54.20
546.2	54.89
546.4	54.26
546.6	55.22
546.8	55.42
547.0	56.73
547.2	55.24
547.4	56.09
547.6	57.11
547.8	56.77
548.0	56.93
548.2	58.51
548.4	58.28
548.6	58.06
548.8	58.47
549.0	58.41
549.2	59.83
549.4	57.51
549.6	59.60
549.8	60.35
550.0	59.31
550.2	60.01
550.4	60.59
550.6	60.79
550.8	60.68
551.0	62.27
551.2	61.37
551.4	61.48
551.6	62.26
551.8	61.53
552.0	62.53
552.2	62.73
552.4	61.21
552.6	61.56
552.8	62.25
553.0	61.50
553.2	64.36
553.4	61.50
553.6	62.85
553.8	65.07
554.0	64.04
554.2	64.30
554.4	64.71
554.6	63.11
554.8	66.73
555.0	63.32
555.2	64.87
555.4	65.61
555.6	65.78
555.8	65.95
556.0	67.00
556.2	65.68
556.4	64.34
556.6	65.79
556.8	66.30
557.0	68.11
557.2	66.19
557.4	65.71
557.6	66.87
557.8	67.37
558.0	67.23
558.2	65.65
558.4	66.86
558.6	67.56
558.8	68.77
559.0	66.85
559.2	68.15
559.4	68.34
559.6	68.67
559.8	66.72
560.0	66.60
560.2	67.81
560.4	69.82
560.6	68.06
560.8	69.65
561.0	65.91
561.2	68.83
561.4	69.21
561.6	67.32
561.8	68.59
562.0	68.77
562.2	68.65
562.4	70.97
562.6	72.88
562.8	67.17
563.0	70.09
563.2	69.58
563.4	70.41
563.6	70.02
563.8	69.58
564.0	69.32
564.2	69.94
564.4	69.85
564.6	68.97
564.8	70.07
565.0	71.15
565.2	71.75
565.4	69.32
565.6	69.60
565.8	70.85
566.0	70.03
566.2	69.36
566.4	69.93
566.6	72.26
566.8	71.56
567.0	68.83
567.2	70.19
567.4	72.02
567.6	71.13
567.8	70.43
568.0	68.22
568.2	71.02
568.4	69.60
568.6	70.49
568.8	70.59
569.0	71.68
569.2	69.98
569.4	71.07
569.6	71.67
569.8	69.13
570.0	70.81
570.2	71.64
570.4	73.06
570.6	72.15
570.8	71.50
571.0	71.44
571.2	71.19
571.4	70.64
571.6	71.70
571.8	71.54
572.0	70.65
572.2	71.16
572.4	69.46
572.6	70.11
572.8	69.82
573.0	69.31
573.2	70.83
573.4	71.94
573.6	71.00
573.8	73.54
574.0	71.67
574.2	71.14
574.4	70.45
574.6	68.37
574.8	71.70
575.0	70.71
575.2	69.93
575.4	70.24
575.6	71.20
575.8	68.81
576.0	69.12
576.2	69.62
576.4	69.77
576.6	70.92
576.8	70.08
577.0	71.95
577.2	68.46
577.4	69.51
577.6	69.54
577.8	71.81
578.0	70.72
578.2	68.84
578.4	70.81
578.6	70.96
578.8	69.51
579.0	69.55
579.2	69.09
579.4	70.61
579.6	68.99
579.8	70.11
580.0	69.29
