# Supplementary material for: Rolling circle amplification (RCA) -based biosensor system for the fluorescent detection of miR-129-2-3p miRNA
Source: PeerJ. 2022 Oct 24;10:e14257. doi: 10.7717/peerj.14257 (PMC9610657; doi:10.7717/peerj.14257)
Supplement: Supplemental Information 4 — The relationship between fluorescence intensity and ligation time (A), polymerization time (B), and the concentration of phi29 DNA polymerase (C) and dNTPs (D). F and F0 were the fluorescence intensity induced by target miRNA and Blank, respectively. The error bar was calculated from two independent experiments. [file peerj-10-14257-s004.zip › Raw for Fig2/raw for Fig2D/0.2-1.TXT]

Data Points
nm	Data
500.0	11.66
500.2	11.77
500.4	12.23
500.6	11.37
500.8	12.23
501.0	12.13
501.2	12.25
501.4	13.05
501.6	12.27
501.8	13.21
502.0	12.15
502.2	12.59
502.4	12.44
502.6	12.44
502.8	12.25
503.0	12.40
503.2	13.43
503.4	13.71
503.6	13.38
503.8	13.52
504.0	13.84
504.2	13.49
504.4	14.02
504.6	13.93
504.8	13.99
505.0	13.68
505.2	15.13
505.4	14.60
505.6	14.86
505.8	14.80
506.0	15.10
506.2	16.07
506.4	16.05
506.6	16.08
506.8	16.14
507.0	16.43
507.2	16.20
507.4	17.16
507.6	17.58
507.8	17.51
508.0	18.62
508.2	19.25
508.4	18.62
508.6	18.86
508.8	19.79
509.0	20.18
509.2	20.48
509.4	20.72
509.6	21.45
509.8	22.35
510.0	22.63
510.2	23.40
510.4	23.24
510.6	24.04
510.8	24.13
511.0	24.84
511.2	25.39
511.4	26.51
511.6	26.72
511.8	27.99
512.0	28.80
512.2	30.29
512.4	29.55
512.6	31.12
512.8	31.26
513.0	31.41
513.2	31.29
513.4	33.74
513.6	33.28
513.8	35.14
514.0	36.93
514.2	35.33
514.4	37.87
514.6	38.62
514.8	39.07
515.0	39.21
515.2	40.14
515.4	42.50
515.6	43.72
515.8	45.05
516.0	46.08
516.2	47.73
516.4	48.71
516.6	50.61
516.8	50.80
517.0	51.86
517.2	54.03
517.4	54.74
517.6	53.63
517.8	58.22
518.0	58.20
518.2	58.16
518.4	59.82
518.6	63.81
518.8	62.95
519.0	65.40
519.2	67.74
519.4	67.15
519.6	69.61
519.8	71.16
520.0	73.08
520.2	76.17
520.4	75.72
520.6	78.99
520.8	81.11
521.0	82.67
521.2	84.73
521.4	85.31
521.6	87.26
521.8	91.68
522.0	93.73
522.2	96.56
522.4	98.92
522.6	101.8
522.8	101.8
523.0	106.6
523.2	107.2
523.4	111.5
523.6	114.0
523.8	113.0
524.0	118.0
524.2	120.9
524.4	124.6
524.6	123.6
524.8	125.8
525.0	128.7
525.2	130.5
525.4	134.7
525.6	137.6
525.8	139.5
526.0	143.7
526.2	145.2
526.4	144.1
526.6	148.9
526.8	152.5
527.0	157.3
527.2	157.4
527.4	158.2
527.6	160.1
527.8	164.6
528.0	166.6
528.2	169.0
528.4	174.7
528.6	177.5
528.8	178.3
529.0	179.6
529.2	183.4
529.4	185.5
529.6	185.7
529.8	193.0
530.0	192.1
530.2	195.9
530.4	196.9
530.6	200.7
530.8	201.4
531.0	205.4
531.2	207.9
531.4	207.8
531.6	212.3
531.8	213.8
532.0	217.0
532.2	220.1
532.4	222.6
532.6	223.3
532.8	225.9
533.0	231.5
533.2	235.3
533.4	233.9
533.6	239.0
533.8	238.7
534.0	241.0
534.2	243.6
534.4	244.6
534.6	248.8
534.8	250.7
535.0	254.9
535.2	255.1
535.4	255.2
535.6	262.7
535.8	264.4
536.0	266.5
536.2	266.4
536.4	268.2
536.6	274.0
536.8	275.0
537.0	280.0
537.2	278.3
537.4	279.7
537.6	281.0
537.8	285.4
538.0	288.0
538.2	292.2
538.4	292.0
538.6	292.6
538.8	296.3
539.0	300.1
539.2	303.0
539.4	304.8
539.6	302.0
539.8	304.7
540.0	307.6
540.2	311.0
540.4	310.3
540.6	310.6
540.8	314.3
541.0	322.5
541.2	319.9
541.4	326.2
541.6	319.1
541.8	324.8
542.0	322.5
542.2	327.1
542.4	330.7
542.6	335.7
542.8	332.8
543.0	332.9
543.2	336.9
543.4	334.3
543.6	336.2
543.8	341.3
544.0	343.3
544.2	347.5
544.4	350.5
544.6	345.5
544.8	348.8
545.0	352.0
545.2	355.6
545.4	354.8
545.6	355.6
545.8	357.6
546.0	357.0
546.2	360.1
546.4	360.1
546.6	364.2
546.8	369.0
547.0	369.5
547.2	366.8
547.4	366.7
547.6	371.1
547.8	374.7
548.0	373.5
548.2	370.8
548.4	374.9
548.6	378.1
548.8	382.0
549.0	382.2
549.2	387.4
549.4	383.7
549.6	384.1
549.8	384.5
550.0	390.8
550.2	390.3
550.4	394.6
550.6	391.8
550.8	392.1
551.0	394.5
551.2	397.3
551.4	395.4
551.6	392.8
551.8	399.2
552.0	398.6
552.2	398.3
552.4	400.4
552.6	402.6
552.8	401.8
553.0	400.8
553.2	406.3
553.4	402.6
553.6	402.6
553.8	404.1
554.0	405.5
554.2	411.4
554.4	410.2
554.6	409.5
554.8	407.9
555.0	411.1
555.2	408.7
555.4	413.2
555.6	416.6
555.8	413.3
556.0	409.7
556.2	413.8
556.4	417.1
556.6	414.7
556.8	414.8
557.0	412.1
557.2	414.4
557.4	412.0
557.6	414.5
557.8	417.8
558.0	417.2
558.2	416.4
558.4	414.3
558.6	413.7
558.8	413.0
559.0	419.5
559.2	417.4
559.4	416.4
559.6	415.3
559.8	418.3
560.0	419.6
560.2	415.4
560.4	419.4
560.6	413.9
560.8	416.3
561.0	414.4
561.2	414.1
561.4	413.7
561.6	415.8
561.8	414.2
562.0	413.7
562.2	417.2
562.4	415.6
562.6	416.4
562.8	415.9
563.0	415.5
563.2	415.0
563.4	409.0
563.6	414.3
563.8	412.1
564.0	411.4
564.2	411.9
564.4	411.7
564.6	408.4
564.8	416.3
565.0	410.0
565.2	412.9
565.4	409.7
565.6	408.4
565.8	408.3
566.0	408.5
566.2	411.2
566.4	414.7
566.6	408.8
566.8	405.5
567.0	405.4
567.2	406.3
567.4	404.7
567.6	411.2
567.8	405.5
568.0	403.6
568.2	408.2
568.4	403.9
568.6	402.4
568.8	402.2
569.0	401.9
569.2	402.2
569.4	400.3
569.6	397.1
569.8	401.9
570.0	401.8
570.2	397.8
570.4	399.0
570.6	399.2
570.8	398.0
571.0	398.0
571.2	396.0
571.4	392.5
571.6	396.9
571.8	393.5
572.0	394.4
572.2	392.7
572.4	391.7
572.6	396.8
572.8	393.8
573.0	387.7
573.2	389.9
573.4	388.2
573.6	388.0
573.8	383.8
574.0	388.6
574.2	387.3
574.4	384.5
574.6	384.0
574.8	382.3
575.0	385.0
575.2	379.1
575.4	381.7
575.6	384.7
575.8	386.0
576.0	375.3
576.2	375.9
576.4	380.3
576.6	376.6
576.8	378.7
577.0	372.7
577.2	375.9
577.4	373.4
577.6	374.3
577.8	375.4
578.0	370.7
578.2	373.9
578.4	370.3
578.6	367.3
578.8	370.9
579.0	364.5
579.2	365.1
579.4	365.3
579.6	363.0
579.8	366.9
580.0	360.9
580.2	361.6
580.4	360.1
580.6	358.1
580.8	358.9
581.0	358.3
581.2	360.3
581.4	353.9
581.6	357.0
581.8	359.5
582.0	358.3
582.2	350.8
582.4	352.7
582.6	353.8
582.8	350.7
583.0	351.6
583.2	349.4
583.4	350.6
583.6	348.5
583.8	347.3
584.0	348.6
584.2	346.5
584.4	344.1
584.6	343.1
584.8	342.9
585.0	341.9
585.2	343.0
585.4	342.5
585.6	338.8
585.8	344.6
586.0	338.1
586.2	339.4
586.4	337.7
586.6	336.6
586.8	333.4
587.0	338.7
587.2	333.2
587.4	333.0
587.6	332.4
587.8	332.2
588.0	333.4
588.2	330.7
588.4	329.9
588.6	332.0
588.8	329.1
589.0	326.0
589.2	328.8
589.4	324.9
589.6	325.5
589.8	323.7
590.0	325.9
590.2	319.9
590.4	324.6
590.6	326.0
590.8	320.7
591.0	324.5
591.2	321.1
591.4	317.6
591.6	320.0
591.8	317.1
592.0	316.6
592.2	314.8
592.4	316.1
592.6	312.2
592.8	315.8
593.0	316.0
593.2	313.7
593.4	310.2
593.6	309.8
593.8	309.1
594.0	310.4
594.2	308.4
594.4	313.1
594.6	308.9
594.8	304.1
595.0	303.0
595.2	300.7
595.4	305.8
595.6	306.5
595.8	305.0
596.0	303.3
596.2	303.3
596.4	297.9
596.6	304.2
596.8	300.1
597.0	300.3
597.2	297.5
597.4	298.6
597.6	299.3
597.8	296.6
598.0	298.4
598.2	297.6
598.4	294.7
598.6	292.0
598.8	292.8
599.0	293.4
599.2	294.1
599.4	289.2
599.6	287.2
599.8	291.9
600.0	290.4
600.2	294.6
600.4	288.7
600.6	285.5
600.8	286.1
601.0	285.3
601.2	283.6
601.4	287.8
601.6	287.2
601.8	287.7
602.0	287.8
602.2	282.5
602.4	284.9
602.6	284.0
602.8	277.6
603.0	279.7
603.2	278.8
603.4	283.1
603.6	282.8
603.8	277.2
604.0	279.1
604.2	277.7
604.4	279.1
604.6	276.5
604.8	273.6
605.0	274.3
605.2	275.4
605.4	277.1
605.6	268.2
605.8	268.3
606.0	274.6
606.2	272.2
606.4	269.3
606.6	267.8
606.8	266.9
607.0	266.9
607.2	262.6
607.4	267.3
607.6	268.3
607.8	268.7
608.0	267.4
608.2	266.3
608.4	269.2
608.6	267.3
608.8	262.6
609.0	263.1
609.2	264.7
609.4	260.5
609.6	265.2
609.8	262.6
610.0	261.7
610.2	260.8
610.4	258.6
610.6	258.7
610.8	259.6
611.0	256.9
611.2	260.0
611.4	252.8
611.6	254.2
611.8	253.5
612.0	252.9
612.2	253.2
612.4	255.5
612.6	253.6
612.8	254.6
613.0	248.5
613.2	251.2
613.4	251.9
613.6	248.3
613.8	248.9
614.0	249.5
614.2	248.1
614.4	246.1
614.6	249.6
614.8	245.8
615.0	245.3
615.2	243.6
615.4	241.7
615.6	243.4
615.8	245.2
616.0	241.5
616.2	242.9
616.4	241.3
616.6	240.2
616.8	241.6
617.0	240.0
617.2	235.7
617.4	237.9
617.6	237.8
617.8	234.9
618.0	237.1
618.2	239.2
618.4	236.5
618.6	236.8
618.8	235.8
619.0	236.7
619.2	233.6
619.4	233.5
619.6	234.4
619.8	232.2
620.0	228.4
620.2	229.3
620.4	226.8
620.6	232.1
620.8	230.9
621.0	225.9
621.2	228.1
621.4	224.6
621.6	223.6
621.8	226.4
622.0	223.1
622.2	224.4
622.4	225.8
622.6	223.9
622.8	221.4
623.0	222.5
623.2	220.0
623.4	221.6
623.6	220.0
623.8	214.3
624.0	219.5
624.2	214.7
624.4	216.9
624.6	216.3
624.8	216.0
625.0	214.1
625.2	216.0
625.4	212.0
625.6	214.9
625.8	208.1
626.0	208.1
626.2	207.4
626.4	208.6
626.6	210.4
626.8	209.8
627.0	207.7
627.2	209.6
627.4	208.1
627.6	205.4
627.8	207.6
628.0	204.0
628.2	200.3
628.4	199.4
628.6	199.0
628.8	199.6
629.0	198.4
629.2	195.9
629.4	198.3
629.6	198.3
629.8	196.8
630.0	195.4
630.2	197.2
630.4	195.0
630.6	192.3
630.8	192.1
631.0	191.9
631.2	189.2
631.4	190.2
631.6	185.6
631.8	188.9
632.0	187.8
632.2	184.5
632.4	183.9
632.6	183.6
632.8	185.2
633.0	181.2
633.2	181.9
633.4	182.3
633.6	179.4
633.8	178.3
634.0	178.0
634.2	179.5
634.4	175.8
634.6	176.1
634.8	176.8
635.0	172.8
635.2	176.2
635.4	174.4
635.6	175.4
635.8	172.0
636.0	171.0
636.2	171.7
636.4	170.1
636.6	169.0
636.8	172.7
637.0	166.9
637.2	168.1
637.4	165.4
637.6	164.1
637.8	165.1
638.0	164.9
638.2	164.8
638.4	163.0
638.6	163.9
638.8	161.8
639.0	161.5
639.2	159.5
639.4	159.6
639.6	159.2
639.8	158.4
640.0	157.9
640.2	158.3
640.4	155.6
640.6	156.1
640.8	150.9
641.0	151.0
641.2	148.3
641.4	152.2
641.6	149.7
641.8	150.7
642.0	148.7
642.2	150.3
642.4	149.5
642.6	145.5
642.8	146.7
643.0	146.5
643.2	146.2
643.4	146.9
643.6	142.6
643.8	144.0
644.0	141.8
644.2	143.7
644.4	142.9
644.6	140.5
644.8	140.6
645.0	138.1
645.2	138.3
645.4	138.3
645.6	139.6
645.8	136.6
646.0	135.7
646.2	132.1
646.4	134.9
646.6	134.4
646.8	134.8
647.0	133.0
647.2	129.8
647.4	132.2
647.6	129.1
647.8	128.4
648.0	130.3
648.2	129.5
648.4	127.9
648.6	127.2
648.8	124.3
649.0	125.1
649.2	126.9
649.4	124.8
649.6	123.6
649.8	123.3
650.0	124.3
650.2	123.1
650.4	119.5
650.6	122.0
650.8	118.4
651.0	119.9
651.2	118.2
651.4	118.2
651.6	118.2
651.8	117.8
652.0	115.8
652.2	116.2
652.4	114.7
652.6	113.7
652.8	115.3
653.0	114.7
653.2	111.2
653.4	111.9
653.6	111.2
653.8	107.2
654.0	110.8
654.2	110.5
654.4	107.1
654.6	109.4
654.8	107.6
655.0	108.2
655.2	109.7
655.4	105.4
655.6	108.7
655.8	106.1
656.0	104.0
656.2	103.2
656.4	103.8
656.6	104.8
656.8	102.3
657.0	102.4
657.2	100.2
657.4	101.7
657.6	100.1
657.8	101.9
658.0	99.75
658.2	100.7
658.4	97.26
658.6	99.08
658.8	97.70
659.0	98.20
659.2	95.80
659.4	93.83
659.6	94.19
659.8	95.54
660.0	95.62
660.2	93.25
660.4	91.34
660.6	91.11
660.8	90.46
661.0	90.36
661.2	92.83
661.4	90.40
661.6	87.02
661.8	89.78
662.0	87.73
662.2	87.97
662.4	87.68
662.6	85.42
662.8	85.70
663.0	85.12
663.2	89.00
663.4	87.02
663.6	86.15
663.8	82.78
664.0	83.27
664.2	84.98
664.4	80.85
664.6	80.93
664.8	81.05
665.0	80.33
665.2	80.17
665.4	80.28
665.6	78.97
665.8	78.73
666.0	79.42
666.2	77.23
666.4	78.48
666.6	76.35
666.8	75.64
667.0	76.55
667.2	75.37
667.4	74.19
667.6	75.79
667.8	72.15
668.0	71.46
668.2	74.72
668.4	73.01
668.6	71.24
668.8	70.58
669.0	72.48
669.2	69.06
669.4	70.34
669.6	68.43
669.8	68.80
670.0	68.99
670.2	70.36
670.4	68.71
670.6	67.98
670.8	67.02
671.0	67.26
671.2	66.94
671.4	64.89
671.6	66.18
671.8	64.46
672.0	66.91
672.2	64.46
672.4	64.33
672.6	62.93
672.8	64.73
673.0	64.31
673.2	61.04
673.4	62.17
673.6	62.65
673.8	62.48
674.0	61.04
674.2	60.16
674.4	61.22
674.6	61.77
674.8	59.65
675.0	58.89
675.2	59.01
675.4	60.39
675.6	58.83
675.8	58.62
676.0	59.23
676.2	56.97
676.4	56.87
676.6	57.12
676.8	57.20
677.0	58.29
677.2	57.08
677.4	54.10
677.6	55.05
677.8	54.23
678.0	54.34
678.2	55.42
678.4	52.71
678.6	53.29
678.8	53.96
679.0	53.76
679.2	52.81
679.4	51.55
679.6	50.53
679.8	52.65
680.0	52.17
680.2	50.45
680.4	50.12
680.6	50.26
680.8	50.48
681.0	48.65
681.2	49.15
681.4	48.11
681.6	49.26
681.8	49.22
682.0	48.96
682.2	46.33
682.4	47.10
682.6	47.06
682.8	47.06
683.0	46.84
683.2	46.79
683.4	46.87
683.6	46.09
683.8	45.28
684.0	45.96
684.2	44.95
684.4	43.88
684.6	44.79
684.8	44.75
685.0	43.78
685.2	44.28
685.4	42.98
685.6	41.95
685.8	42.11
686.0	43.67
686.2	41.07
686.4	40.26
686.6	43.48
686.8	40.32
687.0	39.78
687.2	40.72
687.4	40.09
687.6	41.72
687.8	40.53
688.0	39.08
688.2	39.48
688.4	37.76
688.6	39.59
688.8	37.14
689.0	38.31
689.2	38.10
689.4	38.32
689.6	37.79
689.8	37.80
690.0	37.50
690.2	36.20
690.4	35.89
690.6	36.30
690.8	36.97
691.0	35.47
691.2	35.42
691.4	34.89
691.6	33.92
691.8	34.79
692.0	32.78
692.2	34.70
692.4	33.92
692.6	34.16
692.8	33.81
693.0	33.85
693.2	33.74
693.4	33.03
693.6	33.45
693.8	31.81
694.0	32.74
694.2	31.35
694.4	31.16
694.6	32.46
694.8	32.04
695.0	29.83
695.2	31.20
695.4	31.71
695.6	30.33
695.8	29.78
696.0	29.35
696.2	29.79
696.4	28.17
696.6	30.80
696.8	29.18
697.0	29.69
697.2	28.17
697.4	28.38
697.6	28.97
697.8	28.40
698.0	28.81
698.2	27.48
698.4	27.53
698.6	28.13
698.8	28.06
699.0	27.48
699.2	26.83
699.4	26.79
699.6	26.34
699.8	26.93
700.0	28.44
