# Supplementary material for: Rolling circle amplification (RCA) -based biosensor system for the fluorescent detection of miR-129-2-3p miRNA
Source: PeerJ. 2022 Oct 24;10:e14257. doi: 10.7717/peerj.14257 (PMC9610657; doi:10.7717/peerj.14257)
Supplement: Supplemental Information 4 — The relationship between fluorescence intensity and ligation time (A), polymerization time (B), and the concentration of phi29 DNA polymerase (C) and dNTPs (D). F and F0 were the fluorescence intensity induced by target miRNA and Blank, respectively. The error bar was calculated from two independent experiments. [file peerj-10-14257-s004.zip › Raw for Fig2/raw for Fig2D/0.4-1.TXT]

Data Points
nm	Data
500.0	75.57
500.2	64.41
500.4	53.91
500.6	46.77
500.8	39.98
501.0	33.94
501.2	31.62
501.4	27.66
501.6	25.19
501.8	24.06
502.0	23.63
502.2	23.98
502.4	24.08
502.6	22.60
502.8	22.39
503.0	22.71
503.2	22.01
503.4	21.74
503.6	21.91
503.8	22.67
504.0	22.20
504.2	22.61
504.4	21.57
504.6	21.41
504.8	21.34
505.0	20.86
505.2	20.97
505.4	20.54
505.6	21.60
505.8	21.41
506.0	21.57
506.2	22.37
506.4	22.43
506.6	22.73
506.8	22.15
507.0	22.49
507.2	22.45
507.4	21.47
507.6	21.80
507.8	21.90
508.0	22.89
508.2	23.76
508.4	22.20
508.6	22.79
508.8	22.44
509.0	22.55
509.2	21.97
509.4	22.08
509.6	23.57
509.8	23.14
510.0	22.92
510.2	23.95
510.4	23.10
510.6	23.44
510.8	23.24
511.0	24.31
511.2	25.32
511.4	24.88
511.6	25.09
511.8	24.51
512.0	24.02
512.2	25.52
512.4	26.36
512.6	25.04
512.8	25.96
513.0	26.10
513.2	26.09
513.4	26.65
513.6	28.43
513.8	27.25
514.0	26.40
514.2	27.86
514.4	28.29
514.6	28.08
514.8	28.80
515.0	28.96
515.2	29.47
515.4	30.00
515.6	29.54
515.8	30.80
516.0	31.76
516.2	31.23
516.4	32.23
516.6	32.36
516.8	31.56
517.0	31.72
517.2	32.95
517.4	32.41
517.6	33.51
517.8	34.55
518.0	33.98
518.2	33.32
518.4	34.36
518.6	35.67
518.8	36.81
519.0	36.93
519.2	37.30
519.4	37.31
519.6	38.73
519.8	36.81
520.0	38.99
520.2	38.78
520.4	40.75
520.6	42.04
520.8	41.22
521.0	41.28
521.2	42.67
521.4	43.47
521.6	43.49
521.8	45.61
522.0	45.52
522.2	45.71
522.4	46.89
522.6	45.74
522.8	47.73
523.0	49.75
523.2	49.95
523.4	50.81
523.6	50.94
523.8	50.72
524.0	51.92
524.2	52.06
524.4	53.34
524.6	53.49
524.8	53.69
525.0	56.43
525.2	57.61
525.4	59.34
525.6	59.77
525.8	58.75
526.0	63.00
526.2	63.57
526.4	64.58
526.6	64.16
526.8	64.57
527.0	67.01
527.2	67.52
527.4	68.49
527.6	70.32
527.8	73.38
528.0	73.04
528.2	75.83
528.4	77.30
528.6	77.70
528.8	77.66
529.0	82.25
529.2	81.15
529.4	86.14
529.6	84.04
529.8	87.46
530.0	88.19
530.2	90.99
530.4	93.77
530.6	94.41
530.8	96.94
531.0	97.63
531.2	99.51
531.4	104.0
531.6	103.5
531.8	107.0
532.0	109.3
532.2	111.9
532.4	111.3
532.6	113.6
532.8	116.2
533.0	118.3
533.2	120.3
533.4	123.9
533.6	127.1
533.8	130.0
534.0	131.1
534.2	131.6
534.4	135.1
534.6	137.1
534.8	141.5
535.0	142.9
535.2	145.7
535.4	151.0
535.6	151.1
535.8	154.8
536.0	156.8
536.2	158.6
536.4	164.5
536.6	167.4
536.8	171.1
537.0	173.4
537.2	174.4
537.4	176.6
537.6	179.5
537.8	186.1
538.0	187.9
538.2	190.9
538.4	193.6
538.6	197.2
538.8	201.1
539.0	204.3
539.2	206.8
539.4	212.3
539.6	215.5
539.8	217.7
540.0	224.9
540.2	224.5
540.4	227.1
540.6	232.6
540.8	239.4
541.0	240.7
541.2	242.3
541.4	251.1
541.6	251.0
541.8	256.0
542.0	260.3
542.2	264.9
542.4	264.5
542.6	273.0
542.8	277.4
543.0	279.4
543.2	283.2
543.4	285.2
543.6	292.8
543.8	296.0
544.0	299.7
544.2	302.1
544.4	304.9
544.6	313.1
544.8	322.3
545.0	322.3
545.2	326.9
545.4	329.7
545.6	338.9
545.8	341.4
546.0	343.8
546.2	347.9
546.4	353.6
546.6	357.1
546.8	362.4
547.0	367.3
547.2	370.5
547.4	373.4
547.6	380.9
547.8	383.4
548.0	387.8
548.2	395.1
548.4	393.6
548.6	401.3
548.8	406.2
549.0	411.1
549.2	417.5
549.4	421.8
549.6	424.7
549.8	428.3
550.0	429.3
550.2	434.8
550.4	441.7
550.6	445.4
550.8	448.2
551.0	452.3
551.2	456.2
551.4	460.0
551.6	460.2
551.8	465.3
552.0	474.1
552.2	475.0
552.4	477.8
552.6	483.5
552.8	489.2
553.0	495.3
553.2	493.7
553.4	496.5
553.6	506.1
553.8	506.6
554.0	511.3
554.2	520.5
554.4	523.0
554.6	527.9
554.8	537.0
555.0	531.0
555.2	537.9
555.4	539.0
555.6	543.4
555.8	548.3
556.0	552.5
556.2	559.1
556.4	562.0
556.6	566.2
556.8	568.3
557.0	568.1
557.2	575.9
557.4	581.1
557.6	583.2
557.8	587.9
558.0	588.3
558.2	587.0
558.4	592.6
558.6	601.4
558.8	600.4
559.0	604.2
559.2	608.0
559.4	612.2
559.6	612.4
559.8	616.4
560.0	616.9
560.2	622.4
560.4	625.8
560.6	630.9
560.8	635.2
561.0	635.3
561.2	637.7
561.4	638.9
561.6	644.2
561.8	645.8
562.0	654.1
562.2	652.8
562.4	650.4
562.6	649.5
562.8	655.5
563.0	654.2
563.2	664.0
563.4	667.5
563.6	676.7
563.8	672.0
564.0	676.0
564.2	677.5
564.4	678.3
564.6	679.7
564.8	683.0
565.0	689.6
565.2	687.5
565.4	694.2
565.6	697.0
565.8	697.3
566.0	693.9
566.2	698.8
566.4	700.1
566.6	704.2
566.8	707.6
567.0	702.3
567.2	707.7
567.4	710.7
567.6	711.5
567.8	725.7
568.0	712.9
568.2	713.9
568.4	716.4
568.6	715.3
568.8	722.5
569.0	727.6
569.2	723.4
569.4	725.2
569.6	728.8
569.8	729.4
570.0	729.4
570.2	736.0
570.4	728.2
570.6	742.1
570.8	745.8
571.0	738.8
571.2	745.4
571.4	742.3
571.6	742.9
571.8	744.5
572.0	744.7
572.2	748.5
572.4	744.2
572.6	750.8
572.8	745.8
573.0	754.3
573.2	757.6
573.4	757.6
573.6	757.2
573.8	756.9
574.0	764.4
574.2	757.6
574.4	751.8
574.6	762.8
574.8	766.4
575.0	760.3
575.2	767.4
575.4	762.3
575.6	765.3
575.8	759.9
576.0	766.8
576.2	768.5
576.4	770.5
576.6	771.0
576.8	773.3
577.0	776.4
577.2	771.0
577.4	773.2
577.6	767.6
577.8	773.7
578.0	779.9
578.2	776.3
578.4	783.0
578.6	779.6
578.8	778.4
579.0	777.4
579.2	771.9
579.4	776.8
579.6	781.9
579.8	779.5
580.0	783.9
580.2	782.9
580.4	785.6
580.6	783.7
580.8	778.9
581.0	776.5
581.2	787.0
581.4	790.0
581.6	789.5
581.8	786.2
582.0	787.8
582.2	789.8
582.4	782.0
582.6	782.4
582.8	793.0
583.0	785.8
583.2	790.2
583.4	788.8
583.6	786.4
583.8	794.7
584.0	790.1
584.2	788.0
584.4	792.1
584.6	788.6
584.8	790.9
585.0	791.8
585.2	789.5
585.4	794.0
585.6	797.2
585.8	797.0
586.0	795.4
586.2	792.7
586.4	788.6
586.6	786.4
586.8	792.8
587.0	790.9
587.2	791.9
587.4	791.4
587.6	795.3
587.8	790.6
588.0	794.8
588.2	793.6
588.4	794.2
588.6	795.6
588.8	795.7
589.0	793.7
589.2	797.7
589.4	791.1
589.6	787.6
589.8	791.0
590.0	793.7
590.2	786.9
590.4	795.7
590.6	792.8
590.8	785.8
591.0	796.4
591.2	793.8
591.4	793.8
591.6	799.2
591.8	794.8
592.0	795.1
592.2	792.4
592.4	790.5
592.6	788.1
592.8	794.9
593.0	790.8
593.2	792.3
593.4	792.5
593.6	789.0
593.8	792.8
594.0	793.7
594.2	795.0
594.4	785.4
594.6	788.0
594.8	791.5
595.0	791.8
595.2	792.1
595.4	789.3
595.6	787.9
595.8	783.9
596.0	783.4
596.2	784.6
596.4	785.4
596.6	784.0
596.8	788.9
597.0	785.1
597.2	783.4
597.4	791.4
597.6	781.1
597.8	794.9
598.0	789.5
598.2	789.2
598.4	788.3
598.6	787.4
598.8	780.9
599.0	780.2
599.2	780.8
599.4	781.2
599.6	787.4
599.8	777.4
600.0	787.2
600.2	780.1
600.4	781.3
600.6	781.0
600.8	781.7
601.0	782.0
601.2	775.1
601.4	779.4
601.6	774.1
601.8	769.7
602.0	774.7
602.2	768.4
602.4	772.1
602.6	773.2
602.8	773.1
603.0	769.2
603.2	771.2
603.4	765.8
603.6	760.7
603.8	761.3
604.0	772.7
604.2	771.4
604.4	763.7
604.6	764.2
604.8	758.9
605.0	757.4
605.2	761.4
605.4	755.4
605.6	759.6
605.8	759.8
606.0	756.2
606.2	751.5
606.4	752.9
606.6	750.7
606.8	751.9
607.0	752.7
607.2	750.6
607.4	751.8
607.6	745.6
607.8	746.6
608.0	749.0
608.2	746.6
608.4	743.2
608.6	743.5
608.8	742.2
609.0	748.5
609.2	739.9
609.4	738.7
609.6	741.3
609.8	733.4
610.0	737.7
610.2	742.5
610.4	738.9
610.6	732.4
610.8	731.8
611.0	730.6
611.2	736.4
611.4	731.9
611.6	727.9
611.8	732.2
612.0	729.2
612.2	728.9
612.4	727.7
612.6	722.5
612.8	725.0
613.0	724.4
613.2	719.3
613.4	720.9
613.6	725.5
613.8	715.7
614.0	717.3
614.2	712.9
614.4	706.1
614.6	706.5
614.8	710.3
615.0	711.2
615.2	709.5
615.4	709.3
615.6	708.2
615.8	704.1
616.0	706.0
616.2	704.6
616.4	698.0
616.6	699.2
616.8	695.4
617.0	694.7
617.2	693.7
617.4	688.5
617.6	691.0
617.8	691.9
618.0	687.0
618.2	688.2
618.4	686.1
618.6	680.7
618.8	682.3
619.0	678.0
619.2	677.6
619.4	678.5
619.6	678.2
619.8	673.7
620.0	672.2
620.2	669.4
620.4	675.3
620.6	671.5
620.8	675.8
621.0	665.1
621.2	664.0
621.4	664.5
621.6	667.8
621.8	663.7
622.0	667.7
622.2	660.3
622.4	656.8
622.6	651.3
622.8	653.9
623.0	651.9
623.2	653.6
623.4	652.5
623.6	648.3
623.8	647.4
624.0	643.6
624.2	640.7
624.4	643.4
624.6	638.8
624.8	637.0
625.0	638.1
625.2	638.4
625.4	634.9
625.6	632.9
625.8	630.1
626.0	627.1
626.2	621.8
626.4	621.4
626.6	619.5
626.8	618.4
627.0	623.7
627.2	620.2
627.4	614.1
627.6	612.3
627.8	608.2
628.0	610.4
628.2	609.9
628.4	609.0
628.6	608.0
628.8	605.2
629.0	603.0
629.2	596.1
629.4	599.1
629.6	599.4
629.8	595.7
630.0	595.5
630.2	587.7
630.4	587.8
630.6	585.5
630.8	587.6
631.0	583.1
631.2	578.7
631.4	576.2
631.6	578.7
631.8	578.5
632.0	577.5
632.2	576.9
632.4	570.8
632.6	571.6
632.8	563.8
633.0	565.8
633.2	565.8
633.4	561.4
633.6	561.8
633.8	560.8
634.0	555.9
634.2	555.1
634.4	552.4
634.6	547.8
634.8	551.2
635.0	549.8
635.2	546.0
635.4	543.4
635.6	542.8
635.8	540.6
636.0	537.6
636.2	542.0
636.4	536.5
636.6	533.7
636.8	528.3
637.0	532.5
637.2	529.3
637.4	526.4
637.6	524.8
637.8	523.6
638.0	519.2
638.2	520.4
638.4	511.1
638.6	513.6
638.8	506.1
639.0	511.7
639.2	511.6
639.4	513.5
639.6	508.0
639.8	506.1
640.0	502.4
640.2	497.0
640.4	498.6
640.6	496.4
640.8	502.2
641.0	487.8
641.2	494.6
641.4	494.1
641.6	492.6
641.8	490.6
642.0	488.5
642.2	484.7
642.4	480.2
642.6	482.3
642.8	476.3
643.0	474.0
643.2	472.6
643.4	468.4
643.6	468.0
643.8	471.2
644.0	466.8
644.2	467.2
644.4	463.8
644.6	461.8
644.8	457.0
645.0	454.4
645.2	457.9
645.4	453.1
645.6	451.8
645.8	450.7
646.0	448.8
646.2	446.3
646.4	448.2
646.6	446.3
646.8	441.6
647.0	440.0
647.2	442.6
647.4	435.4
647.6	433.7
647.8	435.4
648.0	432.2
648.2	429.3
648.4	428.5
648.6	428.1
648.8	425.5
649.0	424.7
649.2	420.7
649.4	415.9
649.6	420.3
649.8	416.5
650.0	417.7
650.2	417.5
650.4	414.9
650.6	415.4
650.8	412.8
651.0	410.7
651.2	408.7
651.4	402.4
651.6	405.8
651.8	399.8
652.0	401.2
652.2	395.5
652.4	394.0
652.6	387.8
652.8	390.4
653.0	385.8
653.2	384.4
653.4	384.5
653.6	387.1
653.8	384.4
654.0	384.6
654.2	379.9
654.4	380.5
654.6	379.2
654.8	378.0
655.0	377.1
655.2	372.2
655.4	371.6
655.6	371.1
655.8	364.7
656.0	364.5
656.2	366.3
656.4	364.5
656.6	363.3
656.8	362.4
657.0	357.3
657.2	362.6
657.4	357.6
657.6	355.9
657.8	352.5
658.0	345.8
658.2	350.2
658.4	349.7
658.6	344.9
658.8	342.9
659.0	347.6
659.2	346.1
659.4	338.1
659.6	337.3
659.8	335.0
660.0	331.7
660.2	331.4
660.4	332.5
660.6	329.4
660.8	328.2
661.0	324.8
661.2	328.4
661.4	323.3
661.6	319.7
661.8	323.2
662.0	315.6
662.2	318.3
662.4	313.8
662.6	315.1
662.8	312.6
663.0	309.7
663.2	307.3
663.4	311.1
663.6	306.3
663.8	305.4
664.0	304.9
664.2	304.0
664.4	303.6
664.6	300.7
664.8	295.9
665.0	295.4
665.2	294.9
665.4	293.5
665.6	292.4
665.8	289.1
666.0	287.4
666.2	285.4
666.4	286.1
666.6	284.9
666.8	281.3
667.0	281.5
667.2	281.1
667.4	277.1
667.6	277.7
667.8	277.8
668.0	273.8
668.2	272.4
668.4	271.6
668.6	268.8
668.8	270.4
669.0	265.4
669.2	267.7
669.4	264.2
669.6	265.5
669.8	262.1
670.0	260.0
670.2	258.8
670.4	261.2
670.6	256.3
670.8	255.9
671.0	254.2
671.2	252.3
671.4	252.7
671.6	249.9
671.8	249.0
672.0	248.8
672.2	246.6
672.4	247.0
672.6	243.1
672.8	239.1
673.0	243.3
673.2	239.9
673.4	241.2
673.6	238.2
673.8	238.7
674.0	230.0
674.2	235.9
674.4	229.0
674.6	231.0
674.8	230.2
675.0	232.1
675.2	227.3
675.4	223.3
675.6	221.9
675.8	219.3
676.0	223.1
676.2	224.3
676.4	219.7
676.6	219.8
676.8	217.8
677.0	217.2
677.2	217.0
677.4	215.0
677.6	215.6
677.8	213.6
678.0	211.3
678.2	207.0
678.4	209.0
678.6	206.1
678.8	205.7
679.0	205.7
679.2	202.5
679.4	201.0
679.6	200.6
679.8	197.7
680.0	199.5
680.2	193.7
680.4	198.8
680.6	195.2
680.8	195.5
681.0	191.5
681.2	192.8
681.4	191.0
681.6	192.6
681.8	190.0
682.0	189.9
682.2	185.1
682.4	187.3
682.6	182.4
682.8	182.6
683.0	182.3
683.2	180.1
683.4	180.1
683.6	178.0
683.8	177.8
684.0	176.2
684.2	177.0
684.4	176.8
684.6	173.9
684.8	171.7
685.0	172.8
685.2	170.7
685.4	171.2
685.6	167.6
685.8	168.3
686.0	166.6
686.2	165.8
686.4	163.4
686.6	163.3
686.8	165.1
687.0	164.3
687.2	162.9
687.4	160.4
687.6	156.7
687.8	157.7
688.0	158.2
688.2	154.7
688.4	154.4
688.6	153.0
688.8	153.9
689.0	150.1
689.2	151.1
689.4	147.5
689.6	149.1
689.8	149.3
690.0	148.4
690.2	148.4
690.4	148.5
690.6	144.5
690.8	146.4
691.0	144.1
691.2	142.9
691.4	143.5
691.6	140.3
691.8	139.0
692.0	137.1
692.2	139.2
692.4	137.1
692.6	138.2
692.8	134.2
693.0	135.3
693.2	136.3
693.4	135.3
693.6	130.9
693.8	132.1
694.0	131.5
694.2	130.4
694.4	130.2
694.6	129.1
694.8	127.8
695.0	126.4
695.2	125.8
695.4	125.7
695.6	124.1
695.8	123.2
696.0	123.8
696.2	123.7
696.4	123.4
696.6	122.5
696.8	118.4
697.0	121.1
697.2	118.5
697.4	119.9
697.6	119.7
697.8	118.3
698.0	118.9
698.2	115.3
698.4	115.0
698.6	114.1
698.8	113.7
699.0	111.1
699.2	113.5
699.4	113.5
699.6	114.4
699.8	109.7
700.0	107.1
