# Supplementary material for: Rolling circle amplification (RCA) -based biosensor system for the fluorescent detection of miR-129-2-3p miRNA
Source: PeerJ. 2022 Oct 24;10:e14257. doi: 10.7717/peerj.14257 (PMC9610657; doi:10.7717/peerj.14257)
Supplement: Supplemental Information 4 — The relationship between fluorescence intensity and ligation time (A), polymerization time (B), and the concentration of phi29 DNA polymerase (C) and dNTPs (D). F and F0 were the fluorescence intensity induced by target miRNA and Blank, respectively. The error bar was calculated from two independent experiments. [file peerj-10-14257-s004.zip › Raw for Fig2/raw for Fig2D/0.4-2.TXT]

Data Points
nm	Data
500	22.6
500.2	22.39
500.4	22.71
500.6	22.01
500.8	21.74
501	21.91
501.2	22.67
501.4	22.2
501.6	22.61
501.8	21.57
502	21.41
502.2	21.34
502.4	20.86
502.6	20.97
502.8	22.39
503	22.71
503.2	22.01
503.4	21.74
503.6	21.91
503.8	22.67
504	22.2
504.2	22.61
504.4	21.57
504.6	21.41
504.8	21.34
505	20.86
505.2	20.97
505.4	20.54
505.6	21.6
505.8	21.41
506	21.57
506.2	22.37
506.4	22.43
506.6	22.73
506.8	22.15
507	22.49
507.2	22.45
507.4	21.47
507.6	21.8
507.8	21.9
508	22.89
508.2	23.76
508.4	22.2
508.6	22.79
508.8	22.44
509	22.55
509.2	21.97
509.4	22.08
509.6	23.57
509.8	23.14
510	22.92
510.2	23.95
510.4	23.1
510.6	23.44
510.8	23.24
511	24.31
511.2	25.32
511.4	24.88
511.6	25.09
511.8	24.51
512	24.02
512.2	25.52
512.4	26.36
512.6	25.04
512.8	25.96
513	26.1
513.2	26.09
513.4	26.65
513.6	28.43
513.8	27.25
514	26.4
514.2	27.86
514.4	28.29
514.6	28.08
514.8	28.8
515	28.96
515.2	29.47
515.4	30
515.6	29.54
515.8	30.8
516	31.76
516.2	31.23
516.4	32.23
516.6	32.36
516.8	31.56
517	31.72
517.2	32.95
517.4	32.41
517.6	33.51
517.8	34.55
518	33.98
518.2	31.72
518.4	32.76
518.6	34.07
518.8	35.21
519	35.33
519.2	35.7
519.4	35.71
519.6	37.13
519.8	35.21
520	37.39
520.2	37.18
520.4	39.15
520.6	40.44
520.8	39.62
521	39.68
521.2	41.07
521.4	41.87
521.6	41.89
521.8	44.01
522	43.92
522.2	44.11
522.4	45.29
522.6	44.14
522.8	46.13
523	48.15
523.2	48.35
523.4	49.21
523.6	49.34
523.8	49.12
524	50.32
524.2	50.46
524.4	51.74
524.6	51.39
524.8	51.59
525	54.33
525.2	55.51
525.4	57.24
525.6	57.67
525.8	56.65
526	60.9
526.2	61.47
526.4	62.48
526.6	62.06
526.8	62.47
527	64.91
527.2	65.42
527.4	66.39
527.6	68.22
527.8	71.28
528	70.94
528.2	73.73
528.4	75.2
528.6	75.6
528.8	75.56
529	80.15
529.2	79.05
529.4	84.04
529.6	84.04
529.8	87.46
530	88.19
530.2	90.99
530.4	93.77
530.6	94.41
530.8	96.94
531	97.63
531.2	99.51
531.4	104
531.6	103.5
531.8	107
532	109.3
532.2	111.9
532.4	111.3
532.6	113.6
532.8	116.2
533	118.3
533.2	120.3
533.4	123.9
533.6	127.1
533.8	130
534	131.1
534.2	127
534.4	130.5
534.6	132.5
534.8	136.9
535	138.3
535.2	141.1
535.4	146.4
535.6	146.5
535.8	150.2
536	152.2
536.2	154
536.4	159.9
536.6	162.8
536.8	166.5
537	168.8
537.2	169.8
537.4	172
537.6	174.9
537.8	181.5
538	183.3
538.2	186.3
538.4	189
538.6	192.6
538.8	196.5
539	199.7
539.2	202.2
539.4	207.7
539.6	210.9
539.8	213.1
540	220.3
540.2	219.9
540.4	222.5
540.6	227.4
540.8	234.2
541	235.5
541.2	237.1
541.4	245.9
541.6	245.8
541.8	250.8
542	255.1
542.2	259.7
542.4	259.3
542.6	267.8
542.8	272.2
543	274.2
543.2	278
543.4	280
543.6	287.6
543.8	290.8
544	294.5
544.2	296.9
544.4	299.7
544.6	307.9
544.8	317.1
545	317.1
545.2	321.7
545.4	324.5
545.6	333.7
545.8	336.2
546	338
546.2	342.1
546.4	347.8
546.6	351.3
546.8	356.6
547	361.5
547.2	364.7
547.4	367.6
547.6	375.1
547.8	377.6
548	382
548.2	389.3
548.4	387.8
548.6	395.5
548.8	400.4
549	405.3
549.2	411.7
549.4	416
549.6	418.9
549.8	422.5
550	423.7
550.2	428.8
550.4	435.7
550.6	439.4
550.8	442.2
551	446.3
551.2	450.2
551.4	454
551.6	454.2
551.8	459.3
552	468.1
552.2	469
552.4	471.8
552.6	477.5
552.8	483.2
553	489.3
553.2	487.7
553.4	490.5
553.6	500.1
553.8	500.6
554	505.3
554.2	514.5
554.4	517
554.6	521.9
554.8	531
555	525
555.2	531.9
555.4	533
555.6	537.4
555.8	542.3
556	546.5
556.2	553.1
556.4	556
556.6	560.2
556.8	562.3
557	562.1
557.2	571.1
557.4	576.3
557.6	578.4
557.8	583.1
558	583.5
558.2	582.2
558.4	587.8
558.6	596.6
558.8	595.6
559	599.4
559.2	603.2
559.4	607.4
559.6	607.6
559.8	611.6
560	612.1
560.2	617.6
560.4	621
560.6	626.1
560.8	630.4
561	630.5
561.2	632.9
561.4	634.1
561.6	639.4
561.8	641
562	649.3
562.2	648
562.4	645.6
562.6	644.7
562.8	650.7
563	649.4
563.2	659.2
563.4	662.7
563.6	671.9
563.8	667.2
564	671.2
564.2	672.7
564.4	673.5
564.6	674.9
564.8	678.2
565	684.8
565.2	682.7
565.4	689.4
565.6	692.2
565.8	692.5
566	689.1
566.2	694
566.4	695.3
566.6	699.4
566.8	702.8
567	697.5
567.2	702.9
567.4	705.9
567.6	706.7
567.8	720.9
568	708.1
568.2	709.1
568.4	711.6
568.6	710.5
568.8	717.7
569	722.8
569.2	718.6
569.4	720.4
569.6	724
569.8	724.6
570	724.6
570.2	731.2
570.4	723.4
570.6	737.3
570.8	741
571	734
571.2	740.6
571.4	737.5
571.6	738.1
571.8	739.7
572	739.9
572.2	743.7
572.4	739.4
572.6	746
572.8	741
573	749.5
573.2	752.8
573.4	752.8
573.6	752.4
573.8	752.1
574	759.6
574.2	752.8
574.4	747
574.6	758
574.8	761.6
575	755.5
575.2	762.6
575.4	757.5
575.6	760.5
575.8	755.1
576	762
576.2	763.7
576.4	765.7
576.6	766.2
576.8	768.5
577	771.6
577.2	766.2
577.4	768.4
577.6	762.8
577.8	769.4
578	775.6
578.2	772
578.4	778.7
578.6	775.3
578.8	774.1
579	773.1
579.2	767.6
579.4	772.5
579.6	777.6
579.8	775.2
580	779.6
580.2	778.6
580.4	781.3
580.6	779.4
580.8	774.6
581	772.2
581.2	782.7
581.4	785.7
581.6	785.2
581.8	781.9
582	783.5
582.2	785.5
582.4	777.7
582.6	778.1
582.8	788.7
583	781.5
583.2	785.9
583.4	784.5
583.6	782.1
583.8	790.4
584	785.8
584.2	783.7
584.4	787.8
584.6	784.3
584.8	786.6
585	787.5
585.2	785.2
585.4	789.7
585.6	792.9
585.8	792.7
586	791.1
586.2	788.4
586.4	784.3
586.6	782.1
586.8	788.5
587	786.6
587.2	787.6
587.4	787.1
587.6	791
587.8	786.3
588	790.5
588.2	789.3
588.4	789.9
588.6	791.3
588.8	791.4
589	789.4
589.2	793.4
589.4	786.8
589.6	783.3
589.8	786.7
590	789.4
590.2	782.6
590.4	791.4
590.6	788.5
590.8	781.5
591	792.1
591.2	789.5
591.4	789.5
591.6	794.9
591.8	790.5
592	790.8
592.2	788.1
592.4	786.2
592.6	783.8
592.8	790.6
593	786.5
593.2	788
593.4	788.2
593.6	784.7
593.8	788.5
594	789.4
594.2	790.7
594.4	781.1
594.6	783.7
594.8	787.2
595	787.5
595.2	787.8
595.4	785
595.6	783.6
595.8	779.6
596	779.1
596.2	780.3
596.4	781.1
596.6	779.7
596.8	784.6
597	780.8
597.2	779.1
597.4	787.1
597.6	776.8
597.8	790.6
598	785.2
598.2	784.9
598.4	784
598.6	783.1
598.8	776.6
599	775.9
599.2	776.5
599.4	776.9
599.6	783.1
599.8	773.1
600	782.9
600.2	775.8
600.4	777
600.6	776.7
600.8	777.4
601	777.7
601.2	770.8
601.4	775.1
601.6	769.8
601.8	765.4
602	771.1
602.2	764.8
602.4	768.5
602.6	769.6
602.8	769.5
603	765.6
603.2	767.6
603.4	762.2
603.6	757.1
603.8	757.7
604	769.1
604.2	767.8
604.4	760.1
604.6	760.6
604.8	755.3
605	753.8
605.2	757.8
605.4	751.8
605.6	756
605.8	756.2
606	752.6
606.2	747.9
606.4	749.3
606.6	747.1
606.8	748.3
607	749.1
607.2	747
607.4	748.2
607.6	742
607.8	743
608	745.4
608.2	743
608.4	739.6
608.6	739.9
608.8	738.6
609	744.9
609.2	736.3
609.4	735.1
609.6	737.7
609.8	729.8
610	734.1
610.2	738.9
610.4	735.3
610.6	728.8
610.8	728.2
611	727
611.2	732.8
611.4	728.3
611.6	724.3
611.8	728.6
612	725.6
612.2	725.3
612.4	724.1
612.6	718.9
612.8	721.4
613	720.8
613.2	715.7
613.4	717.3
613.6	721.9
613.8	712.1
614	713.7
614.2	709.3
614.4	702.5
614.6	702.9
614.8	706.7
615	707.6
615.2	705.9
615.4	705.7
615.6	704.6
615.8	700.5
616	702.4
616.2	701
616.4	694.4
616.6	695.6
616.8	691.8
617	691.1
617.2	690.1
617.4	684.9
617.6	687.4
617.8	688.3
618	683.4
618.2	684.6
618.4	682.5
618.6	677.1
618.8	678.7
619	674.4
619.2	674
619.4	674.9
619.6	674.6
619.8	670.1
620	668.6
620.2	665.8
620.4	671.7
620.6	667.9
620.8	672.2
621	661.5
621.2	660.4
621.4	660.9
621.6	664.2
621.8	660.1
622	664.1
622.2	656.7
622.4	653.2
622.6	647.7
622.8	650.3
623	648.3
623.2	650
623.4	648.9
623.6	644.7
623.8	643.8
624	640
624.2	637.1
624.4	639.8
624.6	635.2
624.8	633.4
625	634.5
625.2	634.8
625.4	631.3
625.6	629.3
625.8	626.5
626	623.5
626.2	618.2
626.4	617.8
626.6	615.9
626.8	614.8
627	620.1
627.2	616.6
627.4	610.5
627.6	608.7
627.8	604.6
628	606.8
628.2	606.3
628.4	605.4
628.6	604.4
628.8	601.6
629	599.4
629.2	592.5
629.4	595.5
629.6	595.8
629.8	592.1
630	591.9
630.2	584.1
630.4	584.2
630.6	581.9
630.8	584
631	579.5
631.2	575.1
631.4	572.6
631.6	575.1
631.8	574.9
632	573.9
632.2	573.3
632.4	567.2
632.6	568
632.8	560.2
633	562.2
633.2	562.2
633.4	557.8
633.6	558.2
633.8	557.2
634	552.3
634.2	551.5
634.4	548.8
634.6	544.2
634.8	547.6
635	546.2
635.2	542.4
635.4	539.8
635.6	539.2
635.8	537
636	534
636.2	538.4
636.4	532.9
636.6	530.1
636.8	524.7
637	528.9
637.2	525.7
637.4	522.8
637.6	521.2
637.8	520
638	515.6
638.2	516.8
638.4	507.5
638.6	510
638.8	502.5
639	508.1
639.2	508
639.4	509.9
639.6	504.4
639.8	502.5
640	498.8
640.2	493.4
640.4	495
640.6	492.8
640.8	498.6
641	484.2
641.2	491
641.4	490.5
641.6	489
641.8	487
642	484.9
642.2	481.1
642.4	476.6
642.6	478.7
642.8	472.7
643	470.4
643.2	469
643.4	464.8
643.6	464.4
643.8	467.6
644	463.2
644.2	463.6
644.4	460.2
644.6	458.2
644.8	453.4
645	450.8
645.2	454.3
645.4	449.5
645.6	448.2
645.8	447.1
646	445.2
646.2	442.7
646.4	444.6
646.6	442.7
646.8	438
647	436.4
647.2	439
647.4	431.8
647.6	430.1
647.8	431.8
648	428.6
648.2	425.7
648.4	424.9
648.6	424.5
648.8	421.9
649	421.1
649.2	417.1
649.4	412.3
649.6	416.7
649.8	412.9
650	414.1
650.2	413.9
650.4	411.3
650.6	411.8
650.8	409.2
651	407.1
651.2	405.1
651.4	398.8
651.6	402.2
651.8	396.2
652	397.6
652.2	391.9
652.4	390.4
652.6	384.2
652.8	386.8
653	382.2
653.2	380.8
653.4	380.9
653.6	383.5
653.8	380.8
654	381
654.2	376.3
654.4	376.9
654.6	375.6
654.8	374.4
655	373.5
655.2	368.6
655.4	368
655.6	367.5
655.8	361.1
656	360.9
656.2	362.7
656.4	360.9
656.6	359.7
656.8	358.8
657	353.7
657.2	359
657.4	354
657.6	352.3
657.8	348.9
658	342.2
658.2	346.6
658.4	346.1
658.6	341.3
658.8	339.3
659	344
659.2	342.5
659.4	334.5
659.6	333.7
659.8	331.4
660	328.1
660.2	327.8
660.4	328.9
660.6	325.8
660.8	324.6
661	321.2
661.2	324.8
661.4	319.7
661.6	316.1
661.8	319.6
662	312
662.2	314.7
662.4	310.2
662.6	311.5
662.8	309
663	306.1
663.2	303.7
663.4	307.5
663.6	302.7
663.8	301.8
664	301.3
664.2	300.4
664.4	300
664.6	297.1
664.8	292.3
665	291.8
665.2	291.3
665.4	289.9
665.6	288.8
665.8	285.5
666	283.8
666.2	281.8
666.4	282.5
666.6	281.3
666.8	277.7
667	277.9
667.2	277.5
667.4	273.5
667.6	274.1
667.8	274.2
668	270.2
668.2	268.8
668.4	268
668.6	265.2
668.8	266.8
669	261.8
669.2	264.1
669.4	260.6
669.6	261.9
669.8	258.5
670	256.4
670.2	255.2
670.4	257.6
670.6	252.7
670.8	252.3
671	250.6
671.2	248.7
671.4	249.1
671.6	246.3
671.8	245.4
672	245.2
672.2	243
672.4	243.4
672.6	239.5
672.8	235.5
673	239.7
673.2	236.3
673.4	237.6
673.6	234.6
673.8	235.1
674	226.4
674.2	232.3
674.4	225.4
674.6	227.4
674.8	226.6
675	228.5
675.2	223.7
675.4	219.7
675.6	218.3
675.8	215.7
676	219.5
676.2	220.7
676.4	216.1
676.6	216.2
676.8	214.2
677	213.6
677.2	213.4
677.4	211.4
677.6	212
677.8	210
678	207.7
678.2	203.4
678.4	205.4
678.6	202.5
678.8	202.1
679	202.1
679.2	198.9
679.4	197.4
679.6	197
679.8	194.1
680	195.9
680.2	190.1
680.4	195.2
680.6	191.6
680.8	191.9
681	187.9
681.2	189.2
681.4	187.4
681.6	189
681.8	186.4
682	186.3
682.2	181.5
682.4	183.7
682.6	178.8
682.8	179
683	178.7
683.2	176.5
683.4	176.5
683.6	174.4
683.8	174.2
684	172.6
684.2	173.4
684.4	173.2
684.6	170.3
684.8	168.1
685	169.2
685.2	167.1
685.4	167.6
685.6	164
685.8	164.7
686	163
686.2	162.2
686.4	159.8
686.6	159.7
686.8	161.5
687	160.7
687.2	159.3
687.4	156.8
687.6	153.1
687.8	154.1
688	154.6
688.2	151.1
688.4	150.8
688.6	149.4
688.8	150.3
689	146.5
689.2	147.5
689.4	143.9
689.6	145.5
689.8	145.7
690	144.8
690.2	144.8
690.4	144.9
690.6	140.9
690.8	142.8
691	140.5
691.2	139.3
691.4	139.9
691.6	136.7
691.8	135.4
692	133.5
692.2	135.6
692.4	133.5
692.6	134.6
692.8	130.6
693	131.7
693.2	132.7
693.4	131.7
693.6	127.3
693.8	128.5
694	127.9
694.2	126.8
694.4	126.6
694.6	125.5
694.8	124.2
695	122.8
695.2	122.2
695.4	122.1
695.6	120.5
695.8	119.6
696	120.2
696.2	120.1
696.4	119.8
696.6	118.9
696.8	114.8
697	117.5
697.2	114.9
697.4	116.3
697.6	116.1
697.8	114.7
698	115.3
698.2	111.7
698.4	111.4
698.6	110.5
698.8	110.1
699	107.5
699.2	109.9
699.4	109.9
699.6	110.8
699.8	106.1
700	103.5
