# Supplementary material for: Rolling circle amplification (RCA) -based biosensor system for the fluorescent detection of miR-129-2-3p miRNA
Source: PeerJ. 2022 Oct 24;10:e14257. doi: 10.7717/peerj.14257 (PMC9610657; doi:10.7717/peerj.14257)
Supplement: Supplemental Information 4 — The relationship between fluorescence intensity and ligation time (A), polymerization time (B), and the concentration of phi29 DNA polymerase (C) and dNTPs (D). F and F0 were the fluorescence intensity induced by target miRNA and Blank, respectively. The error bar was calculated from two independent experiments. [file peerj-10-14257-s004.zip › Raw for Fig2/raw for Fig2D/0.8-2.TXT]

Data Points
nm	Data
500.0	28.68
500.2	26.93
500.4	25.73
500.6	24.02
500.8	23.10
501.0	23.98
501.2	22.86
501.4	23.58
501.6	22.11
501.8	22.17
502.0	22.61
502.2	22.85
502.4	22.45
502.6	23.32
502.8	22.60
503.0	21.47
503.2	22.76
503.4	23.29
503.6	22.86
503.8	23.11
504.0	22.63
504.2	22.89
504.4	22.90
504.6	23.24
504.8	22.50
505.0	23.10
505.2	22.46
505.4	22.84
505.6	22.78
505.8	22.95
506.0	23.55
506.2	23.13
506.4	23.73
506.6	24.06
506.8	24.17
507.0	24.74
507.2	23.88
507.4	24.20
507.6	24.05
507.8	23.95
508.0	24.26
508.2	24.38
508.4	25.25
508.6	25.27
508.8	26.05
509.0	25.73
509.2	25.12
509.4	25.49
509.6	26.16
509.8	26.94
510.0	25.97
510.2	26.84
510.4	26.29
510.6	26.64
510.8	27.94
511.0	28.66
511.2	27.22
511.4	27.83
511.6	27.76
511.8	29.26
512.0	28.12
512.2	28.55
512.4	29.47
512.6	29.64
512.8	29.59
513.0	30.31
513.2	30.05
513.4	31.47
513.6	30.85
513.8	32.58
514.0	31.15
514.2	31.92
514.4	32.28
514.6	31.97
514.8	32.07
515.0	34.22
515.2	31.84
515.4	34.48
515.6	33.41
515.8	34.37
516.0	36.15
516.2	35.72
516.4	35.88
516.6	36.23
516.8	37.57
517.0	37.45
517.2	37.08
517.4	38.09
517.6	38.81
517.8	39.70
518.0	41.51
518.2	39.93
518.4	41.50
518.6	41.19
518.8	42.27
519.0	42.76
519.2	42.72
519.4	43.28
519.6	44.42
519.8	44.46
520.0	45.55
520.2	45.00
520.4	46.44
520.6	47.82
520.8	48.01
521.0	48.99
521.2	50.01
521.4	50.04
521.6	51.99
521.8	52.70
522.0	53.21
522.2	54.15
522.4	54.38
522.6	54.00
522.8	55.47
523.0	55.07
523.2	57.43
523.4	58.04
523.6	60.11
523.8	60.73
524.0	61.53
524.2	62.13
524.4	62.74
524.6	64.68
524.8	65.31
525.0	66.58
525.2	68.53
525.4	69.21
525.6	72.15
525.8	73.24
526.0	73.95
526.2	74.91
526.4	78.25
526.6	78.95
526.8	81.53
527.0	82.95
527.2	82.50
527.4	84.25
527.6	84.50
527.8	88.35
528.0	90.29
528.2	92.28
528.4	94.53
528.6	94.33
528.8	97.53
529.0	100.6
529.2	101.3
529.4	104.4
529.6	104.1
529.8	109.2
530.0	112.7
530.2	112.0
530.4	114.5
530.6	117.9
530.8	119.6
531.0	122.3
531.2	126.1
531.4	128.5
531.6	131.2
531.8	133.5
532.0	134.8
532.2	138.9
532.4	142.2
532.6	145.4
532.8	147.8
533.0	152.8
533.2	154.5
533.4	157.4
533.6	160.3
533.8	164.7
534.0	169.8
534.2	171.5
534.4	178.1
534.6	178.2
534.8	182.3
535.0	187.6
535.2	191.4
535.4	195.8
535.6	196.0
535.8	203.0
536.0	205.3
536.2	210.5
536.4	213.0
536.6	219.4
536.8	224.9
537.0	226.9
537.2	232.2
537.4	239.8
537.6	241.9
537.8	245.8
538.0	247.3
538.2	255.0
538.4	261.2
538.6	265.7
538.8	271.4
539.0	277.4
539.2	280.1
539.4	284.4
539.6	289.4
539.8	299.9
540.0	302.4
540.2	305.6
540.4	311.1
540.6	324.2
540.8	327.8
541.0	327.6
541.2	333.7
541.4	340.4
541.6	344.1
541.8	354.4
542.0	357.7
542.2	359.3
542.4	370.6
542.6	378.5
542.8	384.7
543.0	390.3
543.2	392.0
543.4	402.8
543.6	403.2
543.8	412.0
544.0	416.3
544.2	424.0
544.4	432.7
544.6	440.1
544.8	443.9
545.0	450.8
545.2	460.0
545.4	458.9
545.6	464.4
545.8	476.6
546.0	482.4
546.2	492.1
546.4	497.4
546.6	500.0
546.8	507.6
547.0	514.9
547.2	526.4
547.4	533.2
547.6	538.1
547.8	546.2
548.0	549.3
548.2	557.8
548.4	563.9
548.6	572.8
548.8	576.3
549.0	581.8
549.2	590.8
549.4	593.7
549.6	606.3
549.8	609.5
550.0	618.8
550.2	624.5
550.4	634.0
550.6	638.4
550.8	645.8
551.0	651.5
551.2	659.2
551.4	663.2
551.6	669.3
551.8	676.6
552.0	681.9
552.2	688.7
552.4	689.9
552.6	702.5
552.8	703.4
553.0	709.6
553.2	723.0
553.4	733.2
553.6	736.7
553.8	741.0
554.0	746.4
554.2	749.1
554.4	753.8
554.6	760.3
554.8	764.8
555.0	769.9
555.2	779.7
555.4	790.3
555.6	793.0
555.8	798.8
556.0	798.5
556.2	806.4
556.4	814.8
556.6	822.7
556.8	823.3
557.0	828.2
557.2	833.9
557.4	836.2
557.6	844.7
557.8	849.9
558.0	859.4
558.2	857.8
558.4	859.6
558.6	866.3
558.8	870.5
559.0	874.5
559.2	880.4
559.4	893.4
559.6	893.0
559.8	897.2
560.0	899.0
560.2	900.7
560.4	913.3
560.6	914.1
560.8	923.4
561.0	932.2
561.2	929.2
561.4	922.0
561.6	928.3
561.8	936.3
562.0	944.9
562.2	960.5
562.4	955.6
562.6	948.3
562.8	950.3
563.0	958.8
563.2	968.8
563.4	975.6
563.6	980.9
563.8	990.0
564.0	985.5
564.2	982.0
564.4	987.7
564.6	989.6
564.8	993.5
565.0	993.8
565.2	1003
565.4	1006
565.6	1003
565.8	1010
566.0	1009
566.2	1020
566.4	1021
566.6	1027
566.8	1030
567.0	1027
567.2	1026
567.4	1029
567.6	1029
567.8	1032
568.0	1042
568.2	1048
568.4	1045
568.6	1045
568.8	1047
569.0	1042
569.2	1051
569.4	1060
569.6	1058
569.8	1065
570.0	1055
570.2	1057
570.4	1062
570.6	1073
570.8	1073
571.0	1077
571.2	1075
571.4	1077
571.6	1074
571.8	1077
572.0	1082
572.2	1087
572.4	1087
572.6	1092
572.8	1086
573.0	1084
573.2	1087
573.4	1090
573.6	1095
573.8	1097
574.0	1097
574.2	1094
574.4	1091
574.6	1094
574.8	1100
575.0	1104
575.2	1103
575.4	1102
575.6	1106
575.8	1114
576.0	1110
576.2	1101
576.4	1106
576.6	1110
576.8	1117
577.0	1114
577.2	1113
577.4	1116
577.6	1114
577.8	1112
578.0	1115
578.2	1117
578.4	1124
578.6	1125
578.8	1122
579.0	1123
579.2	1120
579.4	1121
579.6	1115
579.8	1116
580.0	1120
580.2	1119
580.4	1124
580.6	1122
580.8	1126
581.0	1126
581.2	1124
581.4	1124
581.6	1127
581.8	1122
582.0	1128
582.2	1128
582.4	1131
582.6	1124
582.8	1124
583.0	1123
583.2	1124
583.4	1129
583.6	1137
583.8	1136
584.0	1127
584.2	1120
584.4	1130
584.6	1137
584.8	1128
585.0	1130
585.2	1123
585.4	1126
585.6	1138
585.8	1130
586.0	1127
586.2	1128
586.4	1123
586.6	1131
586.8	1131
587.0	1126
587.2	1130
587.4	1138
587.6	1132
587.8	1128
588.0	1126
588.2	1125
588.4	1126
588.6	1124
588.8	1124
589.0	1124
589.2	1120
589.4	1125
589.6	1130
589.8	1129
590.0	1126
590.2	1129
590.4	1126
590.6	1124
590.8	1115
591.0	1115
591.2	1119
591.4	1130
591.6	1113
591.8	1120
592.0	1113
592.2	1122
592.4	1120
592.6	1120
592.8	1120
593.0	1113
593.2	1116
593.4	1112
593.6	1115
593.8	1113
594.0	1108
594.2	1115
594.4	1124
594.6	1111
594.8	1108
595.0	1114
595.2	1115
595.4	1118
595.6	1110
595.8	1115
596.0	1110
596.2	1095
596.4	1100
596.6	1093
596.8	1102
597.0	1108
597.2	1106
597.4	1104
597.6	1102
597.8	1090
598.0	1087
598.2	1092
598.4	1097
598.6	1102
598.8	1107
599.0	1097
599.2	1103
599.4	1091
599.6	1085
599.8	1082
600.0	1096
600.2	1099
600.4	1091
600.6	1085
600.8	1080
601.0	1076
601.2	1078
601.4	1082
601.6	1082
601.8	1086
602.0	1080
602.2	1074
602.4	1070
602.6	1066
602.8	1070
603.0	1073
603.2	1075
603.4	1064
603.6	1070
603.8	1065
604.0	1060
604.2	1061
604.4	1067
604.6	1070
604.8	1071
605.0	1059
605.2	1056
605.4	1060
605.6	1049
605.8	1057
606.0	1059
606.2	1058
606.4	1051
606.6	1042
606.8	1048
607.0	1043
607.2	1042
607.4	1044
607.6	1049
607.8	1045
608.0	1042
608.2	1034
608.4	1030
608.6	1033
608.8	1037
609.0	1027
609.2	1026
609.4	1028
609.6	1025
609.8	1026
610.0	1022
610.2	1016
610.4	1016
610.6	1014
610.8	1017
611.0	1020
611.2	1017
611.4	1019
611.6	1009
611.8	999.9
612.0	1006
612.2	999.8
612.4	997.2
612.6	995.4
612.8	994.6
613.0	996.5
613.2	992.3
613.4	993.4
613.6	987.3
613.8	990.4
614.0	986.8
614.2	990.3
614.4	983.8
614.6	977.6
614.8	982.8
615.0	976.0
615.2	973.0
615.4	973.0
615.6	969.0
615.8	969.7
616.0	967.5
616.2	966.2
616.4	964.4
616.6	961.9
616.8	954.2
617.0	956.6
617.2	958.5
617.4	952.4
617.6	950.6
617.8	947.6
618.0	944.0
618.2	937.6
618.4	945.1
618.6	943.5
618.8	951.3
619.0	940.2
619.2	936.9
619.4	932.5
619.6	928.9
619.8	931.2
620.0	927.4
620.2	926.2
620.4	926.4
620.6	927.5
620.8	915.2
621.0	910.2
621.2	911.5
621.4	908.6
621.6	908.0
621.8	901.2
622.0	905.8
622.2	902.6
622.4	900.0
622.6	893.9
622.8	896.6
623.0	890.1
623.2	891.9
623.4	888.5
623.6	881.0
623.8	888.2
624.0	882.7
624.2	877.1
624.4	879.0
624.6	872.7
624.8	869.7
625.0	870.6
625.2	866.9
625.4	866.2
625.6	860.3
625.8	864.9
626.0	860.9
626.2	854.6
626.4	846.5
626.6	845.1
626.8	845.6
627.0	837.0
627.2	839.0
627.4	842.1
627.6	838.2
627.8	840.9
628.0	832.0
628.2	831.2
628.4	827.4
628.6	825.4
628.8	827.9
629.0	820.5
629.2	815.9
629.4	820.9
629.6	799.9
629.8	807.2
630.0	807.7
630.2	809.4
630.4	808.4
630.6	801.7
630.8	796.6
631.0	786.6
631.2	790.3
631.4	787.2
631.6	793.5
631.8	796.1
632.0	782.3
632.2	775.9
632.4	777.6
632.6	770.3
632.8	772.9
633.0	768.3
633.2	772.4
633.4	767.1
633.6	764.4
633.8	755.1
634.0	754.5
634.2	755.3
634.4	754.1
634.6	752.7
634.8	753.8
635.0	748.7
635.2	747.2
635.4	735.7
635.6	739.2
635.8	738.4
636.0	729.9
636.2	731.9
636.4	732.3
636.6	731.0
636.8	726.6
637.0	717.2
637.2	715.6
637.4	714.4
637.6	718.8
637.8	712.1
638.0	707.2
638.2	704.8
638.4	706.7
638.6	697.7
638.8	697.3
639.0	697.0
639.2	692.2
639.4	687.4
639.6	688.4
639.8	685.4
640.0	681.5
640.2	679.7
640.4	679.9
640.6	680.7
640.8	672.1
641.0	673.0
641.2	670.6
641.4	664.1
641.6	668.6
641.8	664.0
642.0	658.9
642.2	664.2
642.4	649.5
642.6	650.4
642.8	649.9
643.0	641.1
643.2	648.0
643.4	643.5
643.6	638.6
643.8	633.0
644.0	630.9
644.2	627.9
644.4	629.2
644.6	625.1
644.8	625.0
645.0	622.5
645.2	620.6
645.4	616.9
645.6	611.6
645.8	612.9
646.0	607.6
646.2	606.3
646.4	600.4
646.6	603.1
646.8	593.7
647.0	599.0
647.2	591.7
647.4	587.0
647.6	588.4
647.8	581.6
648.0	583.1
648.2	582.8
648.4	578.3
648.6	572.6
648.8	566.5
649.0	572.6
649.2	570.4
649.4	572.6
649.6	570.1
649.8	561.3
650.0	557.6
650.2	554.5
650.4	554.0
650.6	556.3
650.8	549.6
651.0	547.2
651.2	543.0
651.4	539.2
651.6	535.7
651.8	538.6
652.0	537.0
652.2	530.9
652.4	527.7
652.6	529.7
652.8	519.2
653.0	523.1
653.2	520.6
653.4	516.8
653.6	511.4
653.8	508.8
654.0	506.4
654.2	508.4
654.4	509.1
654.6	501.4
654.8	499.5
655.0	498.6
655.2	488.9
655.4	492.5
655.6	492.5
655.8	497.9
656.0	487.2
656.2	486.9
656.4	483.2
656.6	480.7
656.8	478.2
657.0	479.6
657.2	476.1
657.4	471.1
657.6	468.4
657.8	468.2
658.0	464.4
658.2	462.1
658.4	459.3
658.6	467.5
658.8	456.1
659.0	454.3
659.2	451.5
659.4	444.6
659.6	444.5
659.8	442.3
660.0	441.4
660.2	444.3
660.4	437.0
660.6	441.6
660.8	435.9
661.0	429.1
661.2	427.5
661.4	427.4
661.6	430.2
661.8	419.6
662.0	414.2
662.2	419.7
662.4	421.7
662.6	416.9
662.8	415.8
663.0	415.4
663.2	412.5
663.4	409.0
663.6	408.9
663.8	401.5
664.0	399.6
664.2	403.2
664.4	404.5
664.6	395.2
664.8	393.4
665.0	392.9
665.2	389.5
665.4	388.4
665.6	384.4
665.8	387.5
666.0	381.2
666.2	378.9
666.4	380.5
666.6	376.1
666.8	373.9
667.0	368.3
667.2	369.4
667.4	368.6
667.6	364.8
667.8	369.8
668.0	364.7
668.2	364.1
668.4	359.8
668.6	354.6
668.8	357.6
669.0	351.3
669.2	354.1
669.4	347.5
669.6	346.5
669.8	344.0
670.0	341.3
670.2	344.0
670.4	340.2
670.6	341.4
670.8	337.3
671.0	338.8
671.2	328.9
671.4	328.8
671.6	326.1
671.8	326.5
672.0	324.2
672.2	323.0
672.4	321.7
672.6	319.9
672.8	319.2
673.0	318.8
673.2	313.3
673.4	313.3
673.6	311.7
673.8	308.8
674.0	311.1
674.2	308.9
674.4	305.6
674.6	304.7
674.8	299.6
675.0	298.0
675.2	295.5
675.4	297.2
675.6	293.1
675.8	292.7
676.0	288.9
676.2	288.5
676.4	286.4
676.6	286.9
676.8	282.0
677.0	282.9
677.2	280.6
677.4	277.5
677.6	277.9
677.8	274.6
678.0	274.6
678.2	271.4
678.4	273.0
678.6	269.2
678.8	267.8
679.0	266.1
679.2	267.4
679.4	264.6
679.6	262.9
679.8	258.7
680.0	259.2
680.2	255.6
680.4	253.0
680.6	255.6
680.8	252.6
681.0	251.3
681.2	246.1
681.4	246.4
681.6	248.8
681.8	243.4
682.0	239.0
682.2	242.5
682.4	238.6
682.6	240.5
682.8	238.6
683.0	233.9
683.2	233.9
683.4	232.6
683.6	230.3
683.8	227.2
684.0	227.2
684.2	227.5
684.4	223.2
684.6	227.5
684.8	222.7
685.0	223.4
685.2	218.5
685.4	219.4
685.6	221.3
685.8	218.0
686.0	217.9
686.2	214.2
686.4	212.9
686.6	208.8
686.8	206.6
687.0	207.8
687.2	208.9
687.4	207.8
687.6	205.4
687.8	203.2
688.0	199.3
688.2	198.3
688.4	199.5
688.6	196.5
688.8	197.0
689.0	196.2
689.2	196.1
689.4	191.9
689.6	192.2
689.8	187.4
690.0	191.7
690.2	188.7
690.4	187.7
690.6	186.2
690.8	184.7
691.0	182.5
691.2	181.2
691.4	180.4
691.6	182.8
691.8	181.1
692.0	180.1
692.2	178.1
692.4	173.5
692.6	174.6
692.8	170.8
693.0	172.8
693.2	171.3
693.4	170.7
693.6	170.8
693.8	169.0
694.0	166.8
694.2	168.4
694.4	166.2
694.6	166.2
694.8	163.7
695.0	163.0
695.2	163.2
695.4	161.9
695.6	157.9
695.8	152.5
696.0	155.8
696.2	156.6
696.4	154.8
696.6	153.6
696.8	154.6
697.0	153.1
697.2	151.4
697.4	150.6
697.6	150.5
697.8	150.2
698.0	148.1
698.2	147.4
698.4	146.6
698.6	143.9
698.8	142.0
699.0	144.0
699.2	144.3
699.4	143.6
699.6	142.3
699.8	140.6
700.0	141.2
