# Supplementary material for: Rolling circle amplification (RCA) -based biosensor system for the fluorescent detection of miR-129-2-3p miRNA
Source: PeerJ. 2022 Oct 24;10:e14257. doi: 10.7717/peerj.14257 (PMC9610657; doi:10.7717/peerj.14257)
Supplement: Supplemental Information 4 — The relationship between fluorescence intensity and ligation time (A), polymerization time (B), and the concentration of phi29 DNA polymerase (C) and dNTPs (D). F and F0 were the fluorescence intensity induced by target miRNA and Blank, respectively. The error bar was calculated from two independent experiments. [file peerj-10-14257-s004.zip › Raw for Fig2/raw for Fig2D/1.0-1.TXT]

Data Points
nm	Data
500.0	14.38
500.2	14.18
500.4	15.01
500.6	15.63
500.8	15.00
501.0	15.93
501.2	16.62
501.4	16.19
501.6	16.98
501.8	16.70
502.0	18.51
502.2	18.03
502.4	17.78
502.6	17.64
502.8	19.32
503.0	18.74
503.2	19.43
503.4	19.75
503.6	19.47
503.8	21.13
504.0	21.08
504.2	21.27
504.4	22.92
504.6	23.54
504.8	24.76
505.0	24.86
505.2	24.10
505.4	25.56
505.6	26.37
505.8	26.32
506.0	28.41
506.2	27.15
506.4	28.52
506.6	29.45
506.8	31.22
507.0	30.94
507.2	32.01
507.4	31.82
507.6	33.65
507.8	35.17
508.0	36.94
508.2	36.79
508.4	36.68
508.6	38.01
508.8	39.24
509.0	40.61
509.2	42.31
509.4	43.66
509.6	44.59
509.8	46.06
510.0	48.19
510.2	48.10
510.4	49.65
510.6	51.71
510.8	52.66
511.0	53.75
511.2	54.86
511.4	58.27
511.6	58.71
511.8	62.11
512.0	63.20
512.2	64.35
512.4	66.79
512.6	68.93
512.8	69.92
513.0	72.19
513.2	74.64
513.4	76.68
513.6	79.44
513.8	79.25
514.0	83.32
514.2	84.20
514.4	90.40
514.6	92.61
514.8	94.76
515.0	97.52
515.2	102.7
515.4	101.6
515.6	107.0
515.8	110.6
516.0	115.5
516.2	118.1
516.4	120.1
516.6	125.5
516.8	128.0
517.0	132.0
517.2	138.8
517.4	140.6
517.6	148.0
517.8	148.8
518.0	153.8
518.2	153.6
518.4	159.8
518.6	166.5
518.8	169.4
519.0	174.3
519.2	178.9
519.4	185.5
519.6	188.0
519.8	190.5
520.0	199.3
520.2	204.3
520.4	205.3
520.6	213.4
520.8	218.2
521.0	224.0
521.2	227.8
521.4	234.0
521.6	237.0
521.8	244.2
522.0	250.4
522.2	261.5
522.4	265.0
522.6	271.6
522.8	274.9
523.0	280.6
523.2	286.5
523.4	297.8
523.6	300.3
523.8	305.6
524.0	314.8
524.2	318.3
524.4	324.6
524.6	333.9
524.8	336.0
525.0	342.1
525.2	354.3
525.4	362.3
525.6	365.6
525.8	372.4
526.0	376.9
526.2	385.1
526.4	390.8
526.6	399.3
526.8	398.8
527.0	409.8
527.2	416.2
527.4	419.5
527.6	427.5
527.8	433.9
528.0	442.8
528.2	449.3
528.4	456.0
528.6	457.2
528.8	470.0
529.0	473.0
529.2	482.0
529.4	485.1
529.6	488.6
529.8	495.9
530.0	500.0
530.2	506.2
530.4	512.3
530.6	514.1
530.8	527.6
531.0	528.9
531.2	533.7
531.4	543.3
531.6	548.2
531.8	559.9
532.0	560.8
532.2	562.7
532.4	567.5
532.6	577.0
532.8	579.9
533.0	590.5
533.2	590.0
533.4	595.3
533.6	601.2
533.8	599.0
534.0	606.4
534.2	621.4
534.4	619.7
534.6	630.4
534.8	630.7
535.0	637.3
535.2	642.5
535.4	645.2
535.6	648.0
535.8	652.0
536.0	655.9
536.2	656.5
536.4	665.6
536.6	661.6
536.8	677.6
537.0	676.9
537.2	681.9
537.4	680.8
537.6	685.9
537.8	692.6
538.0	691.7
538.2	696.1
538.4	697.6
538.6	709.3
538.8	709.4
539.0	707.1
539.2	714.2
539.4	717.6
539.6	719.4
539.8	717.6
540.0	726.1
540.2	727.3
540.4	728.3
540.6	737.6
540.8	734.4
541.0	739.5
541.2	743.2
541.4	743.1
541.6	742.0
541.8	744.0
542.0	748.7
542.2	751.7
542.4	753.6
542.6	762.7
542.8	758.1
543.0	758.6
543.2	759.4
543.4	759.8
543.6	765.4
543.8	768.1
544.0	774.0
544.2	769.3
544.4	774.4
544.6	777.1
544.8	776.4
545.0	777.9
545.2	777.7
545.4	779.0
545.6	783.1
545.8	789.2
546.0	786.5
546.2	783.3
546.4	790.1
546.6	786.9
546.8	792.1
547.0	792.3
547.2	795.9
547.4	793.0
547.6	796.1
547.8	789.8
548.0	797.6
548.2	794.5
548.4	799.0
548.6	801.2
548.8	800.0
549.0	798.0
549.2	808.7
549.4	804.6
549.6	808.5
549.8	805.2
550.0	809.0
550.2	805.4
550.4	814.7
550.6	804.8
550.8	808.0
551.0	807.8
551.2	809.5
551.4	810.6
551.6	812.1
551.8	818.5
552.0	813.1
552.2	817.5
552.4	818.1
552.6	816.8
552.8	822.2
553.0	815.0
553.2	815.7
553.4	817.2
553.6	820.8
553.8	821.3
554.0	814.8
554.2	815.5
554.4	817.6
554.6	819.3
554.8	822.6
555.0	818.6
555.2	820.1
555.4	817.9
555.6	815.1
555.8	822.9
556.0	819.0
556.2	820.6
556.4	811.5
556.6	822.4
556.8	819.7
557.0	819.6
557.2	815.2
557.4	813.1
557.6	812.7
557.8	815.5
558.0	812.6
558.2	812.9
558.4	809.7
558.6	813.0
558.8	808.4
559.0	808.6
559.2	809.1
559.4	813.6
559.6	807.9
559.8	811.0
560.0	803.1
560.2	801.5
560.4	802.4
560.6	801.8
560.8	802.1
561.0	800.4
561.2	795.6
561.4	790.6
561.6	784.9
561.8	793.5
562.0	793.0
562.2	786.9
562.4	783.9
562.6	784.1
562.8	782.5
563.0	783.7
563.2	780.7
563.4	774.0
563.6	777.3
563.8	773.1
564.0	769.8
564.2	770.0
564.4	770.6
564.6	767.7
564.8	767.4
565.0	763.0
565.2	757.8
565.4	763.2
565.6	760.6
565.8	752.6
566.0	753.6
566.2	746.8
566.4	746.7
566.6	740.5
566.8	743.1
567.0	735.1
567.2	734.6
567.4	734.3
567.6	730.2
567.8	724.9
568.0	722.9
568.2	727.2
568.4	725.1
568.6	723.7
568.8	719.3
569.0	719.4
569.2	713.0
569.4	715.6
569.6	709.4
569.8	700.9
570.0	701.7
570.2	704.3
570.4	701.7
570.6	697.2
570.8	687.6
571.0	687.3
571.2	686.7
571.4	681.4
571.6	681.6
571.8	680.0
572.0	675.1
572.2	667.8
572.4	674.0
572.6	667.8
572.8	662.0
573.0	664.7
573.2	667.0
573.4	661.6
573.6	653.3
573.8	652.7
574.0	655.3
574.2	650.9
574.4	647.8
574.6	643.2
574.8	634.5
575.0	635.5
575.2	634.1
575.4	630.6
575.6	630.6
575.8	625.1
576.0	622.8
576.2	622.0
576.4	618.0
576.6	623.6
576.8	615.7
577.0	616.6
577.2	607.4
577.4	612.4
577.6	607.6
577.8	606.8
578.0	604.5
578.2	599.6
578.4	596.9
578.6	598.3
578.8	593.1
579.0	591.0
579.2	592.2
579.4	593.7
579.6	585.0
579.8	580.6
580.0	579.9
580.2	571.4
580.4	580.3
580.6	573.7
580.8	573.4
581.0	568.4
581.2	566.3
581.4	556.7
581.6	559.2
581.8	556.3
582.0	557.6
582.2	553.2
582.4	552.8
582.6	558.0
582.8	549.0
583.0	548.3
583.2	541.9
583.4	541.2
583.6	543.5
583.8	541.4
584.0	541.3
584.2	537.3
584.4	533.7
584.6	534.4
584.8	529.4
585.0	528.4
585.2	521.9
585.4	529.7
585.6	523.0
585.8	519.1
586.0	522.3
586.2	518.0
586.4	513.1
586.6	511.7
586.8	514.8
587.0	507.7
587.2	502.2
587.4	503.6
587.6	508.9
587.8	496.7
588.0	503.8
588.2	503.7
588.4	499.9
588.6	495.1
588.8	494.5
589.0	491.7
589.2	492.0
589.4	486.4
589.6	485.8
589.8	482.7
590.0	484.6
590.2	487.4
590.4	477.7
590.6	480.9
590.8	482.2
591.0	478.4
591.2	475.2
591.4	471.5
591.6	469.0
591.8	474.7
592.0	469.4
592.2	464.1
592.4	463.2
592.6	462.6
592.8	457.0
593.0	458.3
593.2	461.0
593.4	456.1
593.6	455.1
593.8	451.2
594.0	453.3
594.2	450.5
594.4	450.1
594.6	446.9
594.8	447.9
595.0	447.2
595.2	439.9
595.4	445.4
595.6	441.2
595.8	439.3
596.0	437.4
596.2	442.8
596.4	438.6
596.6	438.7
596.8	436.4
597.0	428.2
597.2	432.0
597.4	425.2
597.6	425.8
597.8	423.2
598.0	424.1
598.2	424.3
598.4	421.2
598.6	424.1
598.8	420.1
599.0	417.3
599.2	408.9
599.4	405.6
599.6	409.1
599.8	412.4
600.0	408.4
600.2	409.5
600.4	406.5
600.6	402.6
600.8	402.8
601.0	401.9
601.2	404.2
601.4	401.1
601.6	398.7
601.8	396.1
602.0	393.1
602.2	387.0
602.4	386.4
602.6	387.6
602.8	389.3
603.0	384.9
603.2	384.7
603.4	383.7
603.6	383.4
603.8	378.1
604.0	382.5
604.2	376.4
604.4	377.2
604.6	373.0
604.8	371.3
605.0	371.0
605.2	369.9
605.4	370.0
605.6	365.2
605.8	363.9
606.0	362.2
606.2	361.6
606.4	361.0
606.6	357.0
606.8	353.8
607.0	359.6
607.2	357.5
607.4	354.2
607.6	350.0
607.8	346.2
608.0	347.9
608.2	350.3
608.4	343.8
608.6	344.4
608.8	341.6
609.0	341.4
609.2	339.6
609.4	337.8
609.6	334.5
609.8	338.8
610.0	335.2
610.2	335.6
610.4	332.3
610.6	330.9
610.8	327.4
611.0	328.0
611.2	326.7
611.4	322.8
611.6	323.4
611.8	320.1
612.0	323.2
612.2	323.3
612.4	321.5
612.6	314.7
612.8	317.2
613.0	313.0
613.2	316.0
613.4	312.3
613.6	305.6
613.8	309.0
614.0	306.6
614.2	307.0
614.4	303.6
614.6	302.6
614.8	303.2
615.0	299.5
615.2	295.4
615.4	294.5
615.6	292.2
615.8	295.0
616.0	292.0
616.2	291.7
616.4	292.4
616.6	291.6
616.8	290.4
617.0	287.0
617.2	281.3
617.4	282.9
617.6	282.0
617.8	282.6
618.0	277.8
618.2	278.5
618.4	278.5
618.6	278.6
618.8	278.0
619.0	270.9
619.2	272.9
619.4	268.1
619.6	270.7
619.8	270.7
620.0	268.8
620.2	263.4
620.4	264.9
620.6	261.5
620.8	266.1
621.0	263.2
621.2	258.8
621.4	260.5
621.6	257.5
621.8	255.9
622.0	256.1
622.2	252.3
622.4	256.4
622.6	251.4
622.8	252.9
623.0	250.2
623.2	250.7
623.4	249.1
623.6	247.5
623.8	243.8
624.0	243.7
624.2	242.4
624.4	241.8
624.6	241.3
624.8	240.8
625.0	237.6
625.2	240.6
625.4	240.8
625.6	235.6
625.8	233.9
626.0	229.4
626.2	232.1
626.4	229.9
626.6	230.8
626.8	228.9
627.0	229.9
627.2	225.8
627.4	228.9
627.6	223.2
627.8	223.8
628.0	219.3
628.2	219.2
628.4	221.5
628.6	221.0
628.8	218.0
629.0	215.5
629.2	216.4
629.4	215.5
629.6	214.8
629.8	215.1
630.0	210.6
630.2	210.4
630.4	209.4
630.6	206.4
630.8	208.6
631.0	202.9
631.2	207.0
631.4	205.7
631.6	203.4
631.8	204.5
632.0	199.9
632.2	202.5
632.4	201.6
632.6	195.3
632.8	199.2
633.0	197.3
633.2	196.9
633.4	195.1
633.6	198.4
633.8	191.9
634.0	190.7
634.2	194.8
634.4	189.8
634.6	191.4
634.8	190.1
635.0	189.5
635.2	188.3
635.4	187.8
635.6	186.4
635.8	184.8
636.0	181.0
636.2	185.1
636.4	182.2
636.6	180.3
636.8	181.7
637.0	181.0
637.2	181.8
637.4	178.1
637.6	179.1
637.8	175.7
638.0	175.7
638.2	176.2
638.4	175.6
638.6	175.1
638.8	171.1
639.0	172.5
639.2	170.9
639.4	170.3
639.6	169.0
639.8	169.0
640.0	167.9
640.2	163.6
640.4	163.9
640.6	165.0
640.8	163.5
641.0	162.1
641.2	162.4
641.4	162.3
641.6	162.3
641.8	160.6
642.0	161.8
642.2	158.7
642.4	157.6
642.6	157.7
642.8	158.1
643.0	155.4
643.2	155.4
643.4	155.5
643.6	152.9
643.8	155.2
644.0	152.1
644.2	149.7
644.4	153.8
644.6	150.1
644.8	147.9
645.0	147.8
645.2	147.7
645.4	147.6
645.6	144.3
645.8	145.3
646.0	143.4
646.2	143.0
646.4	145.4
646.6	140.8
646.8	141.0
647.0	140.0
647.2	139.1
647.4	138.4
647.6	138.6
647.8	138.0
648.0	135.6
648.2	134.7
648.4	133.6
648.6	132.2
648.8	132.5
649.0	131.9
649.2	133.9
649.4	131.7
649.6	128.6
649.8	128.5
650.0	127.9
650.2	128.3
650.4	128.7
650.6	126.5
650.8	127.7
651.0	128.7
651.2	124.5
651.4	124.6
651.6	123.8
651.8	125.8
652.0	123.2
652.2	122.2
652.4	122.2
652.6	119.5
652.8	120.1
653.0	119.4
653.2	119.9
653.4	117.9
653.6	119.8
653.8	117.5
654.0	116.3
654.2	115.6
654.4	112.9
654.6	115.7
654.8	113.9
655.0	116.8
655.2	112.5
655.4	110.1
655.6	112.6
655.8	111.3
656.0	110.6
656.2	110.4
656.4	111.0
656.6	108.0
656.8	107.5
657.0	108.1
657.2	106.2
657.4	106.6
657.6	105.2
657.8	103.9
658.0	104.8
658.2	103.2
658.4	103.2
658.6	102.8
658.8	101.8
659.0	102.4
659.2	100.5
659.4	99.34
659.6	97.66
659.8	99.18
660.0	97.55
660.2	98.62
660.4	96.28
660.6	95.01
660.8	95.69
661.0	93.06
661.2	95.77
661.4	94.00
661.6	94.72
661.8	91.87
662.0	92.43
662.2	92.93
662.4	92.92
662.6	90.48
662.8	90.25
663.0	89.34
663.2	88.94
663.4	88.25
663.6	89.02
663.8	88.70
664.0	88.14
664.2	87.11
664.4	87.74
664.6	85.70
664.8	84.66
665.0	87.09
665.2	85.44
665.4	83.62
665.6	84.24
665.8	82.06
666.0	80.64
666.2	81.71
666.4	80.83
666.6	81.37
666.8	78.49
667.0	78.67
667.2	80.01
667.4	78.40
667.6	78.17
667.8	78.50
668.0	76.28
668.2	77.42
668.4	76.68
668.6	75.51
668.8	75.79
669.0	71.47
669.2	74.29
669.4	73.59
669.6	74.27
669.8	72.78
670.0	72.90
670.2	70.81
670.4	69.49
670.6	71.39
670.8	70.82
671.0	69.13
671.2	69.02
671.4	69.98
671.6	69.61
671.8	69.50
672.0	68.62
672.2	66.15
672.4	66.63
672.6	66.47
672.8	66.87
673.0	65.74
673.2	68.35
673.4	63.50
673.6	65.17
673.8	63.54
674.0	65.18
674.2	62.05
674.4	62.57
674.6	64.05
674.8	63.07
675.0	60.58
675.2	61.06
675.4	60.37
675.6	61.41
675.8	61.35
676.0	60.51
676.2	59.70
676.4	59.33
676.6	59.64
676.8	59.92
677.0	58.53
677.2	59.78
677.4	58.20
677.6	57.71
677.8	57.34
678.0	58.12
678.2	54.41
678.4	55.60
678.6	54.35
678.8	55.39
679.0	56.38
679.2	54.36
679.4	55.47
679.6	53.83
679.8	53.03
680.0	53.40
680.2	52.38
680.4	52.23
680.6	52.17
680.8	52.14
681.0	51.75
681.2	51.57
681.4	51.43
681.6	49.27
681.8	49.98
682.0	48.06
682.2	49.09
682.4	50.04
682.6	48.72
682.8	48.47
683.0	48.69
683.2	49.28
683.4	47.90
683.6	48.29
683.8	46.90
684.0	47.09
684.2	46.23
684.4	45.66
684.6	46.60
684.8	45.18
685.0	44.98
685.2	44.81
685.4	43.79
685.6	43.96
685.8	43.91
686.0	43.46
686.2	42.44
686.4	42.91
686.6	42.22
686.8	42.16
687.0	42.73
687.2	41.37
687.4	40.81
687.6	41.64
687.8	41.18
688.0	40.72
688.2	39.79
688.4	39.35
688.6	39.70
688.8	39.67
689.0	39.23
689.2	39.68
689.4	38.08
689.6	37.79
689.8	38.16
690.0	39.54
690.2	37.53
690.4	37.53
690.6	36.68
690.8	36.00
691.0	35.41
691.2	35.08
691.4	35.81
691.6	34.24
691.8	36.15
692.0	35.03
692.2	34.62
692.4	35.11
692.6	34.82
692.8	33.11
693.0	34.23
693.2	34.44
693.4	33.77
693.6	33.34
693.8	34.61
694.0	32.42
694.2	31.51
694.4	31.38
694.6	32.45
694.8	31.89
695.0	31.57
695.2	31.34
695.4	30.39
695.6	31.06
695.8	31.70
696.0	30.39
696.2	29.51
696.4	31.22
696.6	29.96
696.8	29.98
697.0	29.69
697.2	29.86
697.4	29.19
697.6	29.07
697.8	28.48
698.0	29.37
698.2	27.46
698.4	27.55
698.6	27.72
698.8	27.97
699.0	27.91
699.2	27.34
699.4	27.31
699.6	27.23
699.8	26.93
700.0	28.02
