# Supplementary material for: Rolling circle amplification (RCA) -based biosensor system for the fluorescent detection of miR-129-2-3p miRNA
Source: PeerJ. 2022 Oct 24;10:e14257. doi: 10.7717/peerj.14257 (PMC9610657; doi:10.7717/peerj.14257)
Supplement: Supplemental Information 4 — The relationship between fluorescence intensity and ligation time (A), polymerization time (B), and the concentration of phi29 DNA polymerase (C) and dNTPs (D). F and F0 were the fluorescence intensity induced by target miRNA and Blank, respectively. The error bar was calculated from two independent experiments. [file peerj-10-14257-s004.zip › Raw for Fig2/raw for Fig2D/1.0-2.TXT]

Data Points
nm	Data
500.0	9.195
500.2	9.819
500.4	8.875
500.6	9.650
500.8	9.373
501.0	9.642
501.2	9.487
501.4	9.589
501.6	9.748
501.8	10.70
502.0	9.853
502.2	9.682
502.4	9.647
502.6	10.41
502.8	10.63
503.0	10.23
503.2	10.96
503.4	11.31
503.6	11.74
503.8	10.73
504.0	11.63
504.2	11.60
504.4	12.16
504.6	12.54
504.8	12.76
505.0	13.11
505.2	13.27
505.4	13.64
505.6	13.86
505.8	13.79
506.0	14.17
506.2	14.59
506.4	14.92
506.6	15.64
506.8	15.60
507.0	16.38
507.2	16.04
507.4	16.96
507.6	17.40
507.8	17.67
508.0	19.33
508.2	18.89
508.4	19.44
508.6	19.62
508.8	21.26
509.0	20.64
509.2	21.36
509.4	22.73
509.6	23.00
509.8	23.38
510.0	25.37
510.2	24.67
510.4	26.20
510.6	25.88
510.8	27.69
511.0	29.27
511.2	29.23
511.4	30.37
511.6	30.58
511.8	33.93
512.0	33.98
512.2	35.02
512.4	36.41
512.6	37.77
512.8	38.28
513.0	40.19
513.2	40.61
513.4	41.38
513.6	43.45
513.8	45.40
514.0	47.07
514.2	48.01
514.4	49.30
514.6	50.93
514.8	52.74
515.0	53.72
515.2	56.70
515.4	57.92
515.6	60.24
515.8	63.03
516.0	65.03
516.2	67.70
516.4	67.21
516.6	71.62
516.8	74.33
517.0	76.12
517.2	78.13
517.4	82.74
517.6	85.34
517.8	89.86
518.0	90.84
518.2	93.64
518.4	97.52
518.6	103.1
518.8	103.1
519.0	108.4
519.2	112.7
519.4	115.8
519.6	119.6
519.8	120.2
520.0	127.4
520.2	132.4
520.4	134.9
520.6	140.4
520.8	145.7
521.0	149.0
521.2	156.3
521.4	156.0
521.6	160.0
521.8	170.5
522.0	174.4
522.2	179.7
522.4	183.8
522.6	188.2
522.8	197.4
523.0	201.5
523.2	207.4
523.4	212.4
523.6	219.7
523.8	225.1
524.0	230.8
524.2	236.2
524.4	242.6
524.6	247.3
524.8	253.7
525.0	263.4
525.2	272.6
525.4	275.6
525.6	283.2
525.8	290.7
526.0	296.7
526.2	305.5
526.4	311.4
526.6	316.9
526.8	322.7
527.0	332.6
527.2	337.6
527.4	341.3
527.6	347.0
527.8	356.6
528.0	362.0
528.2	370.7
528.4	379.7
528.6	386.0
528.8	393.8
529.0	400.6
529.2	406.3
529.4	417.3
529.6	422.4
529.8	431.0
530.0	430.7
530.2	445.4
530.4	453.0
530.6	460.4
530.8	465.5
531.0	470.0
531.2	477.7
531.4	482.6
531.6	493.6
531.8	495.0
532.0	502.3
532.2	508.5
532.4	517.8
532.6	522.7
532.8	526.9
533.0	536.6
533.2	540.4
533.4	552.7
533.6	553.4
533.8	561.6
534.0	563.5
534.2	568.5
534.4	583.9
534.6	585.2
534.8	591.3
535.0	596.4
535.2	605.3
535.4	605.1
535.6	613.3
535.8	618.8
536.0	624.7
536.2	633.1
536.4	629.5
536.6	638.2
536.8	642.2
537.0	642.3
537.2	652.1
537.4	659.6
537.6	662.1
537.8	660.4
538.0	670.1
538.2	682.0
538.4	687.3
538.6	684.3
538.8	688.3
539.0	686.2
539.2	693.8
539.4	700.3
539.6	702.4
539.8	705.0
540.0	709.2
540.2	712.9
540.4	714.4
540.6	713.9
540.8	717.2
541.0	727.8
541.2	728.5
541.4	734.3
541.6	735.7
541.8	736.7
542.0	737.7
542.2	740.2
542.4	748.6
542.6	745.8
542.8	749.1
543.0	753.9
543.2	755.2
543.4	756.5
543.6	758.0
543.8	757.6
544.0	759.8
544.2	769.1
544.4	765.8
544.6	764.8
544.8	772.5
545.0	767.8
545.2	775.0
545.4	780.5
545.6	773.5
545.8	781.5
546.0	773.3
546.2	787.3
546.4	781.1
546.6	788.9
546.8	783.9
547.0	785.3
547.2	786.4
547.4	793.3
547.6	797.4
547.8	794.2
548.0	802.9
548.2	793.5
548.4	802.1
548.6	798.1
548.8	798.5
549.0	800.0
549.2	802.9
549.4	803.5
549.6	813.9
549.8	810.8
550.0	806.1
550.2	807.7
550.4	809.2
550.6	807.6
550.8	811.8
551.0	819.4
551.2	817.3
551.4	815.9
551.6	814.4
551.8	809.0
552.0	822.2
552.2	819.6
552.4	816.4
552.6	817.3
552.8	818.8
553.0	814.3
553.2	824.4
553.4	820.4
553.6	824.8
553.8	817.4
554.0	824.3
554.2	825.0
554.4	831.0
554.6	831.7
554.8	835.5
555.0	828.9
555.2	825.0
555.4	827.8
555.6	825.1
555.8	828.4
556.0	827.2
556.2	822.1
556.4	824.0
556.6	825.4
556.8	834.3
557.0	831.1
557.2	825.0
557.4	827.4
557.6	830.0
557.8	825.4
558.0	825.1
558.2	831.5
558.4	829.0
558.6	827.2
558.8	826.8
559.0	824.7
559.2	827.6
559.4	822.0
559.6	823.5
559.8	825.8
560.0	825.6
560.2	830.6
560.4	818.9
560.6	823.7
560.8	824.7
561.0	821.0
561.2	820.3
561.4	824.4
561.6	825.8
561.8	822.5
562.0	831.4
562.2	819.2
562.4	819.8
562.6	821.3
562.8	818.3
563.0	822.8
563.2	821.8
563.4	820.0
563.6	807.1
563.8	812.8
564.0	818.5
564.2	813.6
564.4	810.1
564.6	808.4
564.8	803.7
565.0	800.9
565.2	800.7
565.4	795.8
565.6	799.5
565.8	795.4
566.0	796.5
566.2	801.9
566.4	790.1
566.6	789.6
566.8	788.9
567.0	790.7
567.2	792.8
567.4	779.7
567.6	775.8
567.8	783.0
568.0	777.4
568.2	780.9
568.4	775.7
568.6	767.7
568.8	766.0
569.0	763.7
569.2	766.5
569.4	765.0
569.6	764.5
569.8	761.2
570.0	758.7
570.2	749.6
570.4	749.1
570.6	748.2
570.8	750.1
571.0	742.3
571.2	740.9
571.4	734.9
571.6	738.0
571.8	733.7
572.0	722.1
572.2	722.8
572.4	724.2
572.6	717.9
572.8	725.9
573.0	716.5
573.2	712.3
573.4	701.9
573.6	706.0
573.8	700.3
574.0	699.3
574.2	696.6
574.4	705.8
574.6	699.5
574.8	694.9
575.0	685.8
575.2	678.9
575.4	678.3
575.6	678.2
575.8	674.5
576.0	674.1
576.2	671.2
576.4	665.7
576.6	664.0
576.8	659.7
577.0	659.4
577.2	659.9
577.4	652.2
577.6	651.5
577.8	642.1
578.0	643.6
578.2	638.2
578.4	637.3
578.6	635.5
578.8	629.9
579.0	625.4
579.2	632.3
579.4	631.4
579.6	621.3
579.8	623.2
580.0	617.4
580.2	607.0
580.4	605.3
580.6	608.8
580.8	603.0
581.0	598.7
581.2	598.7
581.4	593.7
581.6	595.0
581.8	588.6
582.0	582.8
582.2	585.8
582.4	585.2
582.6	584.4
582.8	572.5
583.0	573.7
583.2	571.9
583.4	560.5
583.6	561.1
583.8	560.8
584.0	552.9
584.2	551.9
584.4	551.8
584.6	548.8
584.8	547.5
585.0	541.3
585.2	538.0
585.4	540.0
585.6	533.0
585.8	531.5
586.0	527.0
586.2	520.2
586.4	525.6
586.6	519.2
586.8	513.5
587.0	507.8
587.2	512.3
587.4	506.0
587.6	509.1
587.8	503.3
588.0	493.6
588.2	492.3
588.4	481.6
588.6	491.1
588.8	491.9
589.0	486.8
589.2	481.6
589.4	477.9
589.6	471.4
589.8	471.4
590.0	478.6
590.2	472.9
590.4	466.9
590.6	463.2
590.8	459.4
591.0	461.2
591.2	453.2
591.4	452.4
591.6	446.6
591.8	446.8
592.0	443.4
592.2	441.6
592.4	437.2
592.6	437.2
592.8	428.8
593.0	434.2
593.2	431.6
593.4	430.6
593.6	429.5
593.8	416.6
594.0	419.9
594.2	414.3
594.4	407.6
594.6	411.0
594.8	406.8
595.0	402.3
595.2	397.9
595.4	400.1
595.6	395.1
595.8	394.1
596.0	390.5
596.2	389.8
596.4	382.9
596.6	385.0
596.8	381.6
597.0	374.7
597.2	376.3
597.4	373.4
597.6	372.9
597.8	367.7
598.0	367.8
598.2	363.8
598.4	354.5
598.6	359.8
598.8	354.9
599.0	350.9
599.2	350.1
599.4	346.7
599.6	349.8
599.8	343.6
600.0	341.1
600.2	340.3
600.4	338.3
600.6	335.6
600.8	329.1
601.0	325.6
601.2	331.4
601.4	329.0
601.6	324.0
601.8	317.5
602.0	318.0
602.2	318.2
602.4	314.7
602.6	312.0
602.8	310.5
603.0	307.8
603.2	302.3
603.4	299.7
603.6	304.3
603.8	300.4
604.0	297.3
604.2	293.3
604.4	296.1
604.6	295.0
604.8	285.6
605.0	286.7
605.2	282.8
605.4	280.1
605.6	277.9
605.8	278.9
606.0	276.1
606.2	274.4
606.4	273.8
606.6	269.2
606.8	269.2
607.0	268.3
607.2	265.0
607.4	264.2
607.6	261.2
607.8	256.5
608.0	257.8
608.2	255.9
608.4	257.5
608.6	254.7
608.8	250.3
609.0	248.9
609.2	247.5
609.4	247.4
609.6	244.5
609.8	241.8
610.0	241.0
610.2	239.6
610.4	234.7
610.6	235.8
610.8	232.4
611.0	232.1
611.2	234.5
611.4	229.3
611.6	229.9
611.8	228.7
612.0	225.3
612.2	220.1
612.4	221.5
612.6	221.9
612.8	218.6
613.0	219.7
613.2	214.6
613.4	217.0
613.6	216.5
613.8	211.7
614.0	211.1
614.2	209.6
614.4	206.4
614.6	202.5
614.8	205.6
615.0	202.8
615.2	200.5
615.4	200.5
615.6	199.3
615.8	198.4
616.0	195.5
616.2	193.1
616.4	193.9
616.6	191.7
616.8	188.1
617.0	186.3
617.2	188.1
617.4	185.6
617.6	187.6
617.8	182.7
618.0	183.7
618.2	179.0
618.4	180.3
618.6	176.4
618.8	179.4
619.0	176.5
619.2	178.4
619.4	173.7
619.6	172.0
619.8	171.0
620.0	171.3
620.2	173.0
620.4	169.7
620.6	169.1
620.8	164.0
621.0	165.9
621.2	165.8
621.4	161.9
621.6	162.5
621.8	160.9
622.0	160.2
622.2	160.2
622.4	158.7
622.6	157.0
622.8	157.0
623.0	155.4
623.2	154.7
623.4	154.2
623.6	152.7
623.8	152.9
624.0	150.2
624.2	148.9
624.4	148.5
624.6	148.2
624.8	148.4
625.0	143.3
625.2	146.0
625.4	143.6
625.6	142.7
625.8	143.3
626.0	141.3
626.2	141.8
626.4	141.2
626.6	136.1
626.8	139.6
627.0	136.1
627.2	136.1
627.4	135.0
627.6	132.2
627.8	133.6
628.0	133.3
628.2	131.9
628.4	129.6
628.6	127.6
628.8	127.5
629.0	130.1
629.2	128.0
629.4	126.9
629.6	125.4
629.8	124.2
630.0	125.0
630.2	125.5
630.4	123.5
630.6	122.4
630.8	121.8
631.0	120.8
631.2	121.4
631.4	119.0
631.6	118.1
631.8	115.9
632.0	117.4
632.2	116.2
632.4	117.8
632.6	115.9
632.8	115.1
633.0	113.7
633.2	111.6
633.4	112.3
633.6	114.8
633.8	111.5
634.0	108.7
634.2	109.8
634.4	109.0
634.6	108.8
634.8	109.2
635.0	109.8
635.2	107.2
635.4	108.1
635.6	105.7
635.8	102.9
636.0	105.8
636.2	102.8
636.4	104.5
636.6	102.6
636.8	103.2
637.0	101.2
637.2	100.1
637.4	100.2
637.6	99.60
637.8	98.42
638.0	95.53
638.2	97.23
638.4	95.64
638.6	96.75
638.8	96.45
639.0	96.39
639.2	95.25
639.4	95.25
639.6	94.71
639.8	94.63
640.0	92.61
640.2	93.46
640.4	92.12
640.6	91.37
640.8	89.15
641.0	90.17
641.2	90.19
641.4	88.10
641.6	88.71
641.8	90.37
642.0	88.21
642.2	86.43
642.4	86.50
642.6	85.47
642.8	84.75
643.0	84.52
643.2	84.51
643.4	82.25
643.6	82.50
643.8	81.69
644.0	83.57
644.2	83.33
644.4	82.12
644.6	80.82
644.8	81.38
645.0	80.47
645.2	78.81
645.4	79.30
645.6	78.19
645.8	80.24
646.0	77.28
646.2	76.94
646.4	75.35
646.6	75.65
646.8	73.17
647.0	74.93
647.2	75.90
647.4	75.33
647.6	74.79
647.8	74.23
648.0	74.22
648.2	75.45
648.4	73.48
648.6	73.36
648.8	72.28
649.0	73.38
649.2	72.52
649.4	72.36
649.6	71.32
649.8	72.10
650.0	69.96
650.2	68.10
650.4	69.56
650.6	69.41
650.8	68.94
651.0	69.86
651.2	68.50
651.4	68.34
651.6	67.35
651.8	67.75
652.0	67.47
652.2	66.02
652.4	67.10
652.6	65.28
652.8	65.81
653.0	66.14
653.2	64.94
653.4	66.04
653.6	64.23
653.8	64.01
654.0	64.53
654.2	64.44
654.4	63.65
654.6	64.86
654.8	63.82
655.0	61.85
655.2	61.76
655.4	62.95
655.6	60.63
655.8	61.86
656.0	60.87
656.2	61.13
656.4	60.98
656.6	61.71
656.8	59.47
657.0	59.76
657.2	58.68
657.4	59.40
657.6	58.50
657.8	57.81
658.0	58.40
658.2	58.95
658.4	58.80
658.6	57.91
658.8	58.95
659.0	58.05
659.2	57.60
659.4	57.25
659.6	56.59
659.8	56.03
660.0	56.41
660.2	54.78
660.4	55.34
660.6	55.58
660.8	53.77
661.0	53.26
661.2	53.63
661.4	54.21
661.6	53.35
661.8	54.17
662.0	51.37
662.2	53.07
662.4	52.10
662.6	51.33
662.8	51.65
663.0	52.24
663.2	52.18
663.4	50.59
663.6	50.32
663.8	49.80
664.0	50.48
664.2	50.06
664.4	50.42
664.6	51.01
664.8	48.90
665.0	48.38
665.2	49.85
665.4	49.76
665.6	47.13
665.8	47.76
666.0	46.25
666.2	47.78
666.4	46.65
666.6	45.43
666.8	45.68
667.0	46.42
667.2	46.66
667.4	45.33
667.6	45.80
667.8	44.85
668.0	43.73
668.2	42.90
668.4	44.06
668.6	42.68
668.8	42.24
669.0	43.31
669.2	43.68
669.4	41.42
669.6	42.47
669.8	43.11
670.0	42.38
670.2	43.21
670.4	40.60
670.6	41.01
670.8	40.13
671.0	40.91
671.2	40.47
671.4	39.27
671.6	40.41
671.8	40.09
672.0	39.53
672.2	38.85
672.4	39.11
672.6	38.89
672.8	39.21
673.0	38.08
673.2	37.87
673.4	37.76
673.6	37.07
673.8	36.76
674.0	36.20
674.2	36.18
674.4	36.13
674.6	35.35
674.8	35.30
675.0	36.25
675.2	35.67
675.4	35.43
675.6	35.52
675.8	33.10
676.0	33.40
676.2	34.30
676.4	34.96
676.6	32.79
676.8	33.83
677.0	33.10
677.2	33.40
677.4	33.47
677.6	32.57
677.8	31.98
678.0	32.53
678.2	32.10
678.4	32.71
678.6	30.50
678.8	30.54
679.0	30.25
679.2	31.01
679.4	31.12
679.6	30.11
679.8	28.63
680.0	30.42
680.2	29.57
680.4	28.53
680.6	29.53
680.8	28.73
681.0	28.08
681.2	27.20
681.4	27.73
681.6	27.08
681.8	28.24
682.0	27.45
682.2	26.77
682.4	27.96
682.6	26.87
682.8	27.89
683.0	27.32
683.2	27.24
683.4	25.81
683.6	26.49
683.8	26.58
684.0	25.75
684.2	24.45
684.4	24.90
684.6	26.34
684.8	24.99
685.0	23.79
685.2	24.94
685.4	24.66
685.6	24.30
685.8	24.22
686.0	23.66
686.2	23.10
686.4	23.24
686.6	23.70
686.8	22.73
687.0	22.15
687.2	23.02
687.4	22.99
687.6	22.69
687.8	22.80
688.0	22.65
688.2	22.20
688.4	21.14
688.6	21.30
688.8	21.53
689.0	20.97
689.2	20.87
689.4	20.99
689.6	21.20
689.8	20.17
690.0	19.72
690.2	20.58
690.4	20.87
690.6	18.98
690.8	20.57
691.0	19.63
691.2	19.60
691.4	19.51
691.6	20.38
691.8	19.86
692.0	19.26
692.2	18.88
692.4	18.80
692.6	18.29
692.8	18.85
693.0	18.57
693.2	18.10
693.4	18.68
693.6	18.72
693.8	18.28
694.0	17.75
694.2	16.77
694.4	17.36
694.6	17.40
694.8	17.03
695.0	16.94
695.2	17.24
695.4	17.07
695.6	17.48
695.8	18.28
696.0	17.08
696.2	15.85
696.4	15.94
696.6	15.93
696.8	15.99
697.0	16.92
697.2	15.99
697.4	15.93
697.6	16.05
697.8	15.45
698.0	15.28
698.2	15.71
698.4	15.76
698.6	15.62
698.8	14.29
699.0	14.83
699.2	15.45
699.4	14.58
699.6	14.65
699.8	14.70
700.0	14.21
