# Supplementary material for: Rolling circle amplification (RCA) -based biosensor system for the fluorescent detection of miR-129-2-3p miRNA
Source: PeerJ. 2022 Oct 24;10:e14257. doi: 10.7717/peerj.14257 (PMC9610657; doi:10.7717/peerj.14257)
Supplement: Supplemental Information 4 — The relationship between fluorescence intensity and ligation time (A), polymerization time (B), and the concentration of phi29 DNA polymerase (C) and dNTPs (D). F and F0 were the fluorescence intensity induced by target miRNA and Blank, respectively. The error bar was calculated from two independent experiments. [file peerj-10-14257-s004.zip › Raw for Fig2/raw for Fig2D/2.0-1.TXT]

Data Points
nm	Data
500	38.93
500.2	38.69
500.4	40.24
500.6	40.25
500.8	39.92
501	40.38
501.2	41.06
501.4	40.58
501.6	41.87
501.8	42.53
502	43.12
502.2	44.06
502.4	43.79
502.6	43.64
502.8	44.41
503	45.61
503.2	45.15
503.4	46.24
503.6	46.86
503.8	47.24
504	47.98
504.2	49.01
504.4	49.88
504.6	50.47
504.8	50.97
505	51.32
505.2	51.96
505.4	53.89
505.6	54.79
505.8	56.57
506	56.03
506.2	57.88
506.4	58.8
506.6	58.89
506.8	60.49
507	59.78
507.2	61.48
507.4	63.62
507.6	64.55
507.8	65.94
508	66.92
508.2	68.17
508.4	68.99
508.6	70.71
508.8	72.56
509	75.17
509.2	75.7
509.4	76.85
509.6	78.35
509.8	79.84
510	80.02
510.2	83.78
510.4	84.41
510.6	87.15
510.8	88.22
511	90.41
511.2	92.73
511.4	96.7
511.6	96.51
511.8	100
512	102.6
512.2	105.4
512.4	104.6
512.6	108.0
512.8	111.2
513	113.7
513.2	116.6
513.4	119
513.6	120.4
513.8	125.6
514	127.7
514.2	132.8
514.4	133.3
514.6	139.4
514.8	140.8
515	145
515.2	147.9
515.4	153.7
515.6	155.6
515.8	158.6
516	165.6
516.2	169.4
516.4	171.2
516.6	174.5
516.8	179.3
517	186.3
517.2	188.5
517.4	193.5
517.6	197.9
517.8	203
518	206.4
518.2	210.8
518.4	213.2
518.6	221.7
518.8	227.1
519	231.4
519.2	237.9
519.4	241.6
519.6	246.3
519.8	253.6
520	257
520.2	261.9
520.4	269.2
520.6	278.1
520.8	282.9
521	286.2
521.2	293.3
521.4	298.4
521.6	304.7
521.8	313
522	318.2
522.2	325.1
522.4	335.2
522.6	338.5
522.8	343.7
523	348.5
523.2	355
523.4	362.6
523.6	371.5
523.8	372.8
524	382.1
524.2	395.1
524.4	395.8
524.6	405
524.8	412.9
525	417
525.2	426.9
525.4	436.6
525.6	441.4
525.8	450.2
526	455.4
526.2	463.6
526.4	470
526.6	476.3
526.8	484.1
527	484
527.2	494.6
527.4	506.2
527.6	512
527.8	518.3
528	516.6
528.2	527.3
528.4	531.8
528.6	543.1
528.8	548.8
529	556.9
529.2	559.5
529.4	566.3
529.6	575.9
529.8	584.1
530	589.1
530.2	597
530.4	599.4
530.6	609.7
530.8	612.6
531	622.1
531.2	631.9
531.4	634.7
531.6	642.7
531.8	646.3
532	659.9
532.2	657.7
532.4	665.4
532.6	675.6
532.8	679.9
533	691.8
533.2	690.5
533.4	696
533.6	704.1
533.8	713.3
534	718.6
534.2	723.2
534.4	728.2
534.6	734.1
534.8	741
535	746
535.2	753.6
535.4	757.2
535.6	755.6
535.8	771.1
536	768.5
536.2	776.8
536.4	784.2
536.6	791.4
536.8	791.7
537	795.5
537.2	804.3
537.4	804.6
537.6	815.7
537.8	822.6
538	821.7
538.2	829.6
538.4	833.4
538.6	837.1
538.8	838.9
539	852
539.2	855.1
539.4	860.6
539.6	863.2
539.8	867
540	866.1
540.2	874.5
540.4	875.8
540.6	883.9
540.8	891.5
541	893.4
541.2	895
541.4	898.6
541.6	903.6
541.8	921
542	922.1
542.2	920.9
542.4	922.3
542.6	930.5
542.8	934.3
543	937.5
543.2	941.4
543.4	945.8
543.6	956.2
543.8	951.9
544	954.2
544.2	965.7
544.4	963.7
544.6	966.4
544.8	970.8
545	975.2
545.2	978.5
545.4	983.5
545.6	987.8
545.8	990.2
546	989.9
546.2	999
546.4	1007
546.6	1007
546.8	1013
547	1016
547.2	1013
547.4	1018
547.6	1030
547.8	1018
548	1040
548.2	1031
548.4	1041
548.6	1041
548.8	1045
549	1043
549.2	1048
549.4	1058
549.6	1058
549.8	1056
550	1060
550.2	1056
550.4	1063
550.6	1065
550.8	1070
551	1069
551.2	1072
551.4	1073
551.6	1080
551.8	1082
552	1086
552.2	1090
552.4	1091
552.6	1093
552.8	1093
553	1096
553.2	1099
553.4	1112
553.6	1102
553.8	1098
554	1100
554.2	1097
554.4	1108
554.6	1114
554.8	1114
555	1111
555.2	1110
555.4	1113
555.6	1114
555.8	1119
556	1117
556.2	1126
556.4	1125
556.6	1121
556.8	1120
557	1120
557.2	1119
557.4	1121
557.6	1129
557.8	1124
558	1122
558.2	1126
558.4	1123
558.6	1128
558.8	1130
559	1128
559.2	1132
559.4	1130
559.6	1127
559.8	1125
560	1132
560.2	1122
560.4	1118
560.6	1128
560.8	1124
561	1133
561.2	1121
561.4	1123
561.6	1129
561.8	1130
562	1122
562.2	1124
562.4	1127
562.6	1126
562.8	1120
563	1128
563.2	1113
563.4	1120
563.6	1118
563.8	1120
564	1117
564.2	1118
564.4	1113
564.6	1103
564.8	1113
565	1105
565.2	1113
565.4	1105
565.6	1108
565.8	1096
566	1091
566.2	1097
566.4	1099
566.6	1090
566.8	1100
567	1091
567.2	1088
567.4	1087
567.6	1085
567.8	1079
568	1076
568.2	1080
568.4	1081
568.6	1076
568.8	1066
569	1058
569.2	1066
569.4	1068
569.6	1065
569.8	1070
570	1059
570.2	1049
570.4	1046
570.6	1051
570.8	1052
571	1057
571.2	1040
571.4	1041
571.6	1035
571.8	1033
572	1031
572.2	1030
572.4	1035
572.6	1024
572.8	1023
573	1012
573.2	1020
573.4	1016
573.6	1012
573.8	1010
574	1007
574.2	1001
574.4	1003
574.6	1014
574.8	995.4
575	994.4
575.2	996.5
575.4	995.7
575.6	987.4
575.8	987.2
576	981.8
576.2	978.6
576.4	977.2
576.6	973.1
576.8	972.5
577	963.8
577.2	968.5
577.4	962.9
577.6	966.7
577.8	958.3
578	955.8
578.2	948.5
578.4	948.3
578.6	946.6
578.8	940.5
579	942
579.2	939.1
579.4	933
579.6	932.5
579.8	932.2
580	928.3
580.2	926.5
580.4	922.4
580.6	924.9
580.8	922
581	922.1
581.2	922.6
581.4	912.1
581.6	911.8
581.8	904.3
582	909
582.2	893.4
582.4	906
582.6	897.4
582.8	895.8
583	887.2
583.2	889.8
583.4	892.4
583.6	887.2
583.8	881
584	886.4
584.2	877.8
584.4	870.3
584.6	873.1
584.8	873.7
585	867.8
585.2	866.1
585.4	870
585.6	862.8
585.8	863.7
586	849.1
586.2	855.2
586.4	854.5
586.6	847.8
586.8	847
587	843.4
587.2	832.8
587.4	834
587.6	834.3
587.8	827.4
588	829.8
588.2	828.2
588.4	829.8
588.6	825.4
588.8	821
589	815
589.2	813.8
589.4	815.9
589.6	811.1
589.8	810.1
590	807.6
590.2	801.6
590.4	794.2
590.6	797.1
590.8	800.4
591	803.1
591.2	798.6
591.4	793.5
591.6	785.9
591.8	788.9
592	785.6
592.2	792.1
592.4	779.7
592.6	784.8
592.8	781.9
593	771.5
593.2	771
593.4	770
593.6	772.6
593.8	766
594	762.3
594.2	762
594.4	759
594.6	761.3
594.8	756.4
595	756.3
595.2	761.8
595.4	756.2
595.6	756
595.8	749.8
596	746.3
596.2	743.9
596.4	743.8
596.6	738.1
596.8	735.7
597	731.9
597.2	738.5
597.4	730.8
597.6	731.7
597.8	724.1
598	725.7
598.2	727.6
598.4	725.9
598.6	720.9
598.8	720.7
599	715.3
599.2	715.5
599.4	713.2
599.6	710.8
599.8	711.7
600	708.9
600.2	706
600.4	708.8
600.6	702.3
600.8	703.7
601	697.9
601.2	699.6
601.4	694.7
601.6	692.7
601.8	693.2
602	690.7
602.2	685
602.4	689.1
602.6	688.1
602.8	686.8
603	678.9
603.2	680.8
603.4	681.9
603.6	679.3
603.8	673.2
604	678.7
604.2	671.1
604.4	672
604.6	661
604.8	665.8
605	663
605.2	662.3
605.4	652.7
605.6	659.5
605.8	657.9
606	655.6
606.2	655.4
606.4	655.8
606.6	647.2
606.8	653.2
607	651.9
607.2	646.5
607.4	639.2
607.6	637.2
607.8	637.7
608	639.8
608.2	637.2
608.4	630.1
608.6	632.6
608.8	630.3
609	627.4
609.2	621.4
609.4	623.1
609.6	623.7
609.8	618.7
610	617.6
610.2	615.5
610.4	618.5
610.6	615.1
610.8	606.2
611	606.8
611.2	609
611.4	607.3
611.6	606.3
611.8	602.9
612	599.7
612.2	600.1
612.4	592.8
612.6	588.1
612.8	596.8
613	591.5
613.2	585.9
613.4	578.1
613.6	586.1
613.8	584.5
614	583.8
614.2	574.4
614.4	578.3
614.6	576.1
614.8	571
615	569.2
615.2	566.8
615.4	564.2
615.6	564.7
615.8	565.1
616	562
616.2	558.9
616.4	558.3
616.6	554.7
616.8	554.5
617	554.2
617.2	549.9
617.4	546.9
617.6	545.2
617.8	545.1
618	543.8
618.2	541.4
618.4	538.2
618.6	536.2
618.8	533.1
619	533.1
619.2	531.9
619.4	529.1
619.6	527.9
619.8	521.6
620	521.4
620.2	523.2
620.4	521.7
620.6	516.2
620.8	514.3
621	512.7
621.2	513
621.4	508.5
621.6	509.8
621.8	507.5
622	506.9
622.2	506.2
622.4	502.8
622.6	496.4
622.8	498.9
623	496.1
623.2	494.2
623.4	491.3
623.6	489.3
623.8	490.4
624	486.1
624.2	483.8
624.4	482
624.6	483.1
624.8	482
625	481.4
625.2	475.4
625.4	474.3
625.6	477.5
625.8	466.9
626	469
626.2	464.9
626.4	464.7
626.6	472.6
626.8	463.5
627	458
627.2	459.9
627.4	454.8
627.6	457
627.8	454.6
628	451.9
628.2	450.6
628.4	448.9
628.6	444.1
628.8	447.1
629	441.1
629.2	441.2
629.4	440.6
629.6	433.3
629.8	432.7
630	428.7
630.2	432.2
630.4	431.6
630.6	427.4
630.8	428.1
631	427.5
631.2	421.2
631.4	418.9
631.6	421.4
631.8	416.9
632	415.7
632.2	414.1
632.4	408.9
632.6	409.5
632.8	408.6
633	406.2
633.2	406.4
633.4	404.1
633.6	399.6
633.8	399.1
634	399.2
634.2	394
634.4	397.6
634.6	394.7
634.8	389.3
635	385.5
635.2	388.8
635.4	386.3
635.6	384.4
635.8	379.2
636	377.3
636.2	379.1
636.4	383.6
636.6	378.5
636.8	373.9
637	371.8
637.2	372.5
637.4	370
637.6	362.9
637.8	368.8
638	360.5
638.2	358.8
638.4	362.5
638.6	357
638.8	354.8
639	355.6
639.2	357
639.4	352.9
639.6	350.9
639.8	351.8
640	350.2
640.2	347.8
640.4	342.8
640.6	346.8
640.8	343.2
641	341.4
641.2	337.5
641.4	338.4
641.6	339
641.8	338.5
642	332.2
642.2	334
642.4	332
642.6	329.6
642.8	327.5
643	328.8
643.2	323.8
643.4	322.7
643.6	320.2
643.8	320.7
644	318.1
644.2	317.5
644.4	313
644.6	316.5
644.8	309.5
645	308.6
645.2	306.5
645.4	309.9
645.6	304
645.8	302.6
646	300.4
646.2	298.1
646.4	298.8
646.6	300.4
646.8	294.8
647	293.8
647.2	293
647.4	291.7
647.6	290.7
647.8	287.2
648	289.7
648.2	288.8
648.4	286
648.6	286.5
648.8	278
649	281.1
649.2	280.2
649.4	280.4
649.6	278
649.8	278.2
650	273.1
650.2	273.5
650.4	269.8
650.6	268
650.8	267.2
651	268.3
651.2	267.5
651.4	265.6
651.6	265.7
651.8	262.7
652	260.6
652.2	256.2
652.4	258
652.6	256
652.8	258.7
653	255.2
653.2	254.3
653.4	251.1
653.6	250.8
653.8	253.2
654	248.1
654.2	247.4
654.4	248.2
654.6	243.8
654.8	243.9
655	239
655.2	236.2
655.4	241.1
655.6	238.7
655.8	240.8
656	233.1
656.2	231
656.4	231.7
656.6	233.2
656.8	231.9
657	228.9
657.2	230.5
657.4	225.9
657.6	224.6
657.8	223.7
658	223.8
658.2	221.9
658.4	223.4
658.6	219.7
658.8	220.9
659	221
659.2	216.6
659.4	215.9
659.6	218.5
659.8	213
660	215
660.2	213.1
660.4	211.1
660.6	211.5
660.8	211.1
661	209.2
661.2	206.2
661.4	207.7
661.6	204.9
661.8	204
662	202.6
662.2	200.7
662.4	198.2
662.6	201
662.8	198.4
663	194.6
663.2	196.9
663.4	193.2
663.6	191.3
663.8	193.3
664	193.9
664.2	192.5
664.4	188.4
664.6	188.5
664.8	187.2
665	186.5
665.2	184.5
665.4	182.8
665.6	181.9
665.8	180.4
666	181.7
666.2	177.8
666.4	179.6
666.6	177.7
666.8	177.9
667	176.9
667.2	178.3
667.4	174
667.6	175.8
667.8	171.5
668	170.7
668.2	171.3
668.4	172.3
668.6	166.9
668.8	165.1
669	165.3
669.2	167.2
669.4	166.3
669.6	166.5
669.8	163.3
670	162.4
670.2	161.6
670.4	162.8
670.6	160.6
670.8	160.4
671	155.3
671.2	156.8
671.4	157.1
671.6	155.2
671.8	155.2
672	153.2
672.2	152.4
672.4	151.9
672.6	150.1
672.8	152.1
673	148.8
673.2	148.6
673.4	147
673.6	147.4
673.8	146.2
674	146.5
674.2	143.7
674.4	144.4
674.6	142.5
674.8	142.5
675	139.7
675.2	141.7
675.4	139
675.6	139.8
675.8	139.5
676	138.9
676.2	135.8
676.4	136.6
676.6	137.3
676.8	133.2
677	133.4
677.2	131.6
677.4	131.5
677.6	131.6
677.8	128.7
678	129.4
678.2	130.4
678.4	129.9
678.6	127.4
678.8	126.9
679	127.1
679.2	125.4
679.4	125.7
679.6	120.9
679.8	123.3
680	122.5
680.2	124.5
680.4	124.4
680.6	119.3
680.8	119.4
681	119.2
681.2	120.1
681.4	117
681.6	116.6
681.8	114.2
682	115.7
682.2	116.5
682.4	114.5
682.6	115.2
682.8	112.7
683	111.2
683.2	111.1
683.4	111.5
683.6	109.2
683.8	108.8
684	111
684.2	109.2
684.4	107.7
684.6	105.7
684.8	105.6
685	104.4
685.2	104.1
685.4	103.3
685.6	103
685.8	105.5
686	102.8
686.2	101
686.4	101.1
686.6	101.4
686.8	99.39
687	99.6
687.2	96.76
687.4	98.35
687.6	98.56
687.8	96.86
688	93.79
688.2	95.25
688.4	93.15
688.6	94.31
688.8	93.74
689	93.8
689.2	92.69
689.4	92.34
689.6	90.84
689.8	91.86
690	90.78
690.2	89.92
690.4	89.03
690.6	91.25
690.8	88.85
691	89.14
691.2	86.96
691.4	87.97
691.6	86.85
691.8	84.65
692	85.45
692.2	85.99
692.4	84.83
692.6	85.27
692.8	83.71
693	84.81
693.2	82.25
693.4	83.31
693.6	82.88
693.8	81.1
694	82.83
694.2	81.88
694.4	81.62
694.6	80.33
694.8	80.38
695	79.68
695.2	79.82
695.4	78.87
695.6	79.46
695.8	77.71
696	77.53
696.2	78.31
696.4	77.73
696.6	75.76
696.8	75.65
697	75.46
697.2	75.1
697.4	75.58
697.6	75.19
697.8	73.49
698	73.89
698.2	74.56
698.4	73.03
698.6	74.45
698.8	72.02
699	72.97
699.2	71.5
699.4	70.62
699.6	72.58
699.8	70.14
700	70.1
