# Supplementary material for: Rolling circle amplification (RCA) -based biosensor system for the fluorescent detection of miR-129-2-3p miRNA
Source: PeerJ. 2022 Oct 24;10:e14257. doi: 10.7717/peerj.14257 (PMC9610657; doi:10.7717/peerj.14257)
Supplement: Supplemental Information 4 — The relationship between fluorescence intensity and ligation time (A), polymerization time (B), and the concentration of phi29 DNA polymerase (C) and dNTPs (D). F and F0 were the fluorescence intensity induced by target miRNA and Blank, respectively. The error bar was calculated from two independent experiments. [file peerj-10-14257-s004.zip › Raw for Fig2/raw for Fig2D/2.0-2.TXT]

Data Points
nm	Data
500	19.93
500.2	19.69
500.4	21.24
500.6	21.25
500.8	20.92
501	21.38
501.2	22.06
501.4	21.58
501.6	22.87
501.8	23.53
502	24.12
502.2	25.06
502.4	24.79
502.6	24.64
502.8	25.41
503	26.61
503.2	26.15
503.4	27.24
503.6	27.86
503.8	28.24
504	28.98
504.2	30.01
504.4	30.88
504.6	31.47
504.8	31.97
505	32.32
505.2	32.96
505.4	34.89
505.6	35.79
505.8	37.57
506	37.03
506.2	38.88
506.4	39.8
506.6	39.89
506.8	41.49
507	40.78
507.2	42.48
507.4	44.62
507.6	45.55
507.8	46.94
508	47.92
508.2	49.17
508.4	49.99
508.6	51.71
508.8	53.56
509	56.17
509.2	56.7
509.4	57.85
509.6	59.35
509.8	60.84
510	61.02
510.2	64.78
510.4	65.41
510.6	68.15
510.8	69.22
511	71.41
511.2	73.73
511.4	77.7
511.6	77.51
511.8	81.02
512	83.63
512.2	86.46
512.4	85.68
512.6	89.08
512.8	92.24
513	94.76
513.2	97.63
513.4	100
513.6	101.4
513.8	106.6
514	108.7
514.2	115.8
514.4	116.3
514.6	122.4
514.8	123.8
515	128
515.2	130.9
515.4	136.7
515.6	138.6
515.8	141.6
516	148.6
516.2	152.4
516.4	154.2
516.6	157.5
516.8	162.3
517	169.3
517.2	171.5
517.4	176.5
517.6	180.9
517.8	186
518	189.4
518.2	193.8
518.4	196.2
518.6	204.7
518.8	210.1
519	214.4
519.2	220.9
519.4	224.6
519.6	229.3
519.8	236.6
520	240
520.2	244.9
520.4	252.2
520.6	261.1
520.8	265.9
521	269.2
521.2	276.3
521.4	281.4
521.6	287.7
521.8	296
522	301.2
522.2	308.1
522.4	318.2
522.6	321.5
522.8	326.7
523	331.5
523.2	338
523.4	345.6
523.6	354.5
523.8	355.8
524	365.1
524.2	378.1
524.4	378.8
524.6	388
524.8	395.9
525	400
525.2	409.9
525.4	419.6
525.6	424.4
525.8	433.2
526	438.4
526.2	446.6
526.4	453
526.6	459.3
526.8	467.1
527	467
527.2	477.6
527.4	489.2
527.6	495
527.8	501.3
528	499.6
528.2	510.3
528.4	514.8
528.6	526.1
528.8	531.8
529	539.9
529.2	542.5
529.4	549.3
529.6	558.9
529.8	567.1
530	572.1
530.2	580
530.4	582.4
530.6	592.7
530.8	595.6
531	605.1
531.2	614.9
531.4	617.7
531.6	625.7
531.8	629.3
532	642.9
532.2	640.7
532.4	648.4
532.6	658.6
532.8	662.9
533	674.8
533.2	673.5
533.4	679
533.6	687.1
533.8	696.3
534	701.6
534.2	706.2
534.4	711.2
534.6	717.1
534.8	724
535	729
535.2	736.6
535.4	740.2
535.6	738.6
535.8	754.1
536	751.5
536.2	759.8
536.4	767.2
536.6	774.4
536.8	774.7
537	778.5
537.2	787.3
537.4	787.6
537.6	798.7
537.8	805.6
538	804.7
538.2	812.6
538.4	816.4
538.6	820.1
538.8	821.9
539	835
539.2	838.1
539.4	843.6
539.6	846.2
539.8	850
540	849.1
540.2	857.5
540.4	858.8
540.6	866.9
540.8	874.5
541	876.4
541.2	878
541.4	881.6
541.6	886.6
541.8	904
542	905.1
542.2	903.9
542.4	905.3
542.6	913.5
542.8	917.3
543	920.5
543.2	924.4
543.4	928.8
543.6	939.2
543.8	934.9
544	937.2
544.2	948.7
544.4	946.7
544.6	949.4
544.8	953.8
545	958.2
545.2	961.5
545.4	966.5
545.6	970.8
545.8	973.2
546	972.9
546.2	982
546.4	990.2
546.6	990.2
546.8	996.5
547	999.3
547.2	996.3
547.4	1001.5
547.6	1013
547.8	1001.9
548	1023
548.2	1014
548.4	1024
548.6	1024
548.8	1028
549	1026
549.2	1031
549.4	1041
549.6	1041
549.8	1039
550	1043
550.2	1039
550.4	1046
550.6	1048
550.8	1053
551	1052
551.2	1055
551.4	1056
551.6	1063
551.8	1065
552	1069
552.2	1073
552.4	1074
552.6	1076
552.8	1076
553	1079
553.2	1082
553.4	1095
553.6	1085
553.8	1081
554	1083
554.2	1080
554.4	1091
554.6	1097
554.8	1097
555	1094
555.2	1093
555.4	1096
555.6	1097
555.8	1102
556	1100
556.2	1109
556.4	1108
556.6	1104
556.8	1103
557	1103
557.2	1102
557.4	1104
557.6	1112
557.8	1107
558	1105
558.2	1109
558.4	1106
558.6	1111
558.8	1113
559	1111
559.2	1115
559.4	1113
559.6	1110
559.8	1108
560	1115
560.2	1105
560.4	1101
560.6	1111
560.8	1107
561	1116
561.2	1104
561.4	1106
561.6	1112
561.8	1113
562	1105
562.2	1107
562.4	1110
562.6	1109
562.8	1103
563	1111
563.2	1096
563.4	1103
563.6	1101
563.8	1103
564	1100
564.2	1101
564.4	1096
564.6	1086
564.8	1096
565	1088
565.2	1096
565.4	1088
565.6	1091
565.8	1079
566	1074
566.2	1080
566.4	1082
566.6	1073
566.8	1083
567	1074
567.2	1071
567.4	1070
567.6	1068
567.8	1062
568	1059
568.2	1063
568.4	1064
568.6	1059
568.8	1049
569	1041
569.2	1049
569.4	1051
569.6	1048
569.8	1053
570	1042
570.2	1032
570.4	1029
570.6	1034
570.8	1035
571	1040
571.2	1023
571.4	1024
571.6	1018
571.8	1016
572	1014
572.2	1013
572.4	1018
572.6	1007
572.8	1006
573	995.5
573.2	1003
573.4	999.9
573.6	995.2
573.8	993.8
574	990
574.2	984.5
574.4	986.7
574.6	997.4
574.8	978.4
575	977.4
575.2	979.5
575.4	978.7
575.6	970.4
575.8	970.2
576	964.8
576.2	961.6
576.4	960.2
576.6	956.1
576.8	955.5
577	946.8
577.2	951.5
577.4	945.9
577.6	949.7
577.8	941.3
578	938.8
578.2	931.5
578.4	931.3
578.6	929.6
578.8	923.5
579	925
579.2	922.1
579.4	916
579.6	915.5
579.8	915.2
580	911.3
580.2	909.5
580.4	905.4
580.6	907.9
580.8	905
581	905.1
581.2	905.6
581.4	895.1
581.6	894.8
581.8	887.3
582	892
582.2	876.4
582.4	889
582.6	880.4
582.8	878.8
583	870.2
583.2	872.8
583.4	875.4
583.6	870.2
583.8	864
584	869.4
584.2	860.8
584.4	853.3
584.6	856.1
584.8	856.7
585	850.8
585.2	849.1
585.4	853
585.6	845.8
585.8	846.7
586	832.1
586.2	838.2
586.4	837.5
586.6	830.8
586.8	830
587	826.4
587.2	815.8
587.4	817
587.6	817.3
587.8	810.4
588	812.8
588.2	811.2
588.4	812.8
588.6	808.4
588.8	804
589	798
589.2	796.8
589.4	798.9
589.6	794.1
589.8	793.1
590	790.6
590.2	784.6
590.4	777.2
590.6	780.1
590.8	783.4
591	786.1
591.2	781.6
591.4	776.5
591.6	768.9
591.8	771.9
592	768.6
592.2	775.1
592.4	762.7
592.6	767.8
592.8	764.9
593	754.5
593.2	754
593.4	753
593.6	755.6
593.8	749
594	745.3
594.2	745
594.4	742
594.6	744.3
594.8	739.4
595	739.3
595.2	744.8
595.4	739.2
595.6	739
595.8	732.8
596	729.3
596.2	726.9
596.4	726.8
596.6	721.1
596.8	718.7
597	714.9
597.2	721.5
597.4	713.8
597.6	714.7
597.8	707.1
598	708.7
598.2	710.6
598.4	708.9
598.6	703.9
598.8	703.7
599	698.3
599.2	698.5
599.4	696.2
599.6	693.8
599.8	694.7
600	691.9
600.2	689
600.4	691.8
600.6	685.3
600.8	686.7
601	680.9
601.2	682.6
601.4	677.7
601.6	675.7
601.8	676.2
602	673.7
602.2	668
602.4	672.1
602.6	671.1
602.8	669.8
603	661.9
603.2	663.8
603.4	664.9
603.6	662.3
603.8	656.2
604	661.7
604.2	654.1
604.4	655
604.6	644
604.8	648.8
605	646
605.2	645.3
605.4	635.7
605.6	642.5
605.8	640.9
606	638.6
606.2	638.4
606.4	638.8
606.6	630.2
606.8	636.2
607	634.9
607.2	629.5
607.4	622.2
607.6	620.2
607.8	620.7
608	622.8
608.2	620.2
608.4	613.1
608.6	615.6
608.8	613.3
609	610.4
609.2	604.4
609.4	606.1
609.6	606.7
609.8	601.7
610	600.6
610.2	598.5
610.4	601.5
610.6	598.1
610.8	589.2
611	589.8
611.2	592
611.4	590.3
611.6	589.3
611.8	585.9
612	582.7
612.2	583.1
612.4	575.8
612.6	571.1
612.8	579.8
613	574.5
613.2	568.9
613.4	561.1
613.6	569.1
613.8	567.5
614	566.8
614.2	557.4
614.4	561.3
614.6	559.1
614.8	554
615	552.2
615.2	549.8
615.4	547.2
615.6	547.7
615.8	548.1
616	545
616.2	541.9
616.4	541.3
616.6	537.7
616.8	537.5
617	537.2
617.2	532.9
617.4	529.9
617.6	528.2
617.8	528.1
618	526.8
618.2	524.4
618.4	521.2
618.6	519.2
618.8	516.1
619	516.1
619.2	514.9
619.4	508.1
619.6	506.9
619.8	500.6
620	500.4
620.2	502.2
620.4	500.7
620.6	495.2
620.8	493.3
621	491.7
621.2	492
621.4	487.5
621.6	488.8
621.8	486.5
622	485.9
622.2	485.2
622.4	481.8
622.6	475.4
622.8	477.9
623	475.1
623.2	473.2
623.4	470.3
623.6	468.3
623.8	469.4
624	465.1
624.2	462.8
624.4	461
624.6	462.1
624.8	461
625	460.4
625.2	454.4
625.4	453.3
625.6	456.5
625.8	445.9
626	448
626.2	443.9
626.4	443.7
626.6	451.6
626.8	442.5
627	437
627.2	438.9
627.4	433.8
627.6	436
627.8	433.6
628	430.9
628.2	429.6
628.4	427.9
628.6	423.1
628.8	426.1
629	420.1
629.2	420.2
629.4	419.6
629.6	412.3
629.8	411.7
630	407.7
630.2	411.2
630.4	410.6
630.6	406.4
630.8	407.1
631	406.5
631.2	400.2
631.4	397.9
631.6	400.4
631.8	395.9
632	394.7
632.2	393.1
632.4	387.9
632.6	388.5
632.8	387.6
633	385.2
633.2	385.4
633.4	383.1
633.6	378.6
633.8	378.1
634	378.2
634.2	373
634.4	376.6
634.6	373.7
634.8	368.3
635	364.5
635.2	367.8
635.4	365.3
635.6	363.4
635.8	358.2
636	356.3
636.2	358.1
636.4	362.6
636.6	357.5
636.8	352.9
637	350.8
637.2	351.5
637.4	349
637.6	341.9
637.8	347.8
638	339.5
638.2	337.8
638.4	341.5
638.6	336
638.8	333.8
639	334.6
639.2	336
639.4	331.9
639.6	329.9
639.8	330.8
640	329.2
640.2	326.8
640.4	321.8
640.6	325.8
640.8	322.2
641	320.4
641.2	316.5
641.4	317.4
641.6	318
641.8	317.5
642	311.2
642.2	313
642.4	311
642.6	308.6
642.8	306.5
643	307.8
643.2	302.8
643.4	301.7
643.6	299.2
643.8	299.7
644	297.1
644.2	296.5
644.4	292
644.6	295.5
644.8	288.5
645	287.6
645.2	285.5
645.4	288.9
645.6	283
645.8	281.6
646	279.4
646.2	277.1
646.4	277.8
646.6	279.4
646.8	273.8
647	272.8
647.2	272
647.4	270.7
647.6	269.7
647.8	266.2
648	268.7
648.2	267.8
648.4	265
648.6	265.5
648.8	257
649	260.1
649.2	259.2
649.4	259.4
649.6	257
649.8	257.2
650	252.1
650.2	252.5
650.4	248.8
650.6	247
650.8	246.2
651	247.3
651.2	246.5
651.4	244.6
651.6	244.7
651.8	241.7
652	239.6
652.2	235.2
652.4	237
652.6	235
652.8	237.7
653	234.2
653.2	233.3
653.4	230.1
653.6	229.8
653.8	232.2
654	227.1
654.2	226.4
654.4	227.2
654.6	222.8
654.8	222.9
655	218
655.2	215.2
655.4	220.1
655.6	217.7
655.8	219.8
656	212.1
656.2	210
656.4	210.7
656.6	212.2
656.8	210.9
657	207.9
657.2	209.5
657.4	204.9
657.6	203.6
657.8	202.7
658	202.8
658.2	200.9
658.4	202.4
658.6	198.7
658.8	199.9
659	200
659.2	195.6
659.4	194.9
659.6	197.5
659.8	192
660	194
660.2	192.1
660.4	190.1
660.6	190.5
660.8	190.1
661	188.2
661.2	185.2
661.4	186.7
661.6	183.9
661.8	183
662	181.6
662.2	179.7
662.4	177.2
662.6	180
662.8	177.4
663	173.6
663.2	175.9
663.4	172.2
663.6	170.3
663.8	172.3
664	172.9
664.2	171.5
664.4	167.4
664.6	167.5
664.8	166.2
665	165.5
665.2	163.5
665.4	161.8
665.6	160.9
665.8	159.4
666	160.7
666.2	156.8
666.4	158.6
666.6	156.7
666.8	156.9
667	155.9
667.2	157.3
667.4	153
667.6	154.8
667.8	150.5
668	149.7
668.2	150.3
668.4	151.3
668.6	145.9
668.8	144.1
669	144.3
669.2	146.2
669.4	145.3
669.6	145.5
669.8	142.3
670	141.4
670.2	140.6
670.4	141.8
670.6	139.6
670.8	139.4
671	134.3
671.2	135.8
671.4	136.1
671.6	134.2
671.8	134.2
672	132.2
672.2	131.4
672.4	130.9
672.6	129.1
672.8	131.1
673	127.8
673.2	127.6
673.4	126
673.6	126.4
673.8	125.2
674	125.5
674.2	122.7
674.4	123.4
674.6	121.5
674.8	121.5
675	118.7
675.2	120.7
675.4	118
675.6	118.8
675.8	118.5
676	117.9
676.2	114.8
676.4	115.6
676.6	116.3
676.8	112.2
677	112.4
677.2	110.6
677.4	110.5
677.6	110.6
677.8	107.7
678	108.4
678.2	109.4
678.4	108.9
678.6	106.4
678.8	105.9
679	106.1
679.2	104.4
679.4	104.7
679.6	99.9
679.8	102.3
680	101.5
680.2	103.5
680.4	103.4
680.6	98.36
680.8	98.43
681	98.29
681.2	99.1
681.4	96.01
681.6	95.64
681.8	93.27
682	94.74
682.2	95.58
682.4	93.55
682.6	94.21
682.8	91.7
683	90.23
683.2	90.15
683.4	90.54
683.6	88.22
683.8	87.89
684	90.07
684.2	88.2
684.4	86.7
684.6	84.71
684.8	84.6
685	83.44
685.2	83.15
685.4	82.35
685.6	82.06
685.8	84.56
686	81.87
686.2	80.04
686.4	80.13
686.6	80.4
686.8	78.39
687	78.6
687.2	75.76
687.4	77.35
687.6	77.56
687.8	75.86
688	72.79
688.2	74.25
688.4	72.15
688.6	73.31
688.8	72.74
689	72.8
689.2	71.69
689.4	71.34
689.6	69.84
689.8	70.86
690	69.78
690.2	68.92
690.4	68.03
690.6	70.25
690.8	67.85
691	68.14
691.2	65.96
691.4	66.97
691.6	65.85
691.8	63.65
692	64.45
692.2	64.99
692.4	63.83
692.6	64.27
692.8	62.71
693	63.81
693.2	61.25
693.4	62.31
693.6	61.88
693.8	60.1
694	61.83
694.2	60.88
694.4	60.62
694.6	59.33
694.8	59.38
695	58.68
695.2	58.82
695.4	57.87
695.6	58.46
695.8	56.71
696	56.53
696.2	57.31
696.4	56.73
696.6	54.76
696.8	54.65
697	54.46
697.2	54.1
697.4	54.58
697.6	54.19
697.8	52.49
698	52.89
698.2	53.56
698.4	52.03
698.6	53.45
698.8	51.02
699	51.97
699.2	50.5
699.4	49.62
699.6	51.58
699.8	49.14
700	49.1
