# Supplementary material for: Rolling circle amplification (RCA) -based biosensor system for the fluorescent detection of miR-129-2-3p miRNA
Source: PeerJ. 2022 Oct 24;10:e14257. doi: 10.7717/peerj.14257 (PMC9610657; doi:10.7717/peerj.14257)
Supplement: Supplemental Information 4 — The relationship between fluorescence intensity and ligation time (A), polymerization time (B), and the concentration of phi29 DNA polymerase (C) and dNTPs (D). F and F0 were the fluorescence intensity induced by target miRNA and Blank, respectively. The error bar was calculated from two independent experiments. [file peerj-10-14257-s004.zip › Raw for Fig2/raw for Fig2D/F0.TXT]

Data Points
nm	Data
500.0	9.032
500.2	8.413
500.4	8.707
500.6	8.421
500.8	8.674
501.0	7.882
501.2	9.076
501.4	9.468
501.6	8.105
501.8	8.750
502.0	9.281
502.2	8.955
502.4	8.240
502.6	8.669
502.8	8.563
503.0	7.974
503.2	8.325
503.4	7.831
503.6	7.911
503.8	7.412
504.0	7.941
504.2	7.994
504.4	8.297
504.6	7.648
504.8	7.991
505.0	7.474
505.2	8.237
505.4	7.401
505.6	7.971
505.8	7.410
506.0	7.708
506.2	8.423
506.4	7.566
506.6	7.932
506.8	8.511
507.0	7.995
507.2	8.636
507.4	7.667
507.6	7.759
507.8	7.889
508.0	7.987
508.2	8.452
508.4	8.037
508.6	8.059
508.8	8.443
509.0	8.827
509.2	7.792
509.4	8.460
509.6	8.378
509.8	7.971
510.0	8.612
510.2	8.734
510.4	8.374
510.6	9.096
510.8	8.638
511.0	8.906
511.2	8.789
511.4	8.903
511.6	8.114
511.8	8.914
512.0	9.619
512.2	9.449
512.4	8.636
512.6	8.898
512.8	8.704
513.0	9.178
513.2	9.940
513.4	9.568
513.6	9.243
513.8	8.856
514.0	10.01
514.2	9.828
514.4	9.587
514.6	9.617
514.8	10.03
515.0	9.757
515.2	10.14
515.4	9.725
515.6	10.93
515.8	9.728
516.0	10.75
516.2	9.815
516.4	9.868
516.6	11.06
516.8	11.46
517.0	10.95
517.2	11.15
517.4	10.83
517.6	10.98
517.8	11.15
518.0	11.26
518.2	11.99
518.4	12.13
518.6	11.32
518.8	11.81
519.0	11.82
519.2	12.23
519.4	12.71
519.6	13.01
519.8	11.71
520.0	12.49
520.2	12.73
520.4	13.17
520.6	13.37
520.8	13.48
521.0	14.24
521.2	13.71
521.4	14.03
521.6	14.53
521.8	13.59
522.0	15.27
522.2	14.56
522.4	14.77
522.6	14.80
522.8	14.72
523.0	16.01
523.2	15.50
523.4	15.97
523.6	15.98
523.8	17.09
524.0	16.17
524.2	16.27
524.4	16.52
524.6	17.34
524.8	17.05
525.0	18.56
525.2	17.75
525.4	18.90
525.6	18.03
525.8	18.39
526.0	19.29
526.2	19.15
526.4	19.32
526.6	19.50
526.8	19.84
527.0	19.94
527.2	20.01
527.4	19.80
527.6	20.89
527.8	21.14
528.0	22.63
528.2	22.59
528.4	21.99
528.6	22.55
528.8	21.67
529.0	23.66
529.2	23.07
529.4	23.38
529.6	23.70
529.8	24.33
530.0	24.80
530.2	23.77
530.4	24.62
530.6	25.18
530.8	25.33
531.0	24.09
531.2	25.08
531.4	25.69
531.6	25.65
531.8	26.22
532.0	26.96
532.2	28.85
532.4	26.95
532.6	27.20
532.8	28.27
533.0	28.34
533.2	30.51
533.4	29.11
533.6	30.36
533.8	30.55
534.0	30.32
534.2	31.85
534.4	30.17
534.6	32.32
534.8	31.87
535.0	31.11
535.2	32.48
535.4	33.12
535.6	33.40
535.8	34.92
536.0	33.66
536.2	34.96
536.4	36.43
536.6	35.40
536.8	34.39
537.0	36.57
537.2	36.76
537.4	35.47
537.6	35.83
537.8	38.13
538.0	37.29
538.2	38.00
538.4	39.36
538.6	39.03
538.8	39.96
539.0	40.63
539.2	39.67
539.4	40.23
539.6	40.26
539.8	42.30
540.0	43.18
540.2	41.22
540.4	40.83
540.6	43.72
540.8	42.25
541.0	43.70
541.2	44.18
541.4	44.57
541.6	44.26
541.8	44.64
542.0	45.34
542.2	45.10
542.4	44.79
542.6	45.36
542.8	47.80
543.0	47.21
543.2	46.05
543.4	45.27
543.6	48.07
543.8	48.74
544.0	48.37
544.2	47.65
544.4	49.47
544.6	49.02
544.8	49.76
545.0	50.05
545.2	50.56
545.4	50.04
545.6	50.97
545.8	49.03
546.0	50.08
546.2	51.61
546.4	51.07
546.6	53.13
546.8	53.50
547.0	53.16
547.2	52.84
547.4	52.44
547.6	53.30
547.8	53.98
548.0	55.86
548.2	54.68
548.4	55.29
548.6	55.80
548.8	54.31
549.0	54.97
549.2	54.79
549.4	56.14
549.6	56.98
549.8	55.76
550.0	56.05
550.2	56.10
550.4	56.44
550.6	58.88
550.8	57.13
551.0	56.43
551.2	57.15
551.4	58.58
551.6	58.23
551.8	58.47
552.0	57.35
552.2	59.60
552.4	59.09
552.6	58.91
552.8	59.58
553.0	60.57
553.2	58.92
553.4	59.60
553.6	61.71
553.8	60.00
554.0	60.79
554.2	61.13
554.4	61.57
554.6	61.13
554.8	62.35
555.0	60.90
555.2	62.61
555.4	61.52
555.6	62.14
555.8	61.71
556.0	64.11
556.2	62.82
556.4	62.61
556.6	62.25
556.8	63.64
557.0	63.38
557.2	63.92
557.4	62.27
557.6	65.27
557.8	63.52
558.0	65.37
558.2	65.62
558.4	65.35
558.6	65.72
558.8	64.33
559.0	65.15
559.2	65.07
559.4	66.52
559.6	65.93
559.8	65.00
560.0	64.04
560.2	64.85
560.4	64.19
560.6	65.87
560.8	66.95
561.0	67.02
561.2	67.78
561.4	65.70
561.6	65.25
561.8	66.62
562.0	65.53
562.2	64.98
562.4	65.94
562.6	66.08
562.8	67.35
563.0	67.57
563.2	68.13
563.4	67.42
563.6	66.32
563.8	68.27
564.0	66.24
564.2	67.55
564.4	67.74
564.6	65.95
564.8	66.61
565.0	67.32
565.2	65.05
565.4	66.71
565.6	66.05
565.8	66.40
566.0	66.97
566.2	68.19
566.4	67.09
566.6	69.35
566.8	68.77
567.0	67.20
567.2	66.76
567.4	66.77
567.6	66.87
567.8	68.89
568.0	69.32
568.2	68.66
568.4	68.20
568.6	68.22
568.8	67.96
569.0	67.98
569.2	66.26
569.4	69.09
569.6	67.35
569.8	66.59
570.0	68.01
570.2	67.73
570.4	66.59
570.6	69.14
570.8	69.92
571.0	68.80
571.2	68.86
571.4	67.91
571.6	66.34
571.8	67.07
572.0	68.01
572.2	68.79
572.4	67.07
572.6	68.49
572.8	68.06
573.0	66.98
573.2	67.63
573.4	70.10
573.6	67.79
573.8	69.17
574.0	71.18
574.2	66.68
574.4	69.30
574.6	68.50
574.8	67.13
575.0	67.52
575.2	68.92
575.4	68.99
575.6	67.81
575.8	67.21
576.0	67.68
576.2	67.54
576.4	68.60
576.6	67.18
576.8	68.01
577.0	66.42
577.2	66.31
577.4	69.09
577.6	67.25
577.8	68.33
578.0	66.34
578.2	66.49
578.4	68.29
578.6	67.82
578.8	68.05
579.0	69.75
579.2	66.97
579.4	67.80
579.6	67.27
579.8	67.51
580.0	67.24
580.2	67.50
580.4	67.98
580.6	67.33
580.8	68.06
581.0	67.77
581.2	67.82
581.4	66.83
581.6	68.89
581.8	67.49
582.0	67.11
582.2	65.88
582.4	68.35
582.6	67.52
582.8	67.05
583.0	65.05
583.2	67.75
583.4	68.27
583.6	66.22
583.8	66.76
584.0	66.18
584.2	66.47
584.4	67.51
584.6	65.84
584.8	65.58
585.0	67.03
585.2	66.65
585.4	66.16
585.6	66.06
585.8	67.87
586.0	65.82
586.2	67.57
586.4	67.44
586.6	65.64
586.8	66.36
587.0	65.43
587.2	65.17
587.4	66.99
587.6	65.85
587.8	66.74
588.0	65.89
588.2	65.36
588.4	65.47
588.6	68.58
588.8	64.74
589.0	65.70
589.2	65.97
589.4	67.07
589.6	64.27
589.8	66.36
590.0	67.51
590.2	67.08
590.4	66.76
590.6	64.17
590.8	66.03
591.0	64.47
591.2	66.79
591.4	65.92
591.6	66.60
591.8	66.00
592.0	62.40
592.2	62.87
592.4	64.80
592.6	64.89
592.8	64.77
593.0	65.10
593.2	63.57
593.4	64.18
593.6	65.47
593.8	64.61
594.0	64.28
594.2	63.66
594.4	63.54
594.6	63.38
594.8	64.04
595.0	62.07
595.2	63.56
595.4	63.66
595.6	64.16
595.8	64.09
596.0	63.68
596.2	63.88
596.4	62.10
596.6	63.63
596.8	63.83
597.0	62.45
597.2	62.47
597.4	62.07
597.6	64.03
597.8	63.40
598.0	61.75
598.2	63.93
598.4	64.74
598.6	61.28
598.8	62.20
599.0	61.43
599.2	61.25
599.4	62.05
599.6	61.92
599.8	63.10
600.0	62.89
600.2	61.01
600.4	63.12
600.6	61.64
600.8	63.11
601.0	61.61
601.2	62.65
601.4	61.73
601.6	62.31
601.8	62.54
602.0	60.63
602.2	62.52
602.4	61.58
602.6	60.51
602.8	63.08
603.0	61.81
603.2	61.56
603.4	61.21
603.6	60.07
603.8	60.30
604.0	60.19
604.2	60.74
604.4	60.58
604.6	60.18
604.8	61.06
605.0	59.64
605.2	59.71
605.4	59.21
605.6	60.27
605.8	59.25
606.0	59.09
606.2	61.03
606.4	60.45
606.6	59.81
606.8	59.03
607.0	57.51
607.2	60.11
607.4	58.86
607.6	58.44
607.8	59.40
608.0	59.27
608.2	59.08
608.4	58.76
608.6	58.51
608.8	58.27
609.0	58.67
609.2	58.19
609.4	57.20
609.6	57.81
609.8	59.04
610.0	58.70
610.2	58.49
610.4	57.56
610.6	57.19
610.8	57.74
611.0	55.37
611.2	58.44
611.4	58.85
611.6	56.88
611.8	58.31
612.0	58.02
612.2	55.95
612.4	55.31
612.6	56.93
612.8	57.16
613.0	55.55
613.2	56.74
613.4	55.40
613.6	54.67
613.8	56.05
614.0	55.48
614.2	55.53
614.4	55.57
614.6	55.27
614.8	53.92
615.0	54.85
615.2	55.69
615.4	56.58
615.6	54.38
615.8	55.48
616.0	55.58
616.2	54.43
616.4	53.57
616.6	54.00
616.8	53.49
617.0	53.17
617.2	53.66
617.4	53.12
617.6	53.51
617.8	54.10
618.0	54.47
618.2	51.13
618.4	53.43
618.6	54.07
618.8	53.54
619.0	55.13
619.2	52.94
619.4	52.88
619.6	52.96
619.8	51.93
620.0	52.10
620.2	51.76
620.4	51.43
620.6	52.99
620.8	52.85
621.0	52.43
621.2	51.34
621.4	50.04
621.6	50.67
621.8	50.50
622.0	51.21
622.2	51.35
622.4	50.18
622.6	50.03
622.8	49.34
623.0	49.91
623.2	49.65
623.4	49.94
623.6	49.49
623.8	48.77
624.0	50.66
624.2	49.62
624.4	48.65
624.6	48.39
624.8	48.47
625.0	49.46
625.2	48.19
625.4	48.23
625.6	48.53
625.8	48.46
626.0	47.79
626.2	48.19
626.4	48.82
626.6	46.91
626.8	46.66
627.0	47.16
627.2	48.02
627.4	47.95
627.6	47.61
627.8	45.73
628.0	45.86
628.2	47.66
628.4	45.30
628.6	47.40
628.8	46.98
629.0	45.73
629.2	45.87
629.4	45.46
629.6	45.69
629.8	45.61
630.0	44.61
630.2	44.77
630.4	45.31
630.6	45.77
630.8	45.00
631.0	43.85
631.2	44.07
631.4	43.66
631.6	44.32
631.8	44.15
632.0	43.61
632.2	41.72
632.4	43.64
632.6	42.55
632.8	43.98
633.0	43.28
633.2	43.65
633.4	42.25
633.6	43.83
633.8	42.79
634.0	41.60
634.2	41.93
634.4	42.24
634.6	43.08
634.8	41.63
635.0	40.92
635.2	41.09
635.4	40.81
635.6	41.37
635.8	40.39
636.0	40.94
636.2	40.68
636.4	40.50
636.6	41.28
636.8	40.74
637.0	39.50
637.2	39.96
637.4	40.38
637.6	39.95
637.8	39.11
638.0	39.74
638.2	39.25
638.4	38.27
638.6	38.06
638.8	38.71
639.0	40.40
639.2	39.33
639.4	38.86
639.6	36.94
639.8	37.43
640.0	39.35
640.2	36.66
640.4	38.27
640.6	38.54
640.8	38.08
641.0	36.92
641.2	36.30
641.4	36.21
641.6	37.11
641.8	36.90
642.0	37.01
642.2	38.39
642.4	37.41
642.6	36.10
642.8	35.87
643.0	35.88
643.2	36.37
643.4	36.18
643.6	36.72
643.8	36.40
644.0	35.50
644.2	35.91
644.4	35.41
644.6	35.10
644.8	35.45
645.0	34.73
645.2	33.81
645.4	34.23
645.6	34.17
645.8	33.77
646.0	34.33
646.2	32.68
646.4	33.58
646.6	32.84
646.8	33.44
647.0	33.51
647.2	32.09
647.4	33.35
647.6	32.69
647.8	32.43
648.0	33.62
648.2	31.34
648.4	32.68
648.6	32.47
648.8	31.57
649.0	32.01
649.2	31.41
649.4	31.41
649.6	31.35
649.8	30.27
650.0	31.39
650.2	30.55
650.4	30.13
650.6	29.90
650.8	31.33
651.0	29.81
651.2	30.90
651.4	31.26
651.6	30.29
651.8	31.68
652.0	30.36
652.2	30.41
652.4	30.46
652.6	30.30
652.8	29.56
653.0	29.99
653.2	29.23
653.4	29.03
653.6	29.20
653.8	28.77
654.0	28.63
654.2	29.22
654.4	28.47
654.6	27.22
654.8	28.00
655.0	28.42
655.2	27.19
655.4	27.88
655.6	26.90
655.8	27.30
656.0	27.64
656.2	26.86
656.4	27.56
656.6	27.99
656.8	27.08
657.0	27.04
657.2	26.87
657.4	27.21
657.6	25.08
657.8	26.12
658.0	25.44
658.2	25.77
658.4	25.78
658.6	25.64
658.8	25.85
659.0	26.55
659.2	24.58
659.4	25.07
659.6	24.54
659.8	25.17
660.0	25.88
660.2	24.90
660.4	24.41
660.6	25.07
660.8	24.20
661.0	24.07
661.2	23.74
661.4	24.42
661.6	23.44
661.8	24.60
662.0	23.21
662.2	23.20
662.4	23.07
662.6	23.15
662.8	23.50
663.0	23.61
663.2	23.42
663.4	23.85
663.6	23.36
663.8	22.29
664.0	22.98
664.2	22.54
664.4	22.63
664.6	22.61
664.8	22.76
665.0	22.41
665.2	21.41
665.4	22.68
665.6	21.15
665.8	20.91
666.0	21.39
666.2	21.50
666.4	22.09
666.6	20.04
666.8	21.77
667.0	20.60
667.2	20.70
667.4	20.81
667.6	21.09
667.8	20.49
668.0	20.30
668.2	20.03
668.4	21.71
668.6	20.40
668.8	21.18
669.0	20.68
669.2	19.87
669.4	18.93
669.6	19.42
669.8	19.85
670.0	19.83
670.2	18.92
670.4	19.66
670.6	19.59
670.8	19.22
671.0	19.15
671.2	18.48
671.4	18.71
671.6	19.15
671.8	19.20
672.0	18.57
672.2	19.34
672.4	17.94
672.6	18.49
672.8	18.19
673.0	18.73
673.2	17.44
673.4	17.51
673.6	17.94
673.8	18.39
674.0	18.08
674.2	17.04
674.4	18.15
674.6	17.80
674.8	17.27
675.0	16.97
675.2	17.00
675.4	16.50
675.6	17.61
675.8	17.59
676.0	17.62
676.2	17.58
676.4	16.26
676.6	16.67
676.8	17.00
677.0	16.96
677.2	16.94
677.4	15.57
677.6	16.80
677.8	16.31
678.0	16.26
678.2	16.80
678.4	15.79
678.6	15.75
678.8	16.07
679.0	16.40
679.2	15.05
679.4	16.36
679.6	14.97
679.8	15.30
680.0	15.18
680.2	15.02
680.4	14.79
680.6	15.66
680.8	14.52
681.0	14.02
681.2	14.97
681.4	14.14
681.6	14.35
681.8	14.91
682.0	13.95
682.2	13.82
682.4	14.48
682.6	14.73
682.8	14.57
683.0	14.31
683.2	14.21
683.4	14.33
683.6	14.31
683.8	14.13
684.0	14.33
684.2	13.25
684.4	13.78
684.6	12.78
684.8	13.46
685.0	13.24
685.2	13.04
685.4	11.64
685.6	13.89
685.8	12.74
686.0	12.69
686.2	12.26
686.4	12.68
686.6	12.63
686.8	13.26
687.0	13.36
687.2	12.65
687.4	12.77
687.6	12.35
687.8	11.82
688.0	11.61
688.2	12.34
688.4	11.85
688.6	11.95
688.8	11.28
689.0	11.54
689.2	11.26
689.4	10.89
689.6	11.15
689.8	11.94
690.0	11.49
690.2	11.72
690.4	11.30
690.6	10.81
690.8	11.78
691.0	11.15
691.2	11.37
691.4	10.84
691.6	10.89
691.8	11.50
692.0	10.76
692.2	10.81
692.4	11.25
692.6	11.24
692.8	10.40
693.0	10.19
693.2	10.24
693.4	10.42
693.6	10.59
693.8	10.76
694.0	9.731
694.2	10.60
694.4	10.66
694.6	10.56
694.8	9.890
695.0	10.00
695.2	10.12
695.4	9.258
695.6	9.627
695.8	10.52
696.0	9.710
696.2	10.78
696.4	9.783
696.6	9.309
696.8	9.974
697.0	9.155
697.2	9.143
697.4	9.669
697.6	9.005
697.8	9.252
698.0	9.222
698.2	9.398
698.4	8.637
698.6	8.977
698.8	8.597
699.0	9.286
699.2	9.176
699.4	9.405
699.6	9.158
699.8	9.086
700.0	9.853
