# Supplementary material for: Rolling circle amplification (RCA) -based biosensor system for the fluorescent detection of miR-129-2-3p miRNA
Source: PeerJ. 2022 Oct 24;10:e14257. doi: 10.7717/peerj.14257 (PMC9610657; doi:10.7717/peerj.14257)
Supplement: Supplemental Information 5 — (A) Fluorescence intensity of miR-129-2-3p miRNA at different concentrations; (B) Linear relationship between fluorescence intensity ratio (F-F0) and target miR-129-2-3p miRNA concentration, from 50 nM to 200 μM. F and F0 were the fluorescence intensity induced by target miRNA and Blank, respectively. The error bar was calculated from two independent experiments. [file peerj-10-14257-s005.zip]

Archive with 25 entries (25 files):
- RAW FOR FIG3/F0.TXT
- RAW FOR FIG3/F11.06-1.TXT
- RAW FOR FIG3/F11.06-2.TXT
- RAW FOR FIG3/F14.95-1.TXT
- RAW FOR FIG3/F14.95-2.TXT
- RAW FOR FIG3/F17.78-1.TXT
- RAW FOR FIG3/F17.78-2.TXT
- RAW FOR FIG3/F19.68-1.TXT
- RAW FOR FIG3/F19.68-2.TXT
- RAW FOR FIG3/F2.11-1.TXT
- RAW FOR FIG3/F2.11-2.TXT
- RAW FOR FIG3/F2.66-1.TXT
- RAW FOR FIG3/F2.66-2.TXT
- RAW FOR FIG3/F21.15-1.TXT
- RAW FOR FIG3/F21.15-2.TXT
- RAW FOR FIG3/F3.16-1.TXT
- RAW FOR FIG3/F3.16-2.TXT
- RAW FOR FIG3/F3.76-1.TXT
- RAW FOR FIG3/F3.76-2.TXT
- RAW FOR FIG3/F4.73-1.TXT
- RAW FOR FIG3/F4.73-2.TXT
- RAW FOR FIG3/F5.62-1.TXT
- RAW FOR FIG3/F5.62-2.TXT
- RAW FOR FIG3/F8.41-1.TXT
- RAW FOR FIG3/F8.41-2.TXT
