# Supplementary material for: Rolling circle amplification (RCA) -based biosensor system for the fluorescent detection of miR-129-2-3p miRNA
Source: PeerJ. 2022 Oct 24;10:e14257. doi: 10.7717/peerj.14257 (PMC9610657; doi:10.7717/peerj.14257)
Supplement: Supplemental Information 5 — (A) Fluorescence intensity of miR-129-2-3p miRNA at different concentrations; (B) Linear relationship between fluorescence intensity ratio (F-F0) and target miR-129-2-3p miRNA concentration, from 50 nM to 200 μM. F and F0 were the fluorescence intensity induced by target miRNA and Blank, respectively. The error bar was calculated from two independent experiments. [file peerj-10-14257-s005.zip › RAW FOR FIG3/F0.TXT]

Data Points
nm	Data
500.0	4.315
500.2	4.482
500.4	4.122
500.6	3.983
500.8	3.950
501.0	3.989
501.2	3.838
501.4	4.272
501.6	4.002
501.8	4.388
502.0	4.125
502.2	4.289
502.4	3.738
502.6	4.067
502.8	4.151
503.0	3.941
503.2	3.928
503.4	4.259
503.6	3.995
503.8	4.213
504.0	3.632
504.2	4.276
504.4	3.727
504.6	4.113
504.8	3.823
505.0	3.988
505.2	3.729
505.4	4.067
505.6	3.889
505.8	4.302
506.0	4.019
506.2	4.208
506.4	4.216
506.6	3.966
506.8	3.860
507.0	4.038
507.2	3.853
507.4	4.413
507.6	4.671
507.8	4.139
508.0	3.748
508.2	4.690
508.4	4.245
508.6	4.107
508.8	4.146
509.0	4.001
509.2	4.380
509.4	3.892
509.6	5.325
509.8	4.552
510.0	4.693
510.2	4.324
510.4	4.205
510.6	4.397
510.8	4.772
511.0	4.389
511.2	4.294
511.4	4.666
511.6	4.335
511.8	4.529
512.0	4.750
512.2	4.695
512.4	4.991
512.6	4.615
512.8	4.553
513.0	4.602
513.2	4.513
513.4	5.362
513.6	4.597
513.8	5.171
514.0	4.501
514.2	5.014
514.4	4.961
514.6	5.196
514.8	5.243
515.0	5.043
515.2	5.129
515.4	5.150
515.6	5.588
515.8	5.169
516.0	6.076
516.2	5.622
516.4	5.736
516.6	5.137
516.8	5.572
517.0	5.569
517.2	5.609
517.4	6.059
517.6	6.193
517.8	6.006
518.0	6.591
518.2	6.237
518.4	6.397
518.6	5.993
518.8	6.561
519.0	6.232
519.2	6.285
519.4	6.353
519.6	6.575
519.8	7.011
520.0	6.510
520.2	6.482
520.4	6.371
520.6	6.665
520.8	7.082
521.0	6.861
521.2	6.881
521.4	7.712
521.6	7.684
521.8	7.172
522.0	7.803
522.2	7.751
522.4	8.378
522.6	8.926
522.8	8.438
523.0	8.179
523.2	8.199
523.4	8.219
523.6	8.732
523.8	8.917
524.0	8.554
524.2	9.311
524.4	9.133
524.6	9.208
524.8	9.774
525.0	9.703
525.2	10.05
525.4	9.592
525.6	9.741
525.8	9.580
526.0	10.25
526.2	10.71
526.4	10.22
526.6	10.96
526.8	11.07
527.0	10.76
527.2	11.15
527.4	11.93
527.6	11.26
527.8	11.36
528.0	11.60
528.2	11.92
528.4	11.98
528.6	12.51
528.8	13.10
529.0	13.01
529.2	13.70
529.4	12.95
529.6	13.33
529.8	13.95
530.0	13.92
530.2	13.53
530.4	13.88
530.6	14.47
530.8	14.34
531.0	14.48
531.2	15.58
531.4	14.92
531.6	15.41
531.8	15.94
532.0	15.61
532.2	15.91
532.4	16.55
532.6	17.02
532.8	17.14
533.0	17.50
533.2	17.38
533.4	16.95
533.6	17.75
533.8	18.53
534.0	18.47
534.2	19.35
534.4	19.49
534.6	19.27
534.8	19.92
535.0	19.90
535.2	20.37
535.4	19.79
535.6	21.08
535.8	21.62
536.0	21.60
536.2	20.80
536.4	21.80
536.6	22.59
536.8	22.15
537.0	22.17
537.2	22.73
537.4	23.10
537.6	22.23
537.8	24.00
538.0	24.30
538.2	24.19
538.4	25.00
538.6	25.48
538.8	25.58
539.0	26.54
539.2	26.13
539.4	26.17
539.6	26.58
539.8	27.03
540.0	26.96
540.2	27.57
540.4	27.93
540.6	27.91
540.8	27.86
541.0	28.18
541.2	28.86
541.4	29.75
541.6	30.43
541.8	30.34
542.0	30.84
542.2	30.68
542.4	30.60
542.6	31.24
542.8	30.77
543.0	31.28
543.2	32.71
543.4	30.93
543.6	31.95
543.8	32.45
544.0	33.74
544.2	33.53
544.4	33.80
544.6	34.84
544.8	33.41
545.0	34.53
545.2	34.46
545.4	35.48
545.6	35.99
545.8	35.31
546.0	35.68
546.2	35.43
546.4	36.80
546.6	36.48
546.8	36.01
547.0	37.62
547.2	37.64
547.4	37.62
547.6	37.56
547.8	37.16
548.0	38.15
548.2	39.04
548.4	38.98
548.6	38.21
548.8	40.82
549.0	40.69
549.2	40.03
549.4	39.74
549.6	41.40
549.8	42.04
550.0	40.10
550.2	40.31
550.4	42.57
550.6	41.74
550.8	42.20
551.0	41.89
551.2	43.27
551.4	42.33
551.6	42.84
551.8	42.75
552.0	43.31
552.2	43.74
552.4	44.12
552.6	44.31
552.8	42.46
553.0	45.07
553.2	45.50
553.4	45.14
553.6	45.77
553.8	44.69
554.0	45.73
554.2	44.79
554.4	44.54
554.6	46.12
554.8	46.84
555.0	45.04
555.2	44.99
555.4	47.40
555.6	47.44
555.8	46.61
556.0	46.88
556.2	46.68
556.4	47.99
556.6	48.51
556.8	48.22
557.0	47.96
557.2	49.78
557.4	47.82
557.6	48.60
557.8	47.71
558.0	48.06
558.2	49.60
558.4	48.43
558.6	48.04
558.8	49.18
559.0	48.89
559.2	49.99
559.4	51.60
559.6	51.69
559.8	49.26
560.0	50.31
560.2	52.66
560.4	48.94
560.6	51.40
560.8	49.77
561.0	50.57
561.2	50.58
561.4	52.05
561.6	51.85
561.8	53.01
562.0	52.01
562.2	52.95
562.4	51.32
562.6	52.25
562.8	51.00
563.0	52.32
563.2	52.28
563.4	52.36
563.6	53.07
563.8	51.41
564.0	52.54
564.2	52.71
564.4	53.46
564.6	53.53
564.8	52.59
565.0	53.36
565.2	52.35
565.4	52.94
565.6	54.16
565.8	53.37
566.0	54.68
566.2	53.22
566.4	52.48
566.6	53.38
566.8	54.75
567.0	54.11
567.2	53.84
567.4	54.70
567.6	53.92
567.8	54.73
568.0	54.75
568.2	54.39
568.4	54.15
568.6	54.50
568.8	56.36
569.0	54.64
569.2	54.90
569.4	54.98
569.6	55.59
569.8	55.38
570.0	56.78
570.2	53.71
570.4	54.73
570.6	54.25
570.8	55.54
571.0	54.42
571.2	56.38
571.4	54.53
571.6	54.76
571.8	55.08
572.0	55.07
572.2	56.56
572.4	56.17
572.6	55.85
572.8	55.89
573.0	55.16
573.2	54.12
573.4	54.77
573.6	56.30
573.8	57.11
574.0	56.39
574.2	56.87
574.4	55.27
574.6	55.23
574.8	53.97
575.0	54.77
575.2	55.41
575.4	55.01
575.6	56.67
575.8	56.91
576.0	56.64
576.2	56.68
576.4	54.21
576.6	56.68
576.8	54.77
577.0	55.60
577.2	56.59
577.4	57.48
577.6	55.53
577.8	56.65
578.0	53.97
578.2	57.35
578.4	57.18
578.6	54.71
578.8	54.97
579.0	56.52
579.2	56.75
579.4	57.24
579.6	56.22
579.8	55.70
580.0	57.54
580.2	57.08
580.4	56.46
580.6	57.68
580.8	56.56
581.0	56.41
581.2	57.01
581.4	56.04
581.6	55.37
581.8	56.48
582.0	57.73
582.2	56.99
582.4	55.87
582.6	56.65
582.8	55.94
583.0	57.47
583.2	57.33
583.4	56.02
583.6	56.31
583.8	54.88
584.0	54.75
584.2	56.68
584.4	57.16
584.6	56.93
584.8	56.39
585.0	56.75
585.2	56.80
585.4	56.85
585.6	55.43
585.8	55.92
586.0	57.07
586.2	55.71
586.4	56.96
586.6	54.61
586.8	56.83
587.0	57.13
587.2	56.88
587.4	55.95
587.6	56.16
587.8	56.12
588.0	56.63
588.2	55.55
588.4	55.79
588.6	55.78
588.8	56.33
589.0	57.45
589.2	57.76
589.4	55.31
589.6	56.23
589.8	55.74
590.0	55.42
590.2	56.84
590.4	56.85
590.6	55.86
590.8	56.93
591.0	56.08
591.2	56.20
591.4	55.83
591.6	56.30
591.8	54.91
592.0	55.08
592.2	57.50
592.4	56.48
592.6	55.24
592.8	55.04
593.0	55.93
593.2	56.48
593.4	55.33
593.6	56.16
593.8	56.46
594.0	56.77
594.2	55.92
594.4	56.24
594.6	55.44
594.8	54.49
595.0	54.89
595.2	54.96
595.4	55.93
595.6	55.87
595.8	55.36
596.0	56.19
596.2	56.46
596.4	54.70
596.6	56.16
596.8	55.65
597.0	56.12
597.2	53.76
597.4	55.59
597.6	54.94
597.8	56.37
598.0	54.99
598.2	55.45
598.4	54.97
598.6	55.30
598.8	53.73
599.0	54.51
599.2	55.34
599.4	54.91
599.6	54.48
599.8	54.73
600.0	53.88
600.2	54.43
600.4	54.49
600.6	54.02
600.8	55.29
601.0	54.49
601.2	53.94
601.4	54.30
601.6	53.52
601.8	54.68
602.0	54.55
602.2	53.88
602.4	55.27
602.6	53.79
602.8	53.94
603.0	55.50
603.2	54.00
603.4	53.07
603.6	52.91
603.8	54.28
604.0	53.89
604.2	54.06
604.4	52.58
604.6	53.44
604.8	53.01
605.0	54.65
605.2	54.04
605.4	54.83
605.6	53.96
605.8	52.85
606.0	54.08
606.2	53.45
606.4	52.67
606.6	52.52
606.8	52.31
607.0	52.91
607.2	53.74
607.4	52.64
607.6	52.49
607.8	53.83
608.0	53.51
608.2	51.94
608.4	51.93
608.6	53.63
608.8	52.78
609.0	52.16
609.2	50.49
609.4	53.06
609.6	51.36
609.8	52.13
610.0	52.21
610.2	50.57
610.4	50.80
610.6	51.02
610.8	52.27
611.0	52.30
611.2	50.95
611.4	51.96
611.6	50.45
611.8	51.05
612.0	50.16
612.2	52.02
612.4	51.76
612.6	51.00
612.8	51.27
613.0	51.40
613.2	49.45
613.4	50.70
613.6	50.24
613.8	50.72
614.0	49.68
614.2	51.92
614.4	48.99
614.6	49.46
614.8	48.58
615.0	49.87
615.2	50.31
615.4	47.84
615.6	48.73
615.8	49.39
616.0	49.51
616.2	48.99
616.4	49.06
616.6	49.36
616.8	48.41
617.0	47.73
617.2	50.03
617.4	49.82
617.6	49.04
617.8	48.88
618.0	49.25
618.2	47.86
618.4	50.13
618.6	48.61
618.8	49.05
619.0	48.58
619.2	47.83
619.4	47.66
619.6	48.91
619.8	47.42
620.0	47.81
620.2	48.40
620.4	48.35
620.6	46.54
620.8	48.06
621.0	47.29
621.2	48.74
621.4	45.88
621.6	47.67
621.8	46.81
622.0	46.26
622.2	46.75
622.4	47.70
622.6	46.68
622.8	45.90
623.0	47.19
623.2	46.08
623.4	45.79
623.6	46.88
623.8	45.46
624.0	45.60
624.2	45.52
624.4	45.27
624.6	45.26
624.8	44.66
625.0	45.61
625.2	43.91
625.4	45.81
625.6	45.80
625.8	44.42
626.0	45.25
626.2	45.42
626.4	44.81
626.6	43.37
626.8	44.44
627.0	45.64
627.2	43.44
627.4	44.74
627.6	43.65
627.8	44.39
628.0	43.42
628.2	42.40
628.4	42.88
628.6	43.15
628.8	42.21
629.0	42.99
629.2	43.85
629.4	43.63
629.6	42.76
629.8	42.73
630.0	42.37
630.2	43.12
630.4	41.74
630.6	43.52
630.8	42.58
631.0	41.71
631.2	40.95
631.4	40.80
631.6	42.18
631.8	41.42
632.0	41.33
632.2	41.39
632.4	41.08
632.6	41.59
632.8	40.78
633.0	40.61
633.2	41.70
633.4	40.15
633.6	40.70
633.8	40.02
634.0	40.73
634.2	39.26
634.4	40.31
634.6	40.42
634.8	39.73
635.0	40.07
635.2	39.67
635.4	39.91
635.6	38.43
635.8	38.02
636.0	39.06
636.2	38.47
636.4	38.11
636.6	38.01
636.8	38.26
637.0	37.49
637.2	38.48
637.4	38.87
637.6	38.86
637.8	37.64
638.0	37.48
638.2	37.04
638.4	37.65
638.6	37.84
638.8	35.45
639.0	37.39
639.2	37.20
639.4	36.41
639.6	35.07
639.8	36.70
640.0	36.10
640.2	36.66
640.4	36.23
640.6	36.16
640.8	35.83
641.0	35.20
641.2	35.43
641.4	36.07
641.6	35.35
641.8	35.66
642.0	34.37
642.2	34.63
642.4	34.71
642.6	33.74
642.8	34.04
643.0	35.26
643.2	33.84
643.4	33.10
643.6	34.39
643.8	33.89
644.0	33.54
644.2	34.48
644.4	34.89
644.6	33.96
644.8	33.52
645.0	32.74
645.2	31.63
645.4	33.21
645.6	33.79
645.8	32.53
646.0	32.95
646.2	32.93
646.4	33.07
646.6	33.36
646.8	31.15
647.0	32.08
647.2	32.34
647.4	31.90
647.6	31.89
647.8	31.36
648.0	31.84
648.2	30.78
648.4	30.70
648.6	30.49
648.8	30.68
649.0	31.01
649.2	30.80
649.4	30.66
649.6	30.22
649.8	30.78
650.0	30.74
650.2	30.87
650.4	30.78
650.6	30.29
650.8	30.51
651.0	28.57
651.2	28.82
651.4	29.51
651.6	28.84
651.8	27.93
652.0	27.74
652.2	29.34
652.4	30.05
652.6	28.30
652.8	28.33
653.0	28.93
653.2	28.85
653.4	29.04
653.6	27.85
653.8	27.90
654.0	28.12
654.2	28.14
654.4	27.63
654.6	27.48
654.8	27.60
655.0	27.99
655.2	26.68
655.4	27.02
655.6	26.81
655.8	27.16
656.0	26.92
656.2	25.77
656.4	26.21
656.6	27.10
656.8	27.43
657.0	26.59
657.2	26.20
657.4	25.11
657.6	26.26
657.8	26.78
658.0	25.05
658.2	25.50
658.4	25.49
658.6	24.98
658.8	24.84
659.0	24.77
659.2	24.90
659.4	24.04
659.6	24.66
659.8	24.06
660.0	24.56
660.2	24.50
660.4	23.84
660.6	24.49
660.8	23.04
661.0	23.94
661.2	24.95
661.4	22.94
661.6	23.47
661.8	23.82
662.0	23.55
662.2	24.17
662.4	23.24
662.6	23.05
662.8	22.58
663.0	23.17
663.2	23.03
663.4	23.03
663.6	21.71
663.8	22.15
664.0	21.66
664.2	22.63
664.4	22.41
664.6	21.03
664.8	22.36
665.0	21.13
665.2	22.11
665.4	21.42
665.6	21.55
665.8	22.27
666.0	22.16
666.2	21.30
666.4	21.54
666.6	21.06
666.8	21.28
667.0	20.98
667.2	21.12
667.4	20.94
667.6	19.93
667.8	21.02
668.0	20.38
668.2	19.32
668.4	19.73
668.6	19.85
668.8	20.19
669.0	18.98
669.2	19.74
669.4	19.31
669.6	18.97
669.8	18.69
670.0	19.00
670.2	18.97
670.4	19.33
670.6	18.90
670.8	18.56
671.0	19.50
671.2	18.20
671.4	19.34
671.6	18.61
671.8	18.95
672.0	18.14
672.2	19.28
672.4	17.96
672.6	17.56
672.8	18.33
673.0	18.28
673.2	18.18
673.4	18.43
673.6	18.20
673.8	17.77
674.0	17.17
674.2	18.05
674.4	16.60
674.6	16.79
674.8	16.76
675.0	17.67
675.2	18.79
675.4	16.08
675.6	17.04
675.8	17.29
676.0	17.11
676.2	16.87
676.4	16.59
676.6	15.88
676.8	16.64
677.0	16.17
677.2	16.08
677.4	16.03
677.6	15.89
677.8	15.20
678.0	16.25
678.2	15.56
678.4	15.44
678.6	15.17
678.8	14.93
679.0	15.47
679.2	14.67
679.4	15.48
679.6	14.90
679.8	14.41
680.0	14.55
680.2	15.25
680.4	15.16
680.6	15.56
680.8	13.92
681.0	14.16
681.2	14.73
681.4	14.94
681.6	14.11
681.8	13.76
682.0	14.13
682.2	13.30
682.4	13.90
682.6	13.64
682.8	14.62
683.0	13.76
683.2	13.67
683.4	13.78
683.6	13.69
683.8	13.53
684.0	13.19
684.2	12.04
684.4	12.79
684.6	12.91
684.8	13.43
685.0	13.76
685.2	13.37
685.4	12.84
685.6	13.63
685.8	13.23
686.0	12.84
686.2	13.15
686.4	13.15
686.6	12.33
686.8	12.36
687.0	12.12
687.2	12.61
687.4	12.13
687.6	12.64
687.8	11.80
688.0	12.78
688.2	11.82
688.4	11.17
688.6	11.33
688.8	11.42
689.0	11.82
689.2	11.38
689.4	11.21
689.6	11.81
689.8	11.68
690.0	10.92
690.2	11.38
690.4	11.17
690.6	11.19
690.8	10.87
691.0	11.39
691.2	11.14
691.4	10.90
691.6	11.20
691.8	10.91
692.0	10.46
692.2	10.61
692.4	10.23
692.6	10.33
692.8	10.64
693.0	10.40
693.2	10.03
693.4	10.22
693.6	9.900
693.8	10.55
694.0	10.05
694.2	10.47
694.4	10.33
694.6	10.48
694.8	10.16
695.0	10.25
695.2	10.59
695.4	10.34
695.6	9.238
695.8	9.549
696.0	10.24
696.2	10.29
696.4	9.218
696.6	10.06
696.8	9.554
697.0	9.495
697.2	8.916
697.4	9.124
697.6	9.247
697.8	8.823
698.0	9.352
698.2	8.941
698.4	8.786
698.6	8.665
698.8	9.086
699.0	9.278
699.2	8.976
699.4	8.202
699.6	8.622
699.8	9.225
700.0	9.571
