# Supplementary material for: Rolling circle amplification (RCA) -based biosensor system for the fluorescent detection of miR-129-2-3p miRNA
Source: PeerJ. 2022 Oct 24;10:e14257. doi: 10.7717/peerj.14257 (PMC9610657; doi:10.7717/peerj.14257)
Supplement: Supplemental Information 5 — (A) Fluorescence intensity of miR-129-2-3p miRNA at different concentrations; (B) Linear relationship between fluorescence intensity ratio (F-F0) and target miR-129-2-3p miRNA concentration, from 50 nM to 200 μM. F and F0 were the fluorescence intensity induced by target miRNA and Blank, respectively. The error bar was calculated from two independent experiments. [file peerj-10-14257-s005.zip › RAW FOR FIG3/F11.06-2.TXT]

Data Points
nm	Data
500.0	38.63
500.2	36.53
500.4	34.28
500.6	33.42
500.8	32.68
501.0	31.14
501.2	30.75
501.4	30.40
501.6	30.11
501.8	29.30
502.0	31.50
502.2	29.35
502.4	30.30
502.6	30.74
502.8	30.37
503.0	29.22
503.2	29.73
503.4	30.30
503.6	28.83
503.8	30.89
504.0	30.45
504.2	31.15
504.4	30.18
504.6	30.29
504.8	30.65
505.0	31.36
505.2	29.82
505.4	30.28
505.6	31.18
505.8	31.45
506.0	30.81
506.2	31.44
506.4	31.46
506.6	31.10
506.8	32.15
507.0	30.54
507.2	32.12
507.4	32.25
507.6	31.43
507.8	32.67
508.0	32.85
508.2	31.43
508.4	31.64
508.6	33.23
508.8	32.90
509.0	32.75
509.2	33.77
509.4	33.41
509.6	34.03
509.8	33.61
510.0	33.05
510.2	33.08
510.4	34.75
510.6	35.46
510.8	34.61
511.0	35.74
511.2	36.23
511.4	36.64
511.6	37.41
511.8	36.19
512.0	36.35
512.2	37.75
512.4	37.53
512.6	38.71
512.8	37.58
513.0	38.31
513.2	37.59
513.4	38.21
513.6	40.72
513.8	41.10
514.0	37.75
514.2	41.01
514.4	41.06
514.6	40.23
514.8	42.46
515.0	43.09
515.2	41.64
515.4	42.19
515.6	43.77
515.8	43.29
516.0	43.63
516.2	44.05
516.4	44.51
516.6	43.37
516.8	44.80
517.0	46.02
517.2	45.60
517.4	46.07
517.6	46.77
517.8	46.62
518.0	48.52
518.2	48.50
518.4	49.81
518.6	50.65
518.8	51.64
519.0	52.26
519.2	51.58
519.4	52.51
519.6	54.85
519.8	53.81
520.0	54.25
520.2	55.04
520.4	55.47
520.6	56.09
520.8	57.02
521.0	56.97
521.2	58.36
521.4	59.07
521.6	58.94
521.8	62.01
522.0	62.15
522.2	62.37
522.4	62.56
522.6	64.84
522.8	66.13
523.0	66.13
523.2	67.46
523.4	68.34
523.6	70.74
523.8	71.81
524.0	74.19
524.2	75.68
524.4	74.36
524.6	76.22
524.8	79.21
525.0	78.80
525.2	81.07
525.4	80.70
525.6	84.03
525.8	86.10
526.0	88.87
526.2	88.29
526.4	90.70
526.6	93.23
526.8	94.69
527.0	96.29
527.2	98.87
527.4	99.21
527.6	100.2
527.8	103.6
528.0	103.8
528.2	107.9
528.4	111.8
528.6	112.4
528.8	114.2
529.0	117.4
529.2	116.6
529.4	121.3
529.6	127.0
529.8	123.9
530.0	129.4
530.2	131.6
530.4	131.2
530.6	135.2
530.8	138.1
531.0	140.8
531.2	146.3
531.4	147.5
531.6	148.3
531.8	153.6
532.0	154.5
532.2	161.4
532.4	162.0
532.6	167.7
532.8	169.3
533.0	172.8
533.2	176.5
533.4	182.7
533.6	184.7
533.8	187.6
534.0	193.8
534.2	197.2
534.4	199.2
534.6	204.6
534.8	210.8
535.0	213.5
535.2	216.5
535.4	221.7
535.6	225.5
535.8	232.2
536.0	238.6
536.2	239.9
536.4	243.3
536.6	251.9
536.8	254.7
537.0	262.6
537.2	262.5
537.4	272.1
537.6	277.9
537.8	281.8
538.0	289.9
538.2	290.6
538.4	297.6
538.6	303.4
538.8	308.0
539.0	317.1
539.2	319.7
539.4	324.3
539.6	329.9
539.8	335.8
540.0	340.4
540.2	351.6
540.4	353.5
540.6	357.4
540.8	368.6
541.0	369.7
541.2	380.5
541.4	382.7
541.6	391.9
541.8	396.5
542.0	404.5
542.2	410.2
542.4	414.7
542.6	423.8
542.8	430.3
543.0	436.3
543.2	446.2
543.4	445.1
543.6	454.3
543.8	463.7
544.0	469.0
544.2	480.6
544.4	484.5
544.6	494.1
544.8	500.4
545.0	503.1
545.2	507.4
545.4	523.7
545.6	526.2
545.8	539.6
546.0	536.0
546.2	553.2
546.4	559.3
546.6	565.0
546.8	573.6
547.0	580.0
547.2	585.6
547.4	589.1
547.6	596.7
547.8	605.8
548.0	615.3
548.2	619.9
548.4	625.8
548.6	631.4
548.8	644.7
549.0	650.8
549.2	650.7
549.4	661.6
549.6	665.7
549.8	675.5
550.0	685.7
550.2	689.2
550.4	694.0
550.6	704.7
550.8	706.9
551.0	717.3
551.2	726.3
551.4	732.0
551.6	738.9
551.8	746.7
552.0	748.9
552.2	755.1
552.4	761.9
552.6	771.9
552.8	774.8
553.0	782.5
553.2	789.1
553.4	793.6
553.6	801.9
553.8	805.0
554.0	810.1
554.2	819.3
554.4	824.6
554.6	836.5
554.8	841.0
555.0	842.6
555.2	850.1
555.4	845.2
555.6	852.7
555.8	869.8
556.0	878.3
556.2	884.1
556.4	883.5
556.6	889.1
556.8	903.2
557.0	901.2
557.2	911.1
557.4	914.1
557.6	922.7
557.8	934.7
558.0	925.1
558.2	931.0
558.4	937.6
558.6	944.6
558.8	946.0
559.0	951.1
559.2	954.3
559.4	958.7
559.6	970.0
559.8	970.5
560.0	975.3
560.2	983.5
560.4	984.6
560.6	988.5
560.8	992.4
561.0	990.4
561.2	993.1
561.4	999.4
561.6	1006
561.8	1013
562.0	1015
562.2	1018
562.4	1019
562.6	1025
562.8	1028
563.0	1023
563.2	1038
563.4	1036
563.6	1040
563.8	1042
564.0	1043
564.2	1039
564.4	1050
564.6	1054
564.8	1063
565.0	1067
565.2	1072
565.4	1072
565.6	1065
565.8	1070
566.0	1071
566.2	1072
566.4	1077
566.6	1084
566.8	1084
567.0	1086
567.2	1092
567.4	1096
567.6	1096
567.8	1100
568.0	1100
568.2	1100
568.4	1103
568.6	1105
568.8	1109
569.0	1109
569.2	1106
569.4	1100
569.6	1106
569.8	1112
570.0	1119
570.2	1121
570.4	1118
570.6	1125
570.8	1121
571.0	1118
571.2	1124
571.4	1123
571.6	1125
571.8	1132
572.0	1139
572.2	1132
572.4	1137
572.6	1135
572.8	1141
573.0	1148
573.2	1143
573.4	1137
573.6	1144
573.8	1137
574.0	1143
574.2	1148
574.4	1142
574.6	1143
574.8	1141
575.0	1147
575.2	1150
575.4	1150
575.6	1150
575.8	1154
576.0	1150
576.2	1148
576.4	1152
576.6	1154
576.8	1156
577.0	1152
577.2	1165
577.4	1152
577.6	1141
577.8	1149
578.0	1149
578.2	1152
578.4	1160
578.6	1164
578.8	1156
579.0	1155
579.2	1144
579.4	1152
579.6	1151
579.8	1159
580.0	1166
580.2	1170
580.4	1161
580.6	1148
580.8	1154
581.0	1158
581.2	1162
581.4	1163
581.6	1158
581.8	1156
582.0	1162
582.2	1149
582.4	1157
582.6	1158
582.8	1158
583.0	1158
583.2	1156
583.4	1157
583.6	1151
583.8	1155
584.0	1150
584.2	1152
584.4	1151
584.6	1154
584.8	1162
585.0	1161
585.2	1154
585.4	1150
585.6	1153
585.8	1148
586.0	1151
586.2	1165
586.4	1157
586.6	1145
586.8	1141
587.0	1145
587.2	1148
587.4	1159
587.6	1150
587.8	1152
588.0	1150
588.2	1139
588.4	1137
588.6	1139
588.8	1151
589.0	1147
589.2	1146
589.4	1149
589.6	1148
589.8	1146
590.0	1140
590.2	1133
590.4	1141
590.6	1136
590.8	1138
591.0	1136
591.2	1134
591.4	1132
591.6	1135
591.8	1134
592.0	1131
592.2	1131
592.4	1132
592.6	1136
592.8	1133
593.0	1133
593.2	1122
593.4	1129
593.6	1135
593.8	1129
594.0	1118
594.2	1120
594.4	1123
594.6	1111
594.8	1124
595.0	1123
595.2	1122
595.4	1123
595.6	1109
595.8	1108
596.0	1111
596.2	1108
596.4	1112
596.6	1117
596.8	1118
597.0	1113
597.2	1115
597.4	1109
597.6	1102
597.8	1111
598.0	1108
598.2	1103
598.4	1097
598.6	1097
598.8	1100
599.0	1087
599.2	1096
599.4	1098
599.6	1097
599.8	1096
600.0	1096
600.2	1085
600.4	1084
600.6	1089
600.8	1084
601.0	1093
601.2	1098
601.4	1085
601.6	1078
601.8	1082
602.0	1079
602.2	1076
602.4	1074
602.6	1079
602.8	1074
603.0	1076
603.2	1070
603.4	1072
603.6	1073
603.8	1063
604.0	1062
604.2	1063
604.4	1058
604.6	1055
604.8	1056
605.0	1059
605.2	1057
605.4	1054
605.6	1048
605.8	1042
606.0	1040
606.2	1040
606.4	1049
606.6	1042
606.8	1047
607.0	1050
607.2	1045
607.4	1037
607.6	1033
607.8	1030
608.0	1027
608.2	1040
608.4	1029
608.6	1022
608.8	1029
609.0	1018
609.2	1029
609.4	1022
609.6	1025
609.8	1023
610.0	1015
610.2	1009
610.4	1004
610.6	1015
610.8	1013
611.0	1011
611.2	1008
611.4	1008
611.6	1003
611.8	1003
612.0	989.0
612.2	988.3
612.4	995.6
612.6	995.4
612.8	998.0
613.0	985.6
613.2	979.7
613.4	982.2
613.6	977.0
613.8	980.3
614.0	986.3
614.2	987.4
614.4	976.7
614.6	972.7
614.8	971.8
615.0	965.9
615.2	964.3
615.4	965.8
615.6	964.2
615.8	964.4
616.0	969.2
616.2	955.6
616.4	956.6
616.6	954.2
616.8	945.8
617.0	945.0
617.2	944.8
617.4	945.5
617.6	943.2
617.8	935.5
618.0	941.0
618.2	934.8
618.4	937.1
618.6	929.8
618.8	930.4
619.0	924.7
619.2	919.7
619.4	923.5
619.6	923.3
619.8	918.8
620.0	918.3
620.2	914.9
620.4	907.4
620.6	905.6
620.8	912.5
621.0	895.9
621.2	895.9
621.4	899.9
621.6	897.8
621.8	899.4
622.0	886.4
622.2	888.8
622.4	889.5
622.6	890.0
622.8	891.8
623.0	875.1
623.2	877.7
623.4	879.1
623.6	872.2
623.8	879.3
624.0	871.5
624.2	873.1
624.4	863.5
624.6	871.0
624.8	856.8
625.0	857.4
625.2	857.2
625.4	858.2
625.6	856.5
625.8	844.1
626.0	838.2
626.2	837.0
626.4	839.9
626.6	832.3
626.8	833.9
627.0	836.3
627.2	826.5
627.4	825.5
627.6	829.9
627.8	825.1
628.0	819.3
628.2	816.6
628.4	815.9
628.6	818.0
628.8	812.1
629.0	810.5
629.2	804.9
629.4	802.4
629.6	798.4
629.8	794.9
630.0	797.4
630.2	793.2
630.4	787.8
630.6	792.4
630.8	789.3
631.0	786.6
631.2	776.7
631.4	777.3
631.6	776.5
631.8	774.1
632.0	775.2
632.2	769.7
632.4	767.0
632.6	757.8
632.8	760.1
633.0	759.9
633.2	763.0
633.4	755.5
633.6	746.6
633.8	745.2
634.0	743.1
634.2	742.5
634.4	746.1
634.6	742.8
634.8	743.0
635.0	734.7
635.2	731.1
635.4	725.6
635.6	719.3
635.8	722.4
636.0	719.2
636.2	720.6
636.4	715.6
636.6	712.5
636.8	716.2
637.0	710.0
637.2	703.8
637.4	707.5
637.6	706.0
637.8	704.3
638.0	701.3
638.2	693.5
638.4	690.9
638.6	689.6
638.8	689.8
639.0	692.1
639.2	682.2
639.4	679.6
639.6	674.3
639.8	673.8
640.0	676.3
640.2	675.2
640.4	671.9
640.6	664.9
640.8	665.1
641.0	654.9
641.2	654.3
641.4	647.1
641.6	655.4
641.8	646.2
642.0	648.2
642.2	645.5
642.4	641.1
642.6	638.2
642.8	635.8
643.0	634.5
643.2	631.3
643.4	627.7
643.6	631.2
643.8	629.0
644.0	625.7
644.2	618.2
644.4	613.9
644.6	612.4
644.8	613.3
645.0	609.2
645.2	610.8
645.4	603.5
645.6	598.8
645.8	600.2
646.0	597.6
646.2	589.5
646.4	588.8
646.6	591.8
646.8	589.9
647.0	587.8
647.2	583.7
647.4	580.7
647.6	574.8
647.8	575.2
648.0	576.4
648.2	571.3
648.4	569.5
648.6	566.2
648.8	560.4
649.0	563.2
649.2	561.7
649.4	561.2
649.6	554.7
649.8	557.1
650.0	553.6
650.2	549.7
650.4	548.5
650.6	542.1
650.8	543.8
651.0	536.7
651.2	528.5
651.4	534.9
651.6	530.8
651.8	527.4
652.0	530.5
652.2	525.0
652.4	521.5
652.6	520.3
652.8	518.4
653.0	509.2
653.2	508.2
653.4	515.4
653.6	506.8
653.8	504.3
654.0	507.6
654.2	503.6
654.4	502.3
654.6	498.3
654.8	493.8
655.0	493.4
655.2	490.0
655.4	491.2
655.6	485.4
655.8	478.2
656.0	482.2
656.2	483.1
656.4	475.3
656.6	475.4
656.8	469.2
657.0	471.4
657.2	465.8
657.4	463.7
657.6	459.8
657.8	460.8
658.0	457.8
658.2	453.5
658.4	455.6
658.6	454.8
658.8	452.6
659.0	453.3
659.2	446.0
659.4	446.1
659.6	442.9
659.8	440.7
660.0	435.1
660.2	433.3
660.4	431.6
660.6	429.0
660.8	433.7
661.0	422.2
661.2	423.3
661.4	420.5
661.6	421.6
661.8	419.6
662.0	418.3
662.2	417.4
662.4	413.9
662.6	412.9
662.8	408.1
663.0	404.5
663.2	405.8
663.4	400.6
663.6	404.0
663.8	401.2
664.0	399.8
664.2	396.6
664.4	397.4
664.6	392.5
664.8	389.1
665.0	391.0
665.2	388.7
665.4	391.1
665.6	388.9
665.8	380.1
666.0	376.7
666.2	374.9
666.4	376.5
666.6	372.0
666.8	366.7
667.0	369.4
667.2	369.7
667.4	365.0
667.6	366.3
667.8	360.3
668.0	360.7
668.2	360.0
668.4	353.1
668.6	357.9
668.8	352.2
669.0	346.2
669.2	347.8
669.4	343.9
669.6	346.4
669.8	342.4
670.0	341.8
670.2	339.4
670.4	335.7
670.6	333.6
670.8	334.3
671.0	332.2
671.2	328.4
671.4	330.1
671.6	326.6
671.8	328.0
672.0	322.7
672.2	321.3
672.4	317.5
672.6	315.4
672.8	312.2
673.0	313.1
673.2	310.9
673.4	309.2
673.6	308.5
673.8	307.5
674.0	301.6
674.2	299.6
674.4	299.4
674.6	299.0
674.8	297.7
675.0	296.0
675.2	297.0
675.4	293.4
675.6	291.4
675.8	289.7
676.0	288.5
676.2	289.5
676.4	282.7
676.6	282.8
676.8	283.1
677.0	278.4
677.2	276.2
677.4	272.2
677.6	275.9
677.8	273.4
678.0	273.1
678.2	271.1
678.4	269.5
678.6	262.2
678.8	266.8
679.0	261.8
679.2	263.9
679.4	262.4
679.6	258.7
679.8	255.3
680.0	258.4
680.2	254.4
680.4	253.5
680.6	254.6
680.8	253.0
681.0	247.6
681.2	248.5
681.4	244.3
681.6	244.6
681.8	242.4
682.0	242.0
682.2	242.6
682.4	239.8
682.6	236.9
682.8	234.5
683.0	234.8
683.2	233.0
683.4	232.6
683.6	229.5
683.8	227.5
684.0	226.9
684.2	224.7
684.4	222.7
684.6	220.7
684.8	222.3
685.0	217.0
685.2	218.0
685.4	218.4
685.6	217.5
685.8	216.4
686.0	214.7
686.2	210.9
686.4	210.6
686.6	211.2
686.8	211.6
687.0	203.7
687.2	202.0
687.4	204.1
687.6	201.2
687.8	201.5
688.0	200.0
688.2	198.8
688.4	198.7
688.6	195.9
688.8	195.7
689.0	192.3
689.2	193.7
689.4	193.7
689.6	188.9
689.8	187.2
690.0	191.5
690.2	185.6
690.4	186.7
690.6	185.2
690.8	185.7
691.0	182.8
691.2	181.0
691.4	181.0
691.6	178.8
691.8	178.6
692.0	178.2
692.2	177.2
692.4	175.0
692.6	175.3
692.8	172.7
693.0	170.3
693.2	170.6
693.4	168.7
693.6	169.0
693.8	168.4
694.0	168.9
694.2	166.4
694.4	164.9
694.6	165.0
694.8	162.4
695.0	162.1
695.2	161.5
695.4	159.7
695.6	159.5
695.8	158.4
696.0	157.3
696.2	157.7
696.4	154.8
696.6	153.2
696.8	152.9
697.0	150.7
697.2	151.5
697.4	150.1
697.6	149.7
697.8	149.9
698.0	150.5
698.2	147.1
698.4	144.1
698.6	144.8
698.8	143.1
699.0	144.3
699.2	142.2
699.4	140.7
699.6	141.0
699.8	140.7
700.0	137.2
