# Supplementary material for: Rolling circle amplification (RCA) -based biosensor system for the fluorescent detection of miR-129-2-3p miRNA
Source: PeerJ. 2022 Oct 24;10:e14257. doi: 10.7717/peerj.14257 (PMC9610657; doi:10.7717/peerj.14257)
Supplement: Supplemental Information 5 — (A) Fluorescence intensity of miR-129-2-3p miRNA at different concentrations; (B) Linear relationship between fluorescence intensity ratio (F-F0) and target miR-129-2-3p miRNA concentration, from 50 nM to 200 μM. F and F0 were the fluorescence intensity induced by target miRNA and Blank, respectively. The error bar was calculated from two independent experiments. [file peerj-10-14257-s005.zip › RAW FOR FIG3/F14.95-1.TXT]

Data Points
nm	Data
500	14.5
500.2	14.3
500.4	15.13
500.6	15.75
500.8	15.12
501	16.05
501.2	16.74
501.4	16.31
501.6	17.1
501.8	16.82
502	18.63
502.2	18.15
502.4	17.9
502.6	17.76
502.8	19.44
503	18.86
503.2	19.55
503.4	19.87
503.6	19.59
503.8	21.25
504	21.2
504.2	21.39
504.4	23.04
504.6	23.66
504.8	24.88
505	24.98
505.2	24.22
505.4	25.68
505.6	26.49
505.8	26.44
506	28.53
506.2	27.27
506.4	28.64
506.6	29.57
506.8	31.34
507	31.06
507.2	32.13
507.4	31.94
507.6	33.77
507.8	35.29
508	37.06
508.2	36.91
508.4	36.8
508.6	38.13
508.8	39.36
509	40.73
509.2	42.43
509.4	43.78
509.6	44.71
509.8	46.18
510	48.31
510.2	48.22
510.4	49.77
510.6	51.83
510.8	52.78
511	53.87
511.2	54.98
511.4	58.39
511.6	58.83
511.8	62.23
512	63.32
512.2	64.47
512.4	66.91
512.6	69.05
512.8	70.04
513	72.31
513.2	74.76
513.4	76.8
513.6	79.56
513.8	79.37
514	83.44
514.2	84.32
514.4	90.52
514.6	92.73
514.8	94.88
515	97.64
515.2	103.7
515.4	102.6
515.6	108
515.8	111.6
516	116.5
516.2	119.1
516.4	121.1
516.6	126.5
516.8	129
517	133
517.2	139.8
517.4	141.6
517.6	149
517.8	149.8
518	154.8
518.2	154.6
518.4	160.8
518.6	167.5
518.8	170.4
519	175.3
519.2	179.9
519.4	186.5
519.6	189
519.8	191.5
520	200.3
520.2	205.3
520.4	206.3
520.6	214.4
520.8	219.2
521	225
521.2	228.8
521.4	235
521.6	238
521.8	245.2
522	251.4
522.2	262.5
522.4	266
522.6	272.6
522.8	275.9
523	281.6
523.2	287.5
523.4	298.8
523.6	301.3
523.8	306.6
524	315.8
524.2	319.3
524.4	325.6
524.6	334.9
524.8	337
525	343.1
525.2	355.3
525.4	363.3
525.6	366.6
525.8	373.4
526	377.9
526.2	386.1
526.4	391.8
526.6	400.3
526.8	399.8
527	410.8
527.2	417.2
527.4	420.5
527.6	428.5
527.8	434.9
528	443.8
528.2	450.3
528.4	457
528.6	458.2
528.8	471
529	474
529.2	483
529.4	486.1
529.6	489.6
529.8	496.9
530	501
530.2	507.2
530.4	513.3
530.6	515.1
530.8	528.6
531	529.9
531.2	534.7
531.4	544.3
531.6	549.2
531.8	560.9
532	561.8
532.2	563.7
532.4	568.5
532.6	578
532.8	580.9
533	591.5
533.2	591
533.4	596.3
533.6	602.2
533.8	600
534	607.4
534.2	622.4
534.4	620.7
534.6	631.4
534.8	631.7
535	638.3
535.2	643.5
535.4	646.2
535.6	649
535.8	653
536	656.9
536.2	657.5
536.4	666.6
536.6	662.6
536.8	678.6
537	677.9
537.2	682.9
537.4	681.8
537.6	686.9
537.8	693.6
538	692.7
538.2	697.1
538.4	698.6
538.6	710.3
538.8	710.4
539	708.1
539.2	715.2
539.4	718.6
539.6	720.4
539.8	718.6
540	727.1
540.2	728.3
540.4	729.3
540.6	738.6
540.8	735.4
541	740.5
541.2	744.2
541.4	744.1
541.6	743
541.8	745
542	749.7
542.2	752.7
542.4	754.6
542.6	763.7
542.8	759.1
543	759.6
543.2	760.4
543.4	760.8
543.6	766.4
543.8	769.1
544	775
544.2	770.3
544.4	775.4
544.6	778.1
544.8	777.4
545	778.9
545.2	778.7
545.4	780
545.6	784.1
545.8	790.2
546	787.5
546.2	784.3
546.4	791.1
546.6	787.9
546.8	793.1
547	793.3
547.2	796.9
547.4	794
547.6	797.1
547.8	790.8
548	798.6
548.2	795.5
548.4	800
548.6	802.2
548.8	801
549	799
549.2	809.7
549.4	805.6
549.6	809.5
549.8	806.2
550	809
550.2	806.4
550.4	815.7
550.6	805.8
550.8	809
551	808.8
551.2	810.5
551.4	811.6
551.6	813.1
551.8	819.5
552	814.1
552.2	818.5
552.4	819.1
552.6	817.8
552.8	823.2
553	816
553.2	816.7
553.4	818.2
553.6	821.8
553.8	822.3
554	815.8
554.2	816.5
554.4	818.6
554.6	820.3
554.8	823.6
555	819.6
555.2	821.1
555.4	818.9
555.6	816.1
555.8	823.9
556	820
556.2	821.6
556.4	812.5
556.6	823.4
556.8	820.7
557	820.6
557.2	816.2
557.4	814.1
557.6	813.7
557.8	816.5
558	813.6
558.2	813.9
558.4	810.7
558.6	814
558.8	809.4
559	809.6
559.2	810.1
559.4	814.6
559.6	808.9
559.8	812
560	804.1
560.2	802.5
560.4	803.4
560.6	802.8
560.8	803.1
561	801.4
561.2	796.6
561.4	791.6
561.6	785.9
561.8	794.5
562	794
562.2	787.9
562.4	784.9
562.6	785.1
562.8	783.5
563	784.7
563.2	781.7
563.4	775
563.6	778.3
563.8	774.1
564	770.8
564.2	771
564.4	771.6
564.6	768.7
564.8	768.4
565	764
565.2	758.8
565.4	764.2
565.6	761.6
565.8	753.6
566	754.6
566.2	747.8
566.4	747.7
566.6	741.5
566.8	744.1
567	736.1
567.2	735.6
567.4	735.3
567.6	731.2
567.8	725.9
568	723.9
568.2	728.2
568.4	726.1
568.6	724.7
568.8	720.3
569	720.4
569.2	714
569.4	716.6
569.6	710.4
569.8	701.9
570	702.7
570.2	705.3
570.4	702.7
570.6	698.2
570.8	688.6
571	688.3
571.2	687.7
571.4	682.4
571.6	682.6
571.8	681
572	676.1
572.2	668.8
572.4	675
572.6	668.8
572.8	663
573	665.7
573.2	668
573.4	662.6
573.6	654.3
573.8	653.7
574	656.3
574.2	651.9
574.4	648.8
574.6	644.2
574.8	635.5
575	636.5
575.2	635.1
575.4	631.6
575.6	631.6
575.8	626.1
576	623.8
576.2	623
576.4	619
576.6	624.6
576.8	616.7
577	617.6
577.2	608.4
577.4	613.4
577.6	608.6
577.8	607.8
578	605.5
578.2	600.6
578.4	597.9
578.6	599.3
578.8	594.1
579	592
579.2	593.2
579.4	594.7
579.6	586
579.8	581.6
580	580.9
580.2	572.4
580.4	581.3
580.6	574.7
580.8	574.4
581	569.4
581.2	567.3
581.4	557.7
581.6	560.2
581.8	557.3
582	558.6
582.2	554.2
582.4	553.8
582.6	559
582.8	550
583	549.3
583.2	542.9
583.4	542.2
583.6	544.5
583.8	542.4
584	542.3
584.2	538.3
584.4	534.7
584.6	535.4
584.8	530.4
585	529.4
585.2	522.9
585.4	530.7
585.6	524
585.8	520.1
586	523.3
586.2	519
586.4	514.1
586.6	512.7
586.8	515.8
587	508.7
587.2	503.2
587.4	504.6
587.6	509.9
587.8	497.7
588	504.8
588.2	504.7
588.4	500.9
588.6	496.1
588.8	495.5
589	492.7
589.2	493
589.4	487.4
589.6	486.8
589.8	483.7
590	485.6
590.2	488.4
590.4	478.7
590.6	481.9
590.8	483.2
591	479.4
591.2	476.2
591.4	472.5
591.6	470
591.8	475.7
592	470.4
592.2	465.1
592.4	464.2
592.6	463.6
592.8	458
593	459.3
593.2	462
593.4	457.1
593.6	456.1
593.8	452.2
594	454.3
594.2	451.5
594.4	451.1
594.6	447.9
594.8	448.9
595	448.2
595.2	440.9
595.4	446.4
595.6	442.2
595.8	440.3
596	438.4
596.2	443.8
596.4	439.6
596.6	439.7
596.8	437.4
597	429.2
597.2	433
597.4	426.2
597.6	426.8
597.8	424.2
598	425.1
598.2	425.3
598.4	422.2
598.6	425.1
598.8	421.1
599	418.3
599.2	409.9
599.4	406.6
599.6	410.1
599.8	413.4
600	409.4
600.2	410.5
600.4	407.5
600.6	403.6
600.8	403.8
601	402.9
601.2	405.2
601.4	402.1
601.6	399.7
601.8	397.1
602	394.1
602.2	388
602.4	387.4
602.6	388.6
602.8	390.3
603	385.9
603.2	385.7
603.4	384.7
603.6	384.4
603.8	379.1
604	383.5
604.2	377.4
604.4	378.2
604.6	374
604.8	372.3
605	372
605.2	370.9
605.4	371
605.6	366.2
605.8	364.9
606	363.2
606.2	362.6
606.4	362
606.6	358
606.8	354.8
607	360.6
607.2	358.5
607.4	355.2
607.6	351
607.8	347.2
608	348.9
608.2	351.3
608.4	344.8
608.6	345.4
608.8	342.6
609	342.4
609.2	340.6
609.4	338.8
609.6	335.5
609.8	339.8
610	336.2
610.2	336.6
610.4	333.3
610.6	331.9
610.8	328.4
611	329
611.2	327.7
611.4	323.8
611.6	324.4
611.8	321.1
612	324.2
612.2	324.3
612.4	322.5
612.6	315.7
612.8	318.2
613	314
613.2	317
613.4	313.3
613.6	306.6
613.8	310
614	307.6
614.2	308
614.4	304.6
614.6	303.6
614.8	304.2
615	300.5
615.2	296.4
615.4	295.5
615.6	293.2
615.8	296
616	293
616.2	292.7
616.4	293.4
616.6	292.6
616.8	291.4
617	288
617.2	282.3
617.4	283.9
617.6	283
617.8	283.6
618	278.8
618.2	279.5
618.4	279.5
618.6	279.6
618.8	279
619	271.9
619.2	273.9
619.4	269.1
619.6	271.7
619.8	271.7
620	269.8
620.2	264.4
620.4	265.9
620.6	262.5
620.8	267.1
621	264.2
621.2	259.8
621.4	261.5
621.6	258.5
621.8	256.9
622	257.1
622.2	253.3
622.4	257.4
622.6	252.4
622.8	253.9
623	251.2
623.2	251.7
623.4	250.1
623.6	248.5
623.8	244.8
624	244.7
624.2	243.4
624.4	242.8
624.6	242.3
624.8	241.8
625	238.6
625.2	241.6
625.4	241.8
625.6	236.6
625.8	234.9
626	230.4
626.2	233.1
626.4	230.9
626.6	230.4
626.8	228.5
627	229.5
627.2	225.4
627.4	228.5
627.6	222.8
627.8	223.4
628	218.9
628.2	218.8
628.4	221.1
628.6	220.6
628.8	217.6
629	215.1
629.2	216
629.4	215.1
629.6	214.4
629.8	214.7
630	210.2
630.2	210
630.4	209
630.6	206
630.8	208.2
631	202.5
631.2	206.6
631.4	205.3
631.6	203
631.8	204.1
632	199.5
632.2	202.1
632.4	201.2
632.6	194.9
632.8	198.8
633	196.9
633.2	196.5
633.4	194.7
633.6	198
633.8	191.5
634	190.3
634.2	194.4
634.4	189.4
634.6	191
634.8	189.7
635	189.1
635.2	187.9
635.4	187.4
635.6	186
635.8	184.4
636	180.6
636.2	184.7
636.4	181.8
636.6	179.9
636.8	181.3
637	180.6
637.2	181.4
637.4	177.7
637.6	178.7
637.8	175.3
638	175.3
638.2	175.8
638.4	175.2
638.6	174.7
638.8	170.7
639	172.1
639.2	170.5
639.4	169.9
639.6	168.6
639.8	168.6
640	167.5
640.2	163.2
640.4	163.5
640.6	164.6
640.8	163.1
641	161.7
641.2	162
641.4	161.9
641.6	161.9
641.8	160.2
642	161.4
642.2	158.3
642.4	157.2
642.6	157.3
642.8	157.7
643	155
643.2	155
643.4	155.1
643.6	152.5
643.8	154.8
644	151.7
644.2	149.3
644.4	153.4
644.6	149.7
644.8	147.5
645	147.4
645.2	147.3
645.4	147.2
645.6	143.9
645.8	144.9
646	143
646.2	142.6
646.4	145
646.6	140.4
646.8	140.6
647	139.6
647.2	138.7
647.4	138
647.6	138.2
647.8	137.6
648	135.2
648.2	134.3
648.4	133.2
648.6	131.8
648.8	132.1
649	131.5
649.2	133.5
649.4	131.3
649.6	128.2
649.8	128.1
650	127.5
650.2	127.9
650.4	128.3
650.6	126.1
650.8	127.3
651	128.3
651.2	124.1
651.4	124.2
651.6	123.4
651.8	125.4
652	122.8
652.2	121.8
652.4	121.8
652.6	119.1
652.8	119.7
653	119
653.2	119.5
653.4	117.5
653.6	119.4
653.8	117.1
654	115.9
654.2	115.2
654.4	112.5
654.6	115.3
654.8	113.5
655	116.4
655.2	112.1
655.4	109.7
655.6	112.2
655.8	110.9
656	110.2
656.2	110
656.4	110.6
656.6	107.6
656.8	107.1
657	107.7
657.2	105.8
657.4	106.2
657.6	104.8
657.8	103.5
658	104.4
658.2	102.8
658.4	102.8
658.6	102.4
658.8	101.4
659	102
659.2	100.1
659.4	98.94
659.6	97.26
659.8	98.78
660	97.15
660.2	98.22
660.4	95.88
660.6	94.61
660.8	95.29
661	92.66
661.2	95.37
661.4	93.6
661.6	94.32
661.8	91.47
662	92.03
662.2	92.53
662.4	92.52
662.6	90.08
662.8	89.85
663	88.94
663.2	88.54
663.4	87.85
663.6	88.62
663.8	88.3
664	87.74
664.2	86.71
664.4	87.34
664.6	85.3
664.8	84.26
665	86.69
665.2	85.04
665.4	83.22
665.6	83.84
665.8	81.66
666	80.24
666.2	81.31
666.4	80.43
666.6	80.97
666.8	78.09
667	78.27
667.2	79.61
667.4	78
667.6	77.77
667.8	78.1
668	75.88
668.2	77.02
668.4	76.28
668.6	75.11
668.8	75.39
669	71.07
669.2	73.89
669.4	73.19
669.6	73.87
669.8	72.38
670	72.5
670.2	70.41
670.4	69.09
670.6	70.99
670.8	70.42
671	68.73
671.2	68.62
671.4	69.58
671.6	69.21
671.8	69.1
672	68.22
672.2	65.75
672.4	66.23
672.6	66.07
672.8	66.47
673	65.34
673.2	67.95
673.4	63.1
673.6	64.77
673.8	63.14
674	64.78
674.2	61.65
674.4	62.17
674.6	63.65
674.8	62.67
675	60.18
675.2	60.66
675.4	59.97
675.6	61.01
675.8	60.95
676	60.11
676.2	59.3
676.4	58.93
676.6	59.24
676.8	59.52
677	58.13
677.2	59.38
677.4	57.8
677.6	57.31
677.8	56.94
678	57.72
678.2	54.01
678.4	55.2
678.6	53.95
678.8	54.99
679	55.98
679.2	53.96
679.4	55.07
679.6	53.43
679.8	52.63
680	53
680.2	51.98
680.4	51.83
680.6	51.77
680.8	51.74
681	51.35
681.2	51.17
681.4	51.03
681.6	48.87
681.8	49.58
682	47.66
682.2	48.69
682.4	49.64
682.6	48.32
682.8	48.07
683	48.29
683.2	48.88
683.4	47.5
683.6	47.89
683.8	46.5
684	46.69
684.2	45.83
684.4	45.26
684.6	46.2
684.8	44.78
685	44.58
685.2	44.41
685.4	43.39
685.6	43.56
685.8	43.51
686	43.06
686.2	42.04
686.4	42.51
686.6	41.82
686.8	41.76
687	42.33
687.2	40.97
687.4	40.41
687.6	41.24
687.8	40.78
688	40.32
688.2	39.39
688.4	38.95
688.6	39.3
688.8	39.27
689	38.83
689.2	39.28
689.4	37.68
689.6	37.39
689.8	37.76
690	39.14
690.2	37.13
690.4	37.13
690.6	36.28
690.8	35.6
691	35.01
691.2	34.68
691.4	35.41
691.6	33.84
691.8	35.75
692	34.63
692.2	34.22
692.4	34.71
692.6	34.42
692.8	32.71
693	33.83
693.2	34.04
693.4	33.37
693.6	32.94
693.8	34.21
694	32.02
694.2	31.11
694.4	30.98
694.6	32.05
694.8	31.49
695	31.17
695.2	30.94
695.4	29.99
695.6	30.66
695.8	31.3
696	29.99
696.2	29.11
696.4	30.82
696.6	29.56
696.8	29.58
697	29.29
697.2	29.46
697.4	28.79
697.6	28.67
697.8	28.08
698	28.97
698.2	27.06
698.4	27.15
698.6	27.32
698.8	27.57
699	27.51
699.2	26.94
699.4	26.91
699.6	26.83
699.8	26.53
700	27.62
