# Supplementary material for: Rolling circle amplification (RCA) -based biosensor system for the fluorescent detection of miR-129-2-3p miRNA
Source: PeerJ. 2022 Oct 24;10:e14257. doi: 10.7717/peerj.14257 (PMC9610657; doi:10.7717/peerj.14257)
Supplement: Supplemental Information 5 — (A) Fluorescence intensity of miR-129-2-3p miRNA at different concentrations; (B) Linear relationship between fluorescence intensity ratio (F-F0) and target miR-129-2-3p miRNA concentration, from 50 nM to 200 μM. F and F0 were the fluorescence intensity induced by target miRNA and Blank, respectively. The error bar was calculated from two independent experiments. [file peerj-10-14257-s005.zip › RAW FOR FIG3/F17.78-1.TXT]

Data Points
nm	Data
500.0	13.89
500.2	13.98
500.4	15.22
500.6	14.53
500.8	15.04
501.0	15.39
501.2	14.75
501.4	15.54
501.6	16.28
501.8	15.77
502.0	15.82
502.2	16.15
502.4	17.26
502.6	16.81
502.8	17.16
503.0	18.27
503.2	17.25
503.4	18.10
503.6	19.61
503.8	20.01
504.0	19.84
504.2	20.61
504.4	19.99
504.6	21.41
504.8	21.67
505.0	22.32
505.2	23.26
505.4	24.16
505.6	24.21
505.8	24.16
506.0	24.48
506.2	25.16
506.4	26.95
506.6	26.60
506.8	28.42
507.0	27.99
507.2	29.55
507.4	29.83
507.6	30.89
507.8	31.05
508.0	32.12
508.2	32.42
508.4	33.00
508.6	34.78
508.8	35.17
509.0	38.25
509.2	36.34
509.4	37.89
509.6	39.89
509.8	39.88
510.0	41.52
510.2	43.44
510.4	45.28
510.6	45.46
510.8	47.09
511.0	49.38
511.2	51.65
511.4	51.24
511.6	52.25
511.8	52.46
512.0	55.59
512.2	57.81
512.4	57.76
512.6	58.06
512.8	62.31
513.0	63.66
513.2	64.76
513.4	67.56
513.6	67.84
513.8	71.75
514.0	72.67
514.2	75.57
514.4	77.25
514.6	80.73
514.8	79.29
515.0	83.84
515.2	87.10
515.4	88.35
515.6	93.69
515.8	95.24
516.0	99.55
516.2	100.3
516.4	106.2
516.6	107.9
516.8	111.5
517.0	114.4
517.2	117.5
517.4	122.5
517.6	126.0
517.8	128.6
518.0	130.6
518.2	134.0
518.4	141.2
518.6	144.6
518.8	147.3
519.0	150.1
519.2	153.9
519.4	158.2
519.6	163.6
519.8	169.4
520.0	171.9
520.2	173.2
520.4	178.3
520.6	183.9
520.8	187.6
521.0	192.8
521.2	200.2
521.4	204.0
521.6	210.7
521.8	214.6
522.0	222.7
522.2	221.9
522.4	231.2
522.6	235.1
522.8	237.5
523.0	247.7
523.2	247.9
523.4	258.6
523.6	265.4
523.8	266.5
524.0	275.5
524.2	280.6
524.4	287.1
524.6	287.2
524.8	299.2
525.0	303.7
525.2	314.1
525.4	317.5
525.6	322.4
525.8	329.2
526.0	337.1
526.2	342.0
526.4	346.4
526.6	350.7
526.8	359.1
527.0	366.2
527.2	374.2
527.4	381.6
527.6	387.6
527.8	392.5
528.0	395.4
528.2	405.6
528.4	411.5
528.6	416.6
528.8	423.5
529.0	431.7
529.2	439.2
529.4	441.9
529.6	449.2
529.8	456.4
530.0	461.1
530.2	466.9
530.4	476.0
530.6	480.4
530.8	486.0
531.0	493.0
531.2	499.7
531.4	510.6
531.6	516.8
531.8	517.7
532.0	521.9
532.2	531.0
532.4	538.7
532.6	540.4
532.8	549.2
533.0	556.4
533.2	563.3
533.4	570.9
533.6	575.3
533.8	583.6
534.0	588.7
534.2	594.1
534.4	602.2
534.6	609.7
534.8	607.3
535.0	614.0
535.2	621.5
535.4	629.5
535.6	633.9
535.8	641.9
536.0	640.8
536.2	648.7
536.4	658.9
536.6	663.7
536.8	665.7
537.0	680.4
537.2	676.9
537.4	685.5
537.6	690.6
537.8	694.9
538.0	698.7
538.2	704.5
538.4	708.1
538.6	713.4
538.8	718.8
539.0	720.0
539.2	731.1
539.4	732.1
539.6	738.2
539.8	742.4
540.0	749.5
540.2	762.0
540.4	761.1
540.6	763.4
540.8	764.0
541.0	768.7
541.2	772.4
541.4	776.6
541.6	777.0
541.8	787.1
542.0	798.1
542.2	795.8
542.4	804.7
542.6	809.4
542.8	806.9
543.0	812.4
543.2	821.4
543.4	819.5
543.6	822.9
543.8	827.9
544.0	831.9
544.2	841.1
544.4	837.9
544.6	848.6
544.8	851.9
545.0	855.3
545.2	858.8
545.4	861.5
545.6	862.1
545.8	871.8
546.0	872.7
546.2	877.2
546.4	877.7
546.6	882.1
546.8	879.4
547.0	891.1
547.2	898.0
547.4	897.0
547.6	905.4
547.8	901.5
548.0	903.3
548.2	907.7
548.4	905.3
548.6	913.6
548.8	913.6
549.0	921.8
549.2	910.7
549.4	919.5
549.6	928.3
549.8	928.9
550.0	929.4
550.2	931.4
550.4	934.5
550.6	943.7
550.8	941.1
551.0	944.8
551.2	945.7
551.4	942.6
551.6	945.1
551.8	956.0
552.0	953.4
552.2	957.9
552.4	960.0
552.6	959.6
552.8	961.4
553.0	968.5
553.2	970.1
553.4	968.8
553.6	963.7
553.8	971.3
554.0	973.2
554.2	975.9
554.4	974.0
554.6	982.9
554.8	979.3
555.0	982.3
555.2	979.1
555.4	977.9
555.6	975.7
555.8	981.6
556.0	981.4
556.2	985.0
556.4	987.3
556.6	989.5
556.8	981.5
557.0	990.8
557.2	996.3
557.4	991.7
557.6	998.9
557.8	993.0
558.0	998.1
558.2	986.3
558.4	992.5
558.6	992.5
558.8	992.1
559.0	997.2
559.2	1001
559.4	999.8
559.6	990.9
559.8	987.6
560.0	992.3
560.2	995.4
560.4	996.8
560.6	1001
560.8	998.0
561.0	992.5
561.2	995.5
561.4	991.3
561.6	987.9
561.8	988.8
562.0	985.8
562.2	997.2
562.4	991.0
562.6	992.0
562.8	982.9
563.0	992.5
563.2	991.4
563.4	994.0
563.6	990.7
563.8	986.0
564.0	981.0
564.2	980.7
564.4	984.2
564.6	982.4
564.8	979.1
565.0	975.3
565.2	978.5
565.4	974.0
565.6	977.1
565.8	967.0
566.0	970.8
566.2	967.4
566.4	968.9
566.6	967.1
566.8	962.1
567.0	958.3
567.2	962.7
567.4	961.5
567.6	951.0
567.8	954.3
568.0	949.0
568.2	952.3
568.4	951.0
568.6	946.1
568.8	942.8
569.0	936.4
569.2	939.9
569.4	940.2
569.6	947.3
569.8	936.0
570.0	930.9
570.2	925.1
570.4	924.9
570.6	928.5
570.8	923.3
571.0	918.8
571.2	920.9
571.4	923.1
571.6	915.0
571.8	912.6
572.0	912.2
572.2	905.2
572.4	909.3
572.6	905.5
572.8	896.9
573.0	896.7
573.2	896.3
573.4	897.3
573.6	896.1
573.8	891.4
574.0	886.0
574.2	887.7
574.4	885.4
574.6	891.2
574.8	889.4
575.0	879.2
575.2	876.3
575.4	865.6
575.6	863.5
575.8	866.0
576.0	867.1
576.2	868.4
576.4	860.5
576.6	860.4
576.8	861.4
577.0	856.1
577.2	857.6
577.4	859.4
577.6	846.2
577.8	852.2
578.0	843.7
578.2	836.5
578.4	847.9
578.6	833.0
578.8	834.7
579.0	834.6
579.2	840.8
579.4	825.3
579.6	832.8
579.8	825.6
580.0	820.7
580.2	820.0
580.4	817.9
580.6	813.4
580.8	811.4
581.0	813.7
581.2	801.8
581.4	808.3
581.6	801.0
581.8	797.4
582.0	802.5
582.2	790.9
582.4	799.1
582.6	794.9
582.8	791.2
583.0	786.3
583.2	794.4
583.4	778.5
583.6	782.3
583.8	781.4
584.0	776.0
584.2	780.8
584.4	771.6
584.6	769.9
584.8	767.0
585.0	759.9
585.2	760.5
585.4	760.7
585.6	761.4
585.8	764.2
586.0	755.2
586.2	750.2
586.4	746.5
586.6	751.4
586.8	749.8
587.0	742.0
587.2	740.0
587.4	736.4
587.6	737.9
587.8	734.9
588.0	734.4
588.2	726.2
588.4	730.3
588.6	725.5
588.8	726.6
589.0	723.8
589.2	718.1
589.4	713.0
589.6	720.3
589.8	718.4
590.0	715.9
590.2	718.4
590.4	712.6
590.6	708.5
590.8	709.4
591.0	699.0
591.2	700.7
591.4	704.2
591.6	699.1
591.8	700.2
592.0	697.6
592.2	699.1
592.4	694.9
592.6	690.8
592.8	686.4
593.0	689.6
593.2	689.4
593.4	681.9
593.6	684.3
593.8	676.3
594.0	679.4
594.2	672.3
594.4	679.2
594.6	670.6
594.8	672.0
595.0	671.4
595.2	663.3
595.4	666.4
595.6	658.2
595.8	660.7
596.0	661.8
596.2	656.2
596.4	656.9
596.6	653.7
596.8	654.7
597.0	653.1
597.2	660.0
597.4	647.4
597.6	644.1
597.8	647.1
598.0	638.9
598.2	645.1
598.4	641.3
598.6	634.2
598.8	630.7
599.0	629.2
599.2	628.0
599.4	629.0
599.6	625.5
599.8	627.1
600.0	621.7
600.2	623.8
600.4	620.7
600.6	608.7
600.8	620.3
601.0	610.3
601.2	616.3
601.4	617.2
601.6	611.8
601.8	615.1
602.0	599.8
602.2	605.2
602.4	602.1
602.6	602.7
602.8	599.4
603.0	597.5
603.2	591.9
603.4	594.9
603.6	592.9
603.8	590.2
604.0	590.0
604.2	582.0
604.4	581.5
604.6	588.5
604.8	582.3
605.0	574.8
605.2	578.1
605.4	576.8
605.6	575.3
605.8	561.9
606.0	573.3
606.2	568.1
606.4	571.3
606.6	567.0
606.8	561.9
607.0	564.3
607.2	559.9
607.4	560.2
607.6	555.8
607.8	554.2
608.0	554.8
608.2	555.8
608.4	551.1
608.6	548.6
608.8	546.4
609.0	543.1
609.2	545.7
609.4	541.6
609.6	543.2
609.8	540.8
610.0	530.0
610.2	537.6
610.4	532.1
610.6	532.9
610.8	530.0
611.0	529.4
611.2	527.1
611.4	520.5
611.6	524.4
611.8	520.2
612.0	519.6
612.2	520.4
612.4	520.7
612.6	519.6
612.8	512.4
613.0	512.1
613.2	512.4
613.4	508.7
613.6	506.2
613.8	503.2
614.0	506.0
614.2	500.0
614.4	494.8
614.6	502.6
614.8	496.4
615.0	490.4
615.2	492.5
615.4	490.2
615.6	489.0
615.8	486.3
616.0	489.9
616.2	480.4
616.4	483.9
616.6	482.3
616.8	479.4
617.0	477.6
617.2	474.8
617.4	471.5
617.6	471.6
617.8	470.2
618.0	472.6
618.2	467.0
618.4	466.9
618.6	467.1
618.8	464.4
619.0	461.8
619.2	463.0
619.4	457.6
619.6	457.0
619.8	451.6
620.0	455.7
620.2	455.6
620.4	452.0
620.6	446.9
620.8	448.9
621.0	448.1
621.2	444.0
621.4	443.7
621.6	437.6
621.8	435.0
622.0	436.2
622.2	438.3
622.4	431.7
622.6	425.7
622.8	429.4
623.0	427.6
623.2	430.3
623.4	421.8
623.6	423.9
623.8	423.2
624.0	417.6
624.2	413.8
624.4	417.9
624.6	417.0
624.8	414.1
625.0	413.1
625.2	408.9
625.4	405.0
625.6	404.2
625.8	401.4
626.0	401.7
626.2	396.8
626.4	395.8
626.6	396.0
626.8	396.3
627.0	398.4
627.2	391.8
627.4	389.7
627.6	393.5
627.8	389.9
628.0	385.4
628.2	386.8
628.4	381.7
628.6	383.0
628.8	381.0
629.0	380.3
629.2	374.5
629.4	370.5
629.6	369.5
629.8	368.6
630.0	368.3
630.2	364.4
630.4	370.7
630.6	367.1
630.8	360.4
631.0	362.8
631.2	354.6
631.4	361.7
631.6	356.8
631.8	357.7
632.0	352.8
632.2	344.7
632.4	351.7
632.6	346.9
632.8	343.8
633.0	345.1
633.2	342.0
633.4	340.1
633.6	338.4
633.8	336.9
634.0	334.9
634.2	333.8
634.4	334.4
634.6	331.7
634.8	328.5
635.0	328.5
635.2	329.0
635.4	323.7
635.6	328.1
635.8	321.9
636.0	320.9
636.2	318.3
636.4	316.6
636.6	317.0
636.8	314.9
637.0	314.6
637.2	310.2
637.4	310.1
637.6	309.0
637.8	310.2
638.0	306.8
638.2	307.5
638.4	304.0
638.6	303.3
638.8	296.5
639.0	298.1
639.2	299.4
639.4	299.1
639.6	296.4
639.8	295.0
640.0	291.0
640.2	288.9
640.4	293.9
640.6	285.0
640.8	287.2
641.0	280.3
641.2	285.9
641.4	281.0
641.6	282.1
641.8	282.2
642.0	277.5
642.2	275.7
642.4	275.3
642.6	277.5
642.8	269.7
643.0	268.3
643.2	267.0
643.4	272.5
643.6	266.9
643.8	267.3
644.0	261.0
644.2	260.0
644.4	265.4
644.6	260.7
644.8	260.5
645.0	256.4
645.2	258.1
645.4	255.8
645.6	252.0
645.8	251.4
646.0	252.3
646.2	249.4
646.4	251.9
646.6	250.3
646.8	248.9
647.0	246.8
647.2	244.6
647.4	240.3
647.6	243.0
647.8	239.4
648.0	240.5
648.2	237.2
648.4	234.2
648.6	234.8
648.8	233.0
649.0	229.5
649.2	229.7
649.4	230.5
649.6	226.7
649.8	228.2
650.0	223.9
650.2	221.2
650.4	221.8
650.6	219.4
650.8	220.3
651.0	217.7
651.2	219.4
651.4	216.8
651.6	217.6
651.8	215.6
652.0	215.0
652.2	213.2
652.4	215.9
652.6	209.7
652.8	210.3
653.0	206.9
653.2	208.9
653.4	203.3
653.6	204.2
653.8	202.5
654.0	203.9
654.2	201.2
654.4	200.8
654.6	198.6
654.8	198.0
655.0	195.8
655.2	195.8
655.4	194.2
655.6	194.8
655.8	190.7
656.0	193.4
656.2	190.3
656.4	191.2
656.6	189.1
656.8	186.2
657.0	183.3
657.2	183.6
657.4	184.9
657.6	181.9
657.8	182.9
658.0	179.8
658.2	180.5
658.4	180.5
658.6	176.7
658.8	176.5
659.0	176.2
659.2	172.7
659.4	173.8
659.6	170.0
659.8	169.2
660.0	171.7
660.2	168.6
660.4	169.0
660.6	164.0
660.8	165.8
661.0	166.1
661.2	164.9
661.4	160.9
661.6	162.5
661.8	162.9
662.0	160.4
662.2	165.0
662.4	158.9
662.6	159.6
662.8	155.3
663.0	152.8
663.2	153.8
663.4	152.7
663.6	153.4
663.8	151.7
664.0	153.9
664.2	150.7
664.4	148.9
664.6	148.7
664.8	148.0
665.0	147.7
665.2	146.1
665.4	140.7
665.6	142.5
665.8	143.9
666.0	140.9
666.2	143.5
666.4	140.7
666.6	138.3
666.8	138.3
667.0	140.6
667.2	138.5
667.4	136.8
667.6	134.2
667.8	136.4
668.0	132.9
668.2	134.8
668.4	132.4
668.6	131.7
668.8	130.2
669.0	129.1
669.2	128.4
669.4	125.6
669.6	125.2
669.8	128.2
670.0	126.8
670.2	124.5
670.4	124.9
670.6	122.7
670.8	123.2
671.0	123.3
671.2	122.5
671.4	119.4
671.6	117.4
671.8	118.0
672.0	116.3
672.2	119.1
672.4	117.6
672.6	114.2
672.8	116.2
673.0	113.9
673.2	112.0
673.4	111.6
673.6	112.2
673.8	114.8
674.0	110.3
674.2	108.9
674.4	108.4
674.6	106.7
674.8	106.4
675.0	107.4
675.2	106.7
675.4	104.2
675.6	106.9
675.8	105.4
676.0	102.7
676.2	100.8
676.4	100.4
676.6	101.1
676.8	98.80
677.0	100.0
677.2	98.23
677.4	100.9
677.6	96.97
677.8	96.97
678.0	98.14
678.2	95.79
678.4	97.42
678.6	92.16
678.8	94.19
679.0	92.11
679.2	91.86
679.4	90.83
679.6	95.15
679.8	92.65
680.0	88.31
680.2	90.32
680.4	86.62
680.6	88.24
680.8	85.79
681.0	85.83
681.2	87.14
681.4	87.13
681.6	86.60
681.8	82.60
682.0	84.09
682.2	81.86
682.4	84.68
682.6	82.33
682.8	82.43
683.0	80.12
683.2	79.74
683.4	79.20
683.6	79.59
683.8	77.13
684.0	76.94
684.2	76.70
684.4	78.25
684.6	76.39
684.8	75.50
685.0	74.82
685.2	75.31
685.4	75.01
685.6	75.03
685.8	72.78
686.0	71.40
686.2	73.31
686.4	69.83
686.6	70.01
686.8	69.38
687.0	69.85
687.2	69.84
687.4	70.97
687.6	69.07
687.8	68.04
688.0	66.42
688.2	66.82
688.4	66.75
688.6	65.44
688.8	64.76
689.0	63.61
689.2	63.00
689.4	63.36
689.6	63.73
689.8	61.50
690.0	63.76
690.2	61.93
690.4	60.90
690.6	62.03
690.8	61.77
691.0	59.89
691.2	60.82
691.4	59.62
691.6	60.72
691.8	58.14
692.0	59.14
692.2	57.36
692.4	59.44
692.6	57.79
692.8	55.92
693.0	55.95
693.2	57.28
693.4	57.08
693.6	57.20
693.8	55.68
694.0	55.49
694.2	54.98
694.4	53.65
694.6	54.23
694.8	53.83
695.0	52.79
695.2	53.44
695.4	50.25
695.6	52.74
695.8	51.46
696.0	51.59
696.2	52.01
696.4	51.45
696.6	51.00
696.8	50.71
697.0	49.48
697.2	49.95
697.4	49.28
697.6	49.15
697.8	49.13
698.0	49.72
698.2	47.42
698.4	49.38
698.6	48.68
698.8	48.29
699.0	47.69
699.2	47.57
699.4	46.71
699.6	45.72
699.8	45.66
700.0	45.44
