# Supplementary material for: Rolling circle amplification (RCA) -based biosensor system for the fluorescent detection of miR-129-2-3p miRNA
Source: PeerJ. 2022 Oct 24;10:e14257. doi: 10.7717/peerj.14257 (PMC9610657; doi:10.7717/peerj.14257)
Supplement: Supplemental Information 5 — (A) Fluorescence intensity of miR-129-2-3p miRNA at different concentrations; (B) Linear relationship between fluorescence intensity ratio (F-F0) and target miR-129-2-3p miRNA concentration, from 50 nM to 200 μM. F and F0 were the fluorescence intensity induced by target miRNA and Blank, respectively. The error bar was calculated from two independent experiments. [file peerj-10-14257-s005.zip › RAW FOR FIG3/F17.78-2.TXT]

Data Points
nm	Data
500.0	11.72
500.2	12.04
500.4	12.38
500.6	12.76
500.8	13.74
501.0	12.94
501.2	13.20
501.4	13.17
501.6	12.98
501.8	13.34
502.0	13.37
502.2	13.94
502.4	14.45
502.6	14.66
502.8	15.49
503.0	15.54
503.2	15.23
503.4	15.84
503.6	16.07
503.8	15.76
504.0	16.54
504.2	16.81
504.4	18.33
504.6	18.11
504.8	18.61
505.0	19.38
505.2	20.00
505.4	20.43
505.6	20.13
505.8	21.03
506.0	21.37
506.2	22.43
506.4	22.35
506.6	23.76
506.8	24.61
507.0	24.69
507.2	25.79
507.4	26.29
507.6	26.84
507.8	26.85
508.0	28.79
508.2	29.54
508.4	29.94
508.6	31.64
508.8	33.20
509.0	33.28
509.2	33.99
509.4	34.82
509.6	35.45
509.8	37.29
510.0	39.23
510.2	38.27
510.4	40.82
510.6	43.10
510.8	44.15
511.0	44.79
511.2	47.39
511.4	47.64
511.6	49.75
511.8	50.56
512.0	52.96
512.2	54.72
512.4	55.99
512.6	57.62
512.8	60.14
513.0	58.73
513.2	62.36
513.4	64.92
513.6	65.88
513.8	69.83
514.0	70.65
514.2	72.52
514.4	73.79
514.6	76.30
514.8	79.90
515.0	83.02
515.2	87.29
515.4	88.90
515.6	92.84
515.8	98.65
516.0	100.7
516.2	104.2
516.4	106.3
516.6	109.3
516.8	113.4
517.0	117.0
517.2	122.0
517.4	122.4
517.6	129.6
517.8	134.9
518.0	137.5
518.2	139.9
518.4	144.2
518.6	150.0
518.8	151.5
519.0	159.3
519.2	161.4
519.4	167.7
519.6	172.7
519.8	176.5
520.0	183.6
520.2	187.3
520.4	194.8
520.6	199.1
520.8	201.9
521.0	207.0
521.2	216.2
521.4	222.5
521.6	227.4
521.8	235.4
522.0	238.1
522.2	246.2
522.4	254.8
522.6	259.6
522.8	265.3
523.0	274.8
523.2	279.9
523.4	284.2
523.6	290.8
523.8	297.5
524.0	307.5
524.2	310.0
524.4	321.1
524.6	326.0
524.8	332.3
525.0	340.1
525.2	351.6
525.4	359.2
525.6	368.0
525.8	375.7
526.0	380.3
526.2	389.4
526.4	392.6
526.6	403.9
526.8	406.8
527.0	420.1
527.2	431.5
527.4	434.7
527.6	441.2
527.8	447.7
528.0	451.3
528.2	468.1
528.4	470.6
528.6	476.0
528.8	486.1
529.0	491.7
529.2	501.1
529.4	505.5
529.6	515.8
529.8	517.3
530.0	531.9
530.2	540.5
530.4	544.9
530.6	554.6
530.8	563.8
531.0	564.0
531.2	569.4
531.4	575.5
531.6	588.9
531.8	594.5
532.0	599.9
532.2	610.2
532.4	614.5
532.6	625.0
532.8	628.8
533.0	636.4
533.2	638.6
533.4	646.4
533.6	655.0
533.8	667.5
534.0	667.2
534.2	674.9
534.4	674.9
534.6	688.6
534.8	694.1
535.0	700.9
535.2	708.3
535.4	708.9
535.6	718.2
535.8	723.9
536.0	724.0
536.2	725.3
536.4	737.7
536.6	740.2
536.8	741.5
537.0	753.0
537.2	756.3
537.4	761.4
537.6	764.8
537.8	773.4
538.0	775.2
538.2	780.7
538.4	781.5
538.6	786.8
538.8	797.8
539.0	799.6
539.2	804.5
539.4	809.6
539.6	803.1
539.8	814.4
540.0	819.8
540.2	822.8
540.4	819.3
540.6	824.7
540.8	818.1
541.0	826.3
541.2	837.1
541.4	827.0
541.6	838.9
541.8	846.3
542.0	840.8
542.2	848.1
542.4	851.8
542.6	851.1
542.8	852.3
543.0	855.6
543.2	855.5
543.4	862.6
543.6	859.6
543.8	866.3
544.0	865.9
544.2	867.0
544.4	863.6
544.6	875.6
544.8	869.2
545.0	877.3
545.2	877.7
545.4	885.5
545.6	884.9
545.8	880.9
546.0	881.1
546.2	889.3
546.4	884.5
546.6	893.4
546.8	889.2
547.0	894.4
547.2	889.1
547.4	897.7
547.6	898.1
547.8	892.2
548.0	896.4
548.2	901.5
548.4	902.4
548.6	905.0
548.8	909.3
549.0	898.4
549.2	910.2
549.4	912.7
549.6	906.3
549.8	915.2
550.0	902.8
550.2	912.1
550.4	909.6
550.6	913.2
550.8	909.0
551.0	912.3
551.2	913.8
551.4	913.5
551.6	913.7
551.8	920.1
552.0	916.4
552.2	916.3
552.4	915.7
552.6	917.9
552.8	925.5
553.0	919.8
553.2	921.3
553.4	918.6
553.6	921.6
553.8	923.6
554.0	926.4
554.2	918.9
554.4	929.4
554.6	922.5
554.8	928.6
555.0	923.9
555.2	929.6
555.4	925.5
555.6	920.9
555.8	924.6
556.0	923.2
556.2	928.6
556.4	923.4
556.6	921.9
556.8	923.3
557.0	915.2
557.2	928.5
557.4	926.3
557.6	914.7
557.8	916.7
558.0	917.8
558.2	919.2
558.4	918.3
558.6	918.6
558.8	923.0
559.0	925.9
559.2	913.5
559.4	916.0
559.6	908.6
559.8	911.9
560.0	909.6
560.2	908.9
560.4	914.9
560.6	907.8
560.8	904.3
561.0	901.3
561.2	896.4
561.4	900.7
561.6	903.0
561.8	898.3
562.0	895.9
562.2	895.6
562.4	889.0
562.6	888.2
562.8	886.8
563.0	886.8
563.2	888.1
563.4	881.2
563.6	882.8
563.8	872.2
564.0	868.8
564.2	870.5
564.4	878.2
564.6	871.7
564.8	872.8
565.0	870.6
565.2	865.7
565.4	855.4
565.6	857.8
565.8	858.6
566.0	861.3
566.2	857.0
566.4	847.1
566.6	849.0
566.8	842.9
567.0	842.4
567.2	839.0
567.4	847.1
567.6	834.4
567.8	834.1
568.0	838.0
568.2	821.6
568.4	823.3
568.6	824.7
568.8	821.8
569.0	811.8
569.2	814.9
569.4	809.2
569.6	809.0
569.8	809.8
570.0	806.9
570.2	804.6
570.4	798.3
570.6	792.4
570.8	792.3
571.0	787.4
571.2	784.2
571.4	794.1
571.6	785.8
571.8	779.1
572.0	768.5
572.2	768.5
572.4	773.1
572.6	768.2
572.8	761.3
573.0	761.8
573.2	757.1
573.4	753.9
573.6	747.5
573.8	748.6
574.0	742.5
574.2	736.3
574.4	738.3
574.6	732.2
574.8	734.6
575.0	732.7
575.2	722.5
575.4	719.5
575.6	717.3
575.8	714.8
576.0	720.0
576.2	708.9
576.4	705.9
576.6	703.9
576.8	696.3
577.0	693.2
577.2	693.3
577.4	692.1
577.6	694.5
577.8	689.1
578.0	679.5
578.2	685.8
578.4	676.8
578.6	674.2
578.8	675.6
579.0	669.1
579.2	660.6
579.4	658.7
579.6	661.2
579.8	649.8
580.0	652.3
580.2	652.1
580.4	648.4
580.6	644.7
580.8	639.3
581.0	639.1
581.2	637.8
581.4	630.2
581.6	628.1
581.8	630.4
582.0	631.9
582.2	624.3
582.4	621.1
582.6	614.1
582.8	607.6
583.0	607.0
583.2	604.7
583.4	603.7
583.6	604.1
583.8	597.4
584.0	594.3
584.2	592.2
584.4	590.5
584.6	587.5
584.8	588.8
585.0	582.3
585.2	581.2
585.4	578.5
585.6	578.2
585.8	566.7
586.0	568.4
586.2	558.9
586.4	561.4
586.6	566.8
586.8	560.3
587.0	559.1
587.2	556.8
587.4	542.5
587.6	539.8
587.8	544.8
588.0	544.5
588.2	544.9
588.4	541.6
588.6	535.6
588.8	531.5
589.0	533.8
589.2	527.1
589.4	522.8
589.6	516.1
589.8	520.1
590.0	516.4
590.2	511.6
590.4	513.9
590.6	511.5
590.8	507.8
591.0	510.0
591.2	505.8
591.4	497.1
591.6	502.6
591.8	495.0
592.0	491.7
592.2	486.9
592.4	488.7
592.6	485.7
592.8	486.1
593.0	485.4
593.2	484.8
593.4	476.2
593.6	471.4
593.8	474.5
594.0	471.1
594.2	470.0
594.4	471.4
594.6	464.6
594.8	463.2
595.0	459.2
595.2	462.6
595.4	455.8
595.6	457.8
595.8	454.2
596.0	454.3
596.2	449.3
596.4	447.9
596.6	445.3
596.8	441.3
597.0	440.5
597.2	438.4
597.4	435.2
597.6	434.6
597.8	433.3
598.0	429.3
598.2	428.8
598.4	427.9
598.6	425.9
598.8	419.9
599.0	418.3
599.2	416.1
599.4	412.8
599.6	410.4
599.8	410.7
600.0	407.6
600.2	408.4
600.4	402.0
600.6	404.2
600.8	400.3
601.0	395.3
601.2	401.2
601.4	397.2
601.6	394.3
601.8	394.6
602.0	391.8
602.2	385.5
602.4	384.2
602.6	381.2
602.8	382.2
603.0	383.7
603.2	376.7
603.4	379.1
603.6	368.8
603.8	367.7
604.0	366.6
604.2	368.3
604.4	369.6
604.6	365.3
604.8	365.7
605.0	361.3
605.2	355.4
605.4	355.1
605.6	357.0
605.8	354.4
606.0	354.9
606.2	352.7
606.4	349.6
606.6	343.1
606.8	342.5
607.0	339.4
607.2	342.3
607.4	340.0
607.6	338.4
607.8	331.1
608.0	335.4
608.2	335.6
608.4	328.4
608.6	330.2
608.8	327.7
609.0	324.0
609.2	321.2
609.4	320.6
609.6	315.8
609.8	316.8
610.0	312.7
610.2	314.2
610.4	312.4
610.6	309.7
610.8	309.7
611.0	303.2
611.2	302.4
611.4	301.3
611.6	304.6
611.8	300.1
612.0	295.4
612.2	296.7
612.4	289.1
612.6	289.6
612.8	287.4
613.0	290.8
613.2	285.6
613.4	282.5
613.6	286.7
613.8	281.4
614.0	277.6
614.2	280.1
614.4	279.2
614.6	275.8
614.8	273.8
615.0	271.9
615.2	268.2
615.4	267.4
615.6	269.9
615.8	266.9
616.0	267.3
616.2	262.5
616.4	259.5
616.6	255.6
616.8	254.0
617.0	254.6
617.2	251.5
617.4	250.3
617.6	250.7
617.8	247.5
618.0	243.7
618.2	244.7
618.4	245.8
618.6	245.3
618.8	246.7
619.0	237.8
619.2	237.2
619.4	238.8
619.6	233.4
619.8	232.4
620.0	231.3
620.2	231.4
620.4	230.7
620.6	227.4
620.8	225.7
621.0	225.8
621.2	221.1
621.4	223.7
621.6	221.3
621.8	219.0
622.0	216.9
622.2	213.3
622.4	212.0
622.6	213.1
622.8	209.9
623.0	213.4
623.2	207.5
623.4	209.4
623.6	206.0
623.8	203.9
624.0	202.7
624.2	205.7
624.4	196.9
624.6	197.5
624.8	194.4
625.0	196.1
625.2	196.3
625.4	194.8
625.6	193.9
625.8	189.8
626.0	191.0
626.2	187.3
626.4	190.2
626.6	185.9
626.8	184.2
627.0	181.6
627.2	183.6
627.4	183.1
627.6	180.2
627.8	177.4
628.0	179.1
628.2	176.5
628.4	172.5
628.6	174.2
628.8	171.5
629.0	172.7
629.2	170.6
629.4	168.5
629.6	167.9
629.8	167.3
630.0	167.1
630.2	163.2
630.4	163.4
630.6	163.4
630.8	160.5
631.0	160.5
631.2	157.1
631.4	158.0
631.6	158.4
631.8	154.6
632.0	157.2
632.2	153.7
632.4	151.8
632.6	154.3
632.8	152.9
633.0	149.9
633.2	150.1
633.4	148.1
633.6	150.3
633.8	149.9
634.0	146.7
634.2	144.6
634.4	142.4
634.6	142.1
634.8	143.5
635.0	140.7
635.2	140.8
635.4	140.0
635.6	137.6
635.8	135.8
636.0	135.3
636.2	137.0
636.4	136.4
636.6	129.5
636.8	132.4
637.0	131.8
637.2	131.4
637.4	126.3
637.6	127.0
637.8	127.4
638.0	126.2
638.2	126.6
638.4	126.3
638.6	124.0
638.8	123.1
639.0	123.0
639.2	125.6
639.4	121.9
639.6	121.0
639.8	119.8
640.0	118.2
640.2	116.6
640.4	119.4
640.6	116.0
640.8	114.1
641.0	114.9
641.2	112.6
641.4	112.6
641.6	113.4
641.8	111.1
642.0	111.1
642.2	110.8
642.4	108.5
642.6	107.5
642.8	108.3
643.0	106.6
643.2	105.7
643.4	104.9
643.6	103.9
643.8	103.7
644.0	103.3
644.2	102.0
644.4	103.1
644.6	101.3
644.8	101.2
645.0	98.96
645.2	98.86
645.4	99.92
645.6	96.87
645.8	97.45
646.0	95.90
646.2	96.65
646.4	92.14
646.6	95.09
646.8	92.83
647.0	92.87
647.2	94.35
647.4	92.39
647.6	91.39
647.8	88.90
648.0	89.52
648.2	89.92
648.4	87.85
648.6	87.21
648.8	87.07
649.0	86.20
649.2	87.13
649.4	87.34
649.6	84.17
649.8	84.49
650.0	84.08
650.2	83.01
650.4	81.70
650.6	80.84
650.8	82.24
651.0	80.22
651.2	79.67
651.4	77.15
651.6	78.46
651.8	78.72
652.0	78.46
652.2	77.97
652.4	77.23
652.6	76.27
652.8	76.59
653.0	76.39
653.2	75.42
653.4	74.29
653.6	73.23
653.8	74.29
654.0	73.63
654.2	73.34
654.4	71.65
654.6	72.24
654.8	70.45
655.0	71.36
655.2	71.33
655.4	70.09
655.6	68.69
655.8	66.72
656.0	66.50
656.2	70.13
656.4	68.26
656.6	65.96
656.8	66.64
657.0	67.36
657.2	64.89
657.4	64.88
657.6	65.34
657.8	65.87
658.0	65.23
658.2	64.30
658.4	62.57
658.6	62.54
658.8	61.42
659.0	62.92
659.2	61.32
659.4	61.10
659.6	61.64
659.8	59.24
660.0	61.21
660.2	58.18
660.4	57.86
660.6	59.00
660.8	58.37
661.0	59.55
661.2	57.99
661.4	57.68
661.6	57.06
661.8	56.01
662.0	56.55
662.2	56.10
662.4	56.09
662.6	55.50
662.8	56.07
663.0	55.10
663.2	56.91
663.4	55.16
663.6	54.86
663.8	52.62
664.0	52.29
664.2	55.02
664.4	51.63
664.6	52.63
664.8	52.04
665.0	52.66
665.2	50.42
665.4	50.50
665.6	50.60
665.8	49.65
666.0	49.65
666.2	50.36
666.4	49.68
666.6	49.26
666.8	48.88
667.0	49.21
667.2	47.81
667.4	48.16
667.6	47.19
667.8	48.91
668.0	46.81
668.2	47.22
668.4	47.52
668.6	47.09
668.8	47.44
669.0	46.52
669.2	45.95
669.4	46.14
669.6	45.98
669.8	44.34
670.0	45.69
670.2	44.14
670.4	43.91
670.6	44.84
670.8	43.77
671.0	43.77
671.2	42.54
671.4	43.50
671.6	42.63
671.8	42.38
672.0	43.13
672.2	42.19
672.4	42.95
672.6	41.94
672.8	41.61
673.0	41.22
673.2	40.36
673.4	40.88
673.6	40.07
673.8	40.33
674.0	40.99
674.2	39.60
674.4	40.49
674.6	38.18
674.8	38.23
675.0	38.40
675.2	37.43
675.4	37.41
675.6	37.43
675.8	38.67
676.0	38.12
676.2	36.65
676.4	36.59
676.6	38.00
676.8	36.93
677.0	37.39
677.2	36.00
677.4	36.69
677.6	35.72
677.8	36.69
678.0	35.37
678.2	35.25
678.4	35.82
678.6	33.75
678.8	36.62
679.0	33.96
679.2	34.57
679.4	34.39
679.6	33.93
679.8	34.02
680.0	33.21
680.2	33.57
680.4	32.07
680.6	33.62
680.8	32.91
681.0	32.33
681.2	31.86
681.4	32.21
681.6	32.27
681.8	32.32
682.0	31.50
682.2	32.02
682.4	31.10
682.6	31.22
682.8	31.24
683.0	30.86
683.2	30.29
683.4	30.20
683.6	30.42
683.8	30.75
684.0	30.19
684.2	29.82
684.4	30.27
684.6	28.79
684.8	28.71
685.0	27.70
685.2	28.95
685.4	27.89
685.6	28.25
685.8	28.84
686.0	28.12
686.2	26.92
686.4	28.18
686.6	27.93
686.8	26.30
687.0	27.39
687.2	26.65
687.4	27.67
687.6	26.11
687.8	26.28
688.0	25.86
688.2	26.40
688.4	25.88
688.6	26.47
688.8	24.94
689.0	24.99
689.2	25.65
689.4	25.49
689.6	24.02
689.8	24.66
690.0	24.52
690.2	23.60
690.4	24.29
690.6	24.20
690.8	23.67
691.0	25.25
691.2	23.26
691.4	23.71
691.6	23.89
691.8	22.89
692.0	24.15
692.2	22.18
692.4	22.01
692.6	22.65
692.8	22.18
693.0	21.84
693.2	21.99
693.4	22.00
693.6	21.79
693.8	21.37
694.0	22.10
694.2	21.43
694.4	21.05
694.6	21.20
694.8	21.49
695.0	20.20
695.2	20.55
695.4	20.26
695.6	20.17
695.8	20.56
696.0	19.81
696.2	19.57
696.4	19.63
696.6	19.15
696.8	19.98
697.0	19.23
697.2	19.69
697.4	19.29
697.6	19.11
697.8	18.27
698.0	18.68
698.2	18.80
698.4	17.71
698.6	18.14
698.8	18.29
699.0	18.18
699.2	18.43
699.4	18.14
699.6	18.90
699.8	16.02
700.0	17.65
