# Supplementary material for: Rolling circle amplification (RCA) -based biosensor system for the fluorescent detection of miR-129-2-3p miRNA
Source: PeerJ. 2022 Oct 24;10:e14257. doi: 10.7717/peerj.14257 (PMC9610657; doi:10.7717/peerj.14257)
Supplement: Supplemental Information 5 — (A) Fluorescence intensity of miR-129-2-3p miRNA at different concentrations; (B) Linear relationship between fluorescence intensity ratio (F-F0) and target miR-129-2-3p miRNA concentration, from 50 nM to 200 μM. F and F0 were the fluorescence intensity induced by target miRNA and Blank, respectively. The error bar was calculated from two independent experiments. [file peerj-10-14257-s005.zip › RAW FOR FIG3/F19.68-1.TXT]

Data Points
nm	Data
500	19.03
500.2	18.79
500.4	20.34
500.6	20.35
500.8	20.02
501	20.48
501.2	21.16
501.4	20.68
501.6	21.97
501.8	22.63
502	23.22
502.2	24.16
502.4	23.89
502.6	23.74
502.8	24.51
503	25.71
503.2	25.25
503.4	26.34
503.6	26.96
503.8	27.34
504	28.08
504.2	29.11
504.4	29.98
504.6	30.57
504.8	31.07
505	31.42
505.2	32.06
505.4	33.99
505.6	34.89
505.8	36.67
506	36.13
506.2	37.98
506.4	38.9
506.6	38.99
506.8	40.59
507	39.88
507.2	41.58
507.4	43.72
507.6	44.65
507.8	46.04
508	47.15
508.2	48.4
508.4	49.22
508.6	50.94
508.8	52.79
509	55.4
509.2	55.93
509.4	57.08
509.6	58.58
509.8	60.07
510	60.25
510.2	64.01
510.4	64.64
510.6	67.38
510.8	68.45
511	70.64
511.2	72.96
511.4	76.93
511.6	76.74
511.8	80.25
512	82.86
512.2	85.69
512.4	84.91
512.6	88.31
512.8	91.47
513	93.99
513.2	96.86
513.4	99.25
513.6	100.9
513.8	106.1
514	108.2
514.2	113.3
514.4	113.8
514.6	119.9
514.8	121.3
515	125.5
515.2	128.4
515.4	134.2
515.6	136.1
515.8	139.1
516	146.1
516.2	149.9
516.4	151.7
516.6	155
516.8	159.8
517	166.8
517.2	169
517.4	174
517.6	178.4
517.8	183.5
518	186.9
518.2	191.3
518.4	193.7
518.6	202.2
518.8	207.6
519	211.9
519.2	218.4
519.4	222.1
519.6	226.8
519.8	234.1
520	237.5
520.2	242.4
520.4	249.7
520.6	258.6
520.8	263.4
521	266.7
521.2	273.8
521.4	278.9
521.6	285.2
521.8	293.5
522	298.7
522.2	305.6
522.4	315.7
522.6	319
522.8	324.2
523	329
523.2	335.5
523.4	343.1
523.6	352
523.8	353.3
524	362.6
524.2	375.6
524.4	376.3
524.6	385.5
524.8	393.4
525	397.5
525.2	407.4
525.4	417.1
525.6	421.9
525.8	430.7
526	435.9
526.2	444.1
526.4	450.5
526.6	456.8
526.8	464.6
527	464.5
527.2	475.1
527.4	486.7
527.6	492.5
527.8	498.8
528	497.1
528.2	507.8
528.4	512.3
528.6	523.6
528.8	529.3
529	537.4
529.2	540
529.4	546.8
529.6	556.4
529.8	564.6
530	569.6
530.2	577.5
530.4	579.9
530.6	590.2
530.8	593.1
531	602.6
531.2	612.4
531.4	615.2
531.6	623.2
531.8	626.8
532	640.4
532.2	638.2
532.4	645.9
532.6	656.1
532.8	660.4
533	672.3
533.2	671
533.4	676.5
533.6	684.6
533.8	693.8
534	699.1
534.2	703.7
534.4	708.7
534.6	714.6
534.8	721.5
535	726.5
535.2	734.1
535.4	737.7
535.6	736.1
535.8	751.6
536	749
536.2	757.3
536.4	764.7
536.6	771.9
536.8	772.2
537	776
537.2	784.8
537.4	785.1
537.6	796.2
537.8	803.1
538	802.2
538.2	810.1
538.4	813.9
538.6	817.6
538.8	819.4
539	832.5
539.2	835.6
539.4	841.1
539.6	843.7
539.8	847.5
540	846.6
540.2	855
540.4	856.3
540.6	864.4
540.8	872
541	873.9
541.2	875.5
541.4	879.1
541.6	884.1
541.8	901.5
542	902.6
542.2	901.4
542.4	902.8
542.6	911
542.8	914.8
543	918
543.2	921.9
543.4	926.3
543.6	936.7
543.8	932.4
544	934.7
544.2	946.2
544.4	944.2
544.6	946.9
544.8	951.3
545	955.7
545.2	959
545.4	964
545.6	968.3
545.8	970.7
546	970.4
546.2	979.5
546.4	987.7
546.6	987.7
546.8	994
547	996.8
547.2	993.8
547.4	999
547.6	1010.5
547.8	999.4
548	1021
548.2	1012
548.4	1022
548.6	1022
548.8	1026
549	1024
549.2	1029
549.4	1039
549.6	1039
549.8	1037
550	1040
550.2	1037
550.4	1044
550.6	1046
550.8	1051
551	1050
551.2	1053
551.4	1054
551.6	1061
551.8	1063
552	1067
552.2	1071
552.4	1072
552.6	1074
552.8	1074
553	1077
553.2	1080
553.4	1093
553.6	1083
553.8	1079
554	1081
554.2	1078
554.4	1089
554.6	1095
554.8	1095
555	1092
555.2	1091
555.4	1094
555.6	1095
555.8	1100
556	1098
556.2	1107
556.4	1106
556.6	1102
556.8	1101
557	1101
557.2	1100
557.4	1102
557.6	1110
557.8	1105
558	1103
558.2	1107
558.4	1104
558.6	1109
558.8	1111
559	1109
559.2	1113
559.4	1111
559.6	1108
559.8	1106
560	1113
560.2	1103
560.4	1099
560.6	1109
560.8	1105
561	1114
561.2	1102
561.4	1104
561.6	1110
561.8	1111
562	1103
562.2	1105
562.4	1108
562.6	1107
562.8	1101
563	1109
563.2	1094
563.4	1101
563.6	1099
563.8	1101
564	1098
564.2	1099
564.4	1094
564.6	1084
564.8	1094
565	1086
565.2	1094
565.4	1086
565.6	1089
565.8	1077
566	1072
566.2	1078
566.4	1080
566.6	1071
566.8	1081
567	1072
567.2	1069
567.4	1068
567.6	1066
567.8	1060
568	1057
568.2	1061
568.4	1062
568.6	1057
568.8	1047
569	1039
569.2	1047
569.4	1049
569.6	1046
569.8	1051
570	1040
570.2	1030
570.4	1027
570.6	1032
570.8	1033
571	1038
571.2	1021
571.4	1022
571.6	1016
571.8	1014
572	1012
572.2	1011
572.4	1016
572.6	1005
572.8	1004
573	993.5
573.2	1001
573.4	997.9
573.6	993.2
573.8	991.8
574	988
574.2	982.5
574.4	984.7
574.6	995.4
574.8	976.4
575	975.4
575.2	977.5
575.4	976.7
575.6	968.4
575.8	968.2
576	962.8
576.2	959.6
576.4	958.2
576.6	954.1
576.8	953.5
577	944.8
577.2	949.5
577.4	943.9
577.6	947.7
577.8	939.3
578	936.8
578.2	929.5
578.4	929.3
578.6	927.6
578.8	921.5
579	923
579.2	920.1
579.4	914
579.6	913.5
579.8	913.2
580	909.3
580.2	907.5
580.4	903.4
580.6	905.9
580.8	903
581	903.1
581.2	903.6
581.4	893.1
581.6	892.8
581.8	885.3
582	890
582.2	874.4
582.4	887
582.6	878.4
582.8	876.8
583	868.2
583.2	870.8
583.4	873.4
583.6	868.2
583.8	862
584	867.4
584.2	858.8
584.4	851.3
584.6	854.1
584.8	854.7
585	848.8
585.2	847.1
585.4	851
585.6	843.8
585.8	844.7
586	830.1
586.2	836.2
586.4	835.5
586.6	828.8
586.8	828
587	824.4
587.2	813.8
587.4	815
587.6	815.3
587.8	808.4
588	810.8
588.2	809.2
588.4	810.8
588.6	806.4
588.8	802
589	796
589.2	794.8
589.4	796.9
589.6	792.1
589.8	791.1
590	788.6
590.2	782.6
590.4	775.2
590.6	778.1
590.8	781.4
591	784.1
591.2	779.6
591.4	774.5
591.6	766.9
591.8	769.9
592	766.6
592.2	773.1
592.4	760.7
592.6	765.8
592.8	762.9
593	752.5
593.2	752
593.4	751
593.6	753.6
593.8	747
594	743.3
594.2	743
594.4	740
594.6	742.3
594.8	737.4
595	737.3
595.2	742.8
595.4	737.2
595.6	737
595.8	730.8
596	727.3
596.2	724.9
596.4	724.8
596.6	719.1
596.8	716.7
597	712.9
597.2	719.5
597.4	711.8
597.6	712.7
597.8	705.1
598	706.7
598.2	708.6
598.4	706.9
598.6	701.9
598.8	701.7
599	696.3
599.2	696.5
599.4	694.2
599.6	691.8
599.8	692.7
600	689.9
600.2	687
600.4	689.8
600.6	683.3
600.8	684.7
601	678.9
601.2	680.6
601.4	675.7
601.6	673.7
601.8	674.2
602	671.7
602.2	666
602.4	670.1
602.6	669.1
602.8	667.8
603	659.9
603.2	661.8
603.4	662.9
603.6	660.3
603.8	654.2
604	659.7
604.2	652.1
604.4	653
604.6	642
604.8	646.8
605	644
605.2	643.3
605.4	633.7
605.6	640.5
605.8	638.9
606	636.6
606.2	636.4
606.4	636.8
606.6	628.2
606.8	634.2
607	632.9
607.2	627.5
607.4	620.2
607.6	618.2
607.8	618.7
608	620.8
608.2	618.2
608.4	611.1
608.6	613.6
608.8	611.3
609	608.4
609.2	602.4
609.4	604.1
609.6	604.7
609.8	599.7
610	598.6
610.2	596.5
610.4	599.5
610.6	596.1
610.8	587.2
611	587.8
611.2	590
611.4	588.3
611.6	587.3
611.8	583.9
612	580.7
612.2	581.1
612.4	573.8
612.6	569.1
612.8	577.8
613	572.5
613.2	566.9
613.4	559.1
613.6	567.1
613.8	565.5
614	564.8
614.2	555.4
614.4	559.3
614.6	557.1
614.8	552
615	550.2
615.2	547.8
615.4	545.2
615.6	545.7
615.8	546.1
616	543
616.2	539.9
616.4	539.3
616.6	535.7
616.8	535.5
617	535.2
617.2	530.9
617.4	527.9
617.6	526.2
617.8	526.1
618	524.8
618.2	522.4
618.4	519.2
618.6	517.2
618.8	514.1
619	514.1
619.2	512.9
619.4	510.1
619.6	508.9
619.8	502.6
620	502.4
620.2	504.2
620.4	502.7
620.6	497.2
620.8	495.3
621	493.7
621.2	494
621.4	489.5
621.6	490.8
621.8	488.5
622	487.9
622.2	487.2
622.4	483.8
622.6	477.4
622.8	479.9
623	477.1
623.2	475.2
623.4	472.3
623.6	470.3
623.8	471.4
624	467.1
624.2	464.8
624.4	463
624.6	464.1
624.8	463
625	462.4
625.2	456.4
625.4	455.3
625.6	458.5
625.8	447.9
626	450
626.2	445.9
626.4	445.7
626.6	453.6
626.8	444.5
627	439
627.2	440.9
627.4	435.8
627.6	438
627.8	435.6
628	432.9
628.2	431.6
628.4	429.9
628.6	425.1
628.8	428.1
629	422.1
629.2	422.2
629.4	421.6
629.6	414.3
629.8	413.7
630	409.7
630.2	413.2
630.4	412.6
630.6	408.4
630.8	409.1
631	408.5
631.2	402.2
631.4	399.9
631.6	402.4
631.8	397.9
632	396.7
632.2	395.1
632.4	389.9
632.6	390.5
632.8	389.6
633	387.2
633.2	387.4
633.4	385.1
633.6	380.6
633.8	380.1
634	380.2
634.2	375
634.4	378.6
634.6	375.7
634.8	370.3
635	366.5
635.2	369.8
635.4	367.3
635.6	365.4
635.8	360.2
636	358.3
636.2	360.1
636.4	364.6
636.6	359.5
636.8	354.9
637	352.8
637.2	353.5
637.4	351
637.6	343.9
637.8	349.8
638	341.5
638.2	339.8
638.4	343.5
638.6	338
638.8	335.8
639	336.6
639.2	338
639.4	333.9
639.6	331.9
639.8	332.8
640	331.2
640.2	328.8
640.4	323.8
640.6	327.8
640.8	324.2
641	322.4
641.2	318.5
641.4	319.4
641.6	320
641.8	319.5
642	313.2
642.2	315
642.4	313
642.6	310.6
642.8	308.5
643	309.8
643.2	304.8
643.4	303.7
643.6	301.2
643.8	301.7
644	299.1
644.2	298.5
644.4	294
644.6	297.5
644.8	290.5
645	289.6
645.2	287.5
645.4	290.9
645.6	285
645.8	283.6
646	281.4
646.2	279.1
646.4	279.8
646.6	281.4
646.8	275.8
647	274.8
647.2	274
647.4	272.7
647.6	271.7
647.8	268.2
648	270.7
648.2	269.8
648.4	267
648.6	267.5
648.8	259
649	262.1
649.2	261.2
649.4	261.4
649.6	259
649.8	259.2
650	254.1
650.2	254.5
650.4	250.8
650.6	249
650.8	248.2
651	249.3
651.2	248.5
651.4	246.6
651.6	246.7
651.8	243.7
652	241.6
652.2	237.2
652.4	239
652.6	237
652.8	239.7
653	236.2
653.2	235.3
653.4	232.1
653.6	231.8
653.8	234.2
654	229.1
654.2	228.4
654.4	229.2
654.6	224.8
654.8	224.9
655	220
655.2	217.2
655.4	222.1
655.6	219.7
655.8	221.8
656	214.1
656.2	212
656.4	212.7
656.6	214.2
656.8	212.9
657	209.9
657.2	211.5
657.4	206.9
657.6	205.6
657.8	204.7
658	204.8
658.2	202.9
658.4	204.4
658.6	200.7
658.8	201.9
659	202
659.2	197.6
659.4	196.9
659.6	199.5
659.8	194
660	196
660.2	194.1
660.4	192.1
660.6	192.5
660.8	192.1
661	190.2
661.2	187.2
661.4	188.7
661.6	185.9
661.8	185
662	183.6
662.2	181.7
662.4	179.2
662.6	182
662.8	179.4
663	175.6
663.2	177.9
663.4	174.2
663.6	172.3
663.8	174.3
664	174.9
664.2	173.5
664.4	169.4
664.6	169.5
664.8	168.2
665	167.5
665.2	165.5
665.4	163.8
665.6	162.9
665.8	161.4
666	162.7
666.2	158.8
666.4	160.6
666.6	158.7
666.8	158.9
667	157.9
667.2	159.3
667.4	155
667.6	156.8
667.8	152.5
668	151.7
668.2	152.3
668.4	153.3
668.6	147.9
668.8	146.1
669	146.3
669.2	148.2
669.4	147.3
669.6	147.5
669.8	144.3
670	143.4
670.2	142.6
670.4	143.8
670.6	141.6
670.8	141.4
671	136.3
671.2	137.8
671.4	138.1
671.6	136.2
671.8	136.2
672	134.2
672.2	133.4
672.4	132.9
672.6	131.1
672.8	133.1
673	129.8
673.2	129.6
673.4	128
673.6	128.4
673.8	127.2
674	127.5
674.2	124.7
674.4	125.4
674.6	123.5
674.8	123.5
675	120.7
675.2	122.7
675.4	120
675.6	120.8
675.8	120.5
676	119.9
676.2	116.8
676.4	117.6
676.6	118.3
676.8	114.2
677	114.4
677.2	112.6
677.4	112.5
677.6	112.6
677.8	109.7
678	110.4
678.2	111.4
678.4	110.9
678.6	108.4
678.8	107.9
679	108.1
679.2	106.4
679.4	106.7
679.6	101.9
679.8	104.3
680	103.5
680.2	105.5
680.4	105.4
680.6	100.36
680.8	100.43
681	100.29
681.2	101.1
681.4	98.01
681.6	97.64
681.8	95.27
682	96.74
682.2	97.58
682.4	95.55
682.6	96.21
682.8	93.7
683	92.23
683.2	92.15
683.4	92.54
683.6	90.22
683.8	89.89
684	92.07
684.2	90.2
684.4	88.7
684.6	86.71
684.8	86.6
685	85.44
685.2	85.15
685.4	84.35
685.6	84.06
685.8	86.56
686	83.87
686.2	82.04
686.4	82.13
686.6	82.4
686.8	80.39
687	80.6
687.2	77.76
687.4	79.35
687.6	79.56
687.8	77.86
688	74.79
688.2	76.25
688.4	74.15
688.6	75.31
688.8	74.74
689	74.8
689.2	73.69
689.4	73.34
689.6	71.84
689.8	72.86
690	71.78
690.2	70.92
690.4	70.03
690.6	72.25
690.8	69.85
691	70.14
691.2	67.96
691.4	68.97
691.6	67.85
691.8	65.65
692	66.45
692.2	66.99
692.4	65.83
692.6	66.27
692.8	64.71
693	65.81
693.2	63.25
693.4	64.31
693.6	63.88
693.8	62.1
694	63.83
694.2	62.88
694.4	62.62
694.6	61.33
694.8	61.38
695	60.68
695.2	60.82
695.4	59.87
695.6	60.46
695.8	58.71
696	58.53
696.2	59.31
696.4	58.73
696.6	56.76
696.8	56.65
697	56.46
697.2	56.1
697.4	56.58
697.6	56.19
697.8	54.49
698	54.89
698.2	55.56
698.4	54.03
698.6	55.45
698.8	53.02
699	53.97
699.2	52.5
699.4	51.62
699.6	53.58
699.8	51.14
700	51.1
