# Supplementary material for: Rolling circle amplification (RCA) -based biosensor system for the fluorescent detection of miR-129-2-3p miRNA
Source: PeerJ. 2022 Oct 24;10:e14257. doi: 10.7717/peerj.14257 (PMC9610657; doi:10.7717/peerj.14257)
Supplement: Supplemental Information 5 — (A) Fluorescence intensity of miR-129-2-3p miRNA at different concentrations; (B) Linear relationship between fluorescence intensity ratio (F-F0) and target miR-129-2-3p miRNA concentration, from 50 nM to 200 μM. F and F0 were the fluorescence intensity induced by target miRNA and Blank, respectively. The error bar was calculated from two independent experiments. [file peerj-10-14257-s005.zip › RAW FOR FIG3/F19.68-2.TXT]

Data Points
nm	Data
500	21.73
500.2	21.49
500.4	23.04
500.6	23.05
500.8	22.72
501	23.18
501.2	23.86
501.4	23.38
501.6	24.67
501.8	29.33
502	29.92
502.2	30.86
502.4	30.59
502.6	30.44
502.8	31.21
503	32.41
503.2	31.95
503.4	33.04
503.6	33.66
503.8	37.44
504	38.18
504.2	39.21
504.4	40.08
504.6	40.67
504.8	41.17
505	41.52
505.2	42.16
505.4	44.09
505.6	44.99
505.8	46.77
506	46.23
506.2	48.08
506.4	49
506.6	49.09
506.8	50.69
507	49.98
507.2	51.68
507.4	53.82
507.6	54.75
507.8	56.14
508	57.12
508.2	58.37
508.4	59.19
508.6	60.91
508.8	62.76
509	65.37
509.2	65.9
509.4	67.05
509.6	68.55
509.8	70.04
510	78.02
510.2	81.78
510.4	82.41
510.6	85.15
510.8	86.22
511	88.41
511.2	90.73
511.4	94.7
511.6	94.51
511.8	98.02
512	100.63
512.2	103.46
512.4	102.68
512.6	106.08
512.8	109.24
513	111.76
513.2	114.63
513.4	117.02
513.6	118.4
513.8	123.6
514	125.7
514.2	130.8
514.4	131.3
514.6	137.4
514.8	138.8
515	143
515.2	151.9
515.4	157.7
515.6	159.6
515.8	162.6
516	169.6
516.2	173.4
516.4	175.2
516.6	178.5
516.8	183.3
517	190.3
517.2	192.5
517.4	197.5
517.6	201.9
517.8	207
518	210.4
518.2	214.8
518.4	217.2
518.6	225.7
518.8	231.1
519	235.4
519.2	241.9
519.4	245.6
519.6	250.3
519.8	257.6
520	261
520.2	265.9
520.4	273.2
520.6	282.1
520.8	286.9
521	290.2
521.2	297.3
521.4	302.4
521.6	308.7
521.8	317
522	324.2
522.2	331.1
522.4	341.2
522.6	344.5
522.8	349.7
523	354.5
523.2	361
523.4	368.6
523.6	377.5
523.8	378.8
524	388.1
524.2	401.1
524.4	401.8
524.6	411
524.8	418.9
525	423
525.2	432.9
525.4	442.6
525.6	447.4
525.8	456.2
526	461.4
526.2	469.6
526.4	476
526.6	482.3
526.8	490.1
527	490
527.2	500.6
527.4	512.2
527.6	518
527.8	524.3
528	528.6
528.2	539.3
528.4	543.8
528.6	555.1
528.8	560.8
529	568.9
529.2	571.5
529.4	578.3
529.6	587.9
529.8	596.1
530	601.1
530.2	609
530.4	611.4
530.6	621.7
530.8	624.6
531	634.1
531.2	643.9
531.4	646.7
531.6	654.7
531.8	658.3
532	671.9
532.2	669.7
532.4	677.4
532.6	687.6
532.8	691.9
533	703.8
533.2	702.5
533.4	708
533.6	716.1
533.8	725.3
534	730.6
534.2	735.2
534.4	740.2
534.6	746.1
534.8	753
535	758
535.2	765.6
535.4	769.2
535.6	767.6
535.8	787.1
536	784.5
536.2	792.8
536.4	800.2
536.6	807.4
536.8	807.7
537	811.5
537.2	820.3
537.4	820.6
537.6	831.7
537.8	838.6
538	837.7
538.2	845.6
538.4	849.4
538.6	853.1
538.8	854.9
539	868
539.2	871.1
539.4	876.6
539.6	879.2
539.8	883
540	882.1
540.2	890.5
540.4	891.8
540.6	899.9
540.8	907.5
541	909.4
541.2	911
541.4	914.6
541.6	919.6
541.8	937
542	948.1
542.2	946.9
542.4	948.3
542.6	956.5
542.8	960.3
543	963.5
543.2	967.4
543.4	971.8
543.6	982.2
543.8	977.9
544	980.2
544.2	991.7
544.4	989.7
544.6	992.4
544.8	992.8
545	997.2
545.2	1000
545.4	1005
545.6	1009
545.8	1012
546	1011
546.2	1021
546.4	1029
546.6	1029
546.8	1035
547	1038
547.2	1035
547.4	1040
547.6	1052
547.8	1040
548	1067
548.2	1058
548.4	1068
548.6	1068
548.8	1072
549	1070
549.2	1075
549.4	1085
549.6	1085
549.8	1083
550	1091
550.2	1086
550.4	1093
550.6	1095
550.8	1100
551	1099
551.2	1102
551.4	1103
551.6	1110
551.8	1112
552	1116
552.2	1120
552.4	1121
552.6	1123
552.8	1123
553	1126
553.2	1124
553.4	1137
553.6	1127
553.8	1123
554	1125
554.2	1122
554.4	1133
554.6	1139
554.8	1139
555	1136
555.2	1135
555.4	1138
555.6	1139
555.8	1144
556	1142
556.2	1151
556.4	1150
556.6	1143
556.8	1142
557	1142
557.2	1141
557.4	1143
557.6	1151
557.8	1146
558	1144
558.2	1148
558.4	1145
558.6	1150
558.8	1152
559	1150
559.2	1154
559.4	1152
559.6	1149
559.8	1147
560	1154
560.2	1144
560.4	1140
560.6	1150
560.8	1146
561	1155
561.2	1143
561.4	1145
561.6	1151
561.8	1152
562	1144
562.2	1146
562.4	1149
562.6	1148
562.8	1142
563	1150
563.2	1135
563.4	1142
563.6	1140
563.8	1142
564	1139
564.2	1140
564.4	1135
564.6	1125
564.8	1135
565	1127
565.2	1135
565.4	1127
565.6	1130
565.8	1118
566	1113
566.2	1119
566.4	1121
566.6	1112
566.8	1122
567	1113
567.2	1104
567.4	1103
567.6	1101
567.8	1095
568	1092
568.2	1096
568.4	1097
568.6	1092
568.8	1082
569	1074
569.2	1082
569.4	1084
569.6	1081
569.8	1086
570	1075
570.2	1063
570.4	1060
570.6	1065
570.8	1066
571	1071
571.2	1054
571.4	1055
571.6	1049
571.8	1047
572	1045
572.2	1044
572.4	1049
572.6	1038
572.8	1037
573	1026
573.2	1034
573.4	1030
573.6	1026
573.8	1024
574	1021
574.2	1009
574.4	1011
574.6	1022
574.8	1003
575	1002
575.2	1004
575.4	1003
575.6	995.4
575.8	995.2
576	989.8
576.2	986.6
576.4	985.2
576.6	981.1
576.8	980.5
577	971.8
577.2	976.5
577.4	970.9
577.6	974.7
577.8	966.3
578	953.8
578.2	946.5
578.4	946.3
578.6	944.6
578.8	938.5
579	940
579.2	937.1
579.4	931
579.6	930.5
579.8	930.2
580	926.3
580.2	924.5
580.4	920.4
580.6	922.9
580.8	920
581	920.1
581.2	920.6
581.4	910.1
581.6	909.8
581.8	902.3
582	907
582.2	891.4
582.4	904
582.6	895.4
582.8	887.8
583	879.2
583.2	881.8
583.4	884.4
583.6	879.2
583.8	873
584	878.4
584.2	869.8
584.4	862.3
584.6	865.1
584.8	865.7
585	859.8
585.2	858.1
585.4	862
585.6	854.8
585.8	855.7
586	841.1
586.2	847.2
586.4	846.5
586.6	839.8
586.8	839
587	835.4
587.2	824.8
587.4	826
587.6	826.3
587.8	818.2
588	820.6
588.2	819
588.4	820.6
588.6	816.2
588.8	811.8
589	805.8
589.2	804.6
589.4	806.7
589.6	801.9
589.8	800.9
590	798.4
590.2	792.4
590.4	785
590.6	787.9
590.8	791.2
591	793.9
591.2	789.4
591.4	784.3
591.6	776.7
591.8	779.7
592	776.4
592.2	782.9
592.4	770.5
592.6	773.4
592.8	770.5
593	760.1
593.2	759.6
593.4	758.6
593.6	761.2
593.8	754.6
594	750.9
594.2	750.6
594.4	747.6
594.6	749.9
594.8	745
595	744.9
595.2	750.4
595.4	744.8
595.6	744.6
595.8	738.4
596	734.9
596.2	732.5
596.4	732.4
596.6	726.7
596.8	724.3
597	720.5
597.2	727.1
597.4	719.4
597.6	720.3
597.8	710.5
598	712.1
598.2	714
598.4	712.3
598.6	707.3
598.8	707.1
599	701.7
599.2	701.9
599.4	699.6
599.6	697.2
599.8	698.1
600	695.3
600.2	692.4
600.4	695.2
600.6	688.7
600.8	690.1
601	684.3
601.2	686
601.4	681.1
601.6	679.1
601.8	679.6
602	677.1
602.2	671.4
602.4	675.5
602.6	674.5
602.8	673.2
603	665.3
603.2	667.2
603.4	668.3
603.6	665.7
603.8	659.6
604	665.1
604.2	657.5
604.4	658.4
604.6	647.4
604.8	652.2
605	649.4
605.2	648.7
605.4	639.1
605.6	645.9
605.8	644.3
606	642
606.2	641.8
606.4	642.2
606.6	633.6
606.8	639.6
607	638.3
607.2	632.9
607.4	625.6
607.6	623.6
607.8	624.1
608	626.2
608.2	623.6
608.4	616.5
608.6	619
608.8	616.7
609	613.8
609.2	607.8
609.4	609.5
609.6	610.1
609.8	605.1
610	604
610.2	601.9
610.4	604.9
610.6	601.5
610.8	592.6
611	593.2
611.2	595.4
611.4	593.7
611.6	592.7
611.8	589.3
612	586.1
612.2	586.5
612.4	579.2
612.6	574.5
612.8	583.2
613	577.9
613.2	572.3
613.4	564.5
613.6	572.5
613.8	570.9
614	570.2
614.2	560.8
614.4	564.7
614.6	562.5
614.8	557.4
615	555.6
615.2	553.2
615.4	550.6
615.6	551.1
615.8	551.5
616	548.4
616.2	545.3
616.4	543.5
616.6	539.9
616.8	539.7
617	539.4
617.2	535.1
617.4	532.1
617.6	530.4
617.8	530.3
618	529
618.2	526.6
618.4	523.4
618.6	521.4
618.8	518.3
619	518.3
619.2	517.1
619.4	514.3
619.6	513.1
619.8	506.8
620	506.6
620.2	508.4
620.4	506.9
620.6	501.4
620.8	499.5
621	497.9
621.2	498.2
621.4	493.7
621.6	495
621.8	492.7
622	492.1
622.2	491.4
622.4	488
622.6	481.6
622.8	484.1
623	481.3
623.2	479.4
623.4	476.5
623.6	474.5
623.8	475.6
624	471.3
624.2	469
624.4	467.2
624.6	468.3
624.8	467.2
625	466.6
625.2	460.6
625.4	459.5
625.6	462.7
625.8	452.1
626	454.2
626.2	450.1
626.4	449.9
626.6	457.8
626.8	448.7
627	443.2
627.2	445.1
627.4	440
627.6	442.2
627.8	439.8
628	437.1
628.2	435.8
628.4	434.1
628.6	429.3
628.8	432.3
629	426.3
629.2	426.4
629.4	425.8
629.6	418.5
629.8	417.9
630	413.9
630.2	417.4
630.4	416.8
630.6	412.6
630.8	413.3
631	412.7
631.2	406.4
631.4	404.1
631.6	406.6
631.8	402.1
632	400.9
632.2	399.3
632.4	394.1
632.6	394.1
632.8	393.2
633	390.8
633.2	391
633.4	388.7
633.6	384.2
633.8	383.7
634	383.8
634.2	378.6
634.4	382.2
634.6	379.3
634.8	373.9
635	370.1
635.2	373.4
635.4	370.9
635.6	369
635.8	363.8
636	361.9
636.2	363.7
636.4	368.2
636.6	363.1
636.8	358.5
637	356.4
637.2	357.1
637.4	354.6
637.6	347.5
637.8	352.3
638	344
638.2	342.3
638.4	346
638.6	340.5
638.8	338.3
639	339.1
639.2	340.5
639.4	336.4
639.6	334.4
639.8	335.3
640	333.7
640.2	331.3
640.4	326.3
640.6	330.3
640.8	326.7
641	324.9
641.2	321
641.4	321.9
641.6	322.5
641.8	322
642	315.7
642.2	317.5
642.4	314.8
642.6	312.4
642.8	310.3
643	311.6
643.2	306.6
643.4	305.5
643.6	303
643.8	303.5
644	300.9
644.2	300.3
644.4	295.8
644.6	299.3
644.8	292.3
645	291.4
645.2	289.3
645.4	292.7
645.6	286.8
645.8	285.4
646	283.2
646.2	280.9
646.4	281.6
646.6	283.2
646.8	277.6
647	276.6
647.2	275.8
647.4	274.5
647.6	273.5
647.8	270
648	272.5
648.2	271.6
648.4	268.8
648.6	269.3
648.8	260.8
649	263.9
649.2	263
649.4	263.2
649.6	260.8
649.8	261
650	255.9
650.2	256.3
650.4	252.6
650.6	250.8
650.8	250
651	251.1
651.2	250.3
651.4	247.6
651.6	247.7
651.8	244.7
652	242.6
652.2	238.2
652.4	240
652.6	238
652.8	240.7
653	237.2
653.2	236.3
653.4	233.1
653.6	232.8
653.8	235.2
654	230.1
654.2	229.4
654.4	230.2
654.6	225.8
654.8	225.9
655	221
655.2	218.2
655.4	223.1
655.6	220.7
655.8	222.8
656	215.1
656.2	213
656.4	213.7
656.6	215.2
656.8	213.9
657	210.9
657.2	212.5
657.4	207.9
657.6	206.6
657.8	205.7
658	205.8
658.2	203.9
658.4	205.4
658.6	201.7
658.8	202.9
659	203
659.2	198.6
659.4	197.9
659.6	200.5
659.8	195
660	197
660.2	195.1
660.4	193.1
660.6	193.5
660.8	193.1
661	191.2
661.2	188.2
661.4	189.7
661.6	186.9
661.8	186
662	184.6
662.2	182.7
662.4	180.2
662.6	183
662.8	180.4
663	176.6
663.2	178.9
663.4	175.2
663.6	173.3
663.8	175.3
664	175.9
664.2	174.5
664.4	170.4
664.6	170.1
664.8	168.8
665	168.1
665.2	166.1
665.4	164.4
665.6	163.5
665.8	162
666	163.3
666.2	159.4
666.4	161.2
666.6	159.3
666.8	159.5
667	158.5
667.2	159.9
667.4	155.6
667.6	157.4
667.8	153.1
668	152.3
668.2	152.9
668.4	153.9
668.6	148.5
668.8	146.7
669	146.9
669.2	148.8
669.4	147.9
669.6	148.1
669.8	144.9
670	144
670.2	143.2
670.4	144.4
670.6	142.2
670.8	142
671	136.9
671.2	138.4
671.4	138.7
671.6	136.8
671.8	136.8
672	134.8
672.2	134
672.4	133.5
672.6	131.7
672.8	133.7
673	130.4
673.2	130.2
673.4	128.6
673.6	129
673.8	127.8
674	128.1
674.2	125.3
674.4	126
674.6	124.1
674.8	124.1
675	121.3
675.2	123.3
675.4	120.6
675.6	121.4
675.8	121.1
676	120.5
676.2	117.4
676.4	117.9
676.6	118.6
676.8	114.5
677	114.7
677.2	112.9
677.4	112.8
677.6	112.9
677.8	110
678	110.7
678.2	111.7
678.4	111.2
678.6	108.7
678.8	108.2
679	108.4
679.2	106.7
679.4	107
679.6	102.2
679.8	104.6
680	103.8
680.2	105.8
680.4	105.7
680.6	100.66
680.8	100.73
681	100.59
681.2	101.4
681.4	98.31
681.6	97.94
681.8	95.57
682	97.04
682.2	97.88
682.4	95.85
682.6	96.51
682.8	94
683	92.53
683.2	92.45
683.4	92.84
683.6	90.52
683.8	90.19
684	92.37
684.2	90.5
684.4	89
684.6	87.01
684.8	86.9
685	85.74
685.2	85.45
685.4	84.65
685.6	84.36
685.8	86.86
686	84.17
686.2	82.34
686.4	82.43
686.6	82.7
686.8	80.69
687	80.9
687.2	78.06
687.4	79.65
687.6	79.86
687.8	78.16
688	75.09
688.2	76.55
688.4	74.45
688.6	75.61
688.8	75.04
689	75.1
689.2	73.99
689.4	73.64
689.6	72.14
689.8	73.16
690	72.08
690.2	71.22
690.4	70.33
690.6	72.55
690.8	70.15
691	70.44
691.2	68.26
691.4	69.27
691.6	68.15
691.8	65.95
692	66.75
692.2	67.29
692.4	66.13
692.6	66.57
692.8	65.01
693	66.11
693.2	63.55
693.4	64.61
693.6	64.18
693.8	62.4
694	64.13
694.2	63.18
694.4	62.92
694.6	61.63
694.8	61.68
695	60.98
695.2	61.12
695.4	60.17
695.6	60.76
695.8	59.01
696	58.83
696.2	59.61
696.4	59.03
696.6	57.06
696.8	56.95
697	56.76
697.2	56.4
697.4	56.88
697.6	56.49
697.8	54.79
698	55.19
698.2	55.86
698.4	53.83
698.6	55.25
698.8	52.82
699	53.77
699.2	52.3
699.4	51.42
699.6	53.38
699.8	50.94
700	50.9
