# Supplementary material for: Rolling circle amplification (RCA) -based biosensor system for the fluorescent detection of miR-129-2-3p miRNA
Source: PeerJ. 2022 Oct 24;10:e14257. doi: 10.7717/peerj.14257 (PMC9610657; doi:10.7717/peerj.14257)
Supplement: Supplemental Information 5 — (A) Fluorescence intensity of miR-129-2-3p miRNA at different concentrations; (B) Linear relationship between fluorescence intensity ratio (F-F0) and target miR-129-2-3p miRNA concentration, from 50 nM to 200 μM. F and F0 were the fluorescence intensity induced by target miRNA and Blank, respectively. The error bar was calculated from two independent experiments. [file peerj-10-14257-s005.zip › RAW FOR FIG3/F2.11-1.TXT]

Data Points
nm	Data
500.0	3.690
500.2	3.701
500.4	3.907
500.6	4.007
500.8	3.815
501.0	3.601
501.2	3.689
501.4	3.402
501.6	3.817
501.8	3.585
502.0	3.696
502.2	3.581
502.4	3.559
502.6	3.542
502.8	3.873
503.0	3.660
503.2	3.741
503.4	3.534
503.6	3.520
503.8	3.766
504.0	3.609
504.2	3.431
504.4	3.679
504.6	3.881
504.8	3.277
505.0	3.580
505.2	3.471
505.4	3.402
505.6	3.843
505.8	3.886
506.0	3.775
506.2	3.731
506.4	3.648
506.6	4.222
506.8	4.157
507.0	4.036
507.2	4.129
507.4	3.999
507.6	4.227
507.8	3.830
508.0	4.389
508.2	4.166
508.4	3.666
508.6	4.317
508.8	3.644
509.0	3.918
509.2	3.989
509.4	4.280
509.6	4.042
509.8	4.165
510.0	4.088
510.2	4.261
510.4	4.125
510.6	4.409
510.8	4.260
511.0	4.424
511.2	4.184
511.4	4.296
511.6	4.375
511.8	4.546
512.0	4.430
512.2	4.362
512.4	4.146
512.6	4.926
512.8	4.691
513.0	4.539
513.2	4.566
513.4	4.731
513.6	4.787
513.8	4.999
514.0	4.703
514.2	5.470
514.4	4.908
514.6	4.968
514.8	4.851
515.0	4.976
515.2	5.022
515.4	4.912
515.6	5.161
515.8	4.913
516.0	5.866
516.2	5.716
516.4	6.562
516.6	5.150
516.8	5.636
517.0	6.199
517.2	5.670
517.4	6.054
517.6	5.420
517.8	6.329
518.0	6.199
518.2	6.462
518.4	6.021
518.6	6.001
518.8	6.494
519.0	6.695
519.2	6.714
519.4	6.832
519.6	6.838
519.8	7.061
520.0	7.054
520.2	7.412
520.4	7.052
520.6	7.351
520.8	6.799
521.0	7.275
521.2	7.902
521.4	7.584
521.6	7.877
521.8	8.074
522.0	8.120
522.2	8.131
522.4	8.470
522.6	8.916
522.8	8.550
523.0	9.065
523.2	8.918
523.4	9.487
523.6	9.013
523.8	9.517
524.0	9.469
524.2	9.386
524.4	10.29
524.6	10.36
524.8	10.12
525.0	10.17
525.2	10.69
525.4	10.57
525.6	10.54
525.8	10.80
526.0	10.54
526.2	11.75
526.4	11.53
526.6	11.52
526.8	11.98
527.0	12.53
527.2	12.76
527.4	11.99
527.6	12.66
527.8	13.32
528.0	13.19
528.2	12.83
528.4	12.93
528.6	13.00
528.8	13.77
529.0	14.35
529.2	14.37
529.4	14.79
529.6	14.55
529.8	15.07
530.0	15.28
530.2	15.95
530.4	15.25
530.6	15.92
530.8	15.17
531.0	15.58
531.2	16.12
531.4	16.42
531.6	16.87
531.8	18.06
532.0	17.63
532.2	17.92
532.4	17.31
532.6	18.75
532.8	18.91
533.0	19.40
533.2	18.99
533.4	19.81
533.6	19.77
533.8	20.64
534.0	20.45
534.2	20.39
534.4	21.52
534.6	21.62
534.8	21.82
535.0	21.38
535.2	22.01
535.4	22.55
535.6	22.82
535.8	23.06
536.0	24.80
536.2	24.01
536.4	23.87
536.6	24.95
536.8	24.42
537.0	25.02
537.2	26.21
537.4	25.83
537.6	25.07
537.8	27.06
538.0	27.06
538.2	27.35
538.4	27.69
538.6	28.42
538.8	28.74
539.0	27.07
539.2	30.31
539.4	28.97
539.6	30.15
539.8	29.94
540.0	28.79
540.2	31.29
540.4	30.47
540.6	31.02
540.8	31.74
541.0	30.58
541.2	31.45
541.4	31.18
541.6	33.20
541.8	33.75
542.0	32.95
542.2	34.02
542.4	32.07
542.6	34.51
542.8	33.63
543.0	36.48
543.2	36.21
543.4	34.02
543.6	36.16
543.8	36.36
544.0	36.43
544.2	37.07
544.4	37.42
544.6	37.89
544.8	38.62
545.0	37.96
545.2	38.00
545.4	38.72
545.6	37.91
545.8	39.08
546.0	40.87
546.2	39.53
546.4	39.43
546.6	41.08
546.8	41.42
547.0	40.03
547.2	41.25
547.4	42.22
547.6	42.04
547.8	41.21
548.0	43.43
548.2	43.92
548.4	44.07
548.6	44.05
548.8	42.93
549.0	44.15
549.2	44.67
549.4	45.38
549.6	43.73
549.8	44.63
550.0	45.37
550.2	45.85
550.4	45.64
550.6	45.54
550.8	46.79
551.0	45.27
551.2	46.91
551.4	46.35
551.6	47.98
551.8	46.92
552.0	47.69
552.2	48.47
552.4	48.09
552.6	47.77
552.8	48.59
553.0	49.39
553.2	48.07
553.4	49.62
553.6	48.83
553.8	48.85
554.0	50.75
554.2	49.54
554.4	50.11
554.6	51.00
554.8	50.32
555.0	50.85
555.2	51.18
555.4	50.47
555.6	51.69
555.8	51.79
556.0	50.73
556.2	52.20
556.4	52.71
556.6	51.34
556.8	53.47
557.0	52.97
557.2	52.35
557.4	52.71
557.6	53.56
557.8	53.52
558.0	53.74
558.2	53.21
558.4	54.12
558.6	55.70
558.8	53.72
559.0	54.68
559.2	55.95
559.4	55.01
559.6	55.45
559.8	54.36
560.0	55.86
560.2	55.24
560.4	55.77
560.6	55.44
560.8	54.08
561.0	54.72
561.2	55.25
561.4	56.22
561.6	56.09
561.8	57.68
562.0	57.86
562.2	55.96
562.4	57.17
562.6	56.72
562.8	56.00
563.0	58.87
563.2	56.17
563.4	56.58
563.6	56.63
563.8	57.29
564.0	56.18
564.2	56.34
564.4	57.21
564.6	57.74
564.8	58.47
565.0	57.16
565.2	58.00
565.4	57.63
565.6	57.15
565.8	58.46
566.0	58.54
566.2	58.48
566.4	57.86
566.6	56.13
566.8	57.67
567.0	58.49
567.2	57.49
567.4	58.93
567.6	59.16
567.8	58.26
568.0	58.19
568.2	58.25
568.4	58.63
568.6	58.18
568.8	58.60
569.0	57.65
569.2	60.05
569.4	58.20
569.6	58.87
569.8	58.19
570.0	58.75
570.2	57.76
570.4	58.67
570.6	58.46
570.8	57.07
571.0	57.53
571.2	59.52
571.4	59.67
571.6	58.91
571.8	60.27
572.0	59.26
572.2	59.00
572.4	58.79
572.6	59.73
572.8	58.98
573.0	59.79
573.2	59.43
573.4	58.60
573.6	62.18
573.8	59.78
574.0	59.96
574.2	59.86
574.4	59.47
574.6	60.98
574.8	60.32
575.0	60.02
575.2	60.07
575.4	60.56
575.6	58.97
575.8	59.73
576.0	59.58
576.2	60.15
576.4	60.47
576.6	60.74
576.8	58.65
577.0	58.41
577.2	59.45
577.4	60.16
577.6	60.64
577.8	60.40
578.0	60.86
578.2	60.30
578.4	60.10
578.6	60.28
578.8	60.08
579.0	60.88
579.2	59.26
579.4	58.92
579.6	58.72
579.8	59.37
580.0	59.40
580.2	59.94
580.4	59.84
580.6	60.28
580.8	59.84
581.0	60.09
581.2	60.86
581.4	59.69
581.6	60.95
581.8	60.07
582.0	61.40
582.2	60.14
582.4	59.38
582.6	60.38
582.8	60.76
583.0	60.50
583.2	60.80
583.4	61.21
583.6	61.42
583.8	60.40
584.0	59.45
584.2	58.93
584.4	59.89
584.6	59.38
584.8	60.12
585.0	58.55
585.2	60.89
585.4	59.64
585.6	60.76
585.8	59.65
586.0	60.04
586.2	59.73
586.4	59.34
586.6	61.19
586.8	59.42
587.0	58.95
587.2	61.01
587.4	60.02
587.6	59.78
587.8	60.58
588.0	61.29
588.2	60.48
588.4	59.61
588.6	58.77
588.8	58.77
589.0	58.14
589.2	59.57
589.4	59.61
589.6	59.22
589.8	59.44
590.0	59.51
590.2	60.10
590.4	61.13
590.6	60.12
590.8	60.11
591.0	59.55
591.2	58.75
591.4	59.52
591.6	59.50
591.8	59.09
592.0	58.28
592.2	59.63
592.4	59.80
592.6	59.54
592.8	58.63
593.0	59.61
593.2	59.14
593.4	59.37
593.6	60.72
593.8	59.52
594.0	59.43
594.2	58.73
594.4	60.11
594.6	59.37
594.8	60.06
595.0	59.62
595.2	59.33
595.4	58.99
595.6	57.99
595.8	57.44
596.0	59.28
596.2	57.83
596.4	58.62
596.6	58.55
596.8	59.71
597.0	58.92
597.2	58.87
597.4	59.47
597.6	58.72
597.8	58.46
598.0	58.08
598.2	57.07
598.4	57.34
598.6	57.80
598.8	56.69
599.0	56.48
599.2	57.69
599.4	57.88
599.6	58.32
599.8	58.66
600.0	57.36
600.2	58.28
600.4	57.58
600.6	57.69
600.8	58.00
601.0	56.89
601.2	56.94
601.4	58.13
601.6	57.62
601.8	57.45
602.0	57.84
602.2	56.53
602.4	57.16
602.6	58.54
602.8	55.87
603.0	57.51
603.2	56.92
603.4	57.23
603.6	56.15
603.8	57.27
604.0	56.81
604.2	56.13
604.4	56.04
604.6	57.22
604.8	56.69
605.0	56.61
605.2	58.31
605.4	56.44
605.6	55.70
605.8	56.89
606.0	56.43
606.2	57.33
606.4	55.43
606.6	56.51
606.8	56.09
607.0	56.49
607.2	55.33
607.4	56.99
607.6	56.37
607.8	54.66
608.0	55.59
608.2	54.07
608.4	56.71
608.6	55.95
608.8	56.05
609.0	55.37
609.2	56.45
609.4	56.12
609.6	56.39
609.8	54.59
610.0	56.70
610.2	54.86
610.4	57.06
610.6	56.17
610.8	53.28
611.0	55.43
611.2	54.48
611.4	53.93
611.6	53.02
611.8	53.61
612.0	54.65
612.2	54.21
612.4	54.50
612.6	54.22
612.8	53.62
613.0	54.49
613.2	53.84
613.4	53.29
613.6	52.32
613.8	53.97
614.0	53.97
614.2	53.10
614.4	53.36
614.6	53.22
614.8	52.95
615.0	52.06
615.2	53.07
615.4	53.52
615.6	54.03
615.8	52.35
616.0	52.41
616.2	50.22
616.4	51.08
616.6	52.01
616.8	51.20
617.0	51.40
617.2	52.91
617.4	52.46
617.6	52.24
617.8	51.92
618.0	52.54
618.2	50.08
618.4	50.92
618.6	52.32
618.8	50.85
619.0	50.38
619.2	49.99
619.4	49.69
619.6	51.35
619.8	49.87
620.0	50.55
620.2	50.27
620.4	50.45
620.6	50.62
620.8	49.17
621.0	50.32
621.2	49.28
621.4	49.66
621.6	49.19
621.8	47.91
622.0	49.09
622.2	48.43
622.4	49.41
622.6	49.07
622.8	48.24
623.0	47.86
623.2	48.66
623.4	47.54
623.6	49.41
623.8	48.46
624.0	49.07
624.2	47.58
624.4	47.49
624.6	48.71
624.8	46.70
625.0	46.37
625.2	47.91
625.4	48.23
625.6	47.64
625.8	47.29
626.0	46.68
626.2	47.60
626.4	47.18
626.6	47.58
626.8	47.19
627.0	45.75
627.2	45.40
627.4	46.58
627.6	46.04
627.8	45.12
628.0	44.45
628.2	46.87
628.4	44.58
628.6	46.29
628.8	44.69
629.0	45.15
629.2	44.71
629.4	43.87
629.6	44.99
629.8	44.44
630.0	43.99
630.2	44.11
630.4	44.47
630.6	43.86
630.8	43.18
631.0	45.30
631.2	43.79
631.4	44.26
631.6	42.68
631.8	43.28
632.0	44.50
632.2	43.23
632.4	43.11
632.6	43.27
632.8	42.57
633.0	43.28
633.2	43.18
633.4	42.29
633.6	44.12
633.8	41.38
634.0	43.38
634.2	42.57
634.4	41.38
634.6	41.61
634.8	41.46
635.0	41.26
635.2	41.94
635.4	40.03
635.6	41.19
635.8	41.42
636.0	40.40
636.2	40.16
636.4	40.56
636.6	41.76
636.8	41.17
637.0	38.87
637.2	39.98
637.4	39.86
637.6	39.57
637.8	39.94
638.0	39.23
638.2	38.62
638.4	39.17
638.6	38.83
638.8	39.40
639.0	38.45
639.2	38.88
639.4	37.94
639.6	38.26
639.8	39.37
640.0	37.91
640.2	38.08
640.4	38.24
640.6	37.52
640.8	37.50
641.0	37.38
641.2	37.42
641.4	38.45
641.6	37.00
641.8	36.90
642.0	35.07
642.2	35.79
642.4	34.68
642.6	36.50
642.8	36.25
643.0	36.84
643.2	36.05
643.4	35.70
643.6	37.44
643.8	35.40
644.0	36.41
644.2	34.19
644.4	35.96
644.6	34.30
644.8	34.48
645.0	36.71
645.2	34.80
645.4	34.61
645.6	34.36
645.8	33.93
646.0	33.68
646.2	33.56
646.4	32.92
646.6	33.49
646.8	34.02
647.0	33.76
647.2	33.31
647.4	33.07
647.6	32.77
647.8	32.62
648.0	32.66
648.2	31.91
648.4	32.59
648.6	32.55
648.8	31.96
649.0	32.59
649.2	32.26
649.4	31.00
649.6	31.35
649.8	31.02
650.0	30.67
650.2	30.87
650.4	31.68
650.6	30.88
650.8	31.31
651.0	31.30
651.2	30.89
651.4	31.19
651.6	30.38
651.8	30.93
652.0	30.59
652.2	30.17
652.4	29.60
652.6	30.57
652.8	30.34
653.0	29.24
653.2	29.30
653.4	28.22
653.6	29.39
653.8	28.33
654.0	30.41
654.2	29.65
654.4	28.98
654.6	28.16
654.8	28.35
655.0	28.80
655.2	28.62
655.4	27.94
655.6	28.87
655.8	28.50
656.0	28.58
656.2	27.07
656.4	28.32
656.6	27.00
656.8	27.05
657.0	27.84
657.2	27.38
657.4	26.99
657.6	27.15
657.8	26.83
658.0	26.44
658.2	26.99
658.4	26.12
658.6	26.31
658.8	25.99
659.0	27.78
659.2	26.46
659.4	25.90
659.6	26.12
659.8	26.23
660.0	25.47
660.2	25.09
660.4	25.19
660.6	24.77
660.8	25.53
661.0	24.03
661.2	25.02
661.4	24.85
661.6	24.74
661.8	24.68
662.0	24.11
662.2	24.22
662.4	23.80
662.6	24.13
662.8	24.57
663.0	24.08
663.2	23.80
663.4	23.34
663.6	23.42
663.8	23.25
664.0	23.60
664.2	22.57
664.4	22.89
664.6	23.21
664.8	22.73
665.0	23.80
665.2	22.06
665.4	22.13
665.6	22.63
665.8	22.39
666.0	22.75
666.2	22.43
666.4	21.49
666.6	22.30
666.8	22.27
667.0	21.26
667.2	21.58
667.4	21.98
667.6	21.72
667.8	21.12
668.0	20.81
668.2	22.48
668.4	22.20
668.6	21.77
668.8	20.22
669.0	20.45
669.2	20.03
669.4	20.32
669.6	19.11
669.8	19.09
670.0	20.59
670.2	20.46
670.4	18.99
670.6	20.85
670.8	19.75
671.0	20.29
671.2	19.28
671.4	19.67
671.6	19.50
671.8	19.21
672.0	19.99
672.2	19.44
672.4	18.77
672.6	19.33
672.8	19.14
673.0	19.06
673.2	18.15
673.4	17.59
673.6	18.35
673.8	17.73
674.0	18.69
674.2	18.50
674.4	18.22
674.6	19.02
674.8	17.62
675.0	17.54
675.2	17.87
675.4	16.82
675.6	16.97
675.8	18.02
676.0	18.00
676.2	17.37
676.4	16.88
676.6	16.63
676.8	16.88
677.0	17.37
677.2	16.96
677.4	16.33
677.6	16.79
677.8	15.78
678.0	16.23
678.2	16.48
678.4	16.28
678.6	15.78
678.8	16.15
679.0	17.03
679.2	15.27
679.4	15.82
679.6	14.88
679.8	15.14
680.0	16.50
680.2	15.79
680.4	15.64
680.6	15.06
680.8	14.74
681.0	14.97
681.2	14.83
681.4	14.94
681.6	14.62
681.8	15.22
682.0	14.68
682.2	13.98
682.4	14.48
682.6	14.26
682.8	14.14
683.0	14.13
683.2	14.54
683.4	13.72
683.6	13.37
683.8	13.75
684.0	13.97
684.2	14.02
684.4	13.32
684.6	14.34
684.8	13.11
685.0	14.19
685.2	13.03
685.4	13.11
685.6	12.99
685.8	13.17
686.0	12.85
686.2	13.50
686.4	13.33
686.6	13.02
686.8	12.80
687.0	13.21
687.2	12.91
687.4	12.56
687.6	12.69
687.8	12.71
688.0	12.10
688.2	12.21
688.4	12.19
688.6	12.99
688.8	11.83
689.0	11.77
689.2	11.81
689.4	12.32
689.6	11.43
689.8	11.23
690.0	11.74
690.2	12.07
690.4	11.80
690.6	11.56
690.8	11.61
691.0	11.12
691.2	11.27
691.4	11.38
691.6	11.98
691.8	12.13
692.0	10.48
692.2	10.85
692.4	10.57
692.6	10.73
692.8	10.25
693.0	10.27
693.2	10.31
693.4	11.02
693.6	10.51
693.8	10.21
694.0	10.81
694.2	10.31
694.4	10.63
694.6	9.947
694.8	10.06
695.0	9.842
695.2	10.91
695.4	10.14
695.6	9.465
695.8	9.778
696.0	9.892
696.2	9.156
696.4	9.618
696.6	9.401
696.8	10.05
697.0	9.654
697.2	9.232
697.4	10.01
697.6	10.21
697.8	9.542
698.0	9.420
698.2	9.460
698.4	9.326
698.6	9.186
698.8	9.939
699.0	9.337
699.2	8.619
699.4	9.073
699.6	8.364
699.8	9.035
700.0	8.443
