# Supplementary material for: Rolling circle amplification (RCA) -based biosensor system for the fluorescent detection of miR-129-2-3p miRNA
Source: PeerJ. 2022 Oct 24;10:e14257. doi: 10.7717/peerj.14257 (PMC9610657; doi:10.7717/peerj.14257)
Supplement: Supplemental Information 5 — (A) Fluorescence intensity of miR-129-2-3p miRNA at different concentrations; (B) Linear relationship between fluorescence intensity ratio (F-F0) and target miR-129-2-3p miRNA concentration, from 50 nM to 200 μM. F and F0 were the fluorescence intensity induced by target miRNA and Blank, respectively. The error bar was calculated from two independent experiments. [file peerj-10-14257-s005.zip › RAW FOR FIG3/F2.11-2.TXT]

Data Points
nm	Data
500.0	4.273
500.2	4.278
500.4	4.237
500.6	3.953
500.8	4.089
501.0	4.715
501.2	4.289
501.4	4.076
501.6	4.415
501.8	4.136
502.0	4.880
502.2	4.465
502.4	4.390
502.6	4.121
502.8	4.133
503.0	4.459
503.2	3.968
503.4	3.831
503.6	4.162
503.8	4.407
504.0	4.288
504.2	3.882
504.4	3.933
504.6	4.008
504.8	4.007
505.0	3.997
505.2	3.907
505.4	4.061
505.6	4.494
505.8	4.618
506.0	4.530
506.2	4.143
506.4	4.362
506.6	4.448
506.8	4.474
507.0	4.280
507.2	4.408
507.4	4.854
507.6	4.151
507.8	4.340
508.0	4.532
508.2	4.739
508.4	4.780
508.6	4.585
508.8	4.348
509.0	3.840
509.2	5.243
509.4	4.499
509.6	4.465
509.8	5.035
510.0	5.106
510.2	4.862
510.4	4.658
510.6	4.727
510.8	4.921
511.0	5.402
511.2	5.032
511.4	4.615
511.6	5.038
511.8	4.854
512.0	5.338
512.2	5.099
512.4	5.194
512.6	5.663
512.8	5.417
513.0	5.435
513.2	5.475
513.4	5.475
513.6	5.713
513.8	5.593
514.0	5.902
514.2	5.924
514.4	5.772
514.6	6.155
514.8	6.085
515.0	6.129
515.2	6.190
515.4	6.489
515.6	6.758
515.8	6.291
516.0	6.894
516.2	6.641
516.4	6.502
516.6	7.531
516.8	6.562
517.0	6.855
517.2	6.933
517.4	7.090
517.6	7.595
517.8	7.439
518.0	7.484
518.2	8.130
518.4	8.715
518.6	7.456
518.8	7.652
519.0	7.846
519.2	7.773
519.4	8.127
519.6	8.583
519.8	8.707
520.0	8.796
520.2	9.024
520.4	9.123
520.6	9.271
520.8	10.31
521.0	9.655
521.2	9.960
521.4	10.44
521.6	10.25
521.8	10.15
522.0	10.26
522.2	10.39
522.4	12.15
522.6	10.28
522.8	10.91
523.0	12.17
523.2	11.48
523.4	11.91
523.6	11.83
523.8	11.95
524.0	11.98
524.2	13.04
524.4	12.77
524.6	12.65
524.8	12.67
525.0	13.35
525.2	13.90
525.4	13.92
525.6	14.13
525.8	14.09
526.0	15.19
526.2	15.07
526.4	15.38
526.6	15.95
526.8	16.44
527.0	15.47
527.2	15.99
527.4	16.73
527.6	16.16
527.8	18.56
528.0	17.24
528.2	16.85
528.4	18.31
528.6	17.99
528.8	19.05
529.0	18.13
529.2	17.95
529.4	19.05
529.6	19.05
529.8	19.47
530.0	20.11
530.2	20.75
530.4	20.81
530.6	19.74
530.8	21.70
531.0	21.41
531.2	21.53
531.4	22.32
531.6	22.56
531.8	22.64
532.0	23.70
532.2	23.75
532.4	24.26
532.6	24.06
532.8	24.77
533.0	25.50
533.2	25.06
533.4	26.01
533.6	27.11
533.8	26.84
534.0	26.71
534.2	27.09
534.4	27.14
534.6	27.60
534.8	28.45
535.0	28.98
535.2	29.03
535.4	28.51
535.6	29.12
535.8	29.32
536.0	29.41
536.2	30.48
536.4	30.00
536.6	31.37
536.8	30.80
537.0	31.34
537.2	32.66
537.4	32.20
537.6	33.60
537.8	33.16
538.0	32.95
538.2	34.44
538.4	34.48
538.6	34.66
538.8	33.75
539.0	36.05
539.2	36.46
539.4	36.81
539.6	36.44
539.8	37.10
540.0	36.53
540.2	37.59
540.4	38.84
540.6	37.44
540.8	38.39
541.0	38.52
541.2	39.47
541.4	40.56
541.6	39.77
541.8	41.09
542.0	41.40
542.2	41.40
542.4	41.63
542.6	41.13
542.8	41.85
543.0	41.57
543.2	42.56
543.4	43.93
543.6	42.84
543.8	43.57
544.0	43.82
544.2	44.84
544.4	45.34
544.6	45.26
544.8	46.08
545.0	46.95
545.2	45.45
545.4	47.64
545.6	46.46
545.8	47.44
546.0	47.71
546.2	48.14
546.4	47.52
546.6	49.10
546.8	49.58
547.0	48.73
547.2	48.59
547.4	50.32
547.6	49.97
547.8	51.07
548.0	51.32
548.2	50.30
548.4	52.55
548.6	51.13
548.8	50.55
549.0	52.09
549.2	52.17
549.4	51.39
549.6	53.50
549.8	53.92
550.0	53.07
550.2	54.10
550.4	54.60
550.6	55.37
550.8	53.67
551.0	55.44
551.2	54.48
551.4	55.66
551.6	54.54
551.8	55.35
552.0	54.91
552.2	55.70
552.4	56.26
552.6	56.33
552.8	56.37
553.0	55.84
553.2	58.38
553.4	56.62
553.6	57.44
553.8	57.96
554.0	58.21
554.2	57.10
554.4	58.05
554.6	56.90
554.8	57.38
555.0	58.13
555.2	57.95
555.4	60.06
555.6	58.36
555.8	59.90
556.0	58.73
556.2	58.39
556.4	59.01
556.6	60.03
556.8	59.65
557.0	59.20
557.2	60.38
557.4	60.43
557.6	61.96
557.8	60.40
558.0	58.65
558.2	61.31
558.4	61.94
558.6	62.41
558.8	61.70
559.0	62.03
559.2	62.02
559.4	61.84
559.6	63.25
559.8	60.89
560.0	62.42
560.2	61.88
560.4	62.15
560.6	61.47
560.8	61.79
561.0	63.62
561.2	62.80
561.4	61.51
561.6	63.97
561.8	62.68
562.0	62.73
562.2	62.97
562.4	63.07
562.6	64.40
562.8	63.27
563.0	64.77
563.2	63.17
563.4	64.03
563.6	64.18
563.8	64.88
564.0	63.72
564.2	64.26
564.4	64.43
564.6	62.55
564.8	63.40
565.0	64.03
565.2	65.97
565.4	62.53
565.6	64.14
565.8	63.45
566.0	65.09
566.2	64.62
566.4	66.28
566.6	64.06
566.8	65.95
567.0	65.72
567.2	63.63
567.4	63.00
567.6	63.16
567.8	63.69
568.0	64.08
568.2	64.80
568.4	64.25
568.6	64.75
568.8	63.42
569.0	65.37
569.2	64.08
569.4	64.05
569.6	65.03
569.8	64.33
570.0	64.70
570.2	64.13
570.4	64.96
570.6	63.46
570.8	66.41
571.0	65.36
571.2	63.25
571.4	65.73
571.6	63.44
571.8	65.83
572.0	62.84
572.2	65.78
572.4	64.31
572.6	63.75
572.8	64.48
573.0	64.09
573.2	63.46
573.4	64.51
573.6	64.94
573.8	63.25
574.0	65.15
574.2	65.70
574.4	65.14
574.6	64.65
574.8	63.66
575.0	63.93
575.2	64.64
575.4	64.78
575.6	64.04
575.8	63.76
576.0	62.82
576.2	63.23
576.4	64.96
576.6	64.30
576.8	63.67
577.0	62.64
577.2	66.90
577.4	63.66
577.6	64.66
577.8	62.82
578.0	64.75
578.2	65.19
578.4	63.70
578.6	63.56
578.8	63.56
579.0	64.11
579.2	63.16
579.4	64.95
579.6	63.89
579.8	63.61
580.0	63.96
580.2	63.96
580.4	65.76
580.6	63.01
580.8	63.91
581.0	63.86
581.2	62.81
581.4	62.29
581.6	63.78
581.8	63.72
582.0	63.67
582.2	64.84
582.4	63.64
582.6	63.11
582.8	64.07
583.0	62.99
583.2	64.03
583.4	64.19
583.6	64.71
583.8	63.82
584.0	63.03
584.2	62.98
584.4	64.91
584.6	62.10
584.8	64.51
585.0	63.53
585.2	62.58
585.4	63.22
585.6	63.27
585.8	64.16
586.0	62.45
586.2	63.12
586.4	62.88
586.6	64.48
586.8	61.71
587.0	62.97
587.2	62.49
587.4	61.51
587.6	61.99
587.8	61.57
588.0	62.08
588.2	62.49
588.4	63.61
588.6	62.08
588.8	62.53
589.0	63.40
589.2	63.34
589.4	61.27
589.6	63.36
589.8	62.60
590.0	62.07
590.2	63.76
590.4	61.85
590.6	62.25
590.8	62.33
591.0	62.03
591.2	62.84
591.4	61.40
591.6	62.01
591.8	61.26
592.0	61.90
592.2	62.68
592.4	61.13
592.6	61.21
592.8	61.94
593.0	62.31
593.2	62.11
593.4	62.79
593.6	61.86
593.8	61.02
594.0	60.55
594.2	60.80
594.4	60.46
594.6	60.93
594.8	60.45
595.0	62.17
595.2	60.53
595.4	61.86
595.6	60.58
595.8	60.86
596.0	59.65
596.2	62.31
596.4	60.83
596.6	60.20
596.8	61.56
597.0	60.60
597.2	59.76
597.4	58.94
597.6	60.00
597.8	61.29
598.0	60.58
598.2	60.11
598.4	59.73
598.6	62.67
598.8	59.78
599.0	59.66
599.2	61.92
599.4	59.54
599.6	58.78
599.8	59.83
600.0	58.98
600.2	58.73
600.4	60.34
600.6	58.41
600.8	58.41
601.0	60.35
601.2	58.90
601.4	59.23
601.6	59.74
601.8	59.55
602.0	59.46
602.2	58.79
602.4	57.19
602.6	59.49
602.8	58.40
603.0	59.17
603.2	58.82
603.4	58.73
603.6	58.93
603.8	58.65
604.0	58.76
604.2	56.35
604.4	59.00
604.6	57.39
604.8	58.36
605.0	58.75
605.2	57.39
605.4	57.72
605.6	57.78
605.8	58.97
606.0	58.83
606.2	55.32
606.4	57.56
606.6	57.09
606.8	57.03
607.0	55.81
607.2	56.22
607.4	56.37
607.6	57.47
607.8	57.82
608.0	57.18
608.2	56.54
608.4	57.38
608.6	55.31
608.8	56.99
609.0	56.96
609.2	54.78
609.4	55.94
609.6	55.94
609.8	57.22
610.0	55.53
610.2	57.88
610.4	56.23
610.6	55.02
610.8	55.58
611.0	56.38
611.2	55.48
611.4	56.02
611.6	56.28
611.8	55.21
612.0	55.58
612.2	55.85
612.4	54.70
612.6	55.58
612.8	55.58
613.0	53.34
613.2	56.21
613.4	55.11
613.6	54.60
613.8	54.01
614.0	53.91
614.2	54.62
614.4	53.46
614.6	53.59
614.8	52.30
615.0	53.43
615.2	53.09
615.4	53.43
615.6	52.99
615.8	54.48
616.0	52.39
616.2	53.27
616.4	53.21
616.6	51.97
616.8	53.50
617.0	51.77
617.2	53.00
617.4	53.10
617.6	52.21
617.8	52.77
618.0	52.83
618.2	52.26
618.4	50.52
618.6	52.67
618.8	52.61
619.0	50.56
619.2	50.65
619.4	51.48
619.6	51.83
619.8	52.04
620.0	51.35
620.2	50.26
620.4	50.24
620.6	50.52
620.8	51.34
621.0	49.70
621.2	51.09
621.4	50.46
621.6	50.05
621.8	50.60
622.0	50.29
622.2	48.48
622.4	50.91
622.6	50.01
622.8	48.72
623.0	51.76
623.2	47.96
623.4	49.99
623.6	49.37
623.8	47.81
624.0	48.65
624.2	47.44
624.4	48.71
624.6	49.22
624.8	48.28
625.0	47.55
625.2	47.91
625.4	47.81
625.6	47.62
625.8	48.60
626.0	46.45
626.2	47.20
626.4	47.52
626.6	47.27
626.8	46.71
627.0	47.68
627.2	46.62
627.4	46.48
627.6	47.00
627.8	46.34
628.0	47.10
628.2	45.02
628.4	46.23
628.6	45.81
628.8	45.34
629.0	46.17
629.2	45.56
629.4	46.97
629.6	45.90
629.8	44.80
630.0	45.93
630.2	45.37
630.4	44.67
630.6	44.83
630.8	44.52
631.0	44.98
631.2	43.14
631.4	44.60
631.6	44.54
631.8	43.32
632.0	44.49
632.2	45.05
632.4	44.42
632.6	43.48
632.8	44.12
633.0	43.16
633.2	42.88
633.4	42.86
633.6	42.57
633.8	42.41
634.0	43.59
634.2	42.69
634.4	41.43
634.6	43.17
634.8	41.03
635.0	41.79
635.2	40.44
635.4	41.95
635.6	41.23
635.8	41.39
636.0	42.18
636.2	41.02
636.4	39.83
636.6	40.17
636.8	40.86
637.0	40.43
637.2	41.20
637.4	39.77
637.6	40.51
637.8	39.75
638.0	40.70
638.2	39.86
638.4	39.66
638.6	39.39
638.8	38.63
639.0	39.16
639.2	38.50
639.4	39.91
639.6	38.86
639.8	38.08
640.0	39.41
640.2	38.38
640.4	37.77
640.6	38.50
640.8	38.45
641.0	38.68
641.2	36.97
641.4	37.29
641.6	38.30
641.8	37.14
642.0	37.32
642.2	37.24
642.4	35.61
642.6	36.28
642.8	37.10
643.0	36.52
643.2	36.12
643.4	35.96
643.6	35.36
643.8	35.31
644.0	34.43
644.2	35.12
644.4	35.88
644.6	35.00
644.8	34.55
645.0	35.91
645.2	35.32
645.4	34.82
645.6	34.38
645.8	35.29
646.0	34.54
646.2	34.94
646.4	33.98
646.6	33.19
646.8	33.52
647.0	33.49
647.2	33.33
647.4	33.27
647.6	33.42
647.8	33.66
648.0	32.36
648.2	32.12
648.4	32.54
648.6	32.07
648.8	32.82
649.0	32.56
649.2	32.13
649.4	32.61
649.6	31.89
649.8	32.26
650.0	31.60
650.2	31.91
650.4	31.22
650.6	31.33
650.8	31.41
651.0	30.60
651.2	29.65
651.4	31.58
651.6	31.30
651.8	30.88
652.0	30.61
652.2	31.06
652.4	30.02
652.6	30.01
652.8	30.53
653.0	28.48
653.2	29.43
653.4	28.62
653.6	29.53
653.8	29.69
654.0	29.32
654.2	29.85
654.4	30.03
654.6	28.58
654.8	28.74
655.0	28.31
655.2	29.22
655.4	28.56
655.6	28.38
655.8	28.35
656.0	28.53
656.2	27.85
656.4	28.74
656.6	26.64
656.8	27.89
657.0	27.55
657.2	28.42
657.4	27.92
657.6	27.85
657.8	27.62
658.0	27.43
658.2	27.16
658.4	26.70
658.6	26.27
658.8	26.06
659.0	26.09
659.2	27.20
659.4	26.98
659.6	26.40
659.8	25.37
660.0	26.62
660.2	26.21
660.4	26.12
660.6	25.79
660.8	24.81
661.0	24.72
661.2	25.11
661.4	25.04
661.6	23.76
661.8	24.46
662.0	24.70
662.2	24.68
662.4	24.53
662.6	24.32
662.8	23.82
663.0	24.56
663.2	24.01
663.4	23.84
663.6	22.83
663.8	24.00
664.0	24.25
664.2	23.19
664.4	22.65
664.6	23.23
664.8	24.09
665.0	23.47
665.2	23.69
665.4	23.25
665.6	21.95
665.8	22.08
666.0	22.71
666.2	22.49
666.4	22.41
666.6	21.57
666.8	22.39
667.0	21.98
667.2	21.17
667.4	21.34
667.6	21.85
667.8	21.44
668.0	20.65
668.2	21.08
668.4	21.57
668.6	20.38
668.8	20.18
669.0	21.46
669.2	19.78
669.4	20.84
669.6	20.50
669.8	20.25
670.0	20.99
670.2	20.34
670.4	19.56
670.6	19.99
670.8	19.21
671.0	20.02
671.2	20.11
671.4	18.04
671.6	19.48
671.8	19.20
672.0	19.54
672.2	19.83
672.4	18.63
672.6	19.03
672.8	19.01
673.0	18.19
673.2	18.27
673.4	18.75
673.6	18.66
673.8	17.90
674.0	18.97
674.2	18.39
674.4	17.93
674.6	17.85
674.8	17.20
675.0	17.14
675.2	17.80
675.4	17.33
675.6	17.32
675.8	17.48
676.0	17.05
676.2	17.05
676.4	17.17
676.6	16.37
676.8	16.38
677.0	16.65
677.2	16.71
677.4	16.96
677.6	15.85
677.8	16.54
678.0	16.54
678.2	16.28
678.4	16.35
678.6	16.12
678.8	14.75
679.0	15.79
679.2	16.06
679.4	15.75
679.6	15.98
679.8	15.93
680.0	15.90
680.2	15.64
680.4	15.22
680.6	15.51
680.8	16.61
681.0	14.99
681.2	15.49
681.4	15.23
681.6	14.86
681.8	14.67
682.0	15.06
682.2	14.43
682.4	14.70
682.6	14.49
682.8	15.20
683.0	14.43
683.2	14.34
683.4	13.40
683.6	13.96
683.8	13.43
684.0	13.85
684.2	13.75
684.4	13.84
684.6	14.17
684.8	13.21
685.0	13.68
685.2	13.92
685.4	13.75
685.6	13.14
685.8	13.44
686.0	13.86
686.2	12.93
686.4	13.54
686.6	13.36
686.8	13.35
687.0	13.41
687.2	13.24
687.4	12.40
687.6	12.85
687.8	12.76
688.0	12.70
688.2	12.76
688.4	12.63
688.6	12.96
688.8	12.35
689.0	12.14
689.2	12.24
689.4	11.20
689.6	11.64
689.8	11.96
690.0	11.50
690.2	11.08
690.4	11.24
690.6	11.39
690.8	12.52
691.0	11.48
691.2	11.76
691.4	10.64
691.6	11.04
691.8	11.63
692.0	11.09
692.2	10.86
692.4	11.28
692.6	11.36
692.8	11.55
693.0	11.42
693.2	10.46
693.4	10.42
693.6	10.78
693.8	10.66
694.0	10.15
694.2	10.11
694.4	10.10
694.6	10.41
694.8	10.29
695.0	10.16
695.2	9.394
695.4	9.754
695.6	9.915
695.8	9.901
696.0	10.03
696.2	10.22
696.4	9.819
696.6	9.638
696.8	10.46
697.0	9.322
697.2	9.426
697.4	9.477
697.6	9.610
697.8	8.802
698.0	9.997
698.2	9.494
698.4	9.056
698.6	9.213
698.8	9.503
699.0	9.149
699.2	9.412
699.4	9.159
699.6	8.757
699.8	9.604
700.0	9.973
