# Supplementary material for: Rolling circle amplification (RCA) -based biosensor system for the fluorescent detection of miR-129-2-3p miRNA
Source: PeerJ. 2022 Oct 24;10:e14257. doi: 10.7717/peerj.14257 (PMC9610657; doi:10.7717/peerj.14257)
Supplement: Supplemental Information 5 — (A) Fluorescence intensity of miR-129-2-3p miRNA at different concentrations; (B) Linear relationship between fluorescence intensity ratio (F-F0) and target miR-129-2-3p miRNA concentration, from 50 nM to 200 μM. F and F0 were the fluorescence intensity induced by target miRNA and Blank, respectively. The error bar was calculated from two independent experiments. [file peerj-10-14257-s005.zip › RAW FOR FIG3/F2.66-1.TXT]

Data Points
nm	Data
500.0	3.592
500.2	3.745
500.4	4.089
500.6	3.668
500.8	3.594
501.0	3.853
501.2	3.653
501.4	3.856
501.6	4.150
501.8	3.636
502.0	3.898
502.2	3.444
502.4	3.752
502.6	3.515
502.8	3.730
503.0	3.699
503.2	3.469
503.4	4.389
503.6	3.571
503.8	3.921
504.0	3.670
504.2	3.746
504.4	3.424
504.6	3.708
504.8	3.609
505.0	3.592
505.2	3.687
505.4	3.872
505.6	3.650
505.8	3.976
506.0	3.740
506.2	3.619
506.4	3.936
506.6	4.047
506.8	3.695
507.0	4.013
507.2	3.994
507.4	3.890
507.6	4.059
507.8	3.736
508.0	4.193
508.2	3.984
508.4	3.501
508.6	4.053
508.8	4.137
509.0	4.547
509.2	4.078
509.4	4.120
509.6	4.022
509.8	4.238
510.0	4.170
510.2	4.046
510.4	4.319
510.6	4.383
510.8	4.448
511.0	4.448
511.2	4.375
511.4	4.597
511.6	4.382
511.8	4.196
512.0	4.514
512.2	4.564
512.4	4.344
512.6	4.763
512.8	4.546
513.0	4.685
513.2	5.037
513.4	4.821
513.6	5.543
513.8	5.338
514.0	5.349
514.2	5.240
514.4	5.077
514.6	5.749
514.8	5.555
515.0	5.864
515.2	5.510
515.4	5.412
515.6	5.641
515.8	5.478
516.0	5.891
516.2	5.836
516.4	5.563
516.6	5.813
516.8	6.046
517.0	6.197
517.2	6.386
517.4	6.018
517.6	6.283
517.8	6.745
518.0	6.221
518.2	6.658
518.4	6.428
518.6	7.202
518.8	7.286
519.0	7.212
519.2	7.340
519.4	7.924
519.6	7.053
519.8	7.469
520.0	7.787
520.2	8.194
520.4	7.566
520.6	8.070
520.8	8.015
521.0	8.236
521.2	8.830
521.4	7.746
521.6	8.991
521.8	9.040
522.0	8.932
522.2	9.298
522.4	9.558
522.6	9.622
522.8	9.811
523.0	10.00
523.2	10.22
523.4	10.12
523.6	9.947
523.8	10.26
524.0	10.82
524.2	11.58
524.4	10.77
524.6	11.68
524.8	11.43
525.0	12.07
525.2	11.66
525.4	12.06
525.6	12.21
525.8	12.23
526.0	13.35
526.2	13.04
526.4	13.59
526.6	13.57
526.8	14.07
527.0	14.19
527.2	15.41
527.4	13.80
527.6	14.94
527.8	15.46
528.0	16.13
528.2	15.63
528.4	16.14
528.6	16.95
528.8	16.89
529.0	17.35
529.2	17.13
529.4	18.17
529.6	17.88
529.8	18.14
530.0	18.27
530.2	19.12
530.4	19.72
530.6	20.12
530.8	18.31
531.0	20.28
531.2	19.72
531.4	21.05
531.6	20.94
531.8	21.94
532.0	21.86
532.2	22.21
532.4	23.20
532.6	23.85
532.8	22.86
533.0	23.19
533.2	23.83
533.4	24.91
533.6	24.94
533.8	24.03
534.0	26.05
534.2	26.25
534.4	26.49
534.6	26.89
534.8	27.26
535.0	28.03
535.2	27.36
535.4	29.72
535.6	29.75
535.8	30.08
536.0	29.42
536.2	30.05
536.4	31.48
536.6	31.77
536.8	31.35
537.0	30.98
537.2	33.41
537.4	32.54
537.6	31.91
537.8	34.52
538.0	32.90
538.2	34.82
538.4	35.45
538.6	35.08
538.8	36.23
539.0	37.68
539.2	36.53
539.4	36.41
539.6	37.94
539.8	38.54
540.0	38.72
540.2	38.26
540.4	40.47
540.6	39.77
540.8	40.13
541.0	39.81
541.2	41.33
541.4	42.32
541.6	42.17
541.8	41.48
542.0	43.68
542.2	44.12
542.4	42.55
542.6	45.26
542.8	44.56
543.0	45.10
543.2	45.40
543.4	44.85
543.6	46.18
543.8	47.94
544.0	47.61
544.2	47.17
544.4	48.64
544.6	46.91
544.8	49.26
545.0	48.81
545.2	50.00
545.4	52.13
545.6	51.30
545.8	51.13
546.0	51.28
546.2	52.44
546.4	51.08
546.6	51.51
546.8	52.29
547.0	54.44
547.2	54.32
547.4	54.25
547.6	53.93
547.8	54.75
548.0	54.23
548.2	56.15
548.4	56.39
548.6	55.52
548.8	54.62
549.0	56.66
549.2	58.77
549.4	57.68
549.6	57.25
549.8	57.16
550.0	57.51
550.2	59.81
550.4	61.50
550.6	59.55
550.8	58.90
551.0	60.49
551.2	59.56
551.4	60.32
551.6	61.34
551.8	62.73
552.0	60.48
552.2	62.87
552.4	61.72
552.6	61.17
552.8	62.22
553.0	62.88
553.2	61.41
553.4	63.70
553.6	63.28
553.8	62.88
554.0	63.44
554.2	64.42
554.4	64.26
554.6	63.48
554.8	64.55
555.0	65.03
555.2	65.60
555.4	63.87
555.6	65.90
555.8	65.91
556.0	65.85
556.2	66.58
556.4	66.57
556.6	67.58
556.8	67.25
557.0	65.83
557.2	68.22
557.4	69.41
557.6	68.09
557.8	68.88
558.0	66.72
558.2	67.85
558.4	70.44
558.6	69.89
558.8	69.74
559.0	68.40
559.2	67.83
559.4	68.36
559.6	72.97
559.8	69.02
560.0	69.88
560.2	71.47
560.4	71.90
560.6	71.56
560.8	69.98
561.0	69.02
561.2	71.82
561.4	71.19
561.6	72.54
561.8	72.84
562.0	70.55
562.2	71.44
562.4	72.37
562.6	72.48
562.8	72.79
563.0	71.71
563.2	73.06
563.4	71.53
563.6	73.45
563.8	73.35
564.0	73.87
564.2	75.04
564.4	74.01
564.6	74.48
564.8	73.54
565.0	73.98
565.2	74.37
565.4	71.81
565.6	73.77
565.8	74.87
566.0	73.90
566.2	71.44
566.4	73.96
566.6	76.60
566.8	73.58
567.0	73.86
567.2	74.35
567.4	73.83
567.6	73.43
567.8	74.38
568.0	74.62
568.2	75.45
568.4	74.53
568.6	74.02
568.8	75.76
569.0	73.76
569.2	74.99
569.4	75.16
569.6	74.32
569.8	74.20
570.0	74.74
570.2	74.83
570.4	74.43
570.6	75.25
570.8	74.59
571.0	76.43
571.2	74.45
571.4	75.82
571.6	74.45
571.8	72.84
572.0	75.04
572.2	74.96
572.4	74.73
572.6	74.82
572.8	75.71
573.0	75.73
573.2	74.16
573.4	73.52
573.6	74.95
573.8	76.35
574.0	75.24
574.2	76.07
574.4	75.20
574.6	75.56
574.8	75.07
575.0	72.55
575.2	73.24
575.4	73.81
575.6	74.37
575.8	76.34
576.0	72.88
576.2	76.29
576.4	74.68
576.6	74.24
576.8	76.15
577.0	74.74
577.2	74.86
577.4	74.49
577.6	77.26
577.8	75.09
578.0	73.99
578.2	73.71
578.4	76.13
578.6	76.83
578.8	76.30
579.0	73.83
579.2	74.45
579.4	74.49
579.6	77.25
579.8	74.72
580.0	75.29
580.2	75.14
580.4	74.97
580.6	73.40
580.8	75.13
581.0	74.99
581.2	76.25
581.4	73.00
581.6	75.57
581.8	74.33
582.0	72.51
582.2	73.09
582.4	73.25
582.6	75.24
582.8	74.77
583.0	75.07
583.2	73.61
583.4	73.98
583.6	73.47
583.8	72.20
584.0	75.91
584.2	75.10
584.4	75.17
584.6	73.80
584.8	73.40
585.0	73.18
585.2	75.13
585.4	74.70
585.6	75.22
585.8	75.99
586.0	73.43
586.2	74.45
586.4	75.02
586.6	72.46
586.8	73.43
587.0	74.19
587.2	74.45
587.4	72.08
587.6	74.19
587.8	73.13
588.0	71.91
588.2	72.46
588.4	71.79
588.6	72.88
588.8	72.41
589.0	74.34
589.2	74.33
589.4	71.53
589.6	72.65
589.8	71.17
590.0	72.97
590.2	74.77
590.4	72.51
590.6	74.30
590.8	72.80
591.0	73.39
591.2	70.68
591.4	73.34
591.6	73.16
591.8	71.38
592.0	70.91
592.2	71.86
592.4	71.66
592.6	72.66
592.8	73.49
593.0	73.37
593.2	72.53
593.4	70.12
593.6	72.93
593.8	72.82
594.0	71.75
594.2	73.59
594.4	71.52
594.6	72.23
594.8	71.42
595.0	71.03
595.2	72.06
595.4	71.69
595.6	71.05
595.8	70.40
596.0	70.86
596.2	71.28
596.4	71.03
596.6	71.28
596.8	69.19
597.0	69.76
597.2	70.61
597.4	70.90
597.6	71.93
597.8	72.03
598.0	70.18
598.2	70.79
598.4	70.23
598.6	69.91
598.8	71.45
599.0	71.54
599.2	70.56
599.4	69.82
599.6	68.81
599.8	69.13
600.0	68.36
600.2	70.04
600.4	69.67
600.6	70.51
600.8	68.60
601.0	69.98
601.2	68.96
601.4	70.02
601.6	66.19
601.8	67.71
602.0	67.38
602.2	69.70
602.4	67.53
602.6	69.74
602.8	67.24
603.0	69.50
603.2	70.60
603.4	70.71
603.6	69.10
603.8	69.56
604.0	67.92
604.2	68.13
604.4	66.54
604.6	68.75
604.8	68.49
605.0	68.82
605.2	65.51
605.4	67.77
605.6	67.12
605.8	67.49
606.0	68.15
606.2	66.31
606.4	66.27
606.6	64.99
606.8	66.60
607.0	66.93
607.2	66.80
607.4	67.07
607.6	66.34
607.8	66.20
608.0	65.36
608.2	67.88
608.4	66.10
608.6	66.98
608.8	65.19
609.0	66.69
609.2	66.08
609.4	65.81
609.6	65.88
609.8	64.02
610.0	64.77
610.2	64.64
610.4	64.80
610.6	64.36
610.8	64.14
611.0	64.78
611.2	63.97
611.4	63.68
611.6	63.98
611.8	64.14
612.0	62.95
612.2	64.46
612.4	63.16
612.6	62.89
612.8	62.83
613.0	63.49
613.2	63.38
613.4	64.79
613.6	61.71
613.8	62.83
614.0	61.92
614.2	63.33
614.4	62.13
614.6	62.27
614.8	62.52
615.0	60.74
615.2	61.71
615.4	61.28
615.6	62.87
615.8	62.21
616.0	61.98
616.2	61.15
616.4	60.31
616.6	60.39
616.8	61.40
617.0	60.07
617.2	61.67
617.4	61.37
617.6	61.16
617.8	62.00
618.0	58.94
618.2	60.89
618.4	60.13
618.6	58.12
618.8	60.80
619.0	59.73
619.2	61.05
619.4	59.73
619.6	58.73
619.8	60.07
620.0	60.42
620.2	58.93
620.4	59.93
620.6	58.76
620.8	59.25
621.0	57.61
621.2	58.19
621.4	57.95
621.6	58.49
621.8	58.01
622.0	58.64
622.2	57.69
622.4	57.29
622.6	57.24
622.8	58.37
623.0	57.82
623.2	57.67
623.4	57.29
623.6	57.11
623.8	57.81
624.0	56.03
624.2	57.69
624.4	55.52
624.6	56.86
624.8	55.69
625.0	56.34
625.2	55.90
625.4	56.91
625.6	56.20
625.8	54.38
626.0	56.26
626.2	55.90
626.4	55.41
626.6	56.98
626.8	55.71
627.0	54.64
627.2	55.39
627.4	55.34
627.6	54.24
627.8	54.54
628.0	53.30
628.2	54.73
628.4	53.74
628.6	52.47
628.8	52.50
629.0	53.04
629.2	54.46
629.4	54.02
629.6	53.85
629.8	53.70
630.0	53.39
630.2	52.15
630.4	51.58
630.6	52.00
630.8	52.03
631.0	52.78
631.2	53.21
631.4	50.81
631.6	50.90
631.8	52.17
632.0	49.91
632.2	50.53
632.4	51.68
632.6	49.37
632.8	51.58
633.0	51.17
633.2	51.09
633.4	50.85
633.6	48.78
633.8	48.69
634.0	49.67
634.2	48.12
634.4	49.59
634.6	49.36
634.8	48.93
635.0	49.27
635.2	47.38
635.4	48.23
635.6	47.80
635.8	48.23
636.0	46.15
636.2	48.22
636.4	46.49
636.6	47.37
636.8	47.13
637.0	46.70
637.2	46.64
637.4	46.11
637.6	46.89
637.8	47.32
638.0	45.77
638.2	47.89
638.4	48.34
638.6	46.14
638.8	44.76
639.0	45.32
639.2	44.40
639.4	45.21
639.6	45.25
639.8	45.59
640.0	45.28
640.2	43.99
640.4	44.75
640.6	44.33
640.8	44.78
641.0	44.37
641.2	44.70
641.4	43.88
641.6	43.67
641.8	42.03
642.0	43.27
642.2	43.24
642.4	41.77
642.6	43.00
642.8	41.34
643.0	41.62
643.2	42.06
643.4	41.08
643.6	42.66
643.8	41.55
644.0	41.93
644.2	41.37
644.4	41.47
644.6	41.32
644.8	40.77
645.0	41.78
645.2	40.78
645.4	41.39
645.6	41.21
645.8	40.13
646.0	38.74
646.2	38.89
646.4	38.86
646.6	39.43
646.8	39.92
647.0	38.86
647.2	39.90
647.4	38.38
647.6	37.97
647.8	39.97
648.0	39.41
648.2	38.77
648.4	36.67
648.6	37.59
648.8	38.61
649.0	37.69
649.2	37.78
649.4	38.26
649.6	36.99
649.8	36.34
650.0	37.76
650.2	35.36
650.4	36.97
650.6	36.53
650.8	36.19
651.0	36.17
651.2	35.51
651.4	35.08
651.6	36.33
651.8	36.07
652.0	35.08
652.2	36.32
652.4	34.64
652.6	35.90
652.8	33.85
653.0	34.13
653.2	34.01
653.4	34.58
653.6	33.35
653.8	33.99
654.0	34.53
654.2	32.97
654.4	32.76
654.6	33.73
654.8	33.02
655.0	34.11
655.2	32.71
655.4	32.34
655.6	33.44
655.8	32.03
656.0	32.48
656.2	32.48
656.4	32.39
656.6	32.63
656.8	31.37
657.0	31.63
657.2	30.92
657.4	30.85
657.6	31.21
657.8	30.76
658.0	30.38
658.2	29.51
658.4	30.03
658.6	30.94
658.8	30.79
659.0	28.98
659.2	29.25
659.4	29.97
659.6	30.29
659.8	28.60
660.0	28.63
660.2	28.95
660.4	29.76
660.6	28.79
660.8	28.47
661.0	28.12
661.2	28.74
661.4	29.83
661.6	27.28
661.8	28.21
662.0	28.62
662.2	28.80
662.4	28.31
662.6	27.75
662.8	28.16
663.0	28.78
663.2	26.38
663.4	27.81
663.6	27.26
663.8	27.06
664.0	26.60
664.2	26.56
664.4	26.77
664.6	27.54
664.8	26.31
665.0	27.17
665.2	25.70
665.4	26.60
665.6	25.73
665.8	25.96
666.0	25.80
666.2	24.34
666.4	25.53
666.6	24.93
666.8	25.91
667.0	23.77
667.2	25.01
667.4	24.35
667.6	24.67
667.8	25.54
668.0	24.63
668.2	23.93
668.4	24.47
668.6	23.72
668.8	24.18
669.0	22.66
669.2	23.50
669.4	23.45
669.6	23.41
669.8	23.43
670.0	22.42
670.2	22.84
670.4	23.68
670.6	22.68
670.8	22.57
671.0	22.53
671.2	22.63
671.4	22.06
671.6	21.61
671.8	22.48
672.0	21.16
672.2	21.94
672.4	21.28
672.6	21.79
672.8	21.72
673.0	21.29
673.2	21.16
673.4	22.23
673.6	20.93
673.8	21.14
674.0	21.64
674.2	20.34
674.4	20.16
674.6	19.75
674.8	19.68
675.0	20.47
675.2	20.03
675.4	19.62
675.6	20.59
675.8	19.96
676.0	19.84
676.2	19.68
676.4	19.97
676.6	18.93
676.8	19.16
677.0	19.39
677.2	19.79
677.4	18.97
677.6	18.83
677.8	18.90
678.0	19.13
678.2	18.36
678.4	18.41
678.6	18.35
678.8	18.59
679.0	18.03
679.2	18.23
679.4	18.53
679.6	18.07
679.8	17.09
680.0	16.72
680.2	17.89
680.4	17.30
680.6	19.03
680.8	16.84
681.0	16.92
681.2	17.00
681.4	17.20
681.6	16.65
681.8	16.23
682.0	17.06
682.2	16.14
682.4	16.06
682.6	16.45
682.8	15.98
683.0	16.20
683.2	16.11
683.4	16.64
683.6	15.92
683.8	15.93
684.0	16.23
684.2	14.82
684.4	15.51
684.6	15.28
684.8	15.62
685.0	15.59
685.2	14.77
685.4	15.06
685.6	15.15
685.8	15.43
686.0	14.34
686.2	13.93
686.4	15.35
686.6	14.90
686.8	14.49
687.0	14.02
687.2	14.63
687.4	14.14
687.6	14.61
687.8	14.01
688.0	13.60
688.2	15.15
688.4	14.13
688.6	13.93
688.8	13.45
689.0	13.71
689.2	13.79
689.4	13.76
689.6	13.52
689.8	13.33
690.0	13.65
690.2	12.33
690.4	13.40
690.6	12.76
690.8	12.99
691.0	13.08
691.2	12.86
691.4	12.28
691.6	12.49
691.8	12.79
692.0	13.12
692.2	12.82
692.4	12.75
692.6	11.83
692.8	12.89
693.0	12.00
693.2	12.47
693.4	11.79
693.6	12.37
693.8	12.27
694.0	11.93
694.2	11.86
694.4	12.04
694.6	11.65
694.8	11.89
695.0	11.96
695.2	11.87
695.4	11.39
695.6	11.11
695.8	11.69
696.0	11.33
696.2	10.38
696.4	11.04
696.6	11.01
696.8	11.07
697.0	10.18
697.2	10.53
697.4	11.12
697.6	10.27
697.8	10.56
698.0	10.87
698.2	10.53
698.4	10.57
698.6	10.41
698.8	10.05
699.0	10.75
699.2	9.956
699.4	10.18
699.6	10.16
699.8	10.21
700.0	10.80
