# Supplementary material for: Rolling circle amplification (RCA) -based biosensor system for the fluorescent detection of miR-129-2-3p miRNA
Source: PeerJ. 2022 Oct 24;10:e14257. doi: 10.7717/peerj.14257 (PMC9610657; doi:10.7717/peerj.14257)
Supplement: Supplemental Information 5 — (A) Fluorescence intensity of miR-129-2-3p miRNA at different concentrations; (B) Linear relationship between fluorescence intensity ratio (F-F0) and target miR-129-2-3p miRNA concentration, from 50 nM to 200 μM. F and F0 were the fluorescence intensity induced by target miRNA and Blank, respectively. The error bar was calculated from two independent experiments. [file peerj-10-14257-s005.zip › RAW FOR FIG3/F2.66-2.TXT]

Data Points
nm	Data
500.0	6.376
500.2	5.909
500.4	6.249
500.6	6.454
500.8	6.490
501.0	5.810
501.2	6.281
501.4	6.542
501.6	6.047
501.8	6.244
502.0	6.649
502.2	6.589
502.4	6.828
502.6	6.282
502.8	6.921
503.0	6.427
503.2	6.759
503.4	7.517
503.6	6.838
503.8	6.884
504.0	7.013
504.2	6.982
504.4	7.261
504.6	7.679
504.8	7.585
505.0	7.391
505.2	8.512
505.4	8.409
505.6	8.363
505.8	8.076
506.0	8.543
506.2	8.431
506.4	9.004
506.6	8.848
506.8	9.433
507.0	9.032
507.2	9.226
507.4	9.458
507.6	9.206
507.8	9.271
508.0	10.62
508.2	10.51
508.4	10.46
508.6	10.94
508.8	11.04
509.0	10.61
509.2	11.74
509.4	11.54
509.6	12.43
509.8	12.76
510.0	13.12
510.2	13.12
510.4	12.80
510.6	13.50
510.8	13.10
511.0	14.19
511.2	14.33
511.4	15.05
511.6	14.20
511.8	14.45
512.0	16.09
512.2	16.04
512.4	16.14
512.6	15.97
512.8	16.48
513.0	16.58
513.2	17.20
513.4	16.85
513.6	19.05
513.8	19.35
514.0	18.86
514.2	19.47
514.4	18.66
514.6	18.23
514.8	20.44
515.0	19.68
515.2	19.14
515.4	20.98
515.6	20.85
515.8	21.97
516.0	21.86
516.2	22.05
516.4	21.57
516.6	23.14
516.8	22.74
517.0	23.55
517.2	23.64
517.4	24.12
517.6	25.01
517.8	24.87
518.0	24.81
518.2	23.90
518.4	24.95
518.6	25.89
518.8	26.27
519.0	26.11
519.2	26.92
519.4	27.35
519.6	27.55
519.8	27.45
520.0	27.67
520.2	28.36
520.4	28.90
520.6	27.50
520.8	29.05
521.0	29.80
521.2	28.78
521.4	30.35
521.6	30.26
521.8	30.76
522.0	31.81
522.2	32.07
522.4	32.01
522.6	30.45
522.8	31.59
523.0	32.65
523.2	33.95
523.4	34.76
523.6	34.35
523.8	34.46
524.0	35.11
524.2	34.51
524.4	36.83
524.6	36.11
524.8	36.87
525.0	36.35
525.2	39.22
525.4	38.24
525.6	39.17
525.8	37.14
526.0	38.44
526.2	38.70
526.4	39.83
526.6	40.66
526.8	39.87
527.0	40.86
527.2	41.75
527.4	43.30
527.6	42.55
527.8	42.42
528.0	43.67
528.2	43.28
528.4	44.94
528.6	43.96
528.8	43.77
529.0	44.62
529.2	43.64
529.4	46.11
529.6	47.27
529.8	47.22
530.0	48.28
530.2	47.11
530.4	47.43
530.6	49.12
530.8	49.14
531.0	49.67
531.2	50.32
531.4	50.11
531.6	50.72
531.8	50.62
532.0	51.48
532.2	53.13
532.4	53.98
532.6	54.63
532.8	52.03
533.0	54.10
533.2	52.69
533.4	55.24
533.6	54.83
533.8	54.60
534.0	55.08
534.2	55.07
534.4	55.89
534.6	55.94
534.8	56.09
535.0	57.31
535.2	58.51
535.4	57.62
535.6	57.53
535.8	58.81
536.0	58.99
536.2	58.65
536.4	60.06
536.6	58.86
536.8	59.73
537.0	59.54
537.2	60.40
537.4	62.44
537.6	62.26
537.8	60.76
538.0	62.53
538.2	61.72
538.4	63.16
538.6	62.76
538.8	62.10
539.0	63.30
539.2	63.15
539.4	65.05
539.6	65.52
539.8	64.05
540.0	64.94
540.2	64.01
540.4	65.70
540.6	65.87
540.8	67.35
541.0	67.21
541.2	69.51
541.4	67.52
541.6	67.19
541.8	67.40
542.0	67.57
542.2	68.31
542.4	68.87
542.6	69.52
542.8	69.43
543.0	68.93
543.2	69.18
543.4	71.90
543.6	72.92
543.8	69.22
544.0	71.37
544.2	71.53
544.4	73.89
544.6	72.11
544.8	72.93
545.0	71.97
545.2	72.91
545.4	72.98
545.6	76.16
545.8	75.45
546.0	73.29
546.2	74.77
546.4	76.76
546.6	75.32
546.8	74.99
547.0	74.60
547.2	77.17
547.4	76.61
547.6	78.44
547.8	76.58
548.0	77.01
548.2	78.03
548.4	78.65
548.6	75.74
548.8	77.80
549.0	79.86
549.2	79.43
549.4	79.72
549.6	79.54
549.8	77.36
550.0	79.00
550.2	78.09
550.4	78.71
550.6	80.42
550.8	81.21
551.0	81.25
551.2	80.75
551.4	79.17
551.6	79.54
551.8	81.70
552.0	80.71
552.2	80.46
552.4	81.33
552.6	81.10
552.8	78.99
553.0	79.68
553.2	80.60
553.4	80.78
553.6	80.76
553.8	82.99
554.0	83.71
554.2	83.52
554.4	81.60
554.6	83.77
554.8	83.17
555.0	80.57
555.2	82.88
555.4	83.10
555.6	83.04
555.8	81.32
556.0	81.43
556.2	83.53
556.4	82.83
556.6	83.77
556.8	82.17
557.0	82.89
557.2	83.91
557.4	81.46
557.6	83.56
557.8	82.72
558.0	81.36
558.2	80.83
558.4	82.11
558.6	82.39
558.8	81.13
559.0	82.94
559.2	80.05
559.4	84.04
559.6	82.35
559.8	79.93
560.0	80.81
560.2	81.40
560.4	80.48
560.6	81.57
560.8	83.29
561.0	82.89
561.2	83.71
561.4	82.43
561.6	84.37
561.8	82.85
562.0	81.21
562.2	81.61
562.4	80.47
562.6	80.96
562.8	81.72
563.0	78.86
563.2	80.39
563.4	80.02
563.6	80.24
563.8	78.86
564.0	81.62
564.2	82.24
564.4	80.04
564.6	81.62
564.8	80.82
565.0	80.54
565.2	81.59
565.4	80.50
565.6	79.80
565.8	80.08
566.0	77.93
566.2	81.33
566.4	79.67
566.6	79.54
566.8	80.84
567.0	79.36
567.2	78.61
567.4	80.33
567.6	81.93
567.8	80.22
568.0	79.36
568.2	80.57
568.4	81.40
568.6	81.38
568.8	80.52
569.0	80.00
569.2	81.58
569.4	79.59
569.6	80.70
569.8	80.72
570.0	81.08
570.2	77.56
570.4	78.90
570.6	79.64
570.8	78.27
571.0	80.13
571.2	79.10
571.4	77.90
571.6	79.70
571.8	79.94
572.0	78.74
572.2	80.84
572.4	79.33
572.6	80.88
572.8	79.67
573.0	79.10
573.2	79.37
573.4	79.18
573.6	79.53
573.8	80.10
574.0	78.23
574.2	78.53
574.4	79.08
574.6	78.50
574.8	80.74
575.0	80.37
575.2	76.34
575.4	78.88
575.6	80.11
575.8	78.68
576.0	77.42
576.2	77.30
576.4	76.40
576.6	77.07
576.8	77.58
577.0	76.72
577.2	76.55
577.4	76.03
577.6	77.86
577.8	78.34
578.0	75.58
578.2	76.57
578.4	74.39
578.6	76.82
578.8	74.12
579.0	76.31
579.2	76.34
579.4	78.35
579.6	75.84
579.8	76.63
580.0	74.91
580.2	74.90
580.4	74.42
580.6	75.86
580.8	74.50
581.0	76.86
581.2	72.93
581.4	74.55
581.6	73.38
581.8	72.97
582.0	74.86
582.2	73.15
582.4	74.31
582.6	73.20
582.8	72.94
583.0	74.31
583.2	75.32
583.4	75.10
583.6	73.95
583.8	74.09
584.0	74.56
584.2	72.48
584.4	75.40
584.6	74.45
584.8	73.73
585.0	72.01
585.2	73.60
585.4	72.37
585.6	70.70
585.8	71.12
586.0	72.38
586.2	71.80
586.4	71.71
586.6	73.51
586.8	71.78
587.0	72.69
587.2	73.26
587.4	72.60
587.6	69.69
587.8	71.33
588.0	70.64
588.2	69.96
588.4	72.47
588.6	71.93
588.8	74.45
589.0	68.98
589.2	69.93
589.4	73.31
589.6	71.44
589.8	70.98
590.0	70.54
590.2	70.65
590.4	69.93
590.6	69.31
590.8	70.47
591.0	69.05
591.2	69.78
591.4	71.11
591.6	70.42
591.8	69.26
592.0	68.62
592.2	70.49
592.4	71.55
592.6	70.56
592.8	68.29
593.0	66.91
593.2	67.89
593.4	70.61
593.6	69.75
593.8	69.67
594.0	70.20
594.2	67.23
594.4	68.13
594.6	68.26
594.8	70.21
595.0	70.15
595.2	69.10
595.4	66.32
595.6	67.94
595.8	67.58
596.0	67.28
596.2	65.84
596.4	64.81
596.6	68.17
596.8	69.05
597.0	65.16
597.2	67.68
597.4	66.64
597.6	66.01
597.8	66.55
598.0	67.07
598.2	65.18
598.4	66.86
598.6	65.55
598.8	63.82
599.0	64.91
599.2	66.56
599.4	63.26
599.6	66.17
599.8	66.62
600.0	65.50
600.2	65.29
600.4	63.43
600.6	64.09
600.8	63.01
601.0	65.75
601.2	64.19
601.4	62.63
601.6	64.39
601.8	62.71
602.0	63.03
602.2	64.70
602.4	63.52
602.6	63.81
602.8	64.16
603.0	62.56
603.2	64.20
603.4	63.17
603.6	62.82
603.8	63.15
604.0	63.47
604.2	62.83
604.4	62.45
604.6	62.89
604.8	63.32
605.0	62.21
605.2	60.91
605.4	62.04
605.6	61.51
605.8	61.17
606.0	60.35
606.2	60.04
606.4	60.38
606.6	62.19
606.8	60.33
607.0	61.96
607.2	59.75
607.4	61.15
607.6	58.88
607.8	60.84
608.0	59.87
608.2	60.37
608.4	61.31
608.6	59.24
608.8	59.33
609.0	59.46
609.2	60.57
609.4	58.94
609.6	58.47
609.8	59.08
610.0	57.68
610.2	58.81
610.4	58.38
610.6	59.40
610.8	58.60
611.0	58.58
611.2	57.29
611.4	57.43
611.6	56.07
611.8	55.02
612.0	56.33
612.2	55.44
612.4	55.70
612.6	57.24
612.8	54.97
613.0	55.78
613.2	56.01
613.4	56.27
613.6	55.56
613.8	54.16
614.0	56.02
614.2	54.33
614.4	52.93
614.6	53.74
614.8	55.33
615.0	53.75
615.2	53.16
615.4	53.80
615.6	52.07
615.8	53.34
616.0	52.56
616.2	52.67
616.4	53.12
616.6	53.17
616.8	52.09
617.0	52.47
617.2	52.14
617.4	49.90
617.6	51.11
617.8	51.48
618.0	50.94
618.2	53.07
618.4	51.43
618.6	51.12
618.8	49.91
619.0	50.00
619.2	49.74
619.4	49.25
619.6	49.49
619.8	49.27
620.0	49.18
620.2	48.02
620.4	48.32
620.6	47.52
620.8	47.03
621.0	48.19
621.2	47.32
621.4	48.18
621.6	47.18
621.8	47.92
622.0	46.75
622.2	46.19
622.4	46.36
622.6	46.58
622.8	46.61
623.0	47.62
623.2	45.62
623.4	47.09
623.6	44.76
623.8	46.35
624.0	46.45
624.2	45.48
624.4	45.47
624.6	44.97
624.8	44.07
625.0	43.74
625.2	43.07
625.4	43.69
625.6	43.44
625.8	43.70
626.0	43.97
626.2	43.60
626.4	43.03
626.6	42.42
626.8	42.76
627.0	43.06
627.2	42.34
627.4	42.84
627.6	42.13
627.8	42.41
628.0	41.86
628.2	40.57
628.4	42.04
628.6	42.19
628.8	40.26
629.0	40.95
629.2	40.46
629.4	41.11
629.6	39.92
629.8	39.90
630.0	40.28
630.2	40.43
630.4	40.62
630.6	39.53
630.8	37.85
631.0	39.31
631.2	37.71
631.4	39.57
631.6	38.56
631.8	38.75
632.0	39.16
632.2	39.71
632.4	38.74
632.6	37.18
632.8	38.41
633.0	37.42
633.2	37.11
633.4	37.34
633.6	36.58
633.8	36.88
634.0	36.48
634.2	38.05
634.4	37.10
634.6	35.81
634.8	35.84
635.0	35.87
635.2	36.68
635.4	35.11
635.6	35.02
635.8	35.53
636.0	34.97
636.2	35.37
636.4	36.01
636.6	35.56
636.8	33.85
637.0	34.99
637.2	34.28
637.4	34.07
637.6	32.57
637.8	32.42
638.0	33.26
638.2	34.31
638.4	33.46
638.6	32.87
638.8	32.69
639.0	32.58
639.2	34.05
639.4	31.78
639.6	31.12
639.8	32.03
640.0	32.32
640.2	31.44
640.4	32.03
640.6	31.64
640.8	30.53
641.0	31.68
641.2	32.37
641.4	30.95
641.6	30.33
641.8	30.33
642.0	30.42
642.2	31.11
642.4	30.03
642.6	29.77
642.8	30.07
643.0	30.08
643.2	29.23
643.4	29.05
643.6	28.91
643.8	28.68
644.0	29.79
644.2	29.12
644.4	29.38
644.6	30.19
644.8	28.60
645.0	29.86
645.2	27.77
645.4	28.91
645.6	28.37
645.8	29.26
646.0	28.74
646.2	27.02
646.4	27.35
646.6	27.06
646.8	27.55
647.0	26.81
647.2	27.16
647.4	27.05
647.6	27.84
647.8	27.08
648.0	25.77
648.2	26.83
648.4	26.26
648.6	26.53
648.8	26.08
649.0	25.91
649.2	25.19
649.4	24.31
649.6	25.04
649.8	25.76
650.0	25.64
650.2	24.98
650.4	25.57
650.6	25.28
650.8	23.77
651.0	24.09
651.2	24.63
651.4	24.47
651.6	24.53
651.8	24.62
652.0	24.12
652.2	23.77
652.4	23.73
652.6	23.39
652.8	23.97
653.0	23.10
653.2	22.16
653.4	22.59
653.6	23.34
653.8	23.87
654.0	23.02
654.2	23.02
654.4	22.25
654.6	23.49
654.8	22.06
655.0	21.78
655.2	22.87
655.4	22.21
655.6	22.52
655.8	21.60
656.0	21.40
656.2	22.78
656.4	21.14
656.6	22.45
656.8	21.56
657.0	20.95
657.2	21.92
657.4	21.34
657.6	21.27
657.8	19.56
658.0	20.61
658.2	20.06
658.4	21.35
658.6	19.82
658.8	20.61
659.0	21.07
659.2	20.36
659.4	20.50
659.6	20.56
659.8	19.81
660.0	19.82
660.2	19.04
660.4	18.66
660.6	19.12
660.8	19.49
661.0	18.85
661.2	18.52
661.4	17.96
661.6	18.93
661.8	18.79
662.0	18.06
662.2	19.75
662.4	18.39
662.6	19.57
662.8	18.11
663.0	18.09
663.2	18.31
663.4	18.28
663.6	18.62
663.8	17.81
664.0	17.04
664.2	17.66
664.4	17.94
664.6	17.39
664.8	17.31
665.0	17.38
665.2	17.07
665.4	17.02
665.6	17.57
665.8	17.89
666.0	17.00
666.2	16.28
666.4	17.54
666.6	17.68
666.8	16.81
667.0	17.02
667.2	16.40
667.4	16.62
667.6	17.06
667.8	16.57
668.0	15.60
668.2	15.50
668.4	15.96
668.6	15.82
668.8	15.42
669.0	15.50
669.2	16.38
669.4	15.55
669.6	14.68
669.8	15.17
670.0	15.32
670.2	15.36
670.4	15.18
670.6	14.57
670.8	14.85
671.0	15.31
671.2	15.18
671.4	14.72
671.6	14.69
671.8	14.83
672.0	14.56
672.2	13.93
672.4	14.34
672.6	14.50
672.8	14.37
673.0	13.96
673.2	13.99
673.4	14.17
673.6	14.86
673.8	14.09
674.0	14.16
674.2	13.85
674.4	13.74
674.6	13.22
674.8	13.39
675.0	13.58
675.2	12.85
675.4	13.26
675.6	13.38
675.8	13.19
676.0	12.65
676.2	13.03
676.4	12.88
676.6	12.22
676.8	12.72
677.0	13.08
677.2	12.42
677.4	12.91
677.6	12.10
677.8	12.34
678.0	11.57
678.2	12.88
678.4	11.85
678.6	11.79
678.8	11.34
679.0	11.80
679.2	12.07
679.4	12.22
679.6	11.30
679.8	12.23
680.0	11.86
680.2	12.46
680.4	11.35
680.6	11.61
680.8	11.57
681.0	11.69
681.2	11.28
681.4	11.21
681.6	10.99
681.8	10.52
682.0	11.75
682.2	11.29
682.4	10.73
682.6	10.26
682.8	10.12
683.0	10.50
683.2	10.92
683.4	11.70
683.6	10.60
683.8	10.56
684.0	10.13
684.2	9.839
684.4	10.04
684.6	10.30
684.8	10.39
685.0	10.27
685.2	10.08
685.4	10.06
685.6	9.507
685.8	10.13
686.0	10.67
686.2	10.60
686.4	9.715
686.6	9.803
686.8	9.166
687.0	9.496
687.2	10.12
687.4	9.388
687.6	9.824
687.8	8.995
688.0	9.027
688.2	8.958
688.4	8.707
688.6	9.629
688.8	9.069
689.0	9.147
689.2	9.135
689.4	8.793
689.6	8.673
689.8	8.673
690.0	9.075
690.2	8.823
690.4	8.791
690.6	8.552
690.8	8.388
691.0	8.738
691.2	8.680
691.4	9.018
691.6	8.277
691.8	8.234
692.0	8.189
692.2	7.840
692.4	8.022
692.6	8.015
692.8	8.563
693.0	8.201
693.2	8.200
693.4	7.581
693.6	7.769
693.8	8.503
694.0	7.624
694.2	8.239
694.4	7.479
694.6	7.863
694.8	7.139
695.0	7.437
695.2	8.351
695.4	7.413
695.6	7.907
695.8	7.880
696.0	7.739
696.2	7.443
696.4	7.436
696.6	7.825
696.8	7.592
697.0	7.357
697.2	7.757
697.4	7.168
697.6	7.244
697.8	7.408
698.0	7.486
698.2	7.035
698.4	6.806
698.6	7.103
698.8	7.260
699.0	6.827
699.2	7.465
699.4	7.473
699.6	7.131
699.8	7.308
700.0	12.94
