# Supplementary material for: Rolling circle amplification (RCA) -based biosensor system for the fluorescent detection of miR-129-2-3p miRNA
Source: PeerJ. 2022 Oct 24;10:e14257. doi: 10.7717/peerj.14257 (PMC9610657; doi:10.7717/peerj.14257)
Supplement: Supplemental Information 5 — (A) Fluorescence intensity of miR-129-2-3p miRNA at different concentrations; (B) Linear relationship between fluorescence intensity ratio (F-F0) and target miR-129-2-3p miRNA concentration, from 50 nM to 200 μM. F and F0 were the fluorescence intensity induced by target miRNA and Blank, respectively. The error bar was calculated from two independent experiments. [file peerj-10-14257-s005.zip › RAW FOR FIG3/F21.15-1.TXT]

Data Points
nm	Data
500	21.03
500.2	20.79
500.4	22.34
500.6	22.35
500.8	22.02
501	22.48
501.2	23.16
501.4	22.68
501.6	23.97
501.8	24.63
502	25.22
502.2	26.16
502.4	25.89
502.6	25.74
502.8	26.51
503	27.71
503.2	27.25
503.4	28.34
503.6	28.96
503.8	29.34
504	30.08
504.2	32.21
504.4	33.08
504.6	33.67
504.8	34.17
505	34.52
505.2	35.16
505.4	37.09
505.6	37.99
505.8	39.77
506	39.23
506.2	41.08
506.4	42
506.6	42.09
506.8	43.69
507	42.98
507.2	44.68
507.4	46.82
507.6	50.55
507.8	51.94
508	52.92
508.2	54.17
508.4	54.99
508.6	56.71
508.8	58.56
509	61.17
509.2	61.7
509.4	62.85
509.6	64.35
509.8	65.84
510	66.02
510.2	69.78
510.4	70.41
510.6	73.15
510.8	74.22
511	76.41
511.2	78.73
511.4	82.7
511.6	82.51
511.8	86.02
512	88.63
512.2	91.46
512.4	90.68
512.6	94.08
512.8	97.24
513	99.76
513.2	102.63
513.4	105.02
513.6	106.4
513.8	111.6
514	113.7
514.2	118.8
514.4	119.3
514.6	125.4
514.8	126.8
515	131
515.2	133.9
515.4	139.7
515.6	141.6
515.8	146.8
516	153.8
516.2	157.6
516.4	159.4
516.6	162.7
516.8	167.5
517	174.5
517.2	176.7
517.4	181.7
517.6	186.1
517.8	191.2
518	194.6
518.2	199
518.4	201.4
518.6	209.9
518.8	215.3
519	219.6
519.2	226.1
519.4	229.8
519.6	234.5
519.8	241.8
520	245.2
520.2	250.1
520.4	257.4
520.6	266.3
520.8	271.1
521	274.4
521.2	281.5
521.4	286.6
521.6	292.9
521.8	301.2
522	306.4
522.2	313.3
522.4	323.4
522.6	326.7
522.8	333.9
523	338.7
523.2	345.2
523.4	352.8
523.6	361.7
523.8	363
524	372.3
524.2	385.3
524.4	386
524.6	395.2
524.8	403.1
525	407.2
525.2	417.1
525.4	426.8
525.6	431.6
525.8	440.4
526	445.6
526.2	453.8
526.4	460.2
526.6	466.5
526.8	474.3
527	474.2
527.2	484.8
527.4	496.4
527.6	502.2
527.8	508.5
528	506.8
528.2	517.5
528.4	522
528.6	533.3
528.8	539
529	547.1
529.2	549.7
529.4	556.5
529.6	566.1
529.8	574.3
530	579.3
530.2	587.2
530.4	589.6
530.6	599.9
530.8	602.8
531	615.3
531.2	625.1
531.4	627.9
531.6	635.9
531.8	639.5
532	653.1
532.2	650.9
532.4	658.6
532.6	668.8
532.8	673.1
533	685
533.2	683.7
533.4	689.2
533.6	697.3
533.8	706.5
534	711.8
534.2	716.4
534.4	721.4
534.6	727.3
534.8	734.2
535	739.2
535.2	746.8
535.4	750.4
535.6	748.8
535.8	764.3
536	761.7
536.2	770
536.4	777.4
536.6	784.6
536.8	784.9
537	788.7
537.2	797.5
537.4	797.8
537.6	808.9
537.8	815.8
538	814.9
538.2	822.8
538.4	826.6
538.6	830.3
538.8	832.1
539	845.2
539.2	848.3
539.4	853.8
539.6	856.4
539.8	860.2
540	859.3
540.2	867.7
540.4	869
540.6	877.1
540.8	884.7
541	889.2
541.2	890.8
541.4	894.4
541.6	899.4
541.8	916.8
542	917.9
542.2	916.7
542.4	918.1
542.6	926.3
542.8	930.1
543	933.3
543.2	937.2
543.4	941.6
543.6	952
543.8	947.7
544	950
544.2	961.5
544.4	959.5
544.6	962.2
544.8	966.6
545	971
545.2	974.3
545.4	981.5
545.6	985.8
545.8	988.2
546	987.9
546.2	997
546.4	1005.2
546.6	1005.2
546.8	1011.5
547	1014.3
547.2	1011.3
547.4	1016.5
547.6	1028
547.8	1016.9
548	1038
548.2	1029
548.4	1039
548.6	1039
548.8	1043
549	1041
549.2	1046
549.4	1056
549.6	1056
549.8	1054
550	1060
550.2	1051
550.4	1058
550.6	1060
550.8	1065
551	1064
551.2	1067
551.4	1068
551.6	1075
551.8	1077
552	1081
552.2	1085
552.4	1086
552.6	1088
552.8	1088
553	1091
553.2	1094
553.4	1107
553.6	1097
553.8	1093
554	1095
554.2	1092
554.4	1103
554.6	1109
554.8	1109
555	1106
555.2	1105
555.4	1108
555.6	1109
555.8	1114
556	1112
556.2	1121
556.4	1120
556.6	1116
556.8	1115
557	1112
557.2	1111
557.4	1113
557.6	1121
557.8	1116
558	1114
558.2	1118
558.4	1115
558.6	1120
558.8	1122
559	1120
559.2	1124
559.4	1122
559.6	1119
559.8	1117
560	1124
560.2	1114
560.4	1110
560.6	1120
560.8	1116
561	1125
561.2	1113
561.4	1115
561.6	1121
561.8	1122
562	1114
562.2	1116
562.4	1119
562.6	1118
562.8	1112
563	1120
563.2	1105
563.4	1112
563.6	1110
563.8	1112
564	1109
564.2	1110
564.4	1105
564.6	1095
564.8	1105
565	1097
565.2	1105
565.4	1097
565.6	1100
565.8	1088
566	1083
566.2	1089
566.4	1091
566.6	1080
566.8	1090
567	1081
567.2	1078
567.4	1077
567.6	1075
567.8	1069
568	1066
568.2	1070
568.4	1071
568.6	1066
568.8	1056
569	1048
569.2	1056
569.4	1058
569.6	1055
569.8	1060
570	1049
570.2	1039
570.4	1036
570.6	1041
570.8	1042
571	1047
571.2	1030
571.4	1031
571.6	1025
571.8	1023
572	1021
572.2	1020
572.4	1025
572.6	1014
572.8	1013
573	1002.5
573.2	1010
573.4	1006.9
573.6	1002.2
573.8	1000.8
574	997
574.2	991.5
574.4	993.7
574.6	1004.4
574.8	985.4
575	984.4
575.2	986.5
575.4	985.7
575.6	977.4
575.8	977.2
576	971.8
576.2	968.6
576.4	967.2
576.6	963.1
576.8	962.5
577	953.8
577.2	958.5
577.4	952.9
577.6	956.7
577.8	948.3
578	945.8
578.2	938.5
578.4	938.3
578.6	936.6
578.8	930.5
579	932
579.2	929.1
579.4	923
579.6	922.5
579.8	922.2
580	918.3
580.2	916.5
580.4	912.4
580.6	914.9
580.8	912
581	912.1
581.2	912.6
581.4	902.1
581.6	901.8
581.8	894.3
582	899
582.2	883.4
582.4	896
582.6	887.4
582.8	885.8
583	877.2
583.2	879.8
583.4	882.4
583.6	877.2
583.8	871
584	876.4
584.2	867.8
584.4	860.3
584.6	863.1
584.8	863.7
585	857.8
585.2	856.1
585.4	860
585.6	852.8
585.8	853.7
586	839.1
586.2	845.2
586.4	844.5
586.6	837.8
586.8	837
587	833.4
587.2	822.8
587.4	824
587.6	824.3
587.8	817.4
588	819.8
588.2	818.2
588.4	819.8
588.6	815.4
588.8	811
589	805
589.2	803.8
589.4	805.9
589.6	801.1
589.8	800.1
590	797.6
590.2	791.6
590.4	784.2
590.6	787.1
590.8	790.4
591	793.1
591.2	788.6
591.4	783.5
591.6	775.9
591.8	778.9
592	775.6
592.2	782.1
592.4	769.7
592.6	774.8
592.8	771.9
593	761.5
593.2	761
593.4	760
593.6	762.6
593.8	756
594	752.3
594.2	752
594.4	749
594.6	751.3
594.8	746.4
595	746.3
595.2	751.8
595.4	746.2
595.6	746
595.8	739.8
596	736.3
596.2	733.9
596.4	733.8
596.6	728.1
596.8	725.7
597	721.9
597.2	728.5
597.4	720.8
597.6	721.7
597.8	714.1
598	715.7
598.2	717.6
598.4	715.9
598.6	710.9
598.8	710.7
599	705.3
599.2	705.5
599.4	703.2
599.6	700.8
599.8	701.7
600	698.9
600.2	696
600.4	698.8
600.6	692.3
600.8	692.3
601	686.5
601.2	688.2
601.4	683.3
601.6	681.3
601.8	681.8
602	679.3
602.2	673.6
602.4	677.7
602.6	676.7
602.8	675.4
603	667.5
603.2	669.4
603.4	670.5
603.6	667.9
603.8	661.8
604	667.3
604.2	659.7
604.4	660.6
604.6	649.6
604.8	654.4
605	651.6
605.2	650.9
605.4	641.3
605.6	648.1
605.8	644.7
606	642.4
606.2	642.2
606.4	642.6
606.6	634
606.8	640
607	638.7
607.2	633.3
607.4	626
607.6	624
607.8	624.5
608	626.6
608.2	624
608.4	616.9
608.6	619.4
608.8	617.1
609	614.2
609.2	608.2
609.4	609.9
609.6	610.5
609.8	605.5
610	604.4
610.2	602.3
610.4	605.3
610.6	601.9
610.8	593
611	593.6
611.2	595.8
611.4	594.1
611.6	593.1
611.8	589.7
612	586.5
612.2	586.9
612.4	579.6
612.6	574.9
612.8	583.6
613	578.3
613.2	572.7
613.4	564.9
613.6	572.9
613.8	571.3
614	570.6
614.2	561.2
614.4	565.1
614.6	562.9
614.8	557.8
615	556
615.2	553.6
615.4	551
615.6	551.5
615.8	551.9
616	548.8
616.2	545.7
616.4	545.1
616.6	541.5
616.8	541.3
617	541
617.2	536.7
617.4	533.7
617.6	532
617.8	531.9
618	530.6
618.2	528.2
618.4	525
618.6	523
618.8	519.9
619	519.9
619.2	518.7
619.4	515.9
619.6	514.7
619.8	508.4
620	508.2
620.2	510
620.4	508.5
620.6	503
620.8	501.1
621	499.5
621.2	499.8
621.4	495.3
621.6	496.6
621.8	494.3
622	493.7
622.2	493
622.4	489.6
622.6	483.2
622.8	485.7
623	482.9
623.2	481
623.4	478.1
623.6	476.1
623.8	477.2
624	472.9
624.2	470.6
624.4	468.8
624.6	469.9
624.8	468.8
625	468.2
625.2	462.2
625.4	461.1
625.6	464.3
625.8	453.7
626	455.8
626.2	451.7
626.4	451.5
626.6	459.4
626.8	450.3
627	444.8
627.2	446.7
627.4	441.6
627.6	443.8
627.8	441.4
628	438.7
628.2	437.4
628.4	435.7
628.6	430.9
628.8	433.9
629	427.9
629.2	428
629.4	427.4
629.6	420.1
629.8	416.9
630	412.9
630.2	416.4
630.4	415.8
630.6	411.6
630.8	412.3
631	411.7
631.2	405.4
631.4	403.1
631.6	405.6
631.8	401.1
632	399.9
632.2	398.3
632.4	393.1
632.6	393.7
632.8	392.8
633	390.4
633.2	390.6
633.4	388.3
633.6	383.8
633.8	383.3
634	383.4
634.2	378.2
634.4	381.8
634.6	378.9
634.8	373.5
635	369.7
635.2	373
635.4	370.5
635.6	368.6
635.8	363.4
636	361.5
636.2	363.3
636.4	367.8
636.6	362.7
636.8	358.1
637	356
637.2	356.7
637.4	354.2
637.6	347.1
637.8	353
638	344.7
638.2	343
638.4	346.7
638.6	341.2
638.8	339
639	339.8
639.2	341.2
639.4	337.1
639.6	335.1
639.8	336
640	334.4
640.2	332
640.4	327
640.6	331
640.8	327.4
641	325.6
641.2	321.7
641.4	322.6
641.6	323.2
641.8	322.7
642	316.4
642.2	318.2
642.4	316.2
642.6	313.8
642.8	311.7
643	313
643.2	308
643.4	306.9
643.6	304.4
643.8	304.9
644	302.3
644.2	301.7
644.4	297.2
644.6	300.7
644.8	293.7
645	292.8
645.2	290.7
645.4	294.1
645.6	288.2
645.8	286.8
646	284.6
646.2	282.3
646.4	283
646.6	284.6
646.8	279
647	278
647.2	277.2
647.4	275.9
647.6	274.9
647.8	271.4
648	273.9
648.2	273
648.4	270.2
648.6	270.7
648.8	262.2
649	265.3
649.2	264.4
649.4	264.6
649.6	262.2
649.8	262.4
650	257.3
650.2	257.7
650.4	254
650.6	252.2
650.8	251.4
651	252.5
651.2	251.7
651.4	249.8
651.6	249.9
651.8	246.9
652	244.8
652.2	240.4
652.4	242.2
652.6	240.2
652.8	242.9
653	239.4
653.2	238.5
653.4	235.3
653.6	235
653.8	237.4
654	232.3
654.2	231.6
654.4	232.4
654.6	228
654.8	228.1
655	223.2
655.2	220.4
655.4	225.3
655.6	222.9
655.8	225
656	217.3
656.2	215.2
656.4	215.9
656.6	217.4
656.8	216.1
657	213.1
657.2	214.7
657.4	210.1
657.6	208.8
657.8	207.9
658	208
658.2	206.1
658.4	207.6
658.6	203.9
658.8	205.1
659	205.2
659.2	200.8
659.4	200.1
659.6	202.7
659.8	197.2
660	199.2
660.2	197.3
660.4	195.3
660.6	195.7
660.8	195.3
661	193.4
661.2	190.4
661.4	191.9
661.6	189.1
661.8	188.2
662	186.8
662.2	184.9
662.4	182.4
662.6	185.2
662.8	182.6
663	178.8
663.2	181.1
663.4	177.4
663.6	175.5
663.8	177.5
664	178.1
664.2	176.7
664.4	172.6
664.6	172.7
664.8	171.4
665	170.7
665.2	168.7
665.4	167
665.6	166.1
665.8	164.6
666	165.9
666.2	162
666.4	163.8
666.6	161.9
666.8	162.1
667	161.1
667.2	162.5
667.4	158.2
667.6	160
667.8	155.7
668	154.9
668.2	155.5
668.4	156.5
668.6	151.1
668.8	148.7
669	148.9
669.2	150.8
669.4	149.9
669.6	150.1
669.8	146.9
670	146
670.2	145.2
670.4	146.4
670.6	144.2
670.8	144
671	138.9
671.2	140.4
671.4	140.7
671.6	138.8
671.8	138.8
672	136.8
672.2	136
672.4	135.5
672.6	133.7
672.8	135.7
673	132.4
673.2	132.2
673.4	130.6
673.6	131
673.8	129.8
674	130.1
674.2	127.3
674.4	128
674.6	126.1
674.8	126.1
675	123.3
675.2	124.1
675.4	121.4
675.6	122.2
675.8	121.9
676	121.3
676.2	118.2
676.4	119
676.6	119.7
676.8	115.6
677	115.8
677.2	114
677.4	113.9
677.6	114
677.8	111.1
678	111.8
678.2	112.8
678.4	112.3
678.6	109.8
678.8	109.3
679	109.5
679.2	107.8
679.4	108.1
679.6	103.3
679.8	105.7
680	104.9
680.2	106.9
680.4	106.8
680.6	101.76
680.8	101.83
681	101.69
681.2	102.5
681.4	99.41
681.6	99.04
681.8	96.67
682	98.14
682.2	98.98
682.4	96.95
682.6	97.61
682.8	95.1
683	93.63
683.2	93.55
683.4	93.94
683.6	91.62
683.8	91.29
684	93.47
684.2	91.6
684.4	90.1
684.6	88.11
684.8	88
685	86.84
685.2	86.55
685.4	85.75
685.6	85.46
685.8	87.96
686	85.27
686.2	83.44
686.4	83.53
686.6	83.8
686.8	81.79
687	82
687.2	79.16
687.4	80.75
687.6	80.96
687.8	79.26
688	76.19
688.2	77.65
688.4	75.55
688.6	76.71
688.8	76.14
689	76.2
689.2	75.09
689.4	74.74
689.6	73.24
689.8	74.26
690	73.18
690.2	72.32
690.4	71.43
690.6	73.65
690.8	71.25
691	71.54
691.2	69.36
691.4	70.37
691.6	69.25
691.8	67.05
692	67.85
692.2	68.39
692.4	67.23
692.6	67.67
692.8	66.11
693	66.41
693.2	63.85
693.4	64.91
693.6	64.48
693.8	62.7
694	64.43
694.2	63.48
694.4	63.22
694.6	61.93
694.8	61.98
695	61.28
695.2	61.42
695.4	60.47
695.6	61.06
695.8	59.31
696	59.13
696.2	59.91
696.4	59.33
696.6	57.36
696.8	57.25
697	57.06
697.2	56.7
697.4	57.18
697.6	56.79
697.8	55.09
698	55.49
698.2	56.16
698.4	54.63
698.6	56.05
698.8	53.62
699	54.57
699.2	53.1
699.4	52.22
699.6	54.18
699.8	51.74
700	51.7
