# Supplementary material for: Rolling circle amplification (RCA) -based biosensor system for the fluorescent detection of miR-129-2-3p miRNA
Source: PeerJ. 2022 Oct 24;10:e14257. doi: 10.7717/peerj.14257 (PMC9610657; doi:10.7717/peerj.14257)
Supplement: Supplemental Information 5 — (A) Fluorescence intensity of miR-129-2-3p miRNA at different concentrations; (B) Linear relationship between fluorescence intensity ratio (F-F0) and target miR-129-2-3p miRNA concentration, from 50 nM to 200 μM. F and F0 were the fluorescence intensity induced by target miRNA and Blank, respectively. The error bar was calculated from two independent experiments. [file peerj-10-14257-s005.zip › RAW FOR FIG3/F21.15-2.TXT]

Data Points
nm	Data
500	21.93
500.2	21.69
500.4	23.24
500.6	23.25
500.8	22.92
501	23.38
501.2	24.06
501.4	23.58
501.6	24.87
501.8	29.53
502	30.12
502.2	31.06
502.4	30.79
502.6	30.64
502.8	31.41
503	32.61
503.2	32.15
503.4	33.24
503.6	33.86
503.8	37.64
504	38.38
504.2	39.41
504.4	40.28
504.6	40.87
504.8	41.37
505	41.72
505.2	42.36
505.4	44.29
505.6	45.19
505.8	46.97
506	46.43
506.2	48.28
506.4	49.2
506.6	49.29
506.8	50.89
507	50.18
507.2	51.88
507.4	54.02
507.6	54.95
507.8	56.34
508	57.32
508.2	58.57
508.4	59.39
508.6	61.11
508.8	62.96
509	65.57
509.2	66.1
509.4	67.25
509.6	68.75
509.8	70.24
510	78.22
510.2	81.98
510.4	82.61
510.6	85.35
510.8	86.42
511	88.61
511.2	90.93
511.4	94.9
511.6	94.71
511.8	98.22
512	100.83
512.2	103.66
512.4	102.88
512.6	106.28
512.8	109.44
513	111.96
513.2	114.83
513.4	117.22
513.6	118.6
513.8	123.8
514	125.9
514.2	131
514.4	131.5
514.6	137.6
514.8	139
515	143.2
515.2	152.1
515.4	157.9
515.6	159.8
515.8	162.8
516	169.8
516.2	173.6
516.4	175.4
516.6	178.7
516.8	183.5
517	190.5
517.2	192.7
517.4	197.7
517.6	202.1
517.8	207.2
518	210.6
518.2	215
518.4	217.4
518.6	225.9
518.8	231.3
519	235.6
519.2	242.1
519.4	245.8
519.6	250.5
519.8	257.8
520	261.2
520.2	266.1
520.4	273.4
520.6	282.3
520.8	287.1
521	290.4
521.2	297.5
521.4	302.6
521.6	308.9
521.8	317.2
522	324.4
522.2	331.3
522.4	341.4
522.6	344.7
522.8	349.9
523	354.7
523.2	361.2
523.4	368.8
523.6	377.7
523.8	379
524	388.3
524.2	401.3
524.4	402
524.6	411.2
524.8	419.1
525	423.2
525.2	433.1
525.4	442.8
525.6	447.6
525.8	456.4
526	461.6
526.2	469.8
526.4	476.2
526.6	482.5
526.8	490.3
527	490.2
527.2	500.8
527.4	512.4
527.6	518.2
527.8	524.5
528	528.8
528.2	539.5
528.4	544
528.6	555.3
528.8	561
529	569.1
529.2	571.7
529.4	578.5
529.6	588.9
529.8	597.1
530	602.1
530.2	610
530.4	612.4
530.6	622.7
530.8	625.6
531	635.1
531.2	644.9
531.4	647.7
531.6	655.7
531.8	659.3
532	672.9
532.2	670.7
532.4	678.4
532.6	688.6
532.8	692.9
533	704.8
533.2	703.5
533.4	709
533.6	717.1
533.8	726.3
534	731.6
534.2	736.2
534.4	741.2
534.6	747.1
534.8	754
535	759
535.2	766.6
535.4	770.2
535.6	768.6
535.8	788.1
536	785.5
536.2	793.8
536.4	801.2
536.6	808.4
536.8	808.7
537	812.5
537.2	821.3
537.4	821.6
537.6	832.7
537.8	839.6
538	838.7
538.2	846.6
538.4	850.4
538.6	854.1
538.8	855.9
539	869
539.2	872.1
539.4	877.6
539.6	880.2
539.8	884
540	883.1
540.2	891.5
540.4	892.8
540.6	900.9
540.8	908.5
541	910.4
541.2	912
541.4	915.6
541.6	920.6
541.8	938
542	949.1
542.2	947.9
542.4	949.3
542.6	957.5
542.8	961.3
543	964.5
543.2	968.4
543.4	972.8
543.6	983.2
543.8	978.9
544	981.2
544.2	992.7
544.4	990.7
544.6	993.4
544.8	993.8
545	998.2
545.2	1001
545.4	1006
545.6	1010
545.8	1013
546	1012
546.2	1022
546.4	1030
546.6	1030
546.8	1036
547	1039
547.2	1036
547.4	1041
547.6	1053
547.8	1041
548	1068
548.2	1059
548.4	1069
548.6	1069
548.8	1073
549	1071
549.2	1076
549.4	1086
549.6	1086
549.8	1091
550	1099
550.2	1095
550.4	1094
550.6	1096
550.8	1101
551	1100
551.2	1103
551.4	1104
551.6	1113
551.8	1115
552	1119
552.2	1123
552.4	1124
552.6	1126
552.8	1126
553	1129
553.2	1127
553.4	1140
553.6	1130
553.8	1126
554	1128
554.2	1125
554.4	1136
554.6	1142
554.8	1142
555	1139
555.2	1138
555.4	1141
555.6	1142
555.8	1147
556	1145
556.2	1154
556.4	1153
556.6	1146
556.8	1145
557	1145
557.2	1144
557.4	1146
557.6	1154
557.8	1149
558	1147
558.2	1151
558.4	1148
558.6	1153
558.8	1155
559	1153
559.2	1157
559.4	1155
559.6	1152
559.8	1150
560	1157
560.2	1147
560.4	1143
560.6	1153
560.8	1149
561	1158
561.2	1146
561.4	1148
561.6	1154
561.8	1155
562	1147
562.2	1149
562.4	1152
562.6	1151
562.8	1145
563	1153
563.2	1137
563.4	1144
563.6	1142
563.8	1144
564	1141
564.2	1142
564.4	1137
564.6	1127
564.8	1137
565	1129
565.2	1137
565.4	1129
565.6	1132
565.8	1120
566	1115
566.2	1121
566.4	1123
566.6	1114
566.8	1124
567	1115
567.2	1106
567.4	1105
567.6	1103
567.8	1097
568	1094
568.2	1098
568.4	1099
568.6	1094
568.8	1084
569	1076
569.2	1084
569.4	1086
569.6	1083
569.8	1088
570	1077
570.2	1065
570.4	1062
570.6	1067
570.8	1068
571	1073
571.2	1056
571.4	1057
571.6	1051
571.8	1049
572	1047
572.2	1046
572.4	1051
572.6	1040
572.8	1039
573	1028
573.2	1036
573.4	1032
573.6	1028
573.8	1026
574	1023
574.2	1011
574.4	1013
574.6	1024
574.8	1005
575	1004
575.2	1006
575.4	1005
575.6	997.4
575.8	997.2
576	991.8
576.2	988.6
576.4	987.2
576.6	983.1
576.8	982.5
577	973.8
577.2	978.5
577.4	972.9
577.6	976.7
577.8	968.3
578	955.8
578.2	948.5
578.4	948.3
578.6	946.6
578.8	940.5
579	942
579.2	939.1
579.4	933
579.6	932.5
579.8	932.2
580	928.3
580.2	926.5
580.4	922.4
580.6	924.9
580.8	922
581	922.1
581.2	922.6
581.4	911.1
581.6	910.8
581.8	903.3
582	908
582.2	892.4
582.4	905
582.6	896.4
582.8	888.8
583	880.2
583.2	882.8
583.4	885.4
583.6	880.2
583.8	874
584	879.4
584.2	870.8
584.4	863.3
584.6	866.1
584.8	866.7
585	860.8
585.2	859.1
585.4	863
585.6	855.8
585.8	856.7
586	842.1
586.2	848.2
586.4	847.5
586.6	840.8
586.8	840
587	836.4
587.2	825.8
587.4	827
587.6	827.3
587.8	819.2
588	821.6
588.2	820
588.4	821.6
588.6	817.2
588.8	812.8
589	806.8
589.2	805.6
589.4	807.7
589.6	802.9
589.8	801.9
590	799.4
590.2	793.4
590.4	786
590.6	788.9
590.8	792.2
591	794.9
591.2	790.4
591.4	785.3
591.6	777.7
591.8	780.7
592	777.4
592.2	783.9
592.4	771.5
592.6	774.4
592.8	771.5
593	761.1
593.2	760.6
593.4	759.6
593.6	762.2
593.8	755.6
594	751.9
594.2	751.6
594.4	748.6
594.6	750.9
594.8	746
595	745.9
595.2	751.4
595.4	745.8
595.6	745.6
595.8	739.4
596	735.9
596.2	733.5
596.4	733.4
596.6	727.7
596.8	725.3
597	721.5
597.2	728.1
597.4	720.4
597.6	721.3
597.8	711.5
598	713.1
598.2	714.8
598.4	713.1
598.6	708.1
598.8	707.9
599	702.5
599.2	702.7
599.4	700.4
599.6	698
599.8	698.9
600	696.1
600.2	693.2
600.4	696
600.6	689.5
600.8	690.9
601	685.1
601.2	686.8
601.4	681.9
601.6	679.9
601.8	680.4
602	677.9
602.2	672.2
602.4	676.3
602.6	675.3
602.8	674
603	666.1
603.2	668
603.4	669.1
603.6	666.5
603.8	660.4
604	665.9
604.2	658.3
604.4	659.2
604.6	648.2
604.8	653
605	650.2
605.2	649.5
605.4	639.9
605.6	646.7
605.8	645.1
606	642.8
606.2	642.6
606.4	643
606.6	634.4
606.8	640.4
607	639.1
607.2	633.7
607.4	626.4
607.6	624.4
607.8	624.9
608	627
608.2	624.4
608.4	617.3
608.6	619.8
608.8	617.5
609	614.6
609.2	608.6
609.4	610.3
609.6	610.9
609.8	605.9
610	604.8
610.2	602.7
610.4	605.7
610.6	602.3
610.8	593.4
611	594
611.2	596.2
611.4	594.5
611.6	593.5
611.8	590.1
612	586.9
612.2	587.3
612.4	580
612.6	575.3
612.8	584
613	578.7
613.2	573.1
613.4	565.3
613.6	573.3
613.8	571.7
614	571
614.2	561.6
614.4	565.5
614.6	563.3
614.8	558.2
615	556.4
615.2	554
615.4	551.6
615.6	552.1
615.8	552.5
616	549.4
616.2	546.3
616.4	544.5
616.6	540.9
616.8	540.7
617	540.4
617.2	536.1
617.4	533.1
617.6	531.4
617.8	531.3
618	530
618.2	527.6
618.4	524.4
618.6	522.4
618.8	519.3
619	519.3
619.2	518.1
619.4	515.3
619.6	514.1
619.8	507.8
620	507.6
620.2	509.4
620.4	507.9
620.6	502.4
620.8	500.5
621	498.9
621.2	499.2
621.4	494.7
621.6	496
621.8	493.7
622	493.1
622.2	492.4
622.4	489
622.6	482.6
622.8	485.1
623	482.3
623.2	480.4
623.4	477.5
623.6	475.5
623.8	476.6
624	472.3
624.2	470
624.4	468.2
624.6	469.3
624.8	468.2
625	467.6
625.2	461.6
625.4	460.5
625.6	463.7
625.8	453.1
626	455.2
626.2	451.1
626.4	450.9
626.6	458.8
626.8	449.7
627	444.2
627.2	446.1
627.4	441
627.6	443.2
627.8	440.8
628	438.1
628.2	436.8
628.4	435.1
628.6	430.3
628.8	433.3
629	427.3
629.2	427.4
629.4	426.8
629.6	419.5
629.8	418.9
630	414.9
630.2	418.4
630.4	417.8
630.6	413.6
630.8	414.3
631	413.7
631.2	407.4
631.4	405.1
631.6	407.6
631.8	403.1
632	401.9
632.2	400.3
632.4	395.1
632.6	395.1
632.8	394.2
633	391.8
633.2	392
633.4	389.7
633.6	385.2
633.8	384.7
634	384.8
634.2	379.6
634.4	382.8
634.6	379.9
634.8	374.5
635	370.7
635.2	374
635.4	371.5
635.6	369.6
635.8	364.4
636	362.5
636.2	364.3
636.4	368.8
636.6	363.7
636.8	359.1
637	357
637.2	357.7
637.4	355.2
637.6	348.1
637.8	352.9
638	344.6
638.2	342.9
638.4	346.6
638.6	341.1
638.8	338.9
639	339.7
639.2	341.1
639.4	337
639.6	335
639.8	335.9
640	334.3
640.2	331.9
640.4	326.9
640.6	330.9
640.8	327.3
641	325.5
641.2	321.6
641.4	322.5
641.6	323.1
641.8	322.6
642	316.3
642.2	318.1
642.4	315.4
642.6	313
642.8	310.9
643	312.2
643.2	307.2
643.4	306.1
643.6	303.6
643.8	304.1
644	301.5
644.2	300.9
644.4	296.4
644.6	299.9
644.8	292.9
645	292
645.2	289.9
645.4	293.3
645.6	287.4
645.8	286
646	283.8
646.2	281.5
646.4	282.2
646.6	283.8
646.8	278.2
647	277.2
647.2	276.4
647.4	275.1
647.6	274.1
647.8	270.6
648	273.1
648.2	272.2
648.4	269.4
648.6	269.9
648.8	261.4
649	264.5
649.2	263.6
649.4	263.8
649.6	261.4
649.8	261.6
650	256.5
650.2	256.9
650.4	253.2
650.6	251.4
650.8	250.6
651	251.7
651.2	250.9
651.4	248.2
651.6	248.3
651.8	245.3
652	243.2
652.2	238.8
652.4	240.6
652.6	238.6
652.8	241.3
653	237.8
653.2	236.9
653.4	233.7
653.6	233.4
653.8	235.8
654	230.7
654.2	230
654.4	230.8
654.6	226.4
654.8	226.5
655	221.6
655.2	218.8
655.4	223.7
655.6	221.3
655.8	223.4
656	215.7
656.2	213.6
656.4	214.3
656.6	215.8
656.8	214.5
657	211.5
657.2	213.1
657.4	208.5
657.6	207.2
657.8	206.3
658	206.4
658.2	204.5
658.4	206
658.6	202.3
658.8	203.5
659	203.6
659.2	199.2
659.4	198.5
659.6	201.1
659.8	195.6
660	197.6
660.2	195.7
660.4	193.7
660.6	194.1
660.8	193.7
661	191.8
661.2	188.8
661.4	190.3
661.6	187.5
661.8	186.6
662	185.2
662.2	183.3
662.4	180.8
662.6	183.6
662.8	181
663	177.2
663.2	179.5
663.4	175.8
663.6	173.9
663.8	175.9
664	176.5
664.2	175.1
664.4	171
664.6	170.7
664.8	169.4
665	168.7
665.2	166.7
665.4	165
665.6	164.1
665.8	162.6
666	163.9
666.2	160
666.4	161.8
666.6	159.9
666.8	160.1
667	159.1
667.2	160.5
667.4	156.2
667.6	158
667.8	153.7
668	152.9
668.2	153.5
668.4	154.5
668.6	149.1
668.8	147.3
669	147.5
669.2	149.4
669.4	148.5
669.6	148.4
669.8	145.2
670	144.3
670.2	143.5
670.4	144.7
670.6	142.5
670.8	142.3
671	137.2
671.2	138.7
671.4	139
671.6	137.1
671.8	137.1
672	135.1
672.2	134.3
672.4	133.8
672.6	132
672.8	134
673	130.7
673.2	130.5
673.4	128.9
673.6	129.3
673.8	128.1
674	128.4
674.2	125.6
674.4	126.3
674.6	124.4
674.8	124.4
675	121.6
675.2	123.6
675.4	120.9
675.6	121.7
675.8	121.4
676	120.8
676.2	117.7
676.4	118.2
676.6	118.9
676.8	114.8
677	115
677.2	113.2
677.4	113.1
677.6	113.2
677.8	110.3
678	111
678.2	112
678.4	111.5
678.6	109
678.8	108.5
679	108.7
679.2	107
679.4	107.3
679.6	102.5
679.8	104.9
680	104.1
680.2	106.1
680.4	106
680.6	100.96
680.8	101.03
681	100.89
681.2	101.7
681.4	98.61
681.6	98.24
681.8	95.87
682	97.34
682.2	98.18
682.4	96.15
682.6	96.81
682.8	94.3
683	92.83
683.2	92.75
683.4	93.14
683.6	90.52
683.8	90.39
684	92.57
684.2	90.7
684.4	89.2
684.6	87.21
684.8	87.1
685	85.94
685.2	85.65
685.4	84.85
685.6	84.56
685.8	87.06
686	84.37
686.2	82.54
686.4	82.63
686.6	82.9
686.8	80.89
687	81.1
687.2	78.26
687.4	79.85
687.6	80.06
687.8	78.36
688	75.29
688.2	76.75
688.4	74.65
688.6	75.81
688.8	75.24
689	75.3
689.2	74.19
689.4	73.84
689.6	72.34
689.8	73.36
690	72.28
690.2	71.42
690.4	70.53
690.6	72.75
690.8	70.35
691	70.64
691.2	68.46
691.4	69.47
691.6	68.35
691.8	66.15
692	66.95
692.2	67.49
692.4	66.33
692.6	66.77
692.8	65.21
693	66.31
693.2	63.75
693.4	64.81
693.6	64.38
693.8	62.6
694	64.33
694.2	63.38
694.4	63.12
694.6	61.83
694.8	61.88
695	61.18
695.2	61.32
695.4	60.37
695.6	60.96
695.8	59.21
696	59.03
696.2	59.81
696.4	59.23
696.6	57.26
696.8	57.15
697	56.96
697.2	56.6
697.4	57.08
697.6	56.69
697.8	54.99
698	55.39
698.2	56.06
698.4	54.03
698.6	55.45
698.8	53.02
699	53.97
699.2	52.5
699.4	51.62
699.6	53.58
699.8	51.14
700	51.1
