# Supplementary material for: Rolling circle amplification (RCA) -based biosensor system for the fluorescent detection of miR-129-2-3p miRNA
Source: PeerJ. 2022 Oct 24;10:e14257. doi: 10.7717/peerj.14257 (PMC9610657; doi:10.7717/peerj.14257)
Supplement: Supplemental Information 5 — (A) Fluorescence intensity of miR-129-2-3p miRNA at different concentrations; (B) Linear relationship between fluorescence intensity ratio (F-F0) and target miR-129-2-3p miRNA concentration, from 50 nM to 200 μM. F and F0 were the fluorescence intensity induced by target miRNA and Blank, respectively. The error bar was calculated from two independent experiments. [file peerj-10-14257-s005.zip › RAW FOR FIG3/F3.16-1.TXT]

Data Points
nm	Data
500.0	5.321
500.2	5.174
500.4	4.846
500.6	5.167
500.8	5.208
501.0	5.308
501.2	4.631
501.4	5.175
501.6	5.018
501.8	5.315
502.0	5.193
502.2	5.458
502.4	5.188
502.6	4.572
502.8	5.115
503.0	5.509
503.2	5.498
503.4	5.047
503.6	5.605
503.8	5.449
504.0	5.648
504.2	5.593
504.4	6.179
504.6	5.551
504.8	5.216
505.0	5.622
505.2	5.577
505.4	5.949
505.6	5.857
505.8	6.143
506.0	6.313
506.2	6.547
506.4	6.155
506.6	6.338
506.8	5.952
507.0	6.256
507.2	6.518
507.4	6.569
507.6	6.765
507.8	6.911
508.0	6.532
508.2	6.969
508.4	7.319
508.6	7.089
508.8	7.153
509.0	7.178
509.2	7.730
509.4	7.601
509.6	7.672
509.8	8.290
510.0	8.051
510.2	7.995
510.4	8.407
510.6	8.122
510.8	8.962
511.0	8.733
511.2	8.494
511.4	8.982
511.6	8.892
511.8	9.236
512.0	9.908
512.2	10.10
512.4	10.17
512.6	10.16
512.8	11.00
513.0	10.49
513.2	10.23
513.4	11.37
513.6	10.54
513.8	10.73
514.0	10.96
514.2	11.55
514.4	11.55
514.6	12.57
514.8	12.47
515.0	13.78
515.2	12.40
515.4	13.54
515.6	14.08
515.8	14.10
516.0	14.87
516.2	15.04
516.4	14.54
516.6	16.07
516.8	15.70
517.0	15.87
517.2	16.55
517.4	17.93
517.6	16.96
517.8	17.89
518.0	17.25
518.2	18.17
518.4	19.06
518.6	19.80
518.8	19.21
519.0	20.38
519.2	20.57
519.4	20.65
519.6	20.74
519.8	21.68
520.0	21.79
520.2	22.94
520.4	23.13
520.6	24.86
520.8	25.42
521.0	25.59
521.2	25.66
521.4	26.05
521.6	27.36
521.8	28.91
522.0	27.78
522.2	28.58
522.4	29.76
522.6	29.83
522.8	29.87
523.0	31.76
523.2	32.19
523.4	32.56
523.6	33.96
523.8	34.94
524.0	35.28
524.2	34.86
524.4	36.17
524.6	35.22
524.8	37.33
525.0	38.87
525.2	40.16
525.4	40.28
525.6	41.58
525.8	41.56
526.0	41.94
526.2	42.30
526.4	44.32
526.6	46.07
526.8	45.81
527.0	45.98
527.2	47.21
527.4	48.18
527.6	48.53
527.8	49.76
528.0	49.82
528.2	50.98
528.4	51.81
528.6	52.46
528.8	54.13
529.0	53.91
529.2	56.38
529.4	55.36
529.6	56.63
529.8	56.40
530.0	57.28
530.2	59.97
530.4	60.07
530.6	61.79
530.8	61.23
531.0	62.61
531.2	63.70
531.4	63.97
531.6	65.41
531.8	66.36
532.0	66.40
532.2	68.37
532.4	68.46
532.6	68.49
532.8	70.27
533.0	70.69
533.2	70.86
533.4	73.28
533.6	73.97
533.8	74.96
534.0	75.26
534.2	76.93
534.4	76.79
534.6	79.73
534.8	79.10
535.0	79.54
535.2	80.46
535.4	80.84
535.6	81.04
535.8	82.34
536.0	83.08
536.2	85.58
536.4	86.13
536.6	85.30
536.8	89.63
537.0	85.54
537.2	89.88
537.4	90.15
537.6	90.75
537.8	89.49
538.0	93.58
538.2	91.39
538.4	94.58
538.6	95.91
538.8	94.40
539.0	95.51
539.2	98.00
539.4	96.15
539.6	97.95
539.8	99.26
540.0	98.71
540.2	101.0
540.4	101.0
540.6	101.7
540.8	100.6
541.0	103.0
541.2	101.0
541.4	103.3
541.6	105.1
541.8	104.2
542.0	106.5
542.2	106.9
542.4	107.5
542.6	107.3
542.8	108.1
543.0	109.2
543.2	110.1
543.4	110.8
543.6	109.7
543.8	109.9
544.0	113.2
544.2	113.3
544.4	113.4
544.6	112.3
544.8	114.4
545.0	116.0
545.2	113.3
545.4	115.0
545.6	116.8
545.8	117.4
546.0	117.4
546.2	118.9
546.4	118.3
546.6	118.9
546.8	120.2
547.0	119.9
547.2	120.8
547.4	119.5
547.6	121.4
547.8	121.8
548.0	121.1
548.2	125.2
548.4	123.1
548.6	124.0
548.8	123.9
549.0	123.1
549.2	125.0
549.4	124.2
549.6	125.8
549.8	125.1
550.0	125.5
550.2	127.0
550.4	124.7
550.6	127.3
550.8	125.9
551.0	128.1
551.2	125.9
551.4	129.4
551.6	128.2
551.8	126.7
552.0	129.6
552.2	130.4
552.4	127.8
552.6	130.2
552.8	130.8
553.0	130.6
553.2	128.8
553.4	129.7
553.6	129.7
553.8	132.4
554.0	132.0
554.2	133.2
554.4	129.9
554.6	132.2
554.8	131.0
555.0	133.5
555.2	131.8
555.4	134.5
555.6	130.6
555.8	132.7
556.0	131.6
556.2	133.1
556.4	135.7
556.6	135.1
556.8	133.7
557.0	131.6
557.2	134.1
557.4	132.2
557.6	133.6
557.8	135.6
558.0	130.2
558.2	133.1
558.4	136.4
558.6	132.2
558.8	131.9
559.0	137.3
559.2	135.3
559.4	134.0
559.6	134.9
559.8	132.8
560.0	133.6
560.2	135.2
560.4	132.7
560.6	132.6
560.8	133.6
561.0	132.9
561.2	134.6
561.4	131.7
561.6	135.2
561.8	131.2
562.0	131.8
562.2	134.2
562.4	134.1
562.6	131.4
562.8	132.1
563.0	131.9
563.2	130.5
563.4	132.7
563.6	130.5
563.8	131.8
564.0	130.7
564.2	135.4
564.4	132.3
564.6	129.9
564.8	128.7
565.0	129.3
565.2	129.6
565.4	128.8
565.6	130.9
565.8	129.1
566.0	130.3
566.2	131.1
566.4	129.0
566.6	128.4
566.8	127.5
567.0	129.0
567.2	128.1
567.4	126.7
567.6	128.4
567.8	128.2
568.0	126.4
568.2	128.0
568.4	127.1
568.6	127.3
568.8	123.9
569.0	122.7
569.2	125.6
569.4	123.4
569.6	122.9
569.8	124.1
570.0	125.4
570.2	121.8
570.4	122.1
570.6	122.1
570.8	123.9
571.0	123.7
571.2	122.4
571.4	120.5
571.6	120.7
571.8	123.4
572.0	120.6
572.2	120.1
572.4	120.1
572.6	120.6
572.8	118.9
573.0	122.0
573.2	119.9
573.4	119.6
573.6	117.6
573.8	119.0
574.0	117.6
574.2	117.2
574.4	115.3
574.6	115.7
574.8	118.2
575.0	115.0
575.2	113.5
575.4	115.6
575.6	115.8
575.8	117.2
576.0	115.4
576.2	112.0
576.4	111.4
576.6	111.4
576.8	112.5
577.0	113.0
577.2	112.4
577.4	111.2
577.6	113.9
577.8	112.0
578.0	111.1
578.2	110.3
578.4	112.5
578.6	110.6
578.8	108.9
579.0	109.9
579.2	110.9
579.4	109.7
579.6	108.5
579.8	109.7
580.0	107.8
580.2	107.6
580.4	105.8
580.6	105.7
580.8	105.8
581.0	106.0
581.2	105.8
581.4	104.8
581.6	104.5
581.8	107.1
582.0	105.0
582.2	104.2
582.4	105.7
582.6	103.1
582.8	102.5
583.0	103.3
583.2	102.8
583.4	103.9
583.6	101.5
583.8	101.9
584.0	101.5
584.2	101.1
584.4	101.6
584.6	101.7
584.8	101.4
585.0	100.1
585.2	102.1
585.4	98.95
585.6	99.73
585.8	98.63
586.0	98.85
586.2	97.72
586.4	99.75
586.6	98.55
586.8	98.46
587.0	98.54
587.2	96.52
587.4	96.32
587.6	97.30
587.8	93.70
588.0	94.81
588.2	93.96
588.4	95.54
588.6	98.40
588.8	94.85
589.0	95.59
589.2	92.07
589.4	94.96
589.6	93.53
589.8	93.01
590.0	93.33
590.2	92.98
590.4	93.39
590.6	91.58
590.8	92.74
591.0	93.83
591.2	91.09
591.4	90.99
591.6	92.23
591.8	89.11
592.0	91.93
592.2	90.76
592.4	89.74
592.6	90.88
592.8	88.13
593.0	90.01
593.2	88.93
593.4	89.50
593.6	87.71
593.8	89.61
594.0	88.78
594.2	89.20
594.4	89.99
594.6	90.84
594.8	88.28
595.0	86.15
595.2	88.16
595.4	86.65
595.6	85.53
595.8	87.04
596.0	86.59
596.2	85.84
596.4	85.40
596.6	83.94
596.8	84.71
597.0	84.64
597.2	86.96
597.4	83.50
597.6	84.34
597.8	84.79
598.0	83.24
598.2	82.99
598.4	81.82
598.6	83.51
598.8	82.27
599.0	81.70
599.2	82.60
599.4	84.27
599.6	83.57
599.8	81.39
600.0	81.86
600.2	82.74
600.4	81.60
600.6	82.47
600.8	81.45
601.0	81.80
601.2	82.78
601.4	80.51
601.6	80.65
601.8	79.68
602.0	80.45
602.2	80.20
602.4	77.39
602.6	78.76
602.8	80.91
603.0	79.56
603.2	78.96
603.4	77.55
603.6	75.88
603.8	79.20
604.0	77.31
604.2	77.19
604.4	77.37
604.6	77.15
604.8	77.85
605.0	77.79
605.2	75.65
605.4	77.01
605.6	75.21
605.8	75.23
606.0	76.42
606.2	76.10
606.4	76.96
606.6	73.38
606.8	75.49
607.0	75.14
607.2	74.52
607.4	74.22
607.6	75.46
607.8	72.57
608.0	74.70
608.2	74.45
608.4	73.52
608.6	73.71
608.8	75.68
609.0	72.93
609.2	73.10
609.4	71.43
609.6	71.03
609.8	72.50
610.0	73.97
610.2	71.66
610.4	72.52
610.6	70.10
610.8	70.61
611.0	71.96
611.2	70.32
611.4	69.12
611.6	70.04
611.8	70.02
612.0	68.99
612.2	71.59
612.4	69.07
612.6	69.04
612.8	69.80
613.0	69.91
613.2	68.12
613.4	70.02
613.6	65.84
613.8	68.08
614.0	68.70
614.2	66.70
614.4	67.64
614.6	67.18
614.8	67.29
615.0	69.16
615.2	66.10
615.4	67.41
615.6	66.89
615.8	65.60
616.0	65.21
616.2	65.86
616.4	66.66
616.6	65.20
616.8	66.28
617.0	66.19
617.2	66.27
617.4	66.67
617.6	65.28
617.8	65.31
618.0	65.13
618.2	64.77
618.4	65.01
618.6	65.46
618.8	62.51
619.0	63.37
619.2	63.33
619.4	63.33
619.6	63.69
619.8	64.26
620.0	62.03
620.2	62.70
620.4	61.93
620.6	61.46
620.8	60.84
621.0	62.60
621.2	61.89
621.4	61.19
621.6	61.87
621.8	61.58
622.0	60.53
622.2	61.51
622.4	62.27
622.6	60.14
622.8	60.65
623.0	60.33
623.2	60.48
623.4	59.31
623.6	58.27
623.8	59.42
624.0	60.26
624.2	57.92
624.4	57.58
624.6	56.90
624.8	58.50
625.0	58.48
625.2	56.79
625.4	56.42
625.6	56.78
625.8	56.76
626.0	55.92
626.2	57.50
626.4	56.00
626.6	55.62
626.8	56.89
627.0	55.20
627.2	54.69
627.4	55.32
627.6	55.11
627.8	53.75
628.0	55.84
628.2	56.10
628.4	56.62
628.6	55.99
628.8	54.99
629.0	54.51
629.2	53.84
629.4	53.47
629.6	54.50
629.8	53.45
630.0	52.60
630.2	53.97
630.4	54.09
630.6	52.94
630.8	53.84
631.0	52.45
631.2	53.65
631.4	51.07
631.6	51.16
631.8	52.79
632.0	50.19
632.2	49.49
632.4	51.20
632.6	50.77
632.8	50.48
633.0	50.82
633.2	51.02
633.4	49.88
633.6	48.49
633.8	49.86
634.0	48.66
634.2	50.12
634.4	49.85
634.6	48.50
634.8	49.76
635.0	46.77
635.2	49.04
635.4	47.67
635.6	48.86
635.8	48.48
636.0	48.05
636.2	47.98
636.4	48.26
636.6	46.87
636.8	46.52
637.0	47.57
637.2	46.06
637.4	47.29
637.6	46.79
637.8	46.26
638.0	46.16
638.2	45.48
638.4	44.97
638.6	46.24
638.8	43.41
639.0	44.05
639.2	44.87
639.4	44.86
639.6	44.28
639.8	44.73
640.0	44.52
640.2	43.13
640.4	43.56
640.6	44.39
640.8	42.32
641.0	43.24
641.2	43.54
641.4	43.11
641.6	43.12
641.8	42.44
642.0	41.43
642.2	41.38
642.4	42.26
642.6	42.00
642.8	42.77
643.0	42.72
643.2	41.28
643.4	39.97
643.6	40.74
643.8	41.38
644.0	41.89
644.2	41.75
644.4	40.40
644.6	39.99
644.8	40.18
645.0	38.39
645.2	40.29
645.4	38.66
645.6	39.72
645.8	37.78
646.0	37.91
646.2	38.38
646.4	38.58
646.6	39.36
646.8	37.71
647.0	38.07
647.2	39.26
647.4	38.14
647.6	36.99
647.8	37.72
648.0	37.23
648.2	36.29
648.4	36.86
648.6	36.33
648.8	37.15
649.0	37.53
649.2	37.22
649.4	36.22
649.6	35.02
649.8	36.42
650.0	36.86
650.2	34.97
650.4	35.27
650.6	35.67
650.8	35.45
651.0	34.96
651.2	34.87
651.4	34.34
651.6	34.79
651.8	35.04
652.0	33.70
652.2	33.37
652.4	32.19
652.6	34.42
652.8	34.21
653.0	34.59
653.2	32.87
653.4	33.26
653.6	32.71
653.8	34.20
654.0	33.26
654.2	33.02
654.4	32.84
654.6	33.16
654.8	32.46
655.0	31.43
655.2	31.91
655.4	29.96
655.6	31.94
655.8	30.22
656.0	31.69
656.2	31.13
656.4	30.79
656.6	30.56
656.8	30.95
657.0	29.90
657.2	29.35
657.4	30.64
657.6	29.79
657.8	29.84
658.0	30.23
658.2	30.52
658.4	30.35
658.6	29.33
658.8	29.62
659.0	29.16
659.2	29.40
659.4	29.67
659.6	28.51
659.8	28.00
660.0	27.80
660.2	27.87
660.4	28.19
660.6	28.54
660.8	27.94
661.0	28.70
661.2	27.82
661.4	26.82
661.6	28.19
661.8	26.79
662.0	26.81
662.2	27.23
662.4	28.12
662.6	27.16
662.8	26.58
663.0	25.99
663.2	26.24
663.4	25.69
663.6	25.34
663.8	24.74
664.0	26.48
664.2	25.66
664.4	25.75
664.6	24.62
664.8	24.59
665.0	25.70
665.2	24.64
665.4	25.36
665.6	24.35
665.8	24.01
666.0	24.99
666.2	24.35
666.4	23.27
666.6	23.65
666.8	24.48
667.0	23.69
667.2	23.20
667.4	24.47
667.6	22.80
667.8	22.76
668.0	23.90
668.2	23.20
668.4	21.68
668.6	22.16
668.8	22.49
669.0	23.22
669.2	22.30
669.4	21.31
669.6	21.97
669.8	22.08
670.0	22.54
670.2	21.73
670.4	21.63
670.6	20.78
670.8	22.45
671.0	21.18
671.2	20.80
671.4	20.82
671.6	21.91
671.8	21.48
672.0	21.43
672.2	20.65
672.4	19.74
672.6	21.40
672.8	19.67
673.0	20.21
673.2	19.75
673.4	19.30
673.6	19.67
673.8	18.82
674.0	20.25
674.2	19.60
674.4	19.15
674.6	20.30
674.8	19.06
675.0	19.19
675.2	18.97
675.4	19.05
675.6	18.77
675.8	18.71
676.0	19.24
676.2	18.91
676.4	18.10
676.6	18.19
676.8	18.15
677.0	18.53
677.2	17.74
677.4	17.99
677.6	17.70
677.8	18.57
678.0	18.71
678.2	17.03
678.4	16.73
678.6	17.70
678.8	17.63
679.0	16.70
679.2	16.58
679.4	17.38
679.6	16.81
679.8	16.79
680.0	17.22
680.2	15.76
680.4	16.16
680.6	16.27
680.8	16.22
681.0	17.18
681.2	16.40
681.4	15.49
681.6	15.43
681.8	16.14
682.0	15.97
682.2	16.25
682.4	15.67
682.6	15.66
682.8	15.67
683.0	15.10
683.2	15.67
683.4	15.12
683.6	14.62
683.8	14.83
684.0	15.08
684.2	14.69
684.4	15.13
684.6	15.06
684.8	14.01
685.0	14.91
685.2	14.85
685.4	13.75
685.6	14.30
685.8	13.84
686.0	14.08
686.2	14.05
686.4	14.34
686.6	13.52
686.8	13.76
687.0	13.56
687.2	13.74
687.4	13.43
687.6	13.60
687.8	12.73
688.0	13.29
688.2	13.02
688.4	13.27
688.6	12.19
688.8	12.90
689.0	13.22
689.2	13.56
689.4	13.06
689.6	12.14
689.8	12.40
690.0	12.87
690.2	12.88
690.4	12.07
690.6	12.31
690.8	12.18
691.0	12.19
691.2	11.96
691.4	12.17
691.6	11.37
691.8	12.22
692.0	12.17
692.2	11.10
692.4	12.08
692.6	11.78
692.8	11.62
693.0	11.84
693.2	11.42
693.4	10.82
693.6	10.80
693.8	11.44
694.0	11.47
694.2	10.99
694.4	11.39
694.6	11.29
694.8	10.63
695.0	10.86
695.2	10.56
695.4	11.03
695.6	10.09
695.8	10.51
696.0	10.15
696.2	9.637
696.4	10.32
696.6	10.23
696.8	10.20
697.0	10.62
697.2	10.16
697.4	10.74
697.6	10.76
697.8	10.38
698.0	9.425
698.2	9.633
698.4	10.08
698.6	9.083
698.8	9.730
699.0	9.622
699.2	9.004
699.4	9.492
699.6	9.504
699.8	9.740
700.0	9.356
