# Supplementary material for: Rolling circle amplification (RCA) -based biosensor system for the fluorescent detection of miR-129-2-3p miRNA
Source: PeerJ. 2022 Oct 24;10:e14257. doi: 10.7717/peerj.14257 (PMC9610657; doi:10.7717/peerj.14257)
Supplement: Supplemental Information 5 — (A) Fluorescence intensity of miR-129-2-3p miRNA at different concentrations; (B) Linear relationship between fluorescence intensity ratio (F-F0) and target miR-129-2-3p miRNA concentration, from 50 nM to 200 μM. F and F0 were the fluorescence intensity induced by target miRNA and Blank, respectively. The error bar was calculated from two independent experiments. [file peerj-10-14257-s005.zip › RAW FOR FIG3/F3.16-2.TXT]

Data Points
nm	Data
500.0	5.794
500.2	5.899
500.4	5.304
500.6	5.570
500.8	5.757
501.0	5.638
501.2	5.662
501.4	5.544
501.6	5.660
501.8	5.471
502.0	5.579
502.2	6.556
502.4	6.419
502.6	5.786
502.8	5.607
503.0	5.606
503.2	5.558
503.4	6.081
503.6	5.737
503.8	5.659
504.0	5.972
504.2	6.236
504.4	6.386
504.6	6.736
504.8	6.114
505.0	6.273
505.2	6.245
505.4	6.572
505.6	6.088
505.8	6.160
506.0	5.994
506.2	7.084
506.4	6.684
506.6	7.100
506.8	6.813
507.0	6.924
507.2	7.035
507.4	7.342
507.6	6.865
507.8	7.041
508.0	6.890
508.2	7.417
508.4	7.067
508.6	7.417
508.8	7.265
509.0	7.518
509.2	7.708
509.4	7.471
509.6	7.494
509.8	8.011
510.0	7.982
510.2	8.633
510.4	8.448
510.6	8.241
510.8	9.223
511.0	8.935
511.2	8.956
511.4	9.255
511.6	9.086
511.8	9.615
512.0	9.993
512.2	9.772
512.4	10.72
512.6	10.10
512.8	10.22
513.0	10.48
513.2	10.80
513.4	11.44
513.6	10.67
513.8	11.59
514.0	11.40
514.2	12.07
514.4	11.48
514.6	12.10
514.8	13.37
515.0	12.28
515.2	13.61
515.4	13.59
515.6	13.09
515.8	13.67
516.0	13.60
516.2	14.12
516.4	13.44
516.6	14.24
516.8	15.61
517.0	16.13
517.2	14.90
517.4	16.12
517.6	15.73
517.8	17.09
518.0	17.52
518.2	16.83
518.4	18.02
518.6	18.40
518.8	19.27
519.0	19.60
519.2	19.38
519.4	20.11
519.6	20.36
519.8	19.85
520.0	21.20
520.2	21.72
520.4	22.32
520.6	23.78
520.8	24.20
521.0	24.23
521.2	24.56
521.4	25.63
521.6	26.21
521.8	26.91
522.0	27.53
522.2	27.43
522.4	26.90
522.6	29.38
522.8	28.77
523.0	30.96
523.2	30.94
523.4	31.23
523.6	30.39
523.8	32.75
524.0	33.71
524.2	33.44
524.4	34.44
524.6	35.59
524.8	34.90
525.0	37.10
525.2	35.67
525.4	38.96
525.6	39.78
525.8	40.24
526.0	40.61
526.2	40.34
526.4	41.90
526.6	44.30
526.8	45.65
527.0	43.89
527.2	46.22
527.4	46.89
527.6	45.60
527.8	46.43
528.0	47.79
528.2	48.71
528.4	49.54
528.6	48.48
528.8	50.67
529.0	51.35
529.2	52.21
529.4	53.48
529.6	53.51
529.8	55.22
530.0	56.44
530.2	56.53
530.4	56.57
530.6	57.37
530.8	58.60
531.0	58.97
531.2	58.80
531.4	59.63
531.6	61.28
531.8	62.42
532.0	64.66
532.2	64.66
532.4	64.79
532.6	66.46
532.8	66.29
533.0	65.53
533.2	67.58
533.4	67.27
533.6	68.84
533.8	71.37
534.0	70.02
534.2	72.90
534.4	71.76
534.6	75.33
534.8	74.08
535.0	75.19
535.2	75.10
535.4	77.70
535.6	77.76
535.8	75.59
536.0	78.75
536.2	80.83
536.4	80.38
536.6	82.45
536.8	82.74
537.0	83.20
537.2	84.85
537.4	86.53
537.6	84.72
537.8	86.55
538.0	87.86
538.2	87.26
538.4	90.93
538.6	89.41
538.8	91.46
539.0	92.26
539.2	92.83
539.4	94.14
539.6	93.87
539.8	94.87
540.0	95.36
540.2	98.33
540.4	96.42
540.6	96.54
540.8	97.84
541.0	99.90
541.2	98.81
541.4	100.0
541.6	102.0
541.8	101.1
542.0	103.5
542.2	104.8
542.4	105.8
542.6	103.9
542.8	106.3
543.0	106.6
543.2	107.4
543.4	109.6
543.6	111.9
543.8	111.8
544.0	110.8
544.2	112.2
544.4	112.6
544.6	112.9
544.8	115.9
545.0	115.7
545.2	114.2
545.4	117.2
545.6	116.1
545.8	116.5
546.0	116.6
546.2	117.8
546.4	120.0
546.6	119.1
546.8	121.7
547.0	120.2
547.2	121.9
547.4	123.4
547.6	123.6
547.8	123.2
548.0	122.0
548.2	122.6
548.4	123.3
548.6	123.2
548.8	124.3
549.0	125.2
549.2	124.9
549.4	127.4
549.6	128.6
549.8	130.1
550.0	129.0
550.2	129.5
550.4	133.1
550.6	128.5
550.8	130.7
551.0	132.8
551.2	132.5
551.4	132.1
551.6	132.6
551.8	134.1
552.0	134.4
552.2	135.1
552.4	133.6
552.6	133.5
552.8	134.6
553.0	134.5
553.2	136.1
553.4	135.3
553.6	134.9
553.8	137.3
554.0	135.4
554.2	135.5
554.4	134.5
554.6	136.4
554.8	135.0
555.0	135.3
555.2	139.7
555.4	138.1
555.6	137.1
555.8	139.1
556.0	138.7
556.2	138.4
556.4	140.5
556.6	139.4
556.8	141.3
557.0	140.4
557.2	139.7
557.4	142.3
557.6	143.8
557.8	141.2
558.0	139.7
558.2	140.1
558.4	138.5
558.6	141.2
558.8	142.7
559.0	140.0
559.2	141.3
559.4	139.2
559.6	141.0
559.8	140.0
560.0	140.8
560.2	142.4
560.4	142.4
560.6	139.3
560.8	141.9
561.0	140.8
561.2	145.3
561.4	143.6
561.6	142.4
561.8	142.0
562.0	142.5
562.2	144.1
562.4	140.8
562.6	142.9
562.8	143.4
563.0	142.5
563.2	141.6
563.4	141.8
563.6	142.9
563.8	144.1
564.0	145.8
564.2	140.4
564.4	144.1
564.6	142.9
564.8	146.4
565.0	143.9
565.2	141.0
565.4	142.9
565.6	141.7
565.8	143.8
566.0	140.2
566.2	143.7
566.4	145.2
566.6	145.1
566.8	142.2
567.0	140.2
567.2	142.0
567.4	142.0
567.6	141.5
567.8	141.2
568.0	140.4
568.2	144.1
568.4	140.4
568.6	140.8
568.8	141.5
569.0	142.3
569.2	140.9
569.4	140.3
569.6	141.0
569.8	141.8
570.0	141.4
570.2	141.5
570.4	139.5
570.6	138.6
570.8	141.6
571.0	139.2
571.2	143.2
571.4	140.0
571.6	138.4
571.8	138.8
572.0	141.2
572.2	140.1
572.4	139.1
572.6	140.0
572.8	137.1
573.0	141.0
573.2	138.7
573.4	138.9
573.6	140.6
573.8	137.3
574.0	138.0
574.2	137.3
574.4	139.6
574.6	138.0
574.8	137.8
575.0	134.9
575.2	135.2
575.4	139.0
575.6	136.7
575.8	134.9
576.0	136.6
576.2	133.6
576.4	133.4
576.6	136.3
576.8	136.0
577.0	136.2
577.2	133.4
577.4	135.0
577.6	137.4
577.8	135.8
578.0	135.5
578.2	134.4
578.4	133.1
578.6	133.8
578.8	131.4
579.0	136.4
579.2	132.4
579.4	133.7
579.6	130.1
579.8	130.9
580.0	133.0
580.2	132.1
580.4	134.6
580.6	131.5
580.8	133.0
581.0	130.1
581.2	134.0
581.4	131.0
581.6	130.2
581.8	131.6
582.0	129.9
582.2	129.6
582.4	128.4
582.6	129.9
582.8	129.1
583.0	127.7
583.2	129.6
583.4	126.1
583.6	131.2
583.8	128.3
584.0	127.7
584.2	128.6
584.4	126.0
584.6	130.3
584.8	128.4
585.0	128.9
585.2	128.8
585.4	128.3
585.6	124.3
585.8	129.8
586.0	127.1
586.2	125.4
586.4	127.6
586.6	125.3
586.8	123.9
587.0	127.2
587.2	124.1
587.4	125.7
587.6	123.7
587.8	126.6
588.0	123.3
588.2	124.4
588.4	124.6
588.6	123.7
588.8	125.0
589.0	125.4
589.2	123.1
589.4	120.2
589.6	120.6
589.8	122.2
590.0	119.8
590.2	119.1
590.4	122.2
590.6	120.2
590.8	120.7
591.0	120.1
591.2	121.7
591.4	120.0
591.6	119.2
591.8	121.0
592.0	120.5
592.2	116.3
592.4	118.3
592.6	116.4
592.8	116.9
593.0	119.9
593.2	117.1
593.4	117.2
593.6	118.4
593.8	117.0
594.0	119.3
594.2	115.4
594.4	115.0
594.6	115.9
594.8	117.8
595.0	116.6
595.2	115.7
595.4	117.0
595.6	114.9
595.8	115.7
596.0	118.5
596.2	117.1
596.4	113.2
596.6	112.4
596.8	116.2
597.0	113.7
597.2	116.8
597.4	114.9
597.6	114.1
597.8	114.6
598.0	113.0
598.2	114.1
598.4	115.2
598.6	110.6
598.8	111.7
599.0	112.1
599.2	111.8
599.4	113.0
599.6	110.6
599.8	111.3
600.0	111.0
600.2	110.0
600.4	107.6
600.6	108.7
600.8	109.6
601.0	109.0
601.2	111.5
601.4	111.1
601.6	108.0
601.8	107.5
602.0	109.3
602.2	109.6
602.4	105.4
602.6	107.3
602.8	105.6
603.0	106.8
603.2	105.1
603.4	109.0
603.6	106.3
603.8	107.0
604.0	103.5
604.2	107.8
604.4	106.1
604.6	104.6
604.8	105.7
605.0	104.7
605.2	104.3
605.4	107.2
605.6	104.7
605.8	105.1
606.0	105.5
606.2	102.8
606.4	105.1
606.6	102.1
606.8	102.6
607.0	103.0
607.2	103.5
607.4	101.5
607.6	102.1
607.8	102.4
608.0	100.1
608.2	101.8
608.4	102.3
608.6	101.8
608.8	101.1
609.0	101.3
609.2	100.9
609.4	99.79
609.6	101.3
609.8	99.01
610.0	99.62
610.2	98.11
610.4	99.95
610.6	97.46
610.8	100.3
611.0	99.67
611.2	101.0
611.4	97.44
611.6	96.32
611.8	97.56
612.0	95.13
612.2	95.30
612.4	96.63
612.6	96.61
612.8	93.64
613.0	94.00
613.2	94.14
613.4	93.38
613.6	95.01
613.8	96.02
614.0	93.83
614.2	95.16
614.4	92.70
614.6	92.03
614.8	92.82
615.0	90.81
615.2	92.26
615.4	92.47
615.6	92.69
615.8	91.51
616.0	91.93
616.2	90.99
616.4	89.28
616.6	89.19
616.8	87.43
617.0	91.04
617.2	89.81
617.4	84.86
617.6	88.76
617.8	85.59
618.0	86.53
618.2	85.56
618.4	88.33
618.6	86.43
618.8	84.61
619.0	85.58
619.2	86.32
619.4	83.71
619.6	85.37
619.8	83.07
620.0	82.82
620.2	81.15
620.4	82.25
620.6	81.50
620.8	80.85
621.0	80.28
621.2	80.83
621.4	80.78
621.6	80.95
621.8	81.10
622.0	82.68
622.2	82.88
622.4	78.82
622.6	81.36
622.8	80.26
623.0	78.04
623.2	77.04
623.4	79.68
623.6	78.65
623.8	78.25
624.0	78.11
624.2	76.38
624.4	77.64
624.6	75.30
624.8	75.44
625.0	76.07
625.2	76.51
625.4	74.83
625.6	75.44
625.8	73.78
626.0	74.26
626.2	72.28
626.4	74.12
626.6	72.34
626.8	74.57
627.0	73.40
627.2	71.65
627.4	70.95
627.6	71.60
627.8	71.13
628.0	70.15
628.2	71.04
628.4	71.93
628.6	70.25
628.8	71.21
629.0	68.61
629.2	68.90
629.4	69.73
629.6	67.17
629.8	66.73
630.0	66.84
630.2	68.96
630.4	67.02
630.6	66.21
630.8	67.83
631.0	66.36
631.2	67.72
631.4	64.81
631.6	66.58
631.8	63.88
632.0	65.60
632.2	65.59
632.4	64.74
632.6	64.62
632.8	62.11
633.0	62.49
633.2	62.47
633.4	61.95
633.6	61.22
633.8	62.08
634.0	62.18
634.2	61.32
634.4	62.60
634.6	60.28
634.8	62.04
635.0	59.53
635.2	59.98
635.4	59.91
635.6	60.77
635.8	59.50
636.0	59.00
636.2	58.22
636.4	59.15
636.6	58.24
636.8	57.85
637.0	56.48
637.2	57.43
637.4	57.75
637.6	57.69
637.8	55.54
638.0	55.00
638.2	55.77
638.4	55.85
638.6	56.11
638.8	54.94
639.0	55.42
639.2	55.51
639.4	54.24
639.6	53.40
639.8	54.20
640.0	54.73
640.2	54.13
640.4	53.04
640.6	53.65
640.8	52.47
641.0	52.65
641.2	53.07
641.4	50.45
641.6	52.58
641.8	51.24
642.0	50.53
642.2	50.75
642.4	51.22
642.6	49.48
642.8	48.55
643.0	50.14
643.2	48.82
643.4	48.51
643.6	47.54
643.8	48.44
644.0	48.67
644.2	48.40
644.4	47.92
644.6	46.97
644.8	45.22
645.0	46.78
645.2	46.76
645.4	45.14
645.6	45.42
645.8	45.80
646.0	46.36
646.2	45.43
646.4	44.21
646.6	45.77
646.8	44.92
647.0	44.01
647.2	44.66
647.4	42.87
647.6	44.26
647.8	43.35
648.0	43.50
648.2	42.65
648.4	42.13
648.6	42.99
648.8	42.47
649.0	42.28
649.2	42.27
649.4	41.48
649.6	41.36
649.8	41.37
650.0	40.44
650.2	40.20
650.4	41.29
650.6	40.64
650.8	40.55
651.0	39.40
651.2	39.98
651.4	39.55
651.6	39.46
651.8	38.40
652.0	38.65
652.2	39.54
652.4	38.13
652.6	35.41
652.8	38.40
653.0	36.82
653.2	36.75
653.4	36.67
653.6	36.83
653.8	36.76
654.0	36.08
654.2	36.21
654.4	35.72
654.6	34.65
654.8	34.90
655.0	35.37
655.2	34.81
655.4	34.84
655.6	33.94
655.8	34.35
656.0	34.63
656.2	33.08
656.4	33.97
656.6	34.69
656.8	32.68
657.0	31.86
657.2	31.66
657.4	33.92
657.6	32.67
657.8	32.18
658.0	32.19
658.2	32.10
658.4	31.88
658.6	31.87
658.8	31.72
659.0	31.93
659.2	31.66
659.4	31.27
659.6	31.96
659.8	31.50
660.0	30.73
660.2	30.99
660.4	30.56
660.6	29.33
660.8	31.22
661.0	30.90
661.2	28.99
661.4	29.54
661.6	29.62
661.8	29.23
662.0	28.84
662.2	29.03
662.4	28.57
662.6	28.68
662.8	28.30
663.0	29.31
663.2	27.86
663.4	28.22
663.6	27.50
663.8	27.85
664.0	26.94
664.2	27.81
664.4	26.94
664.6	27.11
664.8	27.09
665.0	26.39
665.2	26.35
665.4	27.16
665.6	26.88
665.8	26.28
666.0	26.51
666.2	26.05
666.4	25.46
666.6	25.48
666.8	25.85
667.0	26.10
667.2	25.61
667.4	24.55
667.6	24.71
667.8	24.44
668.0	26.44
668.2	25.45
668.4	24.27
668.6	23.63
668.8	24.28
669.0	23.61
669.2	23.56
669.4	24.91
669.6	22.57
669.8	24.09
670.0	24.12
670.2	22.45
670.4	23.06
670.6	22.84
670.8	21.94
671.0	22.67
671.2	23.10
671.4	21.67
671.6	22.20
671.8	21.86
672.0	22.77
672.2	21.54
672.4	21.00
672.6	22.80
672.8	20.81
673.0	21.06
673.2	21.20
673.4	21.20
673.6	20.82
673.8	20.65
674.0	21.93
674.2	19.93
674.4	20.91
674.6	20.78
674.8	19.21
675.0	19.68
675.2	20.87
675.4	18.72
675.6	19.34
675.8	19.80
676.0	19.80
676.2	19.25
676.4	19.44
676.6	20.14
676.8	19.42
677.0	18.88
677.2	18.99
677.4	19.36
677.6	18.94
677.8	18.94
678.0	17.72
678.2	17.76
678.4	17.94
678.6	17.93
678.8	18.31
679.0	18.78
679.2	18.07
679.4	17.62
679.6	18.49
679.8	17.26
680.0	16.94
680.2	17.07
680.4	17.47
680.6	17.93
680.8	17.00
681.0	17.23
681.2	17.01
681.4	15.87
681.6	16.36
681.8	16.42
682.0	16.12
682.2	16.40
682.4	15.85
682.6	16.06
682.8	15.87
683.0	16.73
683.2	15.47
683.4	15.78
683.6	15.75
683.8	15.89
684.0	14.78
684.2	14.84
684.4	14.81
684.6	15.99
684.8	15.38
685.0	14.66
685.2	14.31
685.4	15.25
685.6	14.40
685.8	14.46
686.0	14.29
686.2	14.32
686.4	13.44
686.6	13.82
686.8	13.85
687.0	13.48
687.2	12.86
687.4	13.54
687.6	13.71
687.8	13.39
688.0	13.54
688.2	13.09
688.4	14.18
688.6	13.14
688.8	13.44
689.0	13.15
689.2	12.98
689.4	13.10
689.6	12.93
689.8	12.57
690.0	13.04
690.2	12.62
690.4	13.35
690.6	12.41
690.8	11.84
691.0	13.27
691.2	13.29
691.4	12.35
691.6	11.85
691.8	11.63
692.0	12.16
692.2	12.11
692.4	11.72
692.6	12.36
692.8	11.97
693.0	12.01
693.2	11.69
693.4	11.46
693.6	11.40
693.8	11.38
694.0	11.24
694.2	10.80
694.4	10.86
694.6	11.55
694.8	10.49
695.0	10.98
695.2	10.54
695.4	10.65
695.6	10.77
695.8	10.28
696.0	10.47
696.2	10.01
696.4	10.63
696.6	10.97
696.8	9.578
697.0	9.492
697.2	9.899
697.4	9.868
697.6	10.00
697.8	10.29
698.0	9.791
698.2	10.04
698.4	9.723
698.6	10.32
698.8	9.899
699.0	9.349
699.2	9.301
699.4	9.251
699.6	9.548
699.8	9.569
700.0	8.849
