# Supplementary material for: Rolling circle amplification (RCA) -based biosensor system for the fluorescent detection of miR-129-2-3p miRNA
Source: PeerJ. 2022 Oct 24;10:e14257. doi: 10.7717/peerj.14257 (PMC9610657; doi:10.7717/peerj.14257)
Supplement: Supplemental Information 5 — (A) Fluorescence intensity of miR-129-2-3p miRNA at different concentrations; (B) Linear relationship between fluorescence intensity ratio (F-F0) and target miR-129-2-3p miRNA concentration, from 50 nM to 200 μM. F and F0 were the fluorescence intensity induced by target miRNA and Blank, respectively. The error bar was calculated from two independent experiments. [file peerj-10-14257-s005.zip › RAW FOR FIG3/F3.76-1.TXT]

Data Points
nm	Data
500.0	5.247
500.2	5.576
500.4	5.963
500.6	5.670
500.8	5.160
501.0	5.346
501.2	5.561
501.4	6.324
501.6	5.599
501.8	5.374
502.0	5.309
502.2	5.538
502.4	5.577
502.6	5.776
502.8	5.607
503.0	6.328
503.2	5.824
503.4	5.605
503.6	5.965
503.8	6.109
504.0	6.225
504.2	6.330
504.4	5.987
504.6	6.348
504.8	6.532
505.0	6.378
505.2	6.875
505.4	6.475
505.6	6.345
505.8	6.947
506.0	6.381
506.2	6.700
506.4	6.756
506.6	6.983
506.8	7.040
507.0	7.135
507.2	7.303
507.4	7.930
507.6	7.550
507.8	7.747
508.0	7.357
508.2	7.876
508.4	8.348
508.6	8.151
508.8	8.370
509.0	8.357
509.2	9.021
509.4	9.337
509.6	9.507
509.8	9.400
510.0	9.551
510.2	9.942
510.4	9.807
510.6	10.53
510.8	10.19
511.0	9.386
511.2	10.28
511.4	11.27
511.6	11.32
511.8	11.81
512.0	11.02
512.2	12.15
512.4	11.68
512.6	12.84
512.8	13.30
513.0	13.52
513.2	14.29
513.4	13.46
513.6	14.46
513.8	13.86
514.0	14.03
514.2	15.11
514.4	15.82
514.6	15.38
514.8	15.21
515.0	15.52
515.2	17.00
515.4	17.78
515.6	18.12
515.8	18.19
516.0	19.23
516.2	18.86
516.4	19.54
516.6	19.67
516.8	20.87
517.0	20.87
517.2	21.00
517.4	21.80
517.6	22.80
517.8	23.45
518.0	24.64
518.2	23.66
518.4	25.47
518.6	26.93
518.8	27.11
519.0	27.09
519.2	29.11
519.4	29.88
519.6	29.90
519.8	29.51
520.0	30.84
520.2	31.26
520.4	31.73
520.6	32.81
520.8	34.40
521.0	34.84
521.2	35.12
521.4	36.85
521.6	37.61
521.8	38.01
522.0	37.65
522.2	39.90
522.4	41.31
522.6	42.22
522.8	42.42
523.0	42.99
523.2	44.29
523.4	45.65
523.6	45.99
523.8	46.55
524.0	47.79
524.2	49.81
524.4	51.34
524.6	50.80
524.8	52.24
525.0	53.40
525.2	53.91
525.4	56.58
525.6	56.36
525.8	58.22
526.0	58.70
526.2	59.98
526.4	61.82
526.6	63.12
526.8	63.42
527.0	65.48
527.2	65.48
527.4	66.01
527.6	68.13
527.8	68.46
528.0	67.25
528.2	71.25
528.4	72.09
528.6	73.07
528.8	74.21
529.0	75.58
529.2	76.67
529.4	76.21
529.6	78.75
529.8	81.74
530.0	81.66
530.2	82.50
530.4	84.75
530.6	85.57
530.8	85.71
531.0	88.78
531.2	89.68
531.4	92.99
531.6	91.46
531.8	92.61
532.0	94.22
532.2	96.78
532.4	96.10
532.6	98.08
532.8	97.87
533.0	100.6
533.2	101.5
533.4	103.5
533.6	105.3
533.8	107.7
534.0	108.2
534.2	105.2
534.4	110.3
534.6	108.9
534.8	114.2
535.0	110.3
535.2	113.3
535.4	113.6
535.6	116.0
535.8	117.1
536.0	119.1
536.2	118.9
536.4	121.2
536.6	121.3
536.8	122.3
537.0	122.1
537.2	122.8
537.4	124.5
537.6	124.3
537.8	127.3
538.0	127.4
538.2	128.4
538.4	131.1
538.6	130.5
538.8	130.7
539.0	134.6
539.2	133.0
539.4	134.9
539.6	135.3
539.8	135.1
540.0	137.4
540.2	139.1
540.4	140.8
540.6	137.8
540.8	136.0
541.0	140.4
541.2	141.7
541.4	140.9
541.6	144.3
541.8	143.0
542.0	144.3
542.2	145.6
542.4	147.0
542.6	145.8
542.8	145.9
543.0	148.8
543.2	147.8
543.4	149.8
543.6	147.0
543.8	148.4
544.0	150.8
544.2	153.3
544.4	153.7
544.6	153.6
544.8	154.7
545.0	153.2
545.2	156.5
545.4	155.7
545.6	155.9
545.8	158.4
546.0	156.0
546.2	158.5
546.4	158.8
546.6	157.1
546.8	159.7
547.0	157.0
547.2	161.8
547.4	163.2
547.6	161.0
547.8	161.9
548.0	160.6
548.2	160.3
548.4	162.9
548.6	161.6
548.8	163.8
549.0	166.0
549.2	164.1
549.4	165.2
549.6	164.1
549.8	163.7
550.0	167.4
550.2	165.5
550.4	166.7
550.6	168.8
550.8	170.9
551.0	168.0
551.2	164.5
551.4	169.4
551.6	171.3
551.8	173.5
552.0	170.6
552.2	170.4
552.4	170.6
552.6	172.5
552.8	171.6
553.0	172.9
553.2	169.1
553.4	170.7
553.6	171.0
553.8	174.1
554.0	171.3
554.2	174.1
554.4	170.9
554.6	172.9
554.8	175.4
555.0	173.4
555.2	175.0
555.4	173.6
555.6	173.7
555.8	175.7
556.0	174.5
556.2	174.0
556.4	175.0
556.6	176.4
556.8	176.4
557.0	173.0
557.2	174.0
557.4	173.9
557.6	173.5
557.8	175.1
558.0	171.7
558.2	172.7
558.4	172.5
558.6	176.0
558.8	172.2
559.0	175.6
559.2	174.2
559.4	174.1
559.6	173.5
559.8	173.1
560.0	172.3
560.2	170.7
560.4	173.1
560.6	171.4
560.8	171.4
561.0	172.9
561.2	172.0
561.4	172.8
561.6	168.2
561.8	170.8
562.0	169.4
562.2	171.2
562.4	171.5
562.6	170.0
562.8	174.4
563.0	169.2
563.2	169.2
563.4	170.6
563.6	166.9
563.8	169.4
564.0	168.3
564.2	168.9
564.4	168.5
564.6	164.2
564.8	168.6
565.0	165.1
565.2	167.0
565.4	165.3
565.6	166.8
565.8	166.1
566.0	163.9
566.2	166.9
566.4	162.6
566.6	166.9
566.8	161.5
567.0	163.4
567.2	165.0
567.4	162.1
567.6	164.8
567.8	160.4
568.0	160.0
568.2	161.2
568.4	159.6
568.6	158.3
568.8	159.9
569.0	160.8
569.2	158.0
569.4	157.6
569.6	157.3
569.8	154.9
570.0	154.7
570.2	154.6
570.4	154.7
570.6	152.9
570.8	154.1
571.0	152.9
571.2	153.7
571.4	150.9
571.6	152.6
571.8	149.8
572.0	152.1
572.2	151.9
572.4	150.9
572.6	148.8
572.8	149.9
573.0	147.8
573.2	149.4
573.4	149.2
573.6	148.5
573.8	148.6
574.0	145.5
574.2	144.6
574.4	142.3
574.6	147.8
574.8	143.3
575.0	142.9
575.2	144.3
575.4	141.4
575.6	142.8
575.8	142.1
576.0	139.0
576.2	140.6
576.4	138.6
576.6	139.7
576.8	136.7
577.0	137.0
577.2	139.3
577.4	135.8
577.6	136.2
577.8	136.3
578.0	135.7
578.2	137.4
578.4	133.0
578.6	131.2
578.8	135.9
579.0	135.3
579.2	132.8
579.4	130.3
579.6	133.0
579.8	132.7
580.0	130.8
580.2	130.2
580.4	129.0
580.6	130.0
580.8	132.9
581.0	130.8
581.2	131.0
581.4	125.5
581.6	128.6
581.8	127.5
582.0	126.4
582.2	127.5
582.4	127.2
582.6	127.0
582.8	127.0
583.0	125.1
583.2	125.4
583.4	126.3
583.6	124.2
583.8	123.2
584.0	123.4
584.2	123.2
584.4	121.5
584.6	123.3
584.8	120.4
585.0	121.1
585.2	121.7
585.4	121.0
585.6	119.1
585.8	119.8
586.0	117.8
586.2	118.7
586.4	118.6
586.6	117.5
586.8	117.7
587.0	118.3
587.2	117.1
587.4	114.7
587.6	116.2
587.8	115.0
588.0	115.3
588.2	116.2
588.4	116.7
588.6	113.5
588.8	114.6
589.0	114.9
589.2	113.1
589.4	113.0
589.6	109.2
589.8	109.9
590.0	111.7
590.2	109.8
590.4	110.8
590.6	107.8
590.8	110.1
591.0	108.8
591.2	107.6
591.4	109.6
591.6	107.4
591.8	108.9
592.0	107.2
592.2	105.5
592.4	105.9
592.6	107.2
592.8	105.2
593.0	105.7
593.2	108.4
593.4	105.2
593.6	108.9
593.8	104.3
594.0	104.4
594.2	106.0
594.4	103.3
594.6	103.9
594.8	105.8
595.0	103.8
595.2	102.7
595.4	103.8
595.6	104.7
595.8	101.1
596.0	101.3
596.2	103.6
596.4	102.2
596.6	100.4
596.8	100.2
597.0	101.7
597.2	101.3
597.4	98.00
597.6	99.08
597.8	99.69
598.0	99.10
598.2	97.82
598.4	101.1
598.6	97.42
598.8	98.18
599.0	98.40
599.2	98.46
599.4	95.62
599.6	96.95
599.8	97.52
600.0	97.39
600.2	93.55
600.4	97.46
600.6	94.62
600.8	92.97
601.0	94.21
601.2	96.27
601.4	94.91
601.6	91.72
601.8	92.63
602.0	92.78
602.2	94.31
602.4	93.49
602.6	92.30
602.8	94.32
603.0	93.74
603.2	91.73
603.4	90.73
603.6	90.01
603.8	92.48
604.0	91.94
604.2	90.45
604.4	89.28
604.6	89.14
604.8	89.60
605.0	89.81
605.2	88.37
605.4	89.21
605.6	88.09
605.8	89.31
606.0	88.82
606.2	87.31
606.4	87.32
606.6	85.92
606.8	85.67
607.0	86.87
607.2	87.54
607.4	85.70
607.6	86.13
607.8	88.06
608.0	84.73
608.2	83.45
608.4	85.12
608.6	83.27
608.8	85.56
609.0	83.98
609.2	83.40
609.4	84.76
609.6	84.24
609.8	81.51
610.0	84.22
610.2	81.62
610.4	82.46
610.6	80.30
610.8	81.89
611.0	80.95
611.2	81.45
611.4	79.18
611.6	82.44
611.8	79.80
612.0	79.54
612.2	80.06
612.4	80.01
612.6	79.71
612.8	79.27
613.0	79.41
613.2	78.14
613.4	77.46
613.6	77.85
613.8	76.28
614.0	75.41
614.2	78.36
614.4	75.66
614.6	77.98
614.8	76.77
615.0	74.47
615.2	74.57
615.4	76.55
615.6	75.56
615.8	75.88
616.0	75.87
616.2	76.35
616.4	73.76
616.6	73.76
616.8	74.00
617.0	73.02
617.2	72.76
617.4	72.10
617.6	75.83
617.8	72.07
618.0	73.30
618.2	70.06
618.4	70.79
618.6	71.12
618.8	71.76
619.0	72.12
619.2	70.97
619.4	69.36
619.6	71.55
619.8	70.92
620.0	69.80
620.2	69.76
620.4	69.77
620.6	68.69
620.8	67.79
621.0	68.77
621.2	67.79
621.4	66.99
621.6	68.72
621.8	67.49
622.0	68.65
622.2	67.95
622.4	66.66
622.6	68.17
622.8	67.83
623.0	65.43
623.2	67.50
623.4	65.99
623.6	66.66
623.8	65.27
624.0	64.44
624.2	64.43
624.4	66.07
624.6	64.57
624.8	64.22
625.0	62.58
625.2	63.05
625.4	64.62
625.6	63.69
625.8	63.29
626.0	61.26
626.2	63.35
626.4	63.05
626.6	63.54
626.8	63.58
627.0	62.66
627.2	61.30
627.4	60.88
627.6	62.83
627.8	62.87
628.0	61.10
628.2	58.62
628.4	60.90
628.6	60.71
628.8	58.04
629.0	59.38
629.2	59.42
629.4	58.13
629.6	59.18
629.8	60.13
630.0	59.17
630.2	57.90
630.4	56.99
630.6	57.17
630.8	57.33
631.0	58.14
631.2	55.96
631.4	57.15
631.6	57.54
631.8	55.75
632.0	56.17
632.2	57.34
632.4	54.34
632.6	56.67
632.8	54.92
633.0	55.92
633.2	55.27
633.4	55.83
633.6	54.41
633.8	53.87
634.0	54.25
634.2	55.06
634.4	53.11
634.6	53.68
634.8	53.43
635.0	52.66
635.2	51.64
635.4	53.05
635.6	53.60
635.8	51.68
636.0	52.30
636.2	52.92
636.4	51.99
636.6	52.63
636.8	53.25
637.0	50.33
637.2	51.05
637.4	50.68
637.6	50.51
637.8	49.68
638.0	49.05
638.2	48.86
638.4	50.66
638.6	48.90
638.8	50.13
639.0	48.76
639.2	50.32
639.4	48.74
639.6	48.51
639.8	48.90
640.0	49.09
640.2	47.66
640.4	46.62
640.6	47.39
640.8	47.40
641.0	47.44
641.2	46.45
641.4	45.51
641.6	46.99
641.8	47.14
642.0	44.91
642.2	45.98
642.4	45.20
642.6	44.82
642.8	45.61
643.0	45.27
643.2	45.24
643.4	44.48
643.6	44.07
643.8	44.40
644.0	42.86
644.2	44.75
644.4	44.13
644.6	44.06
644.8	43.50
645.0	42.79
645.2	43.33
645.4	43.34
645.6	41.98
645.8	41.42
646.0	42.29
646.2	41.71
646.4	41.68
646.6	42.02
646.8	41.01
647.0	41.20
647.2	40.97
647.4	41.60
647.6	42.17
647.8	41.14
648.0	39.05
648.2	41.01
648.4	40.58
648.6	39.63
648.8	39.39
649.0	39.94
649.2	39.31
649.4	38.09
649.6	38.72
649.8	38.61
650.0	38.63
650.2	39.55
650.4	38.77
650.6	38.35
650.8	38.64
651.0	38.35
651.2	38.30
651.4	38.10
651.6	36.80
651.8	37.89
652.0	37.49
652.2	36.85
652.4	37.58
652.6	36.21
652.8	36.11
653.0	35.42
653.2	35.66
653.4	35.67
653.6	35.54
653.8	35.79
654.0	35.26
654.2	34.68
654.4	34.41
654.6	34.03
654.8	34.96
655.0	34.45
655.2	33.20
655.4	34.29
655.6	33.67
655.8	33.38
656.0	34.08
656.2	33.19
656.4	33.17
656.6	32.79
656.8	32.80
657.0	32.94
657.2	33.14
657.4	33.08
657.6	32.54
657.8	31.35
658.0	32.53
658.2	31.60
658.4	32.51
658.6	31.02
658.8	30.33
659.0	31.62
659.2	31.23
659.4	31.13
659.6	29.96
659.8	30.66
660.0	30.63
660.2	30.30
660.4	30.78
660.6	29.44
660.8	30.60
661.0	29.55
661.2	29.43
661.4	30.05
661.6	28.91
661.8	28.48
662.0	28.69
662.2	29.07
662.4	28.44
662.6	29.17
662.8	29.59
663.0	28.06
663.2	28.27
663.4	27.84
663.6	28.39
663.8	27.27
664.0	27.81
664.2	27.74
664.4	27.82
664.6	27.47
664.8	26.44
665.0	26.59
665.2	26.22
665.4	25.91
665.6	27.37
665.8	26.05
666.0	25.65
666.2	24.99
666.4	25.48
666.6	26.28
666.8	26.14
667.0	25.80
667.2	24.59
667.4	24.85
667.6	25.30
667.8	24.36
668.0	25.46
668.2	23.86
668.4	24.48
668.6	23.88
668.8	24.94
669.0	23.35
669.2	23.71
669.4	23.56
669.6	23.53
669.8	22.80
670.0	22.90
670.2	23.99
670.4	22.95
670.6	23.03
670.8	22.94
671.0	23.15
671.2	21.92
671.4	23.29
671.6	21.63
671.8	21.56
672.0	22.53
672.2	22.19
672.4	21.26
672.6	22.11
672.8	21.79
673.0	21.12
673.2	21.66
673.4	21.12
673.6	21.11
673.8	20.30
674.0	20.38
674.2	21.57
674.4	21.07
674.6	19.52
674.8	20.08
675.0	20.16
675.2	20.73
675.4	19.82
675.6	20.82
675.8	19.78
676.0	19.96
676.2	20.19
676.4	19.61
676.6	19.70
676.8	18.53
677.0	19.01
677.2	18.26
677.4	19.40
677.6	19.53
677.8	18.21
678.0	18.24
678.2	18.97
678.4	18.71
678.6	18.57
678.8	18.49
679.0	18.28
679.2	17.30
679.4	18.18
679.6	17.88
679.8	17.92
680.0	17.04
680.2	16.94
680.4	17.08
680.6	17.10
680.8	16.83
681.0	16.61
681.2	17.37
681.4	16.99
681.6	17.07
681.8	16.95
682.0	17.02
682.2	17.30
682.4	17.27
682.6	16.92
682.8	15.69
683.0	15.50
683.2	16.22
683.4	16.12
683.6	14.80
683.8	16.30
684.0	15.54
684.2	14.96
684.4	14.96
684.6	15.88
684.8	15.05
685.0	14.87
685.2	15.21
685.4	15.18
685.6	14.67
685.8	15.18
686.0	14.01
686.2	14.28
686.4	14.76
686.6	14.63
686.8	14.61
687.0	13.97
687.2	14.95
687.4	14.33
687.6	14.07
687.8	14.48
688.0	14.08
688.2	14.12
688.4	13.67
688.6	13.08
688.8	13.15
689.0	13.96
689.2	13.39
689.4	13.24
689.6	13.29
689.8	13.71
690.0	13.16
690.2	12.55
690.4	12.78
690.6	13.01
690.8	12.46
691.0	12.75
691.2	12.80
691.4	11.69
691.6	12.75
691.8	12.13
692.0	12.40
692.2	12.60
692.4	11.89
692.6	12.30
692.8	12.43
693.0	12.06
693.2	11.70
693.4	12.13
693.6	12.29
693.8	11.91
694.0	11.18
694.2	11.82
694.4	11.55
694.6	11.38
694.8	11.08
695.0	11.03
695.2	11.11
695.4	10.90
695.6	11.66
695.8	10.85
696.0	10.70
696.2	10.16
696.4	11.77
696.6	10.26
696.8	10.89
697.0	10.34
697.2	10.82
697.4	10.76
697.6	10.04
697.8	11.05
698.0	10.97
698.2	10.40
698.4	9.699
698.6	10.81
698.8	10.11
699.0	10.58
699.2	9.933
699.4	10.19
699.6	9.891
699.8	10.13
700.0	10.02
