# Supplementary material for: Rolling circle amplification (RCA) -based biosensor system for the fluorescent detection of miR-129-2-3p miRNA
Source: PeerJ. 2022 Oct 24;10:e14257. doi: 10.7717/peerj.14257 (PMC9610657; doi:10.7717/peerj.14257)
Supplement: Supplemental Information 5 — (A) Fluorescence intensity of miR-129-2-3p miRNA at different concentrations; (B) Linear relationship between fluorescence intensity ratio (F-F0) and target miR-129-2-3p miRNA concentration, from 50 nM to 200 μM. F and F0 were the fluorescence intensity induced by target miRNA and Blank, respectively. The error bar was calculated from two independent experiments. [file peerj-10-14257-s005.zip › RAW FOR FIG3/F3.76-2.TXT]

Data Points
nm	Data
500.0	5.650
500.2	5.627
500.4	5.161
500.6	5.485
500.8	5.321
501.0	5.716
501.2	6.204
501.4	5.545
501.6	5.852
501.8	5.337
502.0	5.714
502.2	5.195
502.4	6.091
502.6	5.675
502.8	6.292
503.0	5.511
503.2	5.982
503.4	6.236
503.6	6.511
503.8	5.831
504.0	6.104
504.2	6.462
504.4	6.375
504.6	5.837
504.8	6.544
505.0	6.747
505.2	6.442
505.4	7.115
505.6	7.475
505.8	6.658
506.0	7.210
506.2	6.888
506.4	7.114
506.6	7.753
506.8	7.446
507.0	8.231
507.2	7.952
507.4	7.870
507.6	7.566
507.8	7.658
508.0	7.705
508.2	7.998
508.4	8.314
508.6	8.585
508.8	8.585
509.0	9.552
509.2	8.892
509.4	9.198
509.6	9.460
509.8	9.229
510.0	10.05
510.2	9.398
510.4	10.82
510.6	10.17
510.8	10.11
511.0	11.49
511.2	10.74
511.4	11.91
511.6	11.48
511.8	11.56
512.0	11.97
512.2	11.90
512.4	12.25
512.6	12.96
512.8	13.52
513.0	13.20
513.2	13.23
513.4	13.74
513.6	14.47
513.8	14.88
514.0	14.29
514.2	16.01
514.4	16.50
514.6	15.80
514.8	15.94
515.0	15.92
515.2	16.73
515.4	17.24
515.6	18.49
515.8	18.62
516.0	18.76
516.2	19.67
516.4	20.16
516.6	20.93
516.8	21.40
517.0	21.90
517.2	22.19
517.4	22.01
517.6	24.25
517.8	24.06
518.0	24.63
518.2	25.12
518.4	24.98
518.6	25.09
518.8	27.23
519.0	27.32
519.2	28.11
519.4	28.11
519.6	28.49
519.8	29.21
520.0	29.63
520.2	30.77
520.4	32.03
520.6	33.78
520.8	33.92
521.0	34.43
521.2	35.31
521.4	35.57
521.6	36.76
521.8	37.57
522.0	38.59
522.2	40.28
522.4	40.35
522.6	41.21
522.8	43.80
523.0	44.43
523.2	43.31
523.4	45.02
523.6	46.24
523.8	47.87
524.0	48.92
524.2	49.96
524.4	50.83
524.6	52.06
524.8	51.76
525.0	53.54
525.2	55.73
525.4	55.19
525.6	56.04
525.8	57.81
526.0	58.93
526.2	58.86
526.4	60.32
526.6	62.18
526.8	63.13
527.0	62.16
527.2	63.75
527.4	67.38
527.6	65.60
527.8	67.33
528.0	70.06
528.2	71.39
528.4	71.49
528.6	72.73
528.8	73.17
529.0	75.40
529.2	77.03
529.4	78.72
529.6	77.97
529.8	79.61
530.0	80.95
530.2	81.85
530.4	83.87
530.6	86.36
530.8	85.80
531.0	89.01
531.2	86.60
531.4	89.70
531.6	91.69
531.8	92.72
532.0	95.75
532.2	94.71
532.4	96.58
532.6	96.74
532.8	98.68
533.0	99.34
533.2	100.3
533.4	103.3
533.6	104.2
533.8	105.1
534.0	107.6
534.2	108.8
534.4	107.0
534.6	109.9
534.8	111.0
535.0	113.6
535.2	114.9
535.4	115.4
535.6	114.5
535.8	114.8
536.0	116.3
536.2	118.6
536.4	117.2
536.6	122.8
536.8	124.0
537.0	122.4
537.2	122.0
537.4	125.0
537.6	124.0
537.8	125.0
538.0	127.7
538.2	129.0
538.4	131.1
538.6	130.0
538.8	131.4
539.0	132.7
539.2	134.6
539.4	133.6
539.6	136.6
539.8	133.8
540.0	135.5
540.2	139.6
540.4	137.1
540.6	136.8
540.8	141.6
541.0	140.7
541.2	143.6
541.4	144.8
541.6	142.1
541.8	144.1
542.0	148.6
542.2	145.5
542.4	149.2
542.6	149.2
542.8	149.4
543.0	149.1
543.2	149.1
543.4	153.1
543.6	154.3
543.8	151.2
544.0	152.6
544.2	154.3
544.4	154.0
544.6	156.5
544.8	156.6
545.0	157.2
545.2	155.6
545.4	160.2
545.6	159.2
545.8	157.5
546.0	161.6
546.2	158.8
546.4	162.4
546.6	161.9
546.8	161.8
547.0	161.3
547.2	164.2
547.4	165.2
547.6	165.7
547.8	165.8
548.0	166.8
548.2	166.6
548.4	166.2
548.6	167.0
548.8	168.1
549.0	167.0
549.2	168.2
549.4	169.7
549.6	170.5
549.8	169.8
550.0	171.9
550.2	171.1
550.4	174.3
550.6	176.7
550.8	175.7
551.0	173.5
551.2	172.3
551.4	174.2
551.6	175.5
551.8	173.7
552.0	175.0
552.2	176.0
552.4	176.8
552.6	176.6
552.8	178.0
553.0	176.7
553.2	175.0
553.4	177.4
553.6	179.0
553.8	178.0
554.0	179.3
554.2	179.3
554.4	179.8
554.6	180.5
554.8	179.1
555.0	182.3
555.2	178.8
555.4	180.6
555.6	178.1
555.8	180.5
556.0	182.4
556.2	180.1
556.4	182.2
556.6	180.6
556.8	182.7
557.0	181.5
557.2	181.3
557.4	181.8
557.6	181.7
557.8	182.2
558.0	181.1
558.2	183.0
558.4	182.1
558.6	183.9
558.8	178.9
559.0	180.9
559.2	184.3
559.4	181.2
559.6	181.3
559.8	183.6
560.0	181.6
560.2	180.9
560.4	181.0
560.6	182.3
560.8	180.8
561.0	184.8
561.2	180.8
561.4	179.1
561.6	177.6
561.8	178.4
562.0	177.8
562.2	177.7
562.4	179.6
562.6	176.9
562.8	180.6
563.0	177.7
563.2	180.1
563.4	178.2
563.6	177.9
563.8	177.8
564.0	178.3
564.2	179.1
564.4	179.2
564.6	176.5
564.8	177.2
565.0	178.3
565.2	174.4
565.4	175.1
565.6	170.6
565.8	176.9
566.0	174.8
566.2	174.6
566.4	171.7
566.6	170.1
566.8	173.9
567.0	172.3
567.2	172.0
567.4	170.7
567.6	173.6
567.8	172.0
568.0	173.1
568.2	168.6
568.4	169.1
568.6	168.6
568.8	168.0
569.0	168.2
569.2	167.4
569.4	167.1
569.6	163.6
569.8	167.0
570.0	165.7
570.2	164.7
570.4	164.7
570.6	164.8
570.8	166.7
571.0	163.9
571.2	164.0
571.4	162.1
571.6	164.5
571.8	163.6
572.0	161.2
572.2	161.6
572.4	160.2
572.6	163.0
572.8	159.3
573.0	159.2
573.2	158.0
573.4	156.3
573.6	155.5
573.8	159.5
574.0	153.7
574.2	154.7
574.4	153.3
574.6	154.3
574.8	153.7
575.0	152.1
575.2	151.4
575.4	151.6
575.6	152.8
575.8	151.2
576.0	150.3
576.2	148.7
576.4	148.7
576.6	150.8
576.8	146.8
577.0	147.7
577.2	146.7
577.4	150.4
577.6	146.9
577.8	147.3
578.0	144.7
578.2	143.8
578.4	143.5
578.6	142.1
578.8	143.8
579.0	143.9
579.2	142.5
579.4	140.2
579.6	143.4
579.8	143.9
580.0	143.8
580.2	140.8
580.4	141.1
580.6	139.0
580.8	139.7
581.0	138.8
581.2	136.6
581.4	139.5
581.6	136.8
581.8	139.1
582.0	138.2
582.2	137.4
582.4	137.5
582.6	136.9
582.8	133.6
583.0	135.9
583.2	133.5
583.4	133.7
583.6	132.3
583.8	132.6
584.0	131.2
584.2	132.0
584.4	131.8
584.6	133.1
584.8	129.7
585.0	128.8
585.2	128.0
585.4	131.4
585.6	128.2
585.8	129.4
586.0	126.2
586.2	128.5
586.4	128.2
586.6	126.5
586.8	128.8
587.0	128.6
587.2	126.9
587.4	124.7
587.6	126.1
587.8	125.6
588.0	124.5
588.2	123.8
588.4	119.9
588.6	121.1
588.8	123.0
589.0	121.9
589.2	121.2
589.4	121.0
589.6	121.5
589.8	120.6
590.0	122.4
590.2	119.0
590.4	118.6
590.6	118.0
590.8	120.9
591.0	115.9
591.2	117.7
591.4	116.3
591.6	116.9
591.8	116.3
592.0	118.9
592.2	115.6
592.4	116.9
592.6	115.9
592.8	115.2
593.0	116.6
593.2	116.2
593.4	111.5
593.6	114.0
593.8	114.0
594.0	111.8
594.2	113.5
594.4	112.7
594.6	114.8
594.8	112.4
595.0	111.1
595.2	111.9
595.4	110.6
595.6	111.9
595.8	111.5
596.0	110.2
596.2	110.3
596.4	111.1
596.6	110.3
596.8	106.8
597.0	106.4
597.2	107.5
597.4	105.3
597.6	106.6
597.8	107.6
598.0	108.5
598.2	107.6
598.4	108.9
598.6	106.9
598.8	106.0
599.0	104.5
599.2	105.2
599.4	105.7
599.6	107.3
599.8	105.2
600.0	102.9
600.2	105.2
600.4	102.7
600.6	99.68
600.8	105.9
601.0	100.8
601.2	102.9
601.4	101.5
601.6	102.3
601.8	100.0
602.0	100.4
602.2	100.4
602.4	99.80
602.6	99.40
602.8	99.43
603.0	101.5
603.2	99.11
603.4	99.95
603.6	100.5
603.8	98.72
604.0	97.73
604.2	97.77
604.4	96.65
604.6	97.56
604.8	94.19
605.0	97.01
605.2	96.42
605.4	93.24
605.6	95.56
605.8	96.82
606.0	95.48
606.2	96.49
606.4	95.99
606.6	93.83
606.8	94.82
607.0	95.43
607.2	94.09
607.4	94.86
607.6	92.45
607.8	90.96
608.0	93.06
608.2	93.21
608.4	91.75
608.6	91.40
608.8	92.41
609.0	90.48
609.2	90.34
609.4	90.80
609.6	92.51
609.8	90.53
610.0	87.67
610.2	89.79
610.4	88.94
610.6	85.75
610.8	87.21
611.0	87.72
611.2	87.31
611.4	88.02
611.6	85.71
611.8	85.97
612.0	86.29
612.2	86.66
612.4	88.32
612.6	84.30
612.8	84.57
613.0	85.79
613.2	86.48
613.4	84.39
613.6	83.32
613.8	84.21
614.0	84.26
614.2	83.46
614.4	81.81
614.6	80.74
614.8	81.51
615.0	79.51
615.2	81.28
615.4	81.00
615.6	80.68
615.8	80.95
616.0	81.76
616.2	80.44
616.4	80.14
616.6	80.30
616.8	78.04
617.0	78.86
617.2	77.16
617.4	79.82
617.6	78.46
617.8	78.34
618.0	77.10
618.2	77.30
618.4	76.79
618.6	79.43
618.8	78.50
619.0	76.43
619.2	76.02
619.4	75.08
619.6	76.96
619.8	73.36
620.0	74.89
620.2	77.01
620.4	74.53
620.6	76.51
620.8	73.84
621.0	73.25
621.2	72.59
621.4	73.68
621.6	74.63
621.8	75.73
622.0	72.64
622.2	72.63
622.4	73.37
622.6	70.95
622.8	70.35
623.0	71.03
623.2	71.24
623.4	70.30
623.6	70.46
623.8	69.31
624.0	69.27
624.2	67.93
624.4	68.75
624.6	69.40
624.8	69.43
625.0	70.45
625.2	68.62
625.4	67.77
625.6	68.19
625.8	69.51
626.0	67.28
626.2	66.79
626.4	67.66
626.6	66.51
626.8	64.14
627.0	68.13
627.2	66.83
627.4	64.32
627.6	64.90
627.8	65.89
628.0	63.28
628.2	63.92
628.4	64.25
628.6	63.70
628.8	63.69
629.0	63.60
629.2	64.56
629.4	62.72
629.6	62.41
629.8	62.01
630.0	61.51
630.2	61.64
630.4	62.85
630.6	60.55
630.8	62.36
631.0	61.79
631.2	61.19
631.4	61.19
631.6	60.13
631.8	59.43
632.0	60.19
632.2	59.45
632.4	58.85
632.6	60.63
632.8	60.98
633.0	58.37
633.2	59.23
633.4	59.67
633.6	58.24
633.8	58.34
634.0	58.73
634.2	57.84
634.4	57.19
634.6	58.14
634.8	57.72
635.0	55.96
635.2	56.15
635.4	56.10
635.6	56.42
635.8	55.65
636.0	55.77
636.2	56.57
636.4	54.82
636.6	56.13
636.8	55.43
637.0	55.74
637.2	55.02
637.4	55.14
637.6	54.98
637.8	53.75
638.0	55.68
638.2	53.74
638.4	53.72
638.6	53.41
638.8	52.66
639.0	52.57
639.2	52.34
639.4	52.18
639.6	52.47
639.8	52.93
640.0	51.62
640.2	51.22
640.4	50.77
640.6	50.41
640.8	51.83
641.0	50.73
641.2	50.39
641.4	50.54
641.6	49.71
641.8	51.19
642.0	50.36
642.2	50.10
642.4	50.49
642.6	47.59
642.8	50.00
643.0	49.69
643.2	48.52
643.4	49.15
643.6	47.66
643.8	48.31
644.0	47.59
644.2	47.59
644.4	48.01
644.6	46.20
644.8	46.66
645.0	46.76
645.2	45.91
645.4	45.22
645.6	45.45
645.8	44.52
646.0	45.15
646.2	46.36
646.4	44.66
646.6	45.89
646.8	44.23
647.0	44.86
647.2	43.71
647.4	43.77
647.6	45.03
647.8	44.73
648.0	43.69
648.2	44.08
648.4	44.14
648.6	43.83
648.8	42.84
649.0	43.70
649.2	42.05
649.4	43.11
649.6	43.08
649.8	42.57
650.0	42.68
650.2	42.22
650.4	41.71
650.6	42.32
650.8	42.13
651.0	41.59
651.2	40.46
651.4	40.63
651.6	41.13
651.8	39.09
652.0	41.42
652.2	40.73
652.4	40.32
652.6	38.93
652.8	40.47
653.0	40.55
653.2	39.77
653.4	39.15
653.6	38.27
653.8	37.90
654.0	37.78
654.2	38.64
654.4	37.16
654.6	36.86
654.8	38.56
655.0	37.63
655.2	36.51
655.4	35.28
655.6	37.11
655.8	37.96
656.0	37.04
656.2	36.92
656.4	36.23
656.6	36.29
656.8	36.22
657.0	34.81
657.2	35.50
657.4	34.24
657.6	34.92
657.8	35.00
658.0	34.37
658.2	34.20
658.4	33.43
658.6	36.16
658.8	34.93
659.0	33.18
659.2	33.87
659.4	34.19
659.6	33.11
659.8	34.18
660.0	32.75
660.2	33.89
660.4	33.01
660.6	31.93
660.8	32.30
661.0	31.66
661.2	32.76
661.4	31.87
661.6	32.78
661.8	31.93
662.0	31.49
662.2	31.60
662.4	30.46
662.6	31.58
662.8	30.52
663.0	31.05
663.2	30.05
663.4	31.27
663.6	29.65
663.8	29.90
664.0	29.91
664.2	29.34
664.4	29.97
664.6	29.00
664.8	29.57
665.0	29.44
665.2	29.19
665.4	29.22
665.6	27.98
665.8	27.66
666.0	29.14
666.2	28.77
666.4	27.40
666.6	28.50
666.8	27.28
667.0	28.55
667.2	28.03
667.4	27.39
667.6	27.08
667.8	27.38
668.0	26.67
668.2	27.29
668.4	27.00
668.6	26.01
668.8	25.72
669.0	26.81
669.2	26.36
669.4	26.24
669.6	26.65
669.8	25.84
670.0	25.22
670.2	25.50
670.4	25.03
670.6	25.73
670.8	24.52
671.0	24.73
671.2	25.63
671.4	24.75
671.6	25.11
671.8	25.75
672.0	23.77
672.2	23.70
672.4	23.68
672.6	23.03
672.8	23.66
673.0	22.92
673.2	24.01
673.4	23.68
673.6	23.80
673.8	21.37
674.0	22.47
674.2	22.57
674.4	22.56
674.6	23.14
674.8	21.74
675.0	22.93
675.2	21.18
675.4	21.52
675.6	22.43
675.8	22.27
676.0	21.85
676.2	22.17
676.4	21.39
676.6	21.56
676.8	21.37
677.0	20.46
677.2	20.49
677.4	21.48
677.6	20.95
677.8	20.09
678.0	20.40
678.2	20.36
678.4	19.55
678.6	20.20
678.8	20.08
679.0	19.92
679.2	20.90
679.4	19.56
679.6	18.76
679.8	19.77
680.0	19.13
680.2	18.97
680.4	19.50
680.6	19.22
680.8	18.45
681.0	18.96
681.2	18.45
681.4	18.99
681.6	18.69
681.8	18.90
682.0	18.36
682.2	18.59
682.4	17.50
682.6	17.45
682.8	18.03
683.0	17.55
683.2	17.37
683.4	17.72
683.6	17.55
683.8	17.83
684.0	16.61
684.2	16.80
684.4	16.34
684.6	16.98
684.8	15.99
685.0	17.11
685.2	17.14
685.4	16.67
685.6	15.99
685.8	16.35
686.0	15.67
686.2	16.66
686.4	15.80
686.6	16.78
686.8	16.29
687.0	14.92
687.2	15.00
687.4	15.32
687.6	15.18
687.8	14.31
688.0	14.73
688.2	14.97
688.4	15.18
688.6	14.77
688.8	14.70
689.0	14.62
689.2	14.98
689.4	14.19
689.6	14.16
689.8	14.14
690.0	14.20
690.2	13.72
690.4	13.84
690.6	14.15
690.8	14.03
691.0	14.59
691.2	13.73
691.4	13.93
691.6	13.60
691.8	13.06
692.0	13.39
692.2	12.96
692.4	13.80
692.6	14.33
692.8	12.75
693.0	13.16
693.2	13.08
693.4	13.58
693.6	12.19
693.8	12.97
694.0	12.92
694.2	12.80
694.4	12.64
694.6	11.87
694.8	12.35
695.0	12.76
695.2	13.17
695.4	12.67
695.6	12.09
695.8	11.85
696.0	11.95
696.2	12.04
696.4	12.44
696.6	12.13
696.8	12.09
697.0	12.12
697.2	12.43
697.4	11.03
697.6	11.07
697.8	11.70
698.0	11.10
698.2	11.23
698.4	11.22
698.6	11.43
698.8	10.69
699.0	10.63
699.2	10.70
699.4	11.11
699.6	10.93
699.8	11.39
700.0	10.86
