# Supplementary material for: Rolling circle amplification (RCA) -based biosensor system for the fluorescent detection of miR-129-2-3p miRNA
Source: PeerJ. 2022 Oct 24;10:e14257. doi: 10.7717/peerj.14257 (PMC9610657; doi:10.7717/peerj.14257)
Supplement: Supplemental Information 5 — (A) Fluorescence intensity of miR-129-2-3p miRNA at different concentrations; (B) Linear relationship between fluorescence intensity ratio (F-F0) and target miR-129-2-3p miRNA concentration, from 50 nM to 200 μM. F and F0 were the fluorescence intensity induced by target miRNA and Blank, respectively. The error bar was calculated from two independent experiments. [file peerj-10-14257-s005.zip › RAW FOR FIG3/F4.73-1.TXT]

Data Points
nm	Data
500.0	7.703
500.2	7.550
500.4	7.795
500.6	7.610
500.8	7.926
501.0	7.796
501.2	8.072
501.4	8.079
501.6	8.331
501.8	8.257
502.0	8.054
502.2	8.704
502.4	8.457
502.6	8.373
502.8	9.721
503.0	8.462
503.2	8.862
503.4	9.314
503.6	9.238
503.8	9.521
504.0	9.392
504.2	9.409
504.4	9.220
504.6	9.152
504.8	10.19
505.0	10.66
505.2	10.29
505.4	10.79
505.6	10.76
505.8	10.77
506.0	11.60
506.2	11.03
506.4	11.80
506.6	11.55
506.8	12.00
507.0	12.16
507.2	11.91
507.4	12.87
507.6	13.24
507.8	13.16
508.0	13.54
508.2	14.64
508.4	14.21
508.6	14.29
508.8	14.64
509.0	15.10
509.2	15.61
509.4	15.80
509.6	16.57
509.8	16.81
510.0	16.38
510.2	17.22
510.4	18.69
510.6	17.95
510.8	18.62
511.0	19.14
511.2	19.29
511.4	21.13
511.6	21.38
511.8	21.97
512.0	22.24
512.2	23.31
512.4	24.19
512.6	24.44
512.8	24.91
513.0	25.28
513.2	25.97
513.4	27.04
513.6	27.15
513.8	26.87
514.0	29.74
514.2	29.62
514.4	31.05
514.6	31.85
514.8	31.57
515.0	32.58
515.2	33.27
515.4	35.48
515.6	36.58
515.8	36.34
516.0	38.13
516.2	38.41
516.4	40.24
516.6	41.11
516.8	40.18
517.0	42.71
517.2	44.16
517.4	45.67
517.6	45.72
517.8	47.88
518.0	47.84
518.2	50.36
518.4	51.76
518.6	51.37
518.8	53.86
519.0	55.19
519.2	55.71
519.4	57.96
519.6	60.22
519.8	60.36
520.0	60.16
520.2	63.49
520.4	63.70
520.6	64.21
520.8	66.04
521.0	69.45
521.2	69.29
521.4	71.64
521.6	73.29
521.8	75.11
522.0	78.87
522.2	80.96
522.4	80.39
522.6	83.77
522.8	82.41
523.0	87.29
523.2	87.24
523.4	89.05
523.6	93.34
523.8	93.70
524.0	95.12
524.2	96.07
524.4	101.6
524.6	101.3
524.8	105.7
525.0	107.1
525.2	106.8
525.4	108.6
525.6	110.1
525.8	113.0
526.0	116.9
526.2	117.3
526.4	120.1
526.6	120.5
526.8	122.1
527.0	125.0
527.2	126.7
527.4	129.1
527.6	134.8
527.8	132.4
528.0	135.0
528.2	136.1
528.4	140.6
528.6	141.5
528.8	142.0
529.0	144.8
529.2	143.2
529.4	147.5
529.6	147.8
529.8	152.0
530.0	152.4
530.2	154.6
530.4	155.2
530.6	157.9
530.8	160.7
531.0	161.1
531.2	164.4
531.4	167.3
531.6	167.5
531.8	170.0
532.0	170.5
532.2	170.2
532.4	175.3
532.6	174.6
532.8	174.9
533.0	180.2
533.2	180.2
533.4	180.8
533.6	181.1
533.8	183.3
534.0	184.8
534.2	187.8
534.4	187.5
534.6	191.4
534.8	189.1
535.0	194.2
535.2	195.8
535.4	195.8
535.6	198.6
535.8	201.0
536.0	199.2
536.2	200.1
536.4	198.7
536.6	201.7
536.8	204.0
537.0	204.0
537.2	208.2
537.4	209.3
537.6	209.9
537.8	208.0
538.0	206.5
538.2	211.5
538.4	211.2
538.6	213.6
538.8	214.3
539.0	213.3
539.2	211.1
539.4	216.8
539.6	218.3
539.8	219.0
540.0	219.5
540.2	219.7
540.4	219.6
540.6	221.5
540.8	224.4
541.0	222.0
541.2	223.0
541.4	224.2
541.6	225.3
541.8	224.1
542.0	226.8
542.2	229.2
542.4	227.6
542.6	227.3
542.8	230.5
543.0	229.7
543.2	228.3
543.4	230.4
543.6	232.5
543.8	231.2
544.0	232.6
544.2	235.6
544.4	234.3
544.6	232.4
544.8	233.7
545.0	235.1
545.2	230.5
545.4	236.3
545.6	235.8
545.8	235.3
546.0	235.4
546.2	237.4
546.4	238.3
546.6	238.4
546.8	239.7
547.0	240.0
547.2	237.2
547.4	239.6
547.6	242.2
547.8	240.7
548.0	239.9
548.2	242.1
548.4	240.6
548.6	241.2
548.8	241.1
549.0	242.8
549.2	243.3
549.4	241.0
549.6	242.6
549.8	242.9
550.0	243.4
550.2	244.6
550.4	243.6
550.6	243.6
550.8	244.9
551.0	245.2
551.2	248.2
551.4	243.0
551.6	246.6
551.8	247.0
552.0	248.4
552.2	243.7
552.4	241.9
552.6	242.3
552.8	242.9
553.0	246.3
553.2	246.2
553.4	246.9
553.6	246.1
553.8	240.5
554.0	244.4
554.2	244.5
554.4	244.3
554.6	240.5
554.8	245.4
555.0	246.1
555.2	244.8
555.4	243.1
555.6	242.0
555.8	242.2
556.0	244.4
556.2	247.4
556.4	244.8
556.6	240.3
556.8	239.9
557.0	243.6
557.2	240.6
557.4	243.4
557.6	244.3
557.8	240.0
558.0	244.9
558.2	242.2
558.4	240.2
558.6	239.3
558.8	241.9
559.0	242.5
559.2	240.6
559.4	240.0
559.6	240.4
559.8	240.5
560.0	238.5
560.2	237.1
560.4	237.7
560.6	236.5
560.8	233.6
561.0	237.4
561.2	234.1
561.4	238.2
561.6	236.3
561.8	233.1
562.0	234.6
562.2	230.7
562.4	227.9
562.6	230.7
562.8	231.0
563.0	230.1
563.2	229.1
563.4	229.1
563.6	230.2
563.8	227.5
564.0	225.4
564.2	230.5
564.4	225.4
564.6	227.2
564.8	225.8
565.0	224.1
565.2	223.5
565.4	219.9
565.6	220.2
565.8	220.1
566.0	223.3
566.2	218.8
566.4	220.3
566.6	218.1
566.8	216.3
567.0	212.9
567.2	213.7
567.4	210.8
567.6	214.7
567.8	211.1
568.0	212.3
568.2	209.3
568.4	210.2
568.6	210.8
568.8	209.8
569.0	210.1
569.2	209.7
569.4	205.8
569.6	205.7
569.8	204.5
570.0	204.2
570.2	203.3
570.4	202.4
570.6	203.1
570.8	200.5
571.0	200.3
571.2	199.5
571.4	198.0
571.6	198.3
571.8	193.4
572.0	195.5
572.2	196.2
572.4	193.3
572.6	191.1
572.8	189.0
573.0	190.7
573.2	191.2
573.4	189.8
573.6	192.6
573.8	189.1
574.0	186.2
574.2	186.6
574.4	185.5
574.6	185.6
574.8	184.7
575.0	182.4
575.2	184.2
575.4	181.0
575.6	182.8
575.8	180.9
576.0	179.2
576.2	177.0
576.4	180.8
576.6	177.8
576.8	176.5
577.0	173.8
577.2	174.0
577.4	174.1
577.6	172.2
577.8	172.5
578.0	172.1
578.2	171.1
578.4	169.8
578.6	168.3
578.8	167.7
579.0	166.9
579.2	168.7
579.4	163.9
579.6	163.9
579.8	165.0
580.0	164.3
580.2	165.9
580.4	163.5
580.6	162.2
580.8	162.1
581.0	159.5
581.2	155.1
581.4	159.9
581.6	158.2
581.8	157.5
582.0	159.1
582.2	155.5
582.4	155.1
582.6	155.1
582.8	153.6
583.0	152.4
583.2	150.4
583.4	151.7
583.6	154.1
583.8	150.5
584.0	150.4
584.2	149.7
584.4	149.2
584.6	147.2
584.8	147.4
585.0	146.4
585.2	150.2
585.4	145.1
585.6	141.8
585.8	144.0
586.0	143.7
586.2	145.8
586.4	142.0
586.6	142.4
586.8	141.8
587.0	138.0
587.2	141.0
587.4	140.7
587.6	139.4
587.8	136.8
588.0	134.6
588.2	135.2
588.4	136.1
588.6	136.7
588.8	134.6
589.0	134.2
589.2	132.4
589.4	134.4
589.6	133.0
589.8	132.2
590.0	133.2
590.2	130.6
590.4	132.3
590.6	129.1
590.8	128.9
591.0	128.4
591.2	130.8
591.4	128.4
591.6	128.3
591.8	127.8
592.0	126.9
592.2	125.7
592.4	124.7
592.6	125.7
592.8	123.1
593.0	123.4
593.2	121.6
593.4	124.1
593.6	122.8
593.8	122.4
594.0	122.9
594.2	120.8
594.4	122.4
594.6	121.4
594.8	118.3
595.0	119.5
595.2	120.3
595.4	120.1
595.6	118.2
595.8	118.0
596.0	116.1
596.2	118.3
596.4	115.5
596.6	114.3
596.8	115.2
597.0	114.5
597.2	114.0
597.4	114.7
597.6	113.7
597.8	112.4
598.0	113.2
598.2	112.7
598.4	113.6
598.6	113.4
598.8	110.8
599.0	111.1
599.2	111.3
599.4	110.2
599.6	111.0
599.8	109.1
600.0	106.7
600.2	109.3
600.4	108.3
600.6	109.3
600.8	108.7
601.0	106.7
601.2	105.7
601.4	105.2
601.6	107.0
601.8	104.9
602.0	105.2
602.2	104.5
602.4	104.0
602.6	103.4
602.8	105.5
603.0	103.9
603.2	103.2
603.4	102.9
603.6	102.4
603.8	101.9
604.0	102.2
604.2	100.7
604.4	97.87
604.6	100.5
604.8	100.3
605.0	100.7
605.2	98.13
605.4	98.42
605.6	99.98
605.8	97.52
606.0	96.68
606.2	97.13
606.4	97.15
606.6	98.33
606.8	98.07
607.0	99.52
607.2	94.12
607.4	97.01
607.6	94.81
607.8	94.32
608.0	93.47
608.2	91.65
608.4	92.83
608.6	93.17
608.8	93.16
609.0	92.75
609.2	91.87
609.4	91.72
609.6	90.33
609.8	90.83
610.0	90.41
610.2	90.92
610.4	89.89
610.6	87.11
610.8	87.88
611.0	87.34
611.2	89.21
611.4	88.40
611.6	86.73
611.8	87.02
612.0	86.85
612.2	87.18
612.4	85.55
612.6	86.25
612.8	84.65
613.0	85.35
613.2	82.62
613.4	86.85
613.6	82.93
613.8	83.32
614.0	82.31
614.2	83.23
614.4	84.28
614.6	81.46
614.8	81.85
615.0	81.42
615.2	79.94
615.4	82.10
615.6	81.02
615.8	82.36
616.0	79.15
616.2	80.18
616.4	81.73
616.6	75.72
616.8	77.66
617.0	76.34
617.2	78.53
617.4	75.91
617.6	76.26
617.8	77.67
618.0	76.24
618.2	77.79
618.4	76.23
618.6	72.53
618.8	74.64
619.0	74.92
619.2	74.24
619.4	74.86
619.6	73.42
619.8	73.46
620.0	73.31
620.2	72.15
620.4	73.81
620.6	72.12
620.8	73.62
621.0	72.52
621.2	71.57
621.4	70.91
621.6	69.43
621.8	70.15
622.0	70.01
622.2	68.88
622.4	69.01
622.6	68.89
622.8	69.47
623.0	68.70
623.2	68.58
623.4	69.33
623.6	69.86
623.8	68.95
624.0	67.63
624.2	66.43
624.4	66.78
624.6	65.15
624.8	66.45
625.0	66.60
625.2	66.13
625.4	65.89
625.6	64.77
625.8	66.70
626.0	63.59
626.2	64.69
626.4	62.94
626.6	64.41
626.8	62.68
627.0	61.91
627.2	63.60
627.4	61.85
627.6	62.39
627.8	63.06
628.0	61.46
628.2	60.54
628.4	61.86
628.6	62.39
628.8	61.36
629.0	60.06
629.2	59.90
629.4	60.29
629.6	59.64
629.8	60.40
630.0	58.66
630.2	58.59
630.4	58.04
630.6	58.80
630.8	58.61
631.0	58.33
631.2	58.32
631.4	56.76
631.6	57.94
631.8	56.78
632.0	57.62
632.2	56.96
632.4	56.46
632.6	56.22
632.8	55.87
633.0	57.22
633.2	54.70
633.4	55.24
633.6	54.58
633.8	53.54
634.0	53.29
634.2	52.73
634.4	53.42
634.6	52.71
634.8	53.89
635.0	53.16
635.2	53.40
635.4	53.02
635.6	53.39
635.8	52.97
636.0	52.69
636.2	52.74
636.4	52.32
636.6	51.52
636.8	50.34
637.0	52.36
637.2	51.25
637.4	50.40
637.6	50.21
637.8	52.11
638.0	50.59
638.2	49.13
638.4	50.53
638.6	50.03
638.8	50.35
639.0	47.71
639.2	49.77
639.4	48.84
639.6	46.99
639.8	47.21
640.0	47.85
640.2	48.28
640.4	48.70
640.6	46.81
640.8	46.83
641.0	47.11
641.2	47.05
641.4	45.99
641.6	46.49
641.8	45.38
642.0	44.80
642.2	45.15
642.4	44.83
642.6	45.72
642.8	44.48
643.0	44.64
643.2	45.36
643.4	45.29
643.6	44.49
643.8	43.73
644.0	43.83
644.2	45.02
644.4	42.36
644.6	42.82
644.8	42.55
645.0	43.01
645.2	42.77
645.4	42.45
645.6	41.74
645.8	41.91
646.0	41.14
646.2	40.67
646.4	40.70
646.6	40.69
646.8	39.74
647.0	41.16
647.2	39.07
647.4	39.19
647.6	39.46
647.8	38.74
648.0	38.27
648.2	38.63
648.4	38.91
648.6	38.82
648.8	38.74
649.0	38.36
649.2	37.63
649.4	36.65
649.6	37.69
649.8	38.41
650.0	38.33
650.2	37.42
650.4	38.32
650.6	37.73
650.8	37.85
651.0	36.03
651.2	35.52
651.4	37.25
651.6	36.11
651.8	35.44
652.0	34.94
652.2	34.67
652.4	36.08
652.6	34.81
652.8	34.67
653.0	35.14
653.2	34.26
653.4	35.25
653.6	34.20
653.8	34.54
654.0	34.02
654.2	33.36
654.4	33.12
654.6	33.08
654.8	32.95
655.0	32.91
655.2	31.48
655.4	33.10
655.6	32.49
655.8	32.58
656.0	32.97
656.2	31.87
656.4	32.55
656.6	30.61
656.8	31.79
657.0	32.41
657.2	31.68
657.4	30.93
657.6	32.01
657.8	31.56
658.0	29.68
658.2	30.30
658.4	30.19
658.6	29.53
658.8	30.15
659.0	29.67
659.2	29.75
659.4	28.78
659.6	29.74
659.8	29.25
660.0	29.02
660.2	28.56
660.4	28.84
660.6	28.74
660.8	28.60
661.0	29.50
661.2	27.66
661.4	27.47
661.6	27.91
661.8	28.32
662.0	27.51
662.2	26.84
662.4	26.64
662.6	26.62
662.8	26.55
663.0	27.66
663.2	26.24
663.4	26.23
663.6	25.85
663.8	25.48
664.0	26.66
664.2	24.79
664.4	25.57
664.6	25.35
664.8	25.92
665.0	25.40
665.2	25.19
665.4	24.58
665.6	25.78
665.8	24.68
666.0	25.73
666.2	24.81
666.4	23.81
666.6	24.94
666.8	24.99
667.0	24.91
667.2	24.31
667.4	23.66
667.6	23.33
667.8	22.65
668.0	22.72
668.2	22.48
668.4	22.66
668.6	22.65
668.8	22.84
669.0	22.99
669.2	22.53
669.4	22.49
669.6	21.84
669.8	22.43
670.0	21.00
670.2	21.73
670.4	21.49
670.6	22.04
670.8	21.87
671.0	22.46
671.2	20.84
671.4	20.21
671.6	21.05
671.8	20.81
672.0	20.55
672.2	21.34
672.4	20.63
672.6	19.78
672.8	19.91
673.0	20.89
673.2	19.84
673.4	19.28
673.6	19.15
673.8	21.13
674.0	19.22
674.2	18.76
674.4	18.84
674.6	19.75
674.8	18.72
675.0	19.07
675.2	19.18
675.4	18.77
675.6	19.80
675.8	18.77
676.0	18.23
676.2	18.76
676.4	19.09
676.6	18.52
676.8	18.85
677.0	17.99
677.2	18.16
677.4	18.05
677.6	16.91
677.8	17.13
678.0	17.95
678.2	17.00
678.4	16.83
678.6	17.41
678.8	17.03
679.0	16.57
679.2	16.97
679.4	16.61
679.6	16.68
679.8	17.15
680.0	17.25
680.2	16.03
680.4	16.27
680.6	15.97
680.8	16.04
681.0	15.41
681.2	15.95
681.4	16.38
681.6	15.76
681.8	15.95
682.0	15.63
682.2	15.73
682.4	15.71
682.6	16.63
682.8	15.31
683.0	15.06
683.2	13.75
683.4	14.80
683.6	14.77
683.8	14.49
684.0	14.99
684.2	14.07
684.4	14.80
684.6	13.74
684.8	14.73
685.0	13.75
685.2	14.07
685.4	13.87
685.6	13.69
685.8	13.63
686.0	13.75
686.2	13.78
686.4	13.80
686.6	13.87
686.8	13.27
687.0	12.65
687.2	13.68
687.4	13.58
687.6	12.77
687.8	13.34
688.0	13.11
688.2	12.63
688.4	12.99
688.6	12.92
688.8	12.48
689.0	11.94
689.2	12.30
689.4	11.84
689.6	12.20
689.8	12.50
690.0	12.99
690.2	12.18
690.4	11.85
690.6	11.97
690.8	12.38
691.0	11.74
691.2	12.14
691.4	11.93
691.6	10.83
691.8	12.05
692.0	11.82
692.2	10.78
692.4	11.35
692.6	10.80
692.8	11.29
693.0	11.38
693.2	11.53
693.4	10.53
693.6	10.81
693.8	10.73
694.0	11.01
694.2	11.83
694.4	10.51
694.6	10.90
694.8	10.27
695.0	10.68
695.2	9.791
695.4	11.04
695.6	10.77
695.8	10.69
696.0	10.13
696.2	9.931
696.4	10.81
696.6	9.832
696.8	10.04
697.0	10.52
697.2	10.01
697.4	9.189
697.6	9.448
697.8	9.571
698.0	9.680
698.2	9.800
698.4	9.249
698.6	9.749
698.8	9.986
699.0	10.10
699.2	9.486
699.4	9.834
699.6	8.880
699.8	9.082
700.0	9.114
