# Supplementary material for: Rolling circle amplification (RCA) -based biosensor system for the fluorescent detection of miR-129-2-3p miRNA
Source: PeerJ. 2022 Oct 24;10:e14257. doi: 10.7717/peerj.14257 (PMC9610657; doi:10.7717/peerj.14257)
Supplement: Supplemental Information 5 — (A) Fluorescence intensity of miR-129-2-3p miRNA at different concentrations; (B) Linear relationship between fluorescence intensity ratio (F-F0) and target miR-129-2-3p miRNA concentration, from 50 nM to 200 μM. F and F0 were the fluorescence intensity induced by target miRNA and Blank, respectively. The error bar was calculated from two independent experiments. [file peerj-10-14257-s005.zip › RAW FOR FIG3/F4.73-2.TXT]

Data Points
nm	Data
500.0	6.630
500.2	6.335
500.4	6.540
500.6	6.375
500.8	6.615
501.0	6.439
501.2	6.881
501.4	7.165
501.6	6.814
501.8	6.782
502.0	7.132
502.2	6.401
502.4	6.785
502.6	7.127
502.8	7.295
503.0	7.333
503.2	7.180
503.4	7.452
503.6	6.923
503.8	7.681
504.0	8.094
504.2	7.744
504.4	7.408
504.6	7.416
504.8	8.371
505.0	7.920
505.2	8.214
505.4	8.249
505.6	7.725
505.8	8.674
506.0	9.142
506.2	8.959
506.4	8.876
506.6	9.177
506.8	9.305
507.0	9.477
507.2	9.712
507.4	9.757
507.6	10.34
507.8	10.36
508.0	10.17
508.2	10.49
508.4	10.87
508.6	10.90
508.8	11.59
509.0	10.97
509.2	10.98
509.4	11.25
509.6	12.42
509.8	12.64
510.0	12.20
510.2	12.82
510.4	12.96
510.6	14.44
510.8	13.22
511.0	14.17
511.2	14.84
511.4	14.75
511.6	14.94
511.8	15.86
512.0	15.54
512.2	16.79
512.4	16.90
512.6	16.71
512.8	16.85
513.0	17.77
513.2	18.82
513.4	18.14
513.6	18.48
513.8	20.22
514.0	19.89
514.2	20.40
514.4	21.49
514.6	22.37
514.8	22.59
515.0	23.38
515.2	22.95
515.4	23.38
515.6	25.63
515.8	25.77
516.0	27.07
516.2	27.20
516.4	27.96
516.6	28.84
516.8	29.44
517.0	30.84
517.2	30.31
517.4	31.82
517.6	32.59
517.8	33.47
518.0	33.71
518.2	35.40
518.4	35.06
518.6	37.30
518.8	36.97
519.0	37.71
519.2	38.99
519.4	41.11
519.6	40.58
519.8	43.17
520.0	42.94
520.2	46.05
520.4	46.52
520.6	47.22
520.8	46.82
521.0	49.69
521.2	51.88
521.4	50.31
521.6	54.05
521.8	55.68
522.0	55.48
522.2	57.08
522.4	58.65
522.6	59.49
522.8	61.55
523.0	63.66
523.2	63.62
523.4	64.73
523.6	67.26
523.8	68.84
524.0	69.48
524.2	70.84
524.4	72.22
524.6	73.27
524.8	74.34
525.0	74.83
525.2	78.54
525.4	79.95
525.6	80.50
525.8	84.78
526.0	86.77
526.2	87.38
526.4	87.39
526.6	91.69
526.8	92.62
527.0	92.25
527.2	96.14
527.4	97.24
527.6	100.5
527.8	98.22
528.0	104.7
528.2	105.0
528.4	104.6
528.6	109.6
528.8	109.0
529.0	112.0
529.2	115.1
529.4	116.3
529.6	116.9
529.8	120.7
530.0	122.2
530.2	126.8
530.4	123.2
530.6	125.6
530.8	125.3
531.0	130.6
531.2	130.9
531.4	133.1
531.6	137.3
531.8	138.5
532.0	136.6
532.2	138.9
532.4	140.7
532.6	142.6
532.8	143.9
533.0	147.2
533.2	148.1
533.4	149.0
533.6	153.7
533.8	154.8
534.0	156.0
534.2	156.6
534.4	157.0
534.6	162.0
534.8	163.1
535.0	162.6
535.2	164.4
535.4	166.9
535.6	168.7
535.8	170.3
536.0	171.2
536.2	170.9
536.4	172.4
536.6	173.2
536.8	179.4
537.0	180.1
537.2	182.2
537.4	183.0
537.6	181.7
537.8	188.6
538.0	187.0
538.2	190.0
538.4	188.2
538.6	189.2
538.8	192.7
539.0	193.4
539.2	195.0
539.4	194.6
539.6	194.1
539.8	197.3
540.0	201.6
540.2	200.9
540.4	202.8
540.6	205.5
540.8	201.1
541.0	205.2
541.2	208.7
541.4	208.5
541.6	210.6
541.8	209.2
542.0	210.4
542.2	211.5
542.4	213.1
542.6	216.2
542.8	215.7
543.0	216.8
543.2	214.8
543.4	219.2
543.6	219.7
543.8	223.2
544.0	220.2
544.2	225.4
544.4	226.3
544.6	228.3
544.8	228.4
545.0	227.8
545.2	230.0
545.4	231.9
545.6	230.1
545.8	230.2
546.0	233.3
546.2	233.3
546.4	231.9
546.6	237.7
546.8	235.1
547.0	237.5
547.2	238.6
547.4	237.7
547.6	238.3
547.8	241.6
548.0	240.1
548.2	241.6
548.4	241.5
548.6	240.9
548.8	242.9
549.0	243.1
549.2	246.3
549.4	244.3
549.6	242.8
549.8	246.4
550.0	244.3
550.2	245.5
550.4	247.2
550.6	246.8
550.8	248.1
551.0	248.1
551.2	247.9
551.4	250.4
551.6	250.1
551.8	250.3
552.0	249.8
552.2	249.5
552.4	249.5
552.6	249.3
552.8	256.4
553.0	251.5
553.2	249.3
553.4	253.0
553.6	250.7
553.8	252.3
554.0	251.4
554.2	256.0
554.4	255.9
554.6	250.0
554.8	252.3
555.0	250.0
555.2	251.8
555.4	253.1
555.6	253.9
555.8	254.7
556.0	249.0
556.2	254.3
556.4	253.8
556.6	254.0
556.8	252.7
557.0	253.1
557.2	250.3
557.4	250.5
557.6	251.5
557.8	247.1
558.0	249.7
558.2	254.0
558.4	249.2
558.6	249.8
558.8	251.6
559.0	251.6
559.2	248.6
559.4	247.9
559.6	249.3
559.8	251.7
560.0	249.6
560.2	247.6
560.4	248.8
560.6	244.4
560.8	246.7
561.0	245.5
561.2	248.0
561.4	248.5
561.6	246.8
561.8	241.9
562.0	246.6
562.2	243.5
562.4	240.2
562.6	243.8
562.8	242.0
563.0	238.4
563.2	238.8
563.4	240.2
563.6	238.2
563.8	240.3
564.0	238.3
564.2	238.4
564.4	234.5
564.6	233.1
564.8	232.5
565.0	232.7
565.2	237.0
565.4	231.6
565.6	233.1
565.8	230.2
566.0	231.3
566.2	230.1
566.4	229.0
566.6	228.0
566.8	225.5
567.0	226.0
567.2	225.0
567.4	223.5
567.6	223.7
567.8	220.8
568.0	225.3
568.2	224.5
568.4	220.3
568.6	219.2
568.8	220.6
569.0	220.6
569.2	218.5
569.4	218.6
569.6	215.3
569.8	216.0
570.0	216.6
570.2	209.3
570.4	212.0
570.6	210.9
570.8	213.5
571.0	208.2
571.2	212.0
571.4	208.1
571.6	209.7
571.8	206.0
572.0	205.2
572.2	208.7
572.4	204.9
572.6	202.7
572.8	202.0
573.0	200.4
573.2	200.6
573.4	200.8
573.6	199.5
573.8	198.6
574.0	195.5
574.2	196.8
574.4	195.6
574.6	194.6
574.8	194.6
575.0	192.8
575.2	193.0
575.4	192.1
575.6	189.5
575.8	190.0
576.0	191.5
576.2	190.0
576.4	190.1
576.6	185.5
576.8	185.7
577.0	184.8
577.2	186.2
577.4	183.5
577.6	185.3
577.8	182.2
578.0	182.2
578.2	182.4
578.4	178.5
578.6	175.9
578.8	178.3
579.0	175.7
579.2	172.1
579.4	177.6
579.6	176.8
579.8	175.0
580.0	174.9
580.2	171.9
580.4	171.1
580.6	168.3
580.8	168.5
581.0	169.8
581.2	167.5
581.4	167.6
581.6	166.5
581.8	166.5
582.0	162.6
582.2	163.8
582.4	167.3
582.6	165.5
582.8	165.3
583.0	160.0
583.2	160.8
583.4	159.3
583.6	159.4
583.8	157.1
584.0	158.5
584.2	161.3
584.4	159.9
584.6	155.4
584.8	154.7
585.0	157.5
585.2	158.0
585.4	152.5
585.6	154.0
585.8	150.7
586.0	152.0
586.2	149.8
586.4	150.3
586.6	148.4
586.8	149.7
587.0	148.4
587.2	148.6
587.4	145.8
587.6	144.6
587.8	145.4
588.0	145.7
588.2	144.8
588.4	143.1
588.6	141.0
588.8	140.5
589.0	143.5
589.2	141.1
589.4	140.9
589.6	141.6
589.8	139.9
590.0	138.3
590.2	134.8
590.4	138.9
590.6	137.4
590.8	135.6
591.0	134.2
591.2	134.7
591.4	135.3
591.6	135.0
591.8	135.1
592.0	135.7
592.2	133.6
592.4	132.2
592.6	132.9
592.8	130.6
593.0	131.3
593.2	128.5
593.4	129.7
593.6	130.2
593.8	127.6
594.0	129.2
594.2	125.6
594.4	125.2
594.6	123.6
594.8	129.2
595.0	124.8
595.2	123.6
595.4	125.1
595.6	122.0
595.8	123.9
596.0	123.1
596.2	121.3
596.4	122.3
596.6	122.7
596.8	120.5
597.0	122.4
597.2	120.6
597.4	121.6
597.6	120.0
597.8	119.1
598.0	116.1
598.2	116.9
598.4	119.2
598.6	118.0
598.8	118.6
599.0	115.7
599.2	114.4
599.4	113.4
599.6	114.1
599.8	113.9
600.0	114.8
600.2	113.1
600.4	113.8
600.6	110.5
600.8	112.6
601.0	111.5
601.2	110.6
601.4	111.9
601.6	111.9
601.8	109.3
602.0	111.4
602.2	106.4
602.4	109.9
602.6	109.8
602.8	110.4
603.0	107.2
603.2	107.1
603.4	103.6
603.6	105.8
603.8	106.4
604.0	105.4
604.2	104.3
604.4	105.1
604.6	102.1
604.8	104.0
605.0	104.6
605.2	104.9
605.4	101.1
605.6	104.7
605.8	100.7
606.0	102.3
606.2	101.9
606.4	102.7
606.6	101.3
606.8	99.04
607.0	100.0
607.2	99.33
607.4	100.8
607.6	97.32
607.8	98.47
608.0	98.24
608.2	95.51
608.4	95.00
608.6	95.40
608.8	97.04
609.0	94.98
609.2	97.40
609.4	93.53
609.6	95.66
609.8	92.40
610.0	92.99
610.2	91.53
610.4	94.30
610.6	94.00
610.8	93.22
611.0	92.37
611.2	91.79
611.4	91.61
611.6	89.78
611.8	90.73
612.0	89.46
612.2	88.34
612.4	93.20
612.6	91.68
612.8	86.90
613.0	88.03
613.2	88.95
613.4	86.66
613.6	86.78
613.8	87.99
614.0	87.72
614.2	85.91
614.4	85.18
614.6	86.69
614.8	84.16
615.0	85.38
615.2	84.32
615.4	83.31
615.6	81.01
615.8	84.68
616.0	83.00
616.2	82.04
616.4	80.27
616.6	82.83
616.8	80.27
617.0	80.96
617.2	81.57
617.4	81.76
617.6	79.10
617.8	79.21
618.0	78.21
618.2	80.75
618.4	79.76
618.6	80.01
618.8	77.07
619.0	77.35
619.2	78.11
619.4	76.32
619.6	76.05
619.8	77.71
620.0	77.44
620.2	77.11
620.4	76.69
620.6	74.89
620.8	74.82
621.0	73.85
621.2	73.88
621.4	73.53
621.6	73.81
621.8	74.84
622.0	74.97
622.2	72.56
622.4	73.50
622.6	72.36
622.8	71.19
623.0	69.92
623.2	70.32
623.4	70.13
623.6	71.01
623.8	69.81
624.0	69.99
624.2	70.03
624.4	68.36
624.6	67.14
624.8	69.19
625.0	68.12
625.2	67.91
625.4	69.02
625.6	67.72
625.8	66.64
626.0	66.82
626.2	65.82
626.4	64.96
626.6	66.91
626.8	66.21
627.0	66.81
627.2	65.40
627.4	66.49
627.6	65.88
627.8	64.71
628.0	64.22
628.2	63.61
628.4	64.32
628.6	63.78
628.8	62.43
629.0	63.36
629.2	62.78
629.4	62.79
629.6	62.04
629.8	61.99
630.0	61.16
630.2	61.50
630.4	61.10
630.6	62.69
630.8	59.18
631.0	59.05
631.2	60.44
631.4	60.07
631.6	61.97
631.8	58.50
632.0	59.61
632.2	59.91
632.4	58.18
632.6	59.82
632.8	56.98
633.0	56.65
633.2	58.84
633.4	57.11
633.6	56.22
633.8	57.79
634.0	56.72
634.2	55.32
634.4	56.13
634.6	56.91
634.8	56.74
635.0	55.41
635.2	54.77
635.4	55.95
635.6	55.03
635.8	54.52
636.0	54.00
636.2	52.91
636.4	53.96
636.6	54.17
636.8	52.92
637.0	53.02
637.2	52.27
637.4	52.04
637.6	51.46
637.8	50.38
638.0	51.31
638.2	51.41
638.4	50.17
638.6	51.27
638.8	50.26
639.0	50.72
639.2	49.88
639.4	51.04
639.6	50.53
639.8	49.73
640.0	50.00
640.2	49.16
640.4	47.50
640.6	47.98
640.8	48.05
641.0	46.40
641.2	48.77
641.4	48.21
641.6	48.88
641.8	47.01
642.0	47.49
642.2	47.42
642.4	46.03
642.6	47.02
642.8	48.33
643.0	47.36
643.2	47.40
643.4	44.42
643.6	45.40
643.8	45.50
644.0	45.34
644.2	44.97
644.4	43.95
644.6	42.60
644.8	43.80
645.0	44.94
645.2	43.29
645.4	42.75
645.6	43.53
645.8	42.46
646.0	43.01
646.2	42.14
646.4	41.72
646.6	42.31
646.8	41.75
647.0	42.00
647.2	41.74
647.4	41.23
647.6	40.25
647.8	41.82
648.0	41.89
648.2	41.56
648.4	40.46
648.6	39.90
648.8	40.29
649.0	40.21
649.2	39.28
649.4	40.51
649.6	39.88
649.8	38.39
650.0	39.82
650.2	38.50
650.4	37.86
650.6	38.89
650.8	38.88
651.0	36.76
651.2	38.01
651.4	37.97
651.6	36.62
651.8	36.84
652.0	35.70
652.2	35.87
652.4	36.99
652.6	36.32
652.8	35.33
653.0	35.98
653.2	36.42
653.4	35.69
653.6	35.81
653.8	33.92
654.0	34.99
654.2	36.22
654.4	35.91
654.6	34.82
654.8	33.93
655.0	33.63
655.2	33.64
655.4	34.30
655.6	33.34
655.8	33.18
656.0	33.61
656.2	33.66
656.4	34.25
656.6	32.73
656.8	33.08
657.0	33.00
657.2	31.91
657.4	33.26
657.6	32.00
657.8	31.44
658.0	31.35
658.2	30.58
658.4	30.87
658.6	29.61
658.8	31.00
659.0	31.24
659.2	30.84
659.4	30.69
659.6	30.56
659.8	29.11
660.0	30.41
660.2	29.63
660.4	29.32
660.6	28.71
660.8	29.41
661.0	29.61
661.2	28.86
661.4	29.01
661.6	29.19
661.8	27.34
662.0	28.69
662.2	27.93
662.4	28.78
662.6	28.18
662.8	26.98
663.0	28.28
663.2	26.85
663.4	26.79
663.6	27.54
663.8	27.73
664.0	26.72
664.2	27.16
664.4	26.25
664.6	26.37
664.8	26.31
665.0	25.14
665.2	25.93
665.4	25.35
665.6	26.89
665.8	26.82
666.0	26.57
666.2	25.11
666.4	24.66
666.6	25.40
666.8	24.43
667.0	25.45
667.2	25.19
667.4	24.07
667.6	24.86
667.8	24.30
668.0	23.49
668.2	24.40
668.4	23.60
668.6	22.48
668.8	23.68
669.0	23.64
669.2	24.35
669.4	22.10
669.6	22.36
669.8	22.41
670.0	22.72
670.2	23.14
670.4	22.44
670.6	21.88
670.8	23.00
671.0	22.26
671.2	21.75
671.4	22.25
671.6	22.23
671.8	21.27
672.0	20.90
672.2	22.52
672.4	20.66
672.6	21.33
672.8	21.10
673.0	20.54
673.2	20.77
673.4	20.87
673.6	20.75
673.8	21.16
674.0	21.04
674.2	20.69
674.4	20.13
674.6	21.08
674.8	20.14
675.0	19.40
675.2	19.63
675.4	19.69
675.6	20.19
675.8	19.09
676.0	19.30
676.2	19.22
676.4	18.88
676.6	19.91
676.8	19.28
677.0	19.20
677.2	18.86
677.4	18.67
677.6	18.07
677.8	18.12
678.0	18.59
678.2	17.49
678.4	18.55
678.6	17.63
678.8	18.11
679.0	17.91
679.2	17.29
679.4	17.31
679.6	17.14
679.8	17.16
680.0	17.27
680.2	16.78
680.4	16.63
680.6	17.06
680.8	16.92
681.0	17.55
681.2	16.82
681.4	15.68
681.6	15.46
681.8	16.56
682.0	15.97
682.2	16.49
682.4	15.55
682.6	15.54
682.8	16.20
683.0	15.90
683.2	15.43
683.4	16.15
683.6	14.93
683.8	15.58
684.0	15.34
684.2	14.86
684.4	14.48
684.6	14.72
684.8	14.66
685.0	14.54
685.2	14.11
685.4	15.04
685.6	14.57
685.8	14.57
686.0	14.40
686.2	15.06
686.4	14.03
686.6	13.96
686.8	14.08
687.0	14.38
687.2	13.65
687.4	13.24
687.6	13.92
687.8	13.52
688.0	13.80
688.2	13.76
688.4	13.03
688.6	12.80
688.8	12.94
689.0	13.67
689.2	12.91
689.4	13.48
689.6	12.67
689.8	13.27
690.0	12.96
690.2	12.72
690.4	12.32
690.6	13.24
690.8	12.35
691.0	12.03
691.2	12.47
691.4	12.44
691.6	11.72
691.8	11.44
692.0	12.09
692.2	11.82
692.4	12.38
692.6	11.92
692.8	11.95
693.0	11.10
693.2	11.12
693.4	11.06
693.6	11.33
693.8	10.80
694.0	11.48
694.2	11.46
694.4	10.45
694.6	11.52
694.8	11.06
695.0	11.15
695.2	10.48
695.4	11.27
695.6	10.32
695.8	9.860
696.0	10.31
696.2	10.99
696.4	10.70
696.6	10.12
696.8	10.25
697.0	10.63
697.2	10.04
697.4	10.45
697.6	9.708
697.8	10.36
698.0	10.14
698.2	9.833
698.4	9.371
698.6	9.447
698.8	10.12
699.0	9.141
699.2	9.598
699.4	9.531
699.6	8.797
699.8	8.911
700.0	8.515
