# Supplementary material for: Rolling circle amplification (RCA) -based biosensor system for the fluorescent detection of miR-129-2-3p miRNA
Source: PeerJ. 2022 Oct 24;10:e14257. doi: 10.7717/peerj.14257 (PMC9610657; doi:10.7717/peerj.14257)
Supplement: Supplemental Information 5 — (A) Fluorescence intensity of miR-129-2-3p miRNA at different concentrations; (B) Linear relationship between fluorescence intensity ratio (F-F0) and target miR-129-2-3p miRNA concentration, from 50 nM to 200 μM. F and F0 were the fluorescence intensity induced by target miRNA and Blank, respectively. The error bar was calculated from two independent experiments. [file peerj-10-14257-s005.zip › RAW FOR FIG3/F5.62-1.TXT]

Data Points
nm	Data
500.0	6.711
500.2	7.079
500.4	7.208
500.6	6.637
500.8	6.806
501.0	7.481
501.2	7.414
501.4	7.335
501.6	7.344
501.8	7.324
502.0	7.809
502.2	7.761
502.4	8.098
502.6	7.798
502.8	8.199
503.0	8.635
503.2	7.588
503.4	8.549
503.6	7.890
503.8	8.798
504.0	9.309
504.2	8.548
504.4	8.636
504.6	9.619
504.8	9.766
505.0	9.358
505.2	10.28
505.4	10.58
505.6	10.18
505.8	10.01
506.0	10.30
506.2	11.18
506.4	10.60
506.6	10.86
506.8	10.93
507.0	12.15
507.2	11.20
507.4	11.94
507.6	11.93
507.8	12.02
508.0	12.82
508.2	12.77
508.4	13.52
508.6	13.70
508.8	13.43
509.0	14.17
509.2	14.61
509.4	14.77
509.6	15.49
509.8	15.03
510.0	15.95
510.2	16.40
510.4	16.80
510.6	17.39
510.8	18.18
511.0	18.94
511.2	18.28
511.4	20.10
511.6	20.71
511.8	20.14
512.0	21.10
512.2	21.05
512.4	20.76
512.6	22.86
512.8	23.36
513.0	23.81
513.2	24.35
513.4	25.31
513.6	25.41
513.8	27.07
514.0	27.30
514.2	28.46
514.4	28.37
514.6	29.45
514.8	31.24
515.0	31.39
515.2	33.24
515.4	33.63
515.6	34.53
515.8	34.83
516.0	36.37
516.2	37.57
516.4	37.93
516.6	40.45
516.8	39.90
517.0	41.42
517.2	43.10
517.4	43.02
517.6	46.57
517.8	46.62
518.0	47.58
518.2	49.09
518.4	50.24
518.6	51.91
518.8	52.90
519.0	54.65
519.2	55.13
519.4	55.93
519.6	59.21
519.8	59.74
520.0	60.58
520.2	62.94
520.4	64.48
520.6	65.80
520.8	67.01
521.0	68.67
521.2	71.78
521.4	73.07
521.6	75.03
521.8	76.76
522.0	80.24
522.2	81.46
522.4	84.78
522.6	87.92
522.8	90.34
523.0	93.11
523.2	92.36
523.4	96.33
523.6	96.81
523.8	100.6
524.0	103.0
524.2	104.3
524.4	106.9
524.6	111.0
524.8	111.0
525.0	115.4
525.2	117.8
525.4	121.8
525.6	124.0
525.8	126.1
526.0	127.5
526.2	131.4
526.4	132.2
526.6	136.0
526.8	138.8
527.0	142.5
527.2	142.8
527.4	147.8
527.6	149.1
527.8	148.5
528.0	154.3
528.2	156.7
528.4	158.1
528.6	161.3
528.8	166.2
529.0	165.9
529.2	170.7
529.4	173.3
529.6	175.9
529.8	180.5
530.0	182.2
530.2	183.9
530.4	184.8
530.6	189.8
530.8	193.5
531.0	191.3
531.2	196.8
531.4	198.8
531.6	202.7
531.8	204.6
532.0	205.8
532.2	208.6
532.4	210.5
532.6	215.0
532.8	221.3
533.0	218.8
533.2	222.6
533.4	228.1
533.6	227.5
533.8	229.3
534.0	236.0
534.2	238.9
534.4	236.9
534.6	243.7
534.8	245.7
535.0	247.2
535.2	246.8
535.4	249.5
535.6	251.7
535.8	253.9
536.0	254.7
536.2	258.9
536.4	260.8
536.6	266.0
536.8	268.7
537.0	267.7
537.2	270.4
537.4	273.0
537.6	273.4
537.8	277.3
538.0	279.8
538.2	280.0
538.4	283.9
538.6	286.3
538.8	286.0
539.0	289.4
539.2	288.9
539.4	296.8
539.6	292.7
539.8	296.8
540.0	298.7
540.2	300.7
540.4	300.7
540.6	309.3
540.8	306.1
541.0	308.5
541.2	312.7
541.4	313.0
541.6	314.4
541.8	316.3
542.0	312.1
542.2	315.5
542.4	316.9
542.6	318.0
542.8	321.1
543.0	320.2
543.2	324.8
543.4	326.4
543.6	324.3
543.8	330.2
544.0	328.2
544.2	332.1
544.4	332.2
544.6	336.3
544.8	331.7
545.0	332.8
545.2	334.6
545.4	336.5
545.6	343.8
545.8	345.3
546.0	343.9
546.2	346.6
546.4	346.2
546.6	346.2
546.8	345.3
547.0	345.3
547.2	347.2
547.4	352.7
547.6	353.4
547.8	353.3
548.0	353.6
548.2	353.3
548.4	349.9
548.6	349.3
548.8	355.3
549.0	356.6
549.2	356.6
549.4	358.1
549.6	362.8
549.8	359.7
550.0	361.1
550.2	358.1
550.4	365.3
550.6	365.6
550.8	366.5
551.0	362.7
551.2	363.8
551.4	364.6
551.6	368.0
551.8	365.9
552.0	368.0
552.2	370.5
552.4	370.6
552.6	366.4
552.8	370.3
553.0	371.6
553.2	371.0
553.4	373.0
553.6	371.8
553.8	374.6
554.0	371.2
554.2	370.3
554.4	373.6
554.6	370.6
554.8	373.2
555.0	371.4
555.2	375.2
555.4	372.3
555.6	369.4
555.8	369.8
556.0	372.1
556.2	371.8
556.4	373.6
556.6	370.0
556.8	373.8
557.0	372.9
557.2	374.5
557.4	373.5
557.6	375.6
557.8	371.0
558.0	375.0
558.2	371.3
558.4	374.9
558.6	369.9
558.8	371.8
559.0	372.0
559.2	367.7
559.4	369.0
559.6	370.0
559.8	370.0
560.0	366.6
560.2	368.4
560.4	369.4
560.6	366.0
560.8	364.5
561.0	366.6
561.2	361.5
561.4	365.7
561.6	366.6
561.8	364.5
562.0	367.3
562.2	367.9
562.4	362.6
562.6	360.1
562.8	361.9
563.0	359.5
563.2	360.0
563.4	357.2
563.6	353.9
563.8	354.4
564.0	351.7
564.2	348.4
564.4	350.4
564.6	348.9
564.8	353.6
565.0	352.1
565.2	347.3
565.4	350.8
565.6	344.0
565.8	344.2
566.0	344.5
566.2	344.3
566.4	339.6
566.6	338.8
566.8	338.1
567.0	342.0
567.2	336.6
567.4	335.8
567.6	337.7
567.8	333.5
568.0	331.2
568.2	331.0
568.4	330.2
568.6	330.8
568.8	327.5
569.0	324.4
569.2	324.5
569.4	323.7
569.6	323.7
569.8	322.5
570.0	319.0
570.2	320.8
570.4	315.4
570.6	316.2
570.8	318.1
571.0	312.6
571.2	312.2
571.4	313.4
571.6	309.5
571.8	308.4
572.0	305.9
572.2	306.3
572.4	307.7
572.6	304.3
572.8	302.2
573.0	299.7
573.2	298.8
573.4	297.1
573.6	297.2
573.8	295.4
574.0	295.6
574.2	293.8
574.4	294.7
574.6	286.8
574.8	287.4
575.0	292.0
575.2	284.8
575.4	282.2
575.6	284.8
575.8	283.0
576.0	283.6
576.2	280.8
576.4	282.2
576.6	275.5
576.8	276.7
577.0	277.3
577.2	275.1
577.4	274.2
577.6	272.5
577.8	272.1
578.0	269.2
578.2	264.4
578.4	267.4
578.6	263.4
578.8	263.5
579.0	263.3
579.2	263.0
579.4	259.4
579.6	260.8
579.8	257.2
580.0	255.1
580.2	253.9
580.4	253.3
580.6	249.2
580.8	252.3
581.0	249.7
581.2	248.2
581.4	248.6
581.6	247.9
581.8	247.9
582.0	245.2
582.2	245.2
582.4	242.7
582.6	246.3
582.8	244.6
583.0	240.7
583.2	239.8
583.4	241.7
583.6	239.5
583.8	236.9
584.0	238.1
584.2	236.1
584.4	231.6
584.6	231.5
584.8	230.5
585.0	226.1
585.2	228.4
585.4	226.9
585.6	229.1
585.8	225.2
586.0	225.4
586.2	223.8
586.4	220.1
586.6	220.8
586.8	225.0
587.0	219.9
587.2	221.6
587.4	221.0
587.6	217.5
587.8	214.9
588.0	217.0
588.2	215.5
588.4	214.3
588.6	214.3
588.8	211.3
589.0	211.0
589.2	210.4
589.4	206.2
589.6	205.7
589.8	208.6
590.0	206.3
590.2	206.2
590.4	205.3
590.6	206.0
590.8	205.3
591.0	204.5
591.2	200.8
591.4	202.3
591.6	201.1
591.8	198.2
592.0	199.1
592.2	198.0
592.4	197.7
592.6	196.4
592.8	198.0
593.0	196.7
593.2	196.0
593.4	195.9
593.6	193.3
593.8	191.1
594.0	192.1
594.2	191.1
594.4	190.2
594.6	188.0
594.8	188.9
595.0	190.5
595.2	188.2
595.4	186.3
595.6	185.3
595.8	186.8
596.0	181.6
596.2	186.4
596.4	186.0
596.6	182.8
596.8	179.4
597.0	179.3
597.2	180.8
597.4	178.2
597.6	181.1
597.8	181.8
598.0	176.7
598.2	178.1
598.4	178.6
598.6	172.4
598.8	172.8
599.0	169.6
599.2	173.8
599.4	174.8
599.6	173.4
599.8	170.4
600.0	170.8
600.2	171.2
600.4	170.0
600.6	171.4
600.8	171.4
601.0	168.8
601.2	167.8
601.4	169.3
601.6	167.2
601.8	167.6
602.0	167.1
602.2	164.9
602.4	164.7
602.6	164.5
602.8	165.9
603.0	162.8
603.2	161.3
603.4	165.4
603.6	163.1
603.8	158.1
604.0	158.4
604.2	154.6
604.4	159.1
604.6	157.4
604.8	156.6
605.0	156.2
605.2	160.4
605.4	157.4
605.6	155.7
605.8	156.1
606.0	153.5
606.2	153.2
606.4	153.7
606.6	153.6
606.8	153.2
607.0	153.0
607.2	153.6
607.4	151.4
607.6	151.1
607.8	147.1
608.0	148.4
608.2	146.4
608.4	146.3
608.6	146.4
608.8	147.0
609.0	145.3
609.2	147.1
609.4	143.8
609.6	144.5
609.8	144.3
610.0	140.6
610.2	143.5
610.4	141.3
610.6	142.6
610.8	141.9
611.0	140.6
611.2	140.3
611.4	136.4
611.6	138.3
611.8	137.2
612.0	139.4
612.2	138.4
612.4	136.3
612.6	134.4
612.8	135.3
613.0	135.6
613.2	135.7
613.4	132.8
613.6	135.5
613.8	132.0
614.0	132.5
614.2	131.2
614.4	132.7
614.6	133.6
614.8	128.2
615.0	129.7
615.2	129.5
615.4	126.6
615.6	127.2
615.8	127.5
616.0	127.7
616.2	125.1
616.4	127.3
616.6	127.8
616.8	124.2
617.0	124.2
617.2	123.7
617.4	123.2
617.6	121.9
617.8	121.1
618.0	121.4
618.2	123.0
618.4	121.0
618.6	120.5
618.8	120.5
619.0	121.6
619.2	117.3
619.4	118.1
619.6	116.0
619.8	115.4
620.0	117.7
620.2	115.8
620.4	118.2
620.6	116.9
620.8	116.7
621.0	115.7
621.2	113.2
621.4	114.5
621.6	115.2
621.8	112.7
622.0	111.1
622.2	111.5
622.4	110.8
622.6	111.3
622.8	110.7
623.0	108.5
623.2	109.4
623.4	112.1
623.6	109.1
623.8	108.5
624.0	108.3
624.2	105.0
624.4	107.3
624.6	104.0
624.8	106.1
625.0	105.7
625.2	103.8
625.4	105.3
625.6	105.1
625.8	105.4
626.0	104.2
626.2	100.4
626.4	101.9
626.6	101.8
626.8	99.48
627.0	99.63
627.2	98.86
627.4	99.08
627.6	101.1
627.8	98.69
628.0	96.84
628.2	98.82
628.4	97.07
628.6	95.99
628.8	97.19
629.0	95.69
629.2	95.06
629.4	94.00
629.6	96.20
629.8	94.89
630.0	95.42
630.2	93.78
630.4	92.62
630.6	89.74
630.8	89.86
631.0	90.14
631.2	89.81
631.4	89.57
631.6	89.83
631.8	90.26
632.0	88.88
632.2	87.93
632.4	87.52
632.6	87.98
632.8	88.45
633.0	85.93
633.2	87.13
633.4	84.62
633.6	83.37
633.8	86.89
634.0	84.80
634.2	83.13
634.4	83.58
634.6	84.30
634.8	84.64
635.0	84.23
635.2	84.74
635.4	83.42
635.6	83.38
635.8	82.25
636.0	80.56
636.2	78.79
636.4	80.60
636.6	78.96
636.8	79.62
637.0	78.51
637.2	79.87
637.4	77.52
637.6	76.62
637.8	78.15
638.0	77.78
638.2	76.41
638.4	76.37
638.6	76.28
638.8	74.72
639.0	74.72
639.2	73.76
639.4	76.04
639.6	74.76
639.8	71.24
640.0	73.93
640.2	72.43
640.4	72.03
640.6	73.07
640.8	71.96
641.0	71.97
641.2	70.45
641.4	70.81
641.6	70.20
641.8	70.31
642.0	68.86
642.2	68.45
642.4	68.30
642.6	65.72
642.8	67.54
643.0	67.67
643.2	68.83
643.4	70.11
643.6	66.31
643.8	66.38
644.0	66.53
644.2	65.60
644.4	65.47
644.6	65.64
644.8	65.54
645.0	65.18
645.2	62.91
645.4	64.69
645.6	63.63
645.8	62.77
646.0	62.06
646.2	60.95
646.4	62.46
646.6	61.60
646.8	61.60
647.0	61.15
647.2	61.01
647.4	59.67
647.6	61.63
647.8	62.82
648.0	61.09
648.2	58.84
648.4	59.51
648.6	60.75
648.8	58.89
649.0	58.93
649.2	58.05
649.4	57.81
649.6	57.19
649.8	57.37
650.0	57.37
650.2	57.26
650.4	58.05
650.6	58.21
650.8	54.61
651.0	56.69
651.2	56.10
651.4	55.88
651.6	56.21
651.8	55.66
652.0	53.45
652.2	54.20
652.4	53.97
652.6	54.01
652.8	53.39
653.0	53.18
653.2	53.30
653.4	53.75
653.6	52.88
653.8	54.32
654.0	52.35
654.2	52.50
654.4	50.48
654.6	51.66
654.8	52.57
655.0	50.57
655.2	52.10
655.4	49.18
655.6	50.10
655.8	48.01
656.0	49.10
656.2	49.22
656.4	47.76
656.6	50.02
656.8	48.71
657.0	48.60
657.2	48.99
657.4	47.56
657.6	46.72
657.8	46.95
658.0	47.54
658.2	46.82
658.4	45.71
658.6	46.03
658.8	45.53
659.0	45.75
659.2	46.60
659.4	44.90
659.6	45.49
659.8	44.21
660.0	43.33
660.2	44.17
660.4	43.85
660.6	43.67
660.8	44.70
661.0	43.41
661.2	41.87
661.4	40.91
661.6	42.53
661.8	41.60
662.0	41.04
662.2	43.33
662.4	42.86
662.6	41.82
662.8	41.30
663.0	39.08
663.2	40.80
663.4	40.84
663.6	40.52
663.8	40.72
664.0	40.31
664.2	38.93
664.4	38.95
664.6	38.34
664.8	39.78
665.0	39.25
665.2	38.63
665.4	38.86
665.6	37.32
665.8	38.44
666.0	39.00
666.2	38.21
666.4	37.34
666.6	35.46
666.8	36.20
667.0	36.11
667.2	36.10
667.4	35.45
667.6	36.03
667.8	37.65
668.0	36.27
668.2	36.17
668.4	35.22
668.6	34.26
668.8	34.29
669.0	35.05
669.2	34.80
669.4	32.77
669.6	32.61
669.8	33.57
670.0	34.92
670.2	33.39
670.4	33.31
670.6	33.95
670.8	32.48
671.0	31.99
671.2	32.53
671.4	33.62
671.6	32.29
671.8	32.73
672.0	31.02
672.2	32.44
672.4	31.69
672.6	30.39
672.8	29.91
673.0	30.91
673.2	31.05
673.4	30.57
673.6	30.02
673.8	30.90
674.0	29.61
674.2	29.26
674.4	29.78
674.6	28.55
674.8	29.30
675.0	29.19
675.2	28.80
675.4	27.18
675.6	27.85
675.8	28.48
676.0	28.73
676.2	28.55
676.4	27.80
676.6	28.18
676.8	28.12
677.0	27.60
677.2	27.42
677.4	26.85
677.6	26.12
677.8	26.45
678.0	27.21
678.2	25.63
678.4	26.18
678.6	25.75
678.8	25.46
679.0	25.96
679.2	24.97
679.4	25.12
679.6	24.32
679.8	24.97
680.0	24.34
680.2	24.16
680.4	24.80
680.6	24.34
680.8	24.59
681.0	25.12
681.2	24.57
681.4	23.09
681.6	22.99
681.8	23.53
682.0	24.25
682.2	22.81
682.4	23.98
682.6	23.88
682.8	22.04
683.0	23.22
683.2	22.63
683.4	22.48
683.6	22.63
683.8	22.25
684.0	21.89
684.2	21.53
684.4	21.70
684.6	21.43
684.8	21.66
685.0	21.45
685.2	21.67
685.4	20.79
685.6	21.31
685.8	20.13
686.0	20.94
686.2	20.14
686.4	21.32
686.6	20.18
686.8	19.84
687.0	19.43
687.2	19.93
687.4	20.36
687.6	19.32
687.8	19.57
688.0	19.32
688.2	18.46
688.4	19.62
688.6	18.44
688.8	18.14
689.0	19.16
689.2	19.14
689.4	18.90
689.6	18.07
689.8	18.06
690.0	18.34
690.2	17.45
690.4	17.57
690.6	17.94
690.8	16.88
691.0	17.26
691.2	17.43
691.4	17.77
691.6	17.77
691.8	17.25
692.0	17.04
692.2	16.99
692.4	16.28
692.6	16.76
692.8	16.69
693.0	16.82
693.2	16.43
693.4	15.74
693.6	15.44
693.8	16.47
694.0	15.59
694.2	15.37
694.4	15.91
694.6	15.09
694.8	15.70
695.0	15.95
695.2	15.93
695.4	15.45
695.6	14.28
695.8	15.16
696.0	15.32
696.2	15.73
696.4	15.25
696.6	15.42
696.8	13.89
697.0	14.45
697.2	14.25
697.4	15.30
697.6	14.00
697.8	14.20
698.0	13.34
698.2	13.66
698.4	14.49
698.6	14.04
698.8	13.54
699.0	14.01
699.2	13.82
699.4	13.29
699.6	12.74
699.8	13.76
700.0	11.93
