# Supplementary material for: Rolling circle amplification (RCA) -based biosensor system for the fluorescent detection of miR-129-2-3p miRNA
Source: PeerJ. 2022 Oct 24;10:e14257. doi: 10.7717/peerj.14257 (PMC9610657; doi:10.7717/peerj.14257)
Supplement: Supplemental Information 5 — (A) Fluorescence intensity of miR-129-2-3p miRNA at different concentrations; (B) Linear relationship between fluorescence intensity ratio (F-F0) and target miR-129-2-3p miRNA concentration, from 50 nM to 200 μM. F and F0 were the fluorescence intensity induced by target miRNA and Blank, respectively. The error bar was calculated from two independent experiments. [file peerj-10-14257-s005.zip › RAW FOR FIG3/F8.41-1.TXT]

Data Points
nm	Data
500.0	10.21
500.2	10.68
500.4	10.44
500.6	10.49
500.8	10.25
501.0	10.88
501.2	11.17
501.4	11.78
501.6	11.44
501.8	11.58
502.0	12.19
502.2	12.40
502.4	11.56
502.6	12.12
502.8	11.89
503.0	12.74
503.2	13.49
503.4	13.32
503.6	13.63
503.8	13.55
504.0	13.92
504.2	14.85
504.4	14.88
504.6	15.71
504.8	16.53
505.0	15.69
505.2	16.16
505.4	17.42
505.6	17.73
505.8	17.79
506.0	17.47
506.2	17.02
506.4	17.53
506.6	19.26
506.8	20.22
507.0	19.15
507.2	19.94
507.4	21.59
507.6	21.45
507.8	22.52
508.0	22.42
508.2	22.91
508.4	23.43
508.6	24.55
508.8	25.13
509.0	25.93
509.2	27.60
509.4	28.43
509.6	27.51
509.8	29.46
510.0	29.86
510.2	30.27
510.4	32.14
510.6	32.15
510.8	33.99
511.0	35.50
511.2	35.20
511.4	36.10
511.6	37.33
511.8	40.37
512.0	40.74
512.2	40.67
512.4	41.77
512.6	43.89
512.8	45.54
513.0	45.84
513.2	48.04
513.4	47.90
513.6	48.52
513.8	51.59
514.0	52.13
514.2	54.27
514.4	55.79
514.6	56.98
514.8	58.15
515.0	61.75
515.2	61.36
515.4	64.28
515.6	65.91
515.8	68.08
516.0	70.87
516.2	74.28
516.4	74.19
516.6	77.16
516.8	78.93
517.0	81.20
517.2	85.95
517.4	87.16
517.6	90.02
517.8	92.35
518.0	93.30
518.2	96.33
518.4	100.4
518.6	102.8
518.8	105.9
519.0	112.2
519.2	111.0
519.4	117.2
519.6	118.6
519.8	121.1
520.0	126.2
520.2	126.5
520.4	132.9
520.6	138.1
520.8	140.1
521.0	142.8
521.2	146.0
521.4	149.8
521.6	154.8
521.8	161.9
522.0	164.6
522.2	170.1
522.4	170.7
522.6	173.2
522.8	179.2
523.0	182.1
523.2	187.2
523.4	194.7
523.6	197.3
523.8	197.7
524.0	207.3
524.2	208.5
524.4	214.4
524.6	217.2
524.8	219.8
525.0	226.1
525.2	231.0
525.4	235.7
525.6	239.9
525.8	244.9
526.0	252.8
526.2	257.9
526.4	258.1
526.6	270.3
526.8	269.6
527.0	273.3
527.2	276.6
527.4	285.6
527.6	286.6
527.8	288.7
528.0	296.1
528.2	299.0
528.4	307.1
528.6	307.9
528.8	311.8
529.0	321.4
529.2	322.4
529.4	326.8
529.6	331.9
529.8	338.4
530.0	336.6
530.2	343.1
530.4	349.3
530.6	351.4
530.8	357.5
531.0	360.8
531.2	363.3
531.4	370.9
531.6	372.6
531.8	374.3
532.0	386.0
532.2	387.3
532.4	387.5
532.6	393.4
532.8	401.1
533.0	398.2
533.2	408.4
533.4	407.9
533.6	410.0
533.8	417.3
534.0	423.5
534.2	422.6
534.4	426.1
534.6	430.0
534.8	431.1
535.0	435.0
535.2	444.3
535.4	441.0
535.6	438.1
535.8	445.7
536.0	453.1
536.2	454.9
536.4	457.6
536.6	459.1
536.8	462.5
537.0	463.9
537.2	469.8
537.4	468.8
537.6	473.8
537.8	473.2
538.0	474.3
538.2	476.8
538.4	477.3
538.6	481.9
538.8	481.5
539.0	491.0
539.2	486.1
539.4	494.3
539.6	493.9
539.8	492.6
540.0	497.8
540.2	499.7
540.4	497.5
540.6	501.6
540.8	501.2
541.0	509.6
541.2	503.6
541.4	506.8
541.6	511.9
541.8	507.5
542.0	511.2
542.2	506.3
542.4	512.0
542.6	514.7
542.8	511.2
543.0	519.2
543.2	521.5
543.4	520.3
543.6	516.6
543.8	523.4
544.0	523.9
544.2	523.5
544.4	527.6
544.6	524.9
544.8	527.8
545.0	529.7
545.2	527.4
545.4	532.9
545.6	531.9
545.8	533.4
546.0	532.0
546.2	534.2
546.4	530.0
546.6	533.0
546.8	540.1
547.0	540.2
547.2	533.2
547.4	540.7
547.6	538.6
547.8	541.2
548.0	542.7
548.2	540.2
548.4	538.5
548.6	538.2
548.8	545.4
549.0	549.8
549.2	551.0
549.4	548.3
549.6	548.1
549.8	547.1
550.0	546.5
550.2	537.9
550.4	542.7
550.6	544.8
550.8	546.0
551.0	549.0
551.2	544.3
551.4	547.5
551.6	545.3
551.8	549.5
552.0	550.4
552.2	549.7
552.4	547.6
552.6	550.8
552.8	546.1
553.0	546.6
553.2	545.0
553.4	548.5
553.6	548.4
553.8	545.7
554.0	552.4
554.2	542.1
554.4	544.8
554.6	543.3
554.8	551.0
555.0	543.9
555.2	543.8
555.4	544.6
555.6	546.5
555.8	541.4
556.0	542.3
556.2	539.2
556.4	543.1
556.6	542.9
556.8	546.1
557.0	541.6
557.2	544.8
557.4	543.0
557.6	536.4
557.8	537.2
558.0	535.7
558.2	534.8
558.4	538.7
558.6	531.4
558.8	535.2
559.0	533.0
559.2	534.4
559.4	528.1
559.6	535.7
559.8	533.1
560.0	527.0
560.2	525.5
560.4	527.4
560.6	519.9
560.8	519.3
561.0	522.0
561.2	524.2
561.4	520.2
561.6	517.7
561.8	518.0
562.0	516.7
562.2	510.9
562.4	511.4
562.6	512.5
562.8	510.1
563.0	509.8
563.2	504.6
563.4	505.7
563.6	501.9
563.8	505.4
564.0	497.8
564.2	499.7
564.4	501.6
564.6	492.7
564.8	491.0
565.0	488.9
565.2	488.9
565.4	487.7
565.6	484.1
565.8	481.2
566.0	483.1
566.2	482.3
566.4	479.2
566.6	474.1
566.8	475.1
567.0	470.0
567.2	475.3
567.4	476.0
567.6	468.6
567.8	467.9
568.0	464.8
568.2	459.2
568.4	462.1
568.6	460.1
568.8	460.9
569.0	460.3
569.2	458.3
569.4	454.0
569.6	450.1
569.8	452.8
570.0	447.1
570.2	440.8
570.4	443.7
570.6	437.6
570.8	433.0
571.0	437.7
571.2	437.6
571.4	431.6
571.6	434.0
571.8	432.6
572.0	427.8
572.2	424.3
572.4	423.7
572.6	421.0
572.8	417.7
573.0	414.0
573.2	407.1
573.4	412.4
573.6	412.3
573.8	412.9
574.0	403.7
574.2	403.4
574.4	405.3
574.6	398.0
574.8	395.2
575.0	396.1
575.2	391.8
575.4	389.1
575.6	386.5
575.8	388.3
576.0	384.0
576.2	385.1
576.4	380.8
576.6	380.0
576.8	376.4
577.0	376.6
577.2	370.4
577.4	370.1
577.6	364.0
577.8	368.8
578.0	365.3
578.2	360.3
578.4	360.0
578.6	355.1
578.8	351.3
579.0	351.7
579.2	352.2
579.4	352.0
579.6	347.7
579.8	343.0
580.0	342.0
580.2	342.2
580.4	338.9
580.6	340.1
580.8	336.5
581.0	331.7
581.2	331.2
581.4	331.5
581.6	334.1
581.8	329.7
582.0	329.1
582.2	324.8
582.4	325.0
582.6	323.6
582.8	316.9
583.0	316.0
583.2	312.6
583.4	312.2
583.6	313.7
583.8	309.7
584.0	303.9
584.2	302.4
584.4	304.7
584.6	302.5
584.8	300.8
585.0	297.0
585.2	298.1
585.4	295.1
585.6	293.1
585.8	294.0
586.0	293.1
586.2	288.2
586.4	285.1
586.6	286.4
586.8	280.3
587.0	281.0
587.2	281.2
587.4	276.6
587.6	279.5
587.8	272.1
588.0	274.0
588.2	273.0
588.4	268.1
588.6	270.2
588.8	268.6
589.0	264.5
589.2	263.9
589.4	263.2
589.6	265.4
589.8	256.2
590.0	255.9
590.2	259.1
590.4	257.3
590.6	250.6
590.8	250.7
591.0	250.9
591.2	250.6
591.4	244.6
591.6	244.7
591.8	245.5
592.0	242.3
592.2	242.6
592.4	237.9
592.6	241.0
592.8	237.6
593.0	239.5
593.2	237.8
593.4	234.8
593.6	231.2
593.8	229.6
594.0	228.9
594.2	228.2
594.4	227.9
594.6	231.0
594.8	224.2
595.0	223.6
595.2	223.6
595.4	221.5
595.6	221.6
595.8	220.5
596.0	218.8
596.2	217.4
596.4	215.7
596.6	211.5
596.8	212.1
597.0	214.3
597.2	214.4
597.4	213.3
597.6	212.7
597.8	211.6
598.0	208.2
598.2	203.4
598.4	202.9
598.6	202.8
598.8	201.0
599.0	203.3
599.2	199.9
599.4	197.3
599.6	195.0
599.8	201.1
600.0	196.6
600.2	193.4
600.4	194.4
600.6	194.0
600.8	191.8
601.0	192.8
601.2	190.8
601.4	190.3
601.6	188.5
601.8	189.5
602.0	189.2
602.2	181.9
602.4	185.2
602.6	183.8
602.8	182.6
603.0	182.2
603.2	181.7
603.4	179.4
603.6	176.9
603.8	180.7
604.0	178.7
604.2	175.5
604.4	175.8
604.6	175.7
604.8	174.9
605.0	173.8
605.2	169.8
605.4	169.5
605.6	168.8
605.8	166.9
606.0	169.2
606.2	166.7
606.4	168.7
606.6	168.0
606.8	167.4
607.0	164.2
607.2	165.1
607.4	164.2
607.6	163.8
607.8	162.1
608.0	159.8
608.2	161.5
608.4	162.1
608.6	158.0
608.8	156.7
609.0	156.2
609.2	155.0
609.4	154.8
609.6	153.3
609.8	154.6
610.0	154.8
610.2	152.3
610.4	152.5
610.6	149.8
610.8	148.9
611.0	147.6
611.2	149.4
611.4	147.5
611.6	148.2
611.8	145.1
612.0	146.3
612.2	142.0
612.4	145.0
612.6	140.7
612.8	140.8
613.0	141.9
613.2	142.2
613.4	141.1
613.6	137.4
613.8	137.6
614.0	139.0
614.2	137.6
614.4	137.0
614.6	139.1
614.8	137.4
615.0	132.0
615.2	134.8
615.4	131.9
615.6	132.6
615.8	133.6
616.0	132.8
616.2	131.5
616.4	129.2
616.6	132.7
616.8	127.7
617.0	127.1
617.2	127.2
617.4	126.5
617.6	127.1
617.8	127.5
618.0	126.8
618.2	125.7
618.4	122.1
618.6	123.2
618.8	123.2
619.0	123.4
619.2	120.5
619.4	121.4
619.6	120.8
619.8	118.6
620.0	118.6
620.2	116.4
620.4	117.5
620.6	117.0
620.8	116.6
621.0	114.9
621.2	114.6
621.4	115.2
621.6	115.4
621.8	112.1
622.0	113.8
622.2	110.7
622.4	113.4
622.6	113.7
622.8	111.8
623.0	110.6
623.2	111.8
623.4	109.0
623.6	108.6
623.8	106.3
624.0	105.8
624.2	105.3
624.4	105.2
624.6	107.5
624.8	103.7
625.0	105.0
625.2	102.4
625.4	103.6
625.6	101.6
625.8	102.0
626.0	101.3
626.2	103.9
626.4	101.8
626.6	102.8
626.8	97.50
627.0	99.56
627.2	96.66
627.4	95.42
627.6	96.52
627.8	97.01
628.0	95.32
628.2	94.94
628.4	94.43
628.6	95.91
628.8	95.31
629.0	91.44
629.2	92.23
629.4	92.27
629.6	90.86
629.8	90.50
630.0	90.46
630.2	92.00
630.4	89.89
630.6	88.01
630.8	88.38
631.0	87.97
631.2	88.34
631.4	87.27
631.6	88.61
631.8	86.81
632.0	86.66
632.2	86.74
632.4	84.18
632.6	82.90
632.8	82.18
633.0	83.82
633.2	83.02
633.4	86.36
633.6	84.19
633.8	83.16
634.0	79.80
634.2	82.08
634.4	81.57
634.6	79.93
634.8	79.12
635.0	80.04
635.2	78.51
635.4	78.15
635.6	77.87
635.8	76.76
636.0	77.41
636.2	77.64
636.4	75.66
636.6	76.07
636.8	73.95
637.0	73.53
637.2	75.49
637.4	75.02
637.6	73.82
637.8	75.43
638.0	72.44
638.2	71.86
638.4	71.13
638.6	68.83
638.8	69.19
639.0	70.87
639.2	70.47
639.4	71.46
639.6	71.13
639.8	70.07
640.0	69.51
640.2	67.48
640.4	68.48
640.6	68.13
640.8	66.36
641.0	67.13
641.2	67.45
641.4	66.09
641.6	64.08
641.8	64.99
642.0	65.80
642.2	67.24
642.4	64.64
642.6	64.77
642.8	65.15
643.0	63.23
643.2	62.58
643.4	62.46
643.6	61.30
643.8	61.31
644.0	61.10
644.2	62.63
644.4	61.96
644.6	61.80
644.8	62.28
645.0	60.24
645.2	59.34
645.4	60.50
645.6	59.63
645.8	60.28
646.0	57.75
646.2	59.17
646.4	59.98
646.6	57.57
646.8	58.16
647.0	55.85
647.2	57.24
647.4	58.26
647.6	58.38
647.8	57.74
648.0	55.92
648.2	55.70
648.4	55.32
648.6	55.65
648.8	54.30
649.0	54.06
649.2	53.28
649.4	54.99
649.6	53.47
649.8	53.77
650.0	54.19
650.2	52.76
650.4	51.91
650.6	51.30
650.8	52.59
651.0	52.09
651.2	53.55
651.4	52.28
651.6	51.12
651.8	50.75
652.0	50.91
652.2	50.45
652.4	49.84
652.6	50.30
652.8	49.74
653.0	48.30
653.2	50.83
653.4	47.95
653.6	47.79
653.8	48.22
654.0	47.40
654.2	46.08
654.4	47.19
654.6	45.26
654.8	47.79
655.0	46.98
655.2	45.04
655.4	45.38
655.6	45.05
655.8	45.48
656.0	44.54
656.2	44.27
656.4	44.87
656.6	44.56
656.8	43.51
657.0	43.84
657.2	44.99
657.4	42.54
657.6	43.81
657.8	42.55
658.0	42.40
658.2	41.25
658.4	41.67
658.6	40.65
658.8	42.34
659.0	42.33
659.2	40.87
659.4	41.60
659.6	42.06
659.8	39.56
660.0	40.49
660.2	38.97
660.4	39.01
660.6	38.43
660.8	40.49
661.0	39.82
661.2	37.32
661.4	38.82
661.6	38.39
661.8	39.48
662.0	38.03
662.2	38.19
662.4	37.07
662.6	35.96
662.8	36.92
663.0	36.89
663.2	36.14
663.4	36.11
663.6	35.72
663.8	36.88
664.0	35.91
664.2	35.99
664.4	36.80
664.6	34.96
664.8	34.03
665.0	33.89
665.2	34.51
665.4	33.98
665.6	33.75
665.8	33.04
666.0	34.19
666.2	33.48
666.4	33.82
666.6	33.48
666.8	33.61
667.0	33.20
667.2	31.37
667.4	31.85
667.6	31.79
667.8	31.68
668.0	31.87
668.2	31.21
668.4	31.72
668.6	31.05
668.8	30.54
669.0	30.86
669.2	31.00
669.4	29.10
669.6	30.78
669.8	30.18
670.0	29.68
670.2	29.70
670.4	29.36
670.6	29.26
670.8	27.74
671.0	29.13
671.2	28.18
671.4	29.08
671.6	27.44
671.8	28.17
672.0	27.74
672.2	27.71
672.4	26.82
672.6	27.20
672.8	27.64
673.0	26.85
673.2	27.42
673.4	26.40
673.6	26.83
673.8	26.38
674.0	26.18
674.2	26.68
674.4	27.32
674.6	25.40
674.8	25.56
675.0	25.18
675.2	26.69
675.4	25.21
675.6	23.85
675.8	24.42
676.0	24.08
676.2	24.49
676.4	25.14
676.6	24.81
676.8	23.63
677.0	23.38
677.2	23.77
677.4	23.14
677.6	23.34
677.8	23.49
678.0	22.70
678.2	23.18
678.4	23.47
678.6	22.08
678.8	21.85
679.0	22.71
679.2	22.44
679.4	22.21
679.6	21.57
679.8	21.88
680.0	22.84
680.2	21.48
680.4	22.70
680.6	20.73
680.8	20.76
681.0	20.66
681.2	21.25
681.4	20.55
681.6	20.25
681.8	20.62
682.0	20.08
682.2	20.36
682.4	20.34
682.6	19.60
682.8	19.98
683.0	19.41
683.2	19.40
683.4	18.86
683.6	19.97
683.8	18.66
684.0	19.04
684.2	19.35
684.4	18.39
684.6	18.61
684.8	18.86
685.0	18.56
685.2	18.80
685.4	17.69
685.6	17.41
685.8	17.86
686.0	17.96
686.2	17.87
686.4	18.21
686.6	17.68
686.8	16.33
687.0	17.39
687.2	17.08
687.4	17.27
687.6	16.79
687.8	17.53
688.0	16.18
688.2	16.66
688.4	15.85
688.6	17.09
688.8	16.04
689.0	16.62
689.2	15.80
689.4	14.93
689.6	15.65
689.8	15.97
690.0	15.78
690.2	15.70
690.4	14.58
690.6	14.55
690.8	15.62
691.0	15.73
691.2	14.75
691.4	14.75
691.6	14.49
691.8	14.75
692.0	14.79
692.2	15.03
692.4	14.43
692.6	14.61
692.8	14.42
693.0	14.64
693.2	14.21
693.4	14.28
693.6	13.53
693.8	14.21
694.0	14.81
694.2	13.81
694.4	13.59
694.6	13.39
694.8	13.79
695.0	13.30
695.2	13.59
695.4	13.53
695.6	13.02
695.8	12.83
696.0	13.61
696.2	13.13
696.4	12.48
696.6	11.87
696.8	12.42
697.0	12.66
697.2	12.42
697.4	12.23
697.6	11.74
697.8	12.11
698.0	12.36
698.2	12.07
698.4	12.11
698.6	11.60
698.8	11.73
699.0	11.53
699.2	12.12
699.4	11.03
699.6	11.18
699.8	11.48
700.0	11.34
