# Supplementary material for: Rolling circle amplification (RCA) -based biosensor system for the fluorescent detection of miR-129-2-3p miRNA
Source: PeerJ. 2022 Oct 24;10:e14257. doi: 10.7717/peerj.14257 (PMC9610657; doi:10.7717/peerj.14257)
Supplement: Supplemental Information 6 — (A) Comparison of padlock probe 1 to miR-129-2-3p miRNA with padlock probe 2, where F and F0 are the fluorescence intensity corresponding to miR-129-2-3p and blank, respectively. (B) Comparison of padlock probe 1 to miR-129-2-3p miRNA with random padlock probe1 and 2, The relative signal is estimated from (Fb-Fb0)/(Fa-Fa0) × 100. Fb and Fb 0 are the fluorescence intensity in the presence and absence of random padlock probe1 and 2, respectively, while Fa and Fa0 are the fluorescence intensity in the presence and absence of miR-129-2-3p, respectively. In this section, relative signal of miR-129-2-3p miRNA is established as 100 (%). The error bar was calculated from two independent experiments. [file peerj-10-14257-s006.zip]

Archive with 10 entries (10 files):
- RAW FOR FIG4/F0.TXT
- RAW FOR FIG4/PP1 FOR B.TXT
- RAW FOR FIG4/PP1-1 FOR A.TXT
- RAW FOR FIG4/PP1-2 FOR A.TXT
- RAW FOR FIG4/PP2-1.TXT
- RAW FOR FIG4/PP2-2.TXT
- RAW FOR FIG4/RP2-1.TXT
- RAW FOR FIG4/RP2-2.TXT
- RAW FOR FIG4/RP3-1.TXT
- RAW FOR FIG4/RP3-2.TXT
