# Supplementary material for: Rolling circle amplification (RCA) -based biosensor system for the fluorescent detection of miR-129-2-3p miRNA
Source: PeerJ. 2022 Oct 24;10:e14257. doi: 10.7717/peerj.14257 (PMC9610657; doi:10.7717/peerj.14257)
Supplement: Supplemental Information 6 — (A) Comparison of padlock probe 1 to miR-129-2-3p miRNA with padlock probe 2, where F and F0 are the fluorescence intensity corresponding to miR-129-2-3p and blank, respectively. (B) Comparison of padlock probe 1 to miR-129-2-3p miRNA with random padlock probe1 and 2, The relative signal is estimated from (Fb-Fb0)/(Fa-Fa0) × 100. Fb and Fb 0 are the fluorescence intensity in the presence and absence of random padlock probe1 and 2, respectively, while Fa and Fa0 are the fluorescence intensity in the presence and absence of miR-129-2-3p, respectively. In this section, relative signal of miR-129-2-3p miRNA is established as 100 (%). The error bar was calculated from two independent experiments. [file peerj-10-14257-s006.zip › RAW FOR FIG4/F0.TXT]

Data Points
nm	Data
500.0	3.309
500.2	3.512
500.4	3.141
500.6	3.164
500.8	3.317
501.0	3.388
501.2	3.181
501.4	3.153
501.6	3.268
501.8	3.060
502.0	3.314
502.2	3.264
502.4	3.435
502.6	3.102
502.8	3.674
503.0	3.129
503.2	3.562
503.4	3.241
503.6	3.455
503.8	3.709
504.0	3.352
504.2	3.897
504.4	3.740
504.6	3.207
504.8	3.196
505.0	3.207
505.2	3.426
505.4	3.449
505.6	3.382
505.8	3.638
506.0	4.133
506.2	3.913
506.4	3.785
506.6	3.865
506.8	4.650
507.0	4.382
507.2	3.638
507.4	4.041
507.6	3.604
507.8	4.175
508.0	4.283
508.2	4.323
508.4	3.789
508.6	4.636
508.8	4.589
509.0	4.728
509.2	4.851
509.4	4.510
509.6	4.849
509.8	4.022
510.0	4.663
510.2	4.761
510.4	4.838
510.6	4.290
510.8	4.288
511.0	4.827
511.2	5.267
511.4	4.681
511.6	4.885
511.8	5.644
512.0	5.104
512.2	5.463
512.4	5.470
512.6	5.149
512.8	5.615
513.0	5.748
513.2	5.323
513.4	5.117
513.6	5.540
513.8	5.553
514.0	5.827
514.2	6.156
514.4	6.461
514.6	6.688
514.8	6.039
515.0	6.226
515.2	6.767
515.4	6.283
515.6	6.899
515.8	7.022
516.0	6.889
516.2	6.810
516.4	6.535
516.6	7.712
516.8	6.940
517.0	7.890
517.2	7.165
517.4	7.613
517.6	8.452
517.8	8.445
518.0	7.619
518.2	8.478
518.4	8.514
518.6	8.880
518.8	9.149
519.0	8.569
519.2	8.909
519.4	9.589
519.6	9.348
519.8	9.510
520.0	10.00
520.2	9.533
520.4	9.698
520.6	8.959
520.8	10.43
521.0	10.74
521.2	11.22
521.4	10.88
521.6	10.76
521.8	11.01
522.0	12.07
522.2	12.01
522.4	12.17
522.6	13.22
522.8	12.56
523.0	12.62
523.2	13.08
523.4	12.79
523.6	13.77
523.8	12.76
524.0	13.02
524.2	14.07
524.4	14.68
524.6	15.47
524.8	14.45
525.0	15.64
525.2	15.51
525.4	16.47
525.6	16.25
525.8	16.40
526.0	16.40
526.2	16.43
526.4	17.06
526.6	17.67
526.8	17.74
527.0	18.55
527.2	17.88
527.4	18.83
527.6	19.68
527.8	19.47
528.0	19.70
528.2	20.61
528.4	19.77
528.6	20.33
528.8	20.66
529.0	21.55
529.2	20.89
529.4	22.14
529.6	22.83
529.8	23.06
530.0	22.84
530.2	22.10
530.4	23.57
530.6	23.80
530.8	25.84
531.0	25.68
531.2	24.99
531.4	26.04
531.6	25.53
531.8	26.54
532.0	26.50
532.2	27.68
532.4	27.31
532.6	27.84
532.8	28.55
533.0	27.16
533.2	27.69
533.4	28.86
533.6	28.28
533.8	28.76
534.0	30.32
534.2	29.95
534.4	30.79
534.6	30.31
534.8	32.36
535.0	32.48
535.2	33.07
535.4	33.34
535.6	33.79
535.8	33.63
536.0	34.10
536.2	35.45
536.4	34.52
536.6	35.64
536.8	36.47
537.0	35.86
537.2	36.41
537.4	36.39
537.6	37.96
537.8	37.68
538.0	38.44
538.2	38.77
538.4	37.25
538.6	38.54
538.8	39.59
539.0	41.21
539.2	40.66
539.4	41.66
539.6	41.45
539.8	42.02
540.0	42.08
540.2	41.99
540.4	43.65
540.6	42.85
540.8	42.45
541.0	44.01
541.2	42.14
541.4	43.93
541.6	45.48
541.8	45.03
542.0	46.36
542.2	45.50
542.4	45.64
542.6	47.29
542.8	47.26
543.0	48.80
543.2	47.32
543.4	47.21
543.6	48.87
543.8	47.34
544.0	48.76
544.2	47.68
544.4	48.80
544.6	50.13
544.8	51.72
545.0	49.24
545.2	49.53
545.4	51.25
545.6	50.18
545.8	52.57
546.0	52.84
546.2	52.52
546.4	51.42
546.6	52.41
546.8	52.58
547.0	53.41
547.2	53.82
547.4	52.90
547.6	54.09
547.8	53.85
548.0	55.18
548.2	55.56
548.4	54.74
548.6	55.42
548.8	55.29
549.0	56.40
549.2	56.38
549.4	55.58
549.6	56.37
549.8	57.93
550.0	59.29
550.2	57.76
550.4	58.56
550.6	59.47
550.8	57.67
551.0	58.67
551.2	58.49
551.4	58.66
551.6	59.17
551.8	58.73
552.0	59.14
552.2	57.61
552.4	59.60
552.6	58.57
552.8	58.40
553.0	59.69
553.2	60.92
553.4	59.40
553.6	60.42
553.8	61.23
554.0	59.82
554.2	61.79
554.4	60.17
554.6	60.71
554.8	61.63
555.0	60.81
555.2	63.41
555.4	61.82
555.6	61.86
555.8	61.90
556.0	61.52
556.2	61.57
556.4	62.12
556.6	61.93
556.8	63.42
557.0	62.92
557.2	63.22
557.4	63.46
557.6	63.89
557.8	62.69
558.0	64.27
558.2	63.87
558.4	63.55
558.6	63.47
558.8	63.46
559.0	63.66
559.2	64.40
559.4	63.23
559.6	64.79
559.8	64.97
560.0	65.42
560.2	64.78
560.4	63.23
560.6	64.68
560.8	63.66
561.0	65.03
561.2	64.55
561.4	64.73
561.6	64.15
561.8	66.54
562.0	63.64
562.2	63.05
562.4	66.27
562.6	66.80
562.8	63.02
563.0	65.68
563.2	66.52
563.4	66.72
563.6	66.55
563.8	63.69
564.0	64.01
564.2	66.03
564.4	66.23
564.6	65.12
564.8	66.93
565.0	66.70
565.2	64.44
565.4	62.68
565.6	65.79
565.8	63.37
566.0	65.83
566.2	67.33
566.4	65.07
566.6	64.47
566.8	65.96
567.0	64.06
567.2	66.00
567.4	65.97
567.6	65.28
567.8	66.55
568.0	65.23
568.2	65.37
568.4	64.95
568.6	65.75
568.8	66.54
569.0	64.16
569.2	64.06
569.4	65.20
569.6	67.72
569.8	64.31
570.0	67.26
570.2	65.70
570.4	65.29
570.6	64.16
570.8	66.42
571.0	65.23
571.2	63.85
571.4	64.76
571.6	66.29
571.8	65.29
572.0	63.75
572.2	63.29
572.4	65.21
572.6	65.15
572.8	64.76
573.0	64.30
573.2	65.49
573.4	64.44
573.6	63.95
573.8	65.80
574.0	64.01
574.2	64.13
574.4	64.38
574.6	65.45
574.8	64.90
575.0	64.75
575.2	64.83
575.4	64.01
575.6	64.82
575.8	64.51
576.0	62.66
576.2	64.39
576.4	63.92
576.6	65.23
576.8	63.34
577.0	61.89
577.2	63.64
577.4	64.24
577.6	63.18
577.8	64.97
578.0	63.33
578.2	63.97
578.4	62.94
578.6	63.71
578.8	64.12
579.0	62.58
579.2	64.90
579.4	64.20
579.6	64.23
579.8	63.01
580.0	63.22
580.2	63.02
580.4	62.28
580.6	62.39
580.8	60.17
581.0	63.17
581.2	62.32
581.4	63.09
581.6	63.33
581.8	61.63
582.0	61.48
582.2	63.37
582.4	63.33
582.6	60.51
582.8	61.82
583.0	62.40
583.2	61.84
583.4	62.99
583.6	60.81
583.8	60.84
584.0	62.60
584.2	61.53
584.4	61.89
584.6	62.18
584.8	60.01
585.0	61.14
585.2	60.76
585.4	61.25
585.6	61.98
585.8	62.92
586.0	61.28
586.2	60.40
586.4	61.52
586.6	61.01
586.8	61.89
587.0	59.55
587.2	59.21
587.4	60.14
587.6	60.25
587.8	60.21
588.0	61.79
588.2	60.45
588.4	60.10
588.6	60.56
588.8	60.67
589.0	60.32
589.2	60.93
589.4	60.11
589.6	58.49
589.8	59.39
590.0	59.03
590.2	60.16
590.4	57.09
590.6	58.98
590.8	58.31
591.0	59.67
591.2	58.17
591.4	59.65
591.6	59.34
591.8	59.27
592.0	59.06
592.2	59.20
592.4	59.34
592.6	60.48
592.8	59.24
593.0	59.20
593.2	59.52
593.4	58.01
593.6	58.95
593.8	58.94
594.0	58.22
594.2	58.20
594.4	58.00
594.6	57.76
594.8	57.86
595.0	57.04
595.2	57.98
595.4	56.23
595.6	57.43
595.8	58.18
596.0	56.43
596.2	57.32
596.4	57.15
596.6	58.01
596.8	57.79
597.0	57.77
597.2	56.80
597.4	57.17
597.6	55.98
597.8	57.45
598.0	55.21
598.2	57.60
598.4	56.21
598.6	56.22
598.8	54.54
599.0	56.87
599.2	56.30
599.4	56.12
599.6	54.81
599.8	54.70
600.0	55.70
600.2	55.46
600.4	55.06
600.6	54.21
600.8	57.16
601.0	55.74
601.2	56.83
601.4	55.27
601.6	55.73
601.8	54.86
602.0	54.54
602.2	55.82
602.4	55.09
602.6	54.37
602.8	54.35
603.0	55.35
603.2	54.46
603.4	54.12
603.6	53.40
603.8	53.43
604.0	53.24
604.2	52.62
604.4	55.53
604.6	53.46
604.8	52.71
605.0	54.24
605.2	53.46
605.4	53.35
605.6	53.80
605.8	53.01
606.0	54.09
606.2	53.66
606.4	52.48
606.6	52.20
606.8	52.63
607.0	53.67
607.2	51.91
607.4	52.06
607.6	52.70
607.8	52.23
608.0	52.44
608.2	53.04
608.4	52.05
608.6	50.59
608.8	52.58
609.0	51.36
609.2	51.02
609.4	51.70
609.6	50.76
609.8	51.17
610.0	48.07
610.2	52.48
610.4	51.62
610.6	51.30
610.8	50.33
611.0	51.31
611.2	50.58
611.4	50.83
611.6	50.47
611.8	50.08
612.0	50.47
612.2	48.73
612.4	51.03
612.6	48.07
612.8	48.48
613.0	49.55
613.2	49.27
613.4	50.40
613.6	48.89
613.8	49.12
614.0	49.81
614.2	46.87
614.4	50.02
614.6	49.45
614.8	48.99
615.0	47.84
615.2	47.29
615.4	46.48
615.6	47.17
615.8	47.81
616.0	49.32
616.2	47.05
616.4	46.41
616.6	46.91
616.8	47.69
617.0	47.51
617.2	46.91
617.4	46.50
617.6	46.67
617.8	46.68
618.0	46.79
618.2	45.89
618.4	45.04
618.6	45.98
618.8	46.30
619.0	46.58
619.2	44.98
619.4	45.72
619.6	45.03
619.8	44.92
620.0	44.81
620.2	44.80
620.4	45.76
620.6	45.62
620.8	45.00
621.0	44.82
621.2	43.98
621.4	43.97
621.6	43.77
621.8	43.81
622.0	43.69
622.2	43.64
622.4	44.25
622.6	43.99
622.8	43.71
623.0	43.21
623.2	44.14
623.4	43.58
623.6	42.35
623.8	43.39
624.0	43.19
624.2	42.02
624.4	41.30
624.6	43.02
624.8	42.11
625.0	42.20
625.2	41.05
625.4	42.07
625.6	42.79
625.8	40.52
626.0	42.56
626.2	40.91
626.4	41.09
626.6	40.46
626.8	42.20
627.0	40.55
627.2	41.16
627.4	40.03
627.6	40.62
627.8	40.48
628.0	40.50
628.2	40.95
628.4	39.48
628.6	40.69
628.8	40.56
629.0	40.15
629.2	39.37
629.4	39.83
629.6	38.72
629.8	39.26
630.0	39.48
630.2	38.54
630.4	38.54
630.6	38.28
630.8	38.29
631.0	38.00
631.2	38.97
631.4	38.41
631.6	38.58
631.8	38.98
632.0	37.58
632.2	36.86
632.4	37.49
632.6	37.73
632.8	38.05
633.0	38.19
633.2	36.71
633.4	36.28
633.6	36.24
633.8	36.53
634.0	37.77
634.2	37.26
634.4	35.88
634.6	34.80
634.8	35.72
635.0	34.84
635.2	36.54
635.4	36.12
635.6	35.11
635.8	35.05
636.0	35.67
636.2	34.51
636.4	35.95
636.6	34.53
636.8	34.57
637.0	35.03
637.2	34.22
637.4	33.85
637.6	34.65
637.8	33.62
638.0	33.52
638.2	33.38
638.4	34.68
638.6	33.99
638.8	33.10
639.0	34.34
639.2	34.01
639.4	32.97
639.6	32.94
639.8	31.66
640.0	31.37
640.2	32.85
640.4	33.26
640.6	33.00
640.8	31.54
641.0	32.11
641.2	30.89
641.4	31.66
641.6	31.86
641.8	31.16
642.0	31.31
642.2	30.43
642.4	29.80
642.6	31.13
642.8	32.10
643.0	30.85
643.2	31.70
643.4	29.73
643.6	30.67
643.8	30.81
644.0	29.57
644.2	31.72
644.4	30.05
644.6	30.52
644.8	28.89
645.0	29.76
645.2	30.41
645.4	29.83
645.6	29.17
645.8	28.49
646.0	28.93
646.2	29.00
646.4	29.80
646.6	28.25
646.8	28.31
647.0	29.96
647.2	29.11
647.4	28.70
647.6	26.42
647.8	28.13
648.0	26.99
648.2	27.37
648.4	27.68
648.6	27.67
648.8	27.62
649.0	27.43
649.2	26.77
649.4	26.57
649.6	26.27
649.8	26.23
650.0	26.18
650.2	26.72
650.4	27.31
650.6	25.81
650.8	25.67
651.0	26.29
651.2	25.85
651.4	25.04
651.6	25.33
651.8	25.27
652.0	26.02
652.2	25.72
652.4	24.94
652.6	24.81
652.8	24.77
653.0	25.44
653.2	24.75
653.4	23.20
653.6	24.08
653.8	24.65
654.0	24.42
654.2	24.55
654.4	24.37
654.6	23.96
654.8	23.58
655.0	23.57
655.2	23.47
655.4	23.11
655.6	23.18
655.8	22.65
656.0	23.88
656.2	22.19
656.4	23.86
656.6	23.99
656.8	23.77
657.0	23.33
657.2	22.90
657.4	22.87
657.6	22.43
657.8	22.73
658.0	23.41
658.2	23.07
658.4	22.04
658.6	21.10
658.8	22.21
659.0	21.25
659.2	21.85
659.4	21.08
659.6	21.53
659.8	22.22
660.0	21.71
660.2	21.28
660.4	20.87
660.6	21.00
660.8	21.53
661.0	20.84
661.2	20.23
661.4	20.39
661.6	20.41
661.8	19.22
662.0	20.42
662.2	20.25
662.4	19.68
662.6	20.00
662.8	20.57
663.0	19.97
663.2	19.39
663.4	20.22
663.6	20.46
663.8	18.38
664.0	19.88
664.2	19.62
664.4	18.19
664.6	18.11
664.8	19.02
665.0	18.75
665.2	18.71
665.4	18.49
665.6	18.41
665.8	19.79
666.0	19.13
666.2	18.46
666.4	18.75
666.6	18.19
666.8	18.34
667.0	18.94
667.2	17.42
667.4	18.14
667.6	17.37
667.8	18.16
668.0	17.61
668.2	17.35
668.4	17.77
668.6	17.92
668.8	17.31
669.0	17.04
669.2	15.91
669.4	16.20
669.6	17.18
669.8	16.36
670.0	17.22
670.2	15.88
670.4	15.81
670.6	15.84
670.8	16.37
671.0	16.93
671.2	15.59
671.4	15.88
671.6	16.07
671.8	15.32
672.0	15.74
672.2	16.09
672.4	15.80
672.6	15.17
672.8	14.93
673.0	14.85
673.2	15.19
673.4	15.68
673.6	15.32
673.8	14.86
674.0	14.41
674.2	14.59
674.4	15.13
674.6	15.34
674.8	14.83
675.0	14.88
675.2	14.89
675.4	14.31
675.6	14.45
675.8	14.65
676.0	14.43
676.2	13.94
676.4	13.99
676.6	14.49
676.8	14.18
677.0	14.03
677.2	13.80
677.4	13.35
677.6	13.33
677.8	13.77
678.0	13.32
678.2	13.07
678.4	13.11
678.6	12.72
678.8	13.38
679.0	13.45
679.2	12.93
679.4	13.05
679.6	13.71
679.8	12.57
680.0	12.99
680.2	13.23
680.4	12.90
680.6	12.56
680.8	12.49
681.0	12.69
681.2	11.93
681.4	12.46
681.6	12.60
681.8	11.41
682.0	12.47
682.2	12.36
682.4	11.92
682.6	12.51
682.8	11.88
683.0	11.61
683.2	11.79
683.4	12.14
683.6	11.51
683.8	11.74
684.0	11.90
684.2	12.06
684.4	11.29
684.6	11.00
684.8	10.77
685.0	11.51
685.2	10.54
685.4	11.10
685.6	10.67
685.8	10.67
686.0	11.04
686.2	10.75
686.4	11.03
686.6	10.64
686.8	11.32
687.0	11.01
687.2	10.53
687.4	9.942
687.6	10.90
687.8	10.58
688.0	10.55
688.2	10.30
688.4	10.09
688.6	9.703
688.8	10.04
689.0	9.977
689.2	9.607
689.4	9.783
689.6	9.693
689.8	10.17
690.0	10.16
690.2	9.596
690.4	10.29
690.6	9.575
690.8	9.698
691.0	9.657
691.2	9.251
691.4	9.829
691.6	9.252
691.8	8.758
692.0	9.054
692.2	9.085
692.4	9.426
692.6	8.835
692.8	8.934
693.0	9.281
693.2	8.353
693.4	8.412
693.6	8.548
693.8	8.184
694.0	8.678
694.2	8.604
694.4	8.688
694.6	9.094
694.8	8.009
695.0	8.564
695.2	8.498
695.4	7.822
695.6	8.531
695.8	8.191
696.0	8.424
696.2	7.979
696.4	8.114
696.6	7.443
696.8	7.835
697.0	8.535
697.2	7.850
697.4	7.684
697.6	7.919
697.8	7.995
698.0	7.552
698.2	8.082
698.4	6.955
698.6	7.667
698.8	7.156
699.0	7.348
699.2	7.600
699.4	6.995
699.6	7.327
699.8	7.215
700.0	7.960
