# Supplementary material for: Rolling circle amplification (RCA) -based biosensor system for the fluorescent detection of miR-129-2-3p miRNA
Source: PeerJ. 2022 Oct 24;10:e14257. doi: 10.7717/peerj.14257 (PMC9610657; doi:10.7717/peerj.14257)
Supplement: Supplemental Information 6 — (A) Comparison of padlock probe 1 to miR-129-2-3p miRNA with padlock probe 2, where F and F0 are the fluorescence intensity corresponding to miR-129-2-3p and blank, respectively. (B) Comparison of padlock probe 1 to miR-129-2-3p miRNA with random padlock probe1 and 2, The relative signal is estimated from (Fb-Fb0)/(Fa-Fa0) × 100. Fb and Fb 0 are the fluorescence intensity in the presence and absence of random padlock probe1 and 2, respectively, while Fa and Fa0 are the fluorescence intensity in the presence and absence of miR-129-2-3p, respectively. In this section, relative signal of miR-129-2-3p miRNA is established as 100 (%). The error bar was calculated from two independent experiments. [file peerj-10-14257-s006.zip › RAW FOR FIG4/PP1 FOR B.TXT]

nm	Data
500.0	14.62
500.2	14.72
500.4	15.32
500.6	15.75
500.8	16.32
501.0	16.55
501.2	17.57
501.4	17.48
501.6	19.24
501.8	18.40
502.0	18.65
502.2	19.38
502.4	19.92
502.6	21.30
502.8	21.35
503.0	21.21
503.2	22.97
503.4	23.97
503.6	24.21
503.8	23.50
504.0	24.62
504.2	24.50
504.4	27.62
504.6	27.10
504.8	27.92
505.0	28.05
505.2	30.04
505.4	30.86
505.6	31.56
505.8	32.46
506.0	33.63
506.2	33.84
506.4	35.39
506.6	37.59
506.8	36.96
507.0	39.20
507.2	40.52
507.4	42.85
507.6	44.32
507.8	45.13
508.0	46.47
508.2	47.11
508.4	48.43
508.6	49.66
508.8	51.88
509.0	53.10
509.2	55.86
509.4	56.28
509.6	59.72
509.8	59.02
510.0	62.32
510.2	64.86
510.4	65.22
510.6	70.39
510.8	71.11
511.0	74.54
511.2	77.15
511.4	81.38
511.6	84.31
511.8	85.66
512.0	91.03
512.2	92.84
512.4	99.22
512.6	101.1
512.8	104.0
513.0	104.5
513.2	111.0
513.4	114.7
513.6	116.5
513.8	125.3
514.0	128.1
514.2	131.6
514.4	135.7
514.6	140.2
514.8	147.8
515.0	147.8
515.2	155.3
515.4	159.8
515.6	165.5
515.8	172.1
516.0	178.1
516.2	184.3
516.4	187.6
516.6	192.4
516.8	203.7
517.0	214.5
517.2	219.8
517.4	226.2
517.6	231.8
517.8	238.0
518.0	243.1
518.2	252.8
518.4	259.5
518.6	268.1
518.8	277.4
519.0	287.2
519.2	295.6
519.4	301.3
519.6	305.8
519.8	318.1
520.0	322.6
520.2	336.9
520.4	347.0
520.6	355.8
520.8	365.6
521.0	376.6
521.2	386.6
521.4	401.4
521.6	409.7
521.8	421.8
522.0	432.7
522.2	443.2
522.4	449.7
522.6	458.8
522.8	477.0
523.0	486.5
523.2	495.8
523.4	511.1
523.6	523.2
523.8	534.3
524.0	548.7
524.2	558.4
524.4	570.4
524.6	578.3
524.8	597.6
525.0	612.0
525.2	622.3
525.4	629.5
525.6	646.4
525.8	662.6
526.0	667.5
526.2	687.7
526.4	701.7
526.6	707.1
526.8	726.7
527.0	742.2
527.2	750.9
527.4	766.9
527.6	778.3
527.8	785.6
528.0	803.9
528.2	815.0
528.4	826.6
528.6	835.4
528.8	857.5
529.0	858.1
529.2	882.9
529.4	900.5
529.6	901.2
529.8	915.6
530.0	934.9
530.2	945.7
530.4	950.1
530.6	967.7
530.8	980.4
531.0	991.7
531.2	998.1
531.4	1017
531.6	1031
531.8	1033
532.0	1058
532.2	1062
532.4	1070
532.6	1082
532.8	1096
533.0	1112
533.2	1118
533.4	1135
533.6	1134
533.8	1152
534.0	1160
534.2	1173
534.4	1181
534.6	1187
534.8	1204
535.0	1206
535.2	1215
535.4	1229
535.6	1229
535.8	1246
536.0	1251
536.2	1256
536.4	1274
536.6	1278
536.8	1277
537.0	1296
537.2	1302
537.4	1311
537.6	1305
537.8	1310
538.0	1322
538.2	1342
538.4	1341
538.6	1345
538.8	1354
539.0	1357
539.2	1355
539.4	1374
539.6	1373
539.8	1375
540.0	1380
540.2	1401
540.4	1397
540.6	1403
540.8	1414
541.0	1415
541.2	1414
541.4	1430
541.6	1424
541.8	1417
542.0	1426
542.2	1436
542.4	1437
542.6	1442
542.8	1446
543.0	1447
543.2	1462
543.4	1465
543.6	1462
543.8	1461
544.0	1472
544.2	1472
544.4	1477
544.6	1483
544.8	1483
545.0	1492
545.2	1495
545.4	1504
545.6	1494
545.8	1506
546.0	1504
546.2	1508
546.4	1504
546.6	1510
546.8	1513
547.0	1516
547.2	1521
547.4	1526
547.6	1515
547.8	1527
548.0	1524
548.2	1529
548.4	1521
548.6	1534
548.8	1524
549.0	1534
549.2	1542
549.4	1541
549.6	1543
549.8	1550
550.0	1542
550.2	1549
550.4	1546
550.6	1545
550.8	1548
551.0	1552
551.2	1548
551.4	1550
551.6	1552
551.8	1560
552.0	1553
552.2	1554
552.4	1563
552.6	1566
552.8	1557
553.0	1551
553.2	1553
553.4	1558
553.6	1561
553.8	1563
554.0	1554
554.2	1561
554.4	1562
554.6	1562
554.8	1566
555.0	1562
555.2	1559
555.4	1560
555.6	1557
555.8	1556
556.0	1551
556.2	1559
556.4	1559
556.6	1560
556.8	1546
557.0	1554
557.2	1553
557.4	1549
557.6	1549
557.8	1534
558.0	1539
558.2	1547
558.4	1539
558.6	1540
558.8	1540
559.0	1534
559.2	1534
559.4	1544
559.6	1546
559.8	1532
560.0	1539
560.2	1526
560.4	1515
560.6	1521
560.8	1514
561.0	1525
561.2	1515
561.4	1510
561.6	1503
561.8	1499
562.0	1503
562.2	1493
562.4	1501
562.6	1492
562.8	1487
563.0	1485
563.2	1483
563.4	1480
563.6	1466
563.8	1466
564.0	1459
564.2	1456
564.4	1461
564.6	1456
564.8	1457
565.0	1446
565.2	1437
565.4	1437
565.6	1421
565.8	1421
566.0	1424
566.2	1416
566.4	1410
566.6	1413
566.8	1398
567.0	1395
567.2	1397
567.4	1383
567.6	1384
567.8	1382
568.0	1379
568.2	1365
568.4	1361
568.6	1347
568.8	1357
569.0	1350
569.2	1348
569.4	1358
569.6	1334
569.8	1323
570.0	1324
570.2	1323
570.4	1314
570.6	1312
570.8	1306
571.0	1304
571.2	1296
571.4	1282
571.6	1271
571.8	1285
572.0	1273
572.2	1274
572.4	1266
572.6	1263
572.8	1256
573.0	1243
573.2	1234
573.4	1236
573.6	1233
573.8	1230
574.0	1225
574.2	1209
574.4	1210
574.6	1209
574.8	1202
575.0	1199
575.2	1208
575.4	1193
575.6	1177
575.8	1175
576.0	1169
576.2	1166
576.4	1158
576.6	1156
576.8	1149
577.0	1144
577.2	1140
577.4	1130
577.6	1127
577.8	1124
578.0	1115
578.2	1112
578.4	1103
578.6	1107
578.8	1103
579.0	1093
579.2	1094
579.4	1090
579.6	1088
579.8	1078
580.0	1073
580.2	1067
580.4	1058
580.6	1056
580.8	1050
581.0	1045
581.2	1042
581.4	1033
581.6	1030
581.8	1028
582.0	1026
582.2	1016
582.4	1021
582.6	1010
582.8	1005
583.0	999.6
583.2	995.1
583.4	988.0
583.6	985.3
583.8	982.0
584.0	980.4
584.2	975.1
584.4	967.3
584.6	959.4
584.8	964.3
585.0	953.6
585.2	955.0
585.4	952.3
585.6	956.0
585.8	945.2
586.0	940.1
586.2	931.5
586.4	925.5
586.6	918.4
586.8	917.0
587.0	917.4
587.2	915.5
587.4	914.8
587.6	906.2
587.8	900.2
588.0	899.6
588.2	893.2
588.4	892.6
588.6	883.5
588.8	879.5
589.0	881.8
589.2	867.1
589.4	867.7
589.6	862.5
589.8	861.0
590.0	857.4
590.2	855.5
590.4	853.0
590.6	844.9
590.8	841.3
591.0	836.9
591.2	838.4
591.4	821.6
591.6	825.1
591.8	823.3
592.0	823.4
592.2	824.0
592.4	816.6
592.6	802.3
592.8	808.2
593.0	806.5
593.2	810.0
593.4	806.1
593.6	792.1
593.8	790.5
594.0	785.3
594.2	782.6
594.4	782.8
594.6	776.5
594.8	776.0
595.0	771.3
595.2	767.1
595.4	761.1
595.6	751.8
595.8	753.4
596.0	747.5
596.2	749.2
596.4	744.4
596.6	744.4
596.8	734.8
597.0	735.4
597.2	735.6
597.4	724.8
597.6	724.5
597.8	724.7
598.0	716.5
598.2	718.4
598.4	712.0
598.6	708.0
598.8	710.1
599.0	706.3
599.2	699.2
599.4	696.7
599.6	694.3
599.8	693.2
600.0	696.6
600.2	687.7
600.4	674.7
600.6	688.7
600.8	679.6
601.0	674.9
601.2	675.5
601.4	671.3
601.6	663.6
601.8	662.6
602.0	662.2
602.2	656.6
602.4	656.8
602.6	656.1
602.8	652.6
603.0	646.0
603.2	644.7
603.4	639.8
603.6	637.3
603.8	632.1
604.0	636.8
604.2	627.5
604.4	624.3
604.6	623.6
604.8	625.4
605.0	611.6
605.2	616.4
605.4	611.4
605.6	605.9
605.8	607.0
606.0	602.8
606.2	599.6
606.4	601.0
606.6	596.9
606.8	596.3
607.0	591.4
607.2	584.9
607.4	582.3
607.6	584.7
607.8	581.8
608.0	576.7
608.2	579.0
608.4	571.1
608.6	571.3
608.8	569.8
609.0	567.1
609.2	559.5
609.4	558.7
609.6	556.3
609.8	551.4
610.0	550.1
610.2	545.3
610.4	551.6
610.6	546.6
610.8	540.7
611.0	539.4
611.2	538.3
611.4	534.7
611.6	528.7
611.8	530.8
612.0	524.2
612.2	520.9
612.4	518.1
612.6	516.9
612.8	514.4
613.0	509.0
613.2	509.5
613.4	509.9
613.6	503.0
613.8	503.9
614.0	501.5
614.2	502.3
614.4	498.0
614.6	496.6
614.8	494.2
615.0	490.5
615.2	489.9
615.4	485.8
615.6	486.5
615.8	481.8
616.0	481.1
616.2	482.1
616.4	476.3
616.6	473.9
616.8	469.6
617.0	469.9
617.2	465.0
617.4	465.4
617.6	461.7
617.8	459.6
618.0	456.7
618.2	454.3
618.4	453.3
618.6	453.0
618.8	452.0
619.0	444.2
619.2	447.1
619.4	443.1
619.6	437.6
619.8	442.8
620.0	433.7
620.2	436.1
620.4	433.6
620.6	430.1
620.8	430.3
621.0	428.9
621.2	430.3
621.4	424.6
621.6	420.0
621.8	418.1
622.0	417.1
622.2	413.5
622.4	412.2
622.6	413.4
622.8	413.5
623.0	408.4
623.2	406.1
623.4	402.3
623.6	401.0
623.8	395.9
624.0	401.5
624.2	397.7
624.4	390.9
624.6	390.8
624.8	392.1
625.0	388.6
625.2	387.6
625.4	383.5
625.6	384.8
625.8	380.0
626.0	378.5
626.2	378.7
626.4	375.0
626.6	370.1
626.8	370.4
627.0	368.3
627.2	369.0
627.4	360.6
627.6	363.7
627.8	360.6
628.0	363.8
628.2	355.9
628.4	354.8
628.6	356.1
628.8	350.8
629.0	346.7
629.2	351.1
629.4	340.3
629.6	342.5
629.8	342.8
630.0	341.3
630.2	340.4
630.4	338.7
630.6	332.3
630.8	330.7
631.0	330.8
631.2	335.2
631.4	330.1
631.6	330.6
631.8	328.4
632.0	327.7
632.2	321.2
632.4	319.4
632.6	319.5
632.8	317.5
633.0	316.0
633.2	312.8
633.4	308.3
633.6	308.4
633.8	307.2
634.0	307.1
634.2	301.8
634.4	300.5
634.6	301.0
634.8	299.3
635.0	300.4
635.2	302.7
635.4	292.7
635.6	294.2
635.8	291.6
636.0	294.4
636.2	289.3
636.4	286.3
636.6	284.8
636.8	286.6
637.0	281.4
637.2	280.7
637.4	276.9
637.6	278.2
637.8	276.3
638.0	275.1
638.2	275.1
638.4	270.0
638.6	268.9
638.8	270.0
639.0	265.5
639.2	265.4
639.4	265.6
639.6	263.0
639.8	258.9
640.0	259.0
640.2	253.9
640.4	256.6
640.6	256.2
640.8	258.4
641.0	251.5
641.2	253.6
641.4	252.3
641.6	250.3
641.8	244.6
642.0	245.8
642.2	247.3
642.4	243.5
642.6	242.5
642.8	241.4
643.0	240.2
643.2	237.4
643.4	239.5
643.6	238.8
643.8	236.4
644.0	235.8
644.2	231.3
644.4	229.7
644.6	228.6
644.8	224.1
645.0	226.7
645.2	225.9
645.4	225.3
645.6	223.6
645.8	223.1
646.0	221.9
646.2	218.6
646.4	220.0
646.6	216.2
646.8	216.2
647.0	213.8
647.2	215.5
647.4	216.3
647.6	214.0
647.8	211.1
648.0	212.3
648.2	213.0
648.4	205.7
648.6	208.2
648.8	207.2
649.0	203.4
649.2	203.0
649.4	203.9
649.6	199.7
649.8	200.7
650.0	201.4
650.2	198.3
650.4	197.4
650.6	197.5
650.8	199.1
651.0	192.6
651.2	192.0
651.4	189.4
651.6	193.2
651.8	189.0
652.0	188.6
652.2	184.8
652.4	184.6
652.6	186.4
652.8	181.3
653.0	185.7
653.2	183.1
653.4	184.8
653.6	179.3
653.8	179.8
654.0	177.6
654.2	177.4
654.4	176.8
654.6	175.9
654.8	173.1
655.0	176.0
655.2	173.7
655.4	171.1
655.6	169.0
655.8	169.9
656.0	167.0
656.2	166.8
656.4	165.3
656.6	165.9
656.8	163.0
657.0	164.8
657.2	164.5
657.4	161.4
657.6	159.1
657.8	159.2
658.0	157.5
658.2	156.9
658.4	154.6
658.6	155.0
658.8	153.1
659.0	154.8
659.2	151.9
659.4	151.3
659.6	149.4
659.8	149.1
660.0	150.0
660.2	148.6
660.4	147.7
660.6	149.9
660.8	143.9
661.0	144.2
661.2	142.3
661.4	144.8
661.6	141.9
661.8	139.2
662.0	142.4
662.2	140.2
662.4	140.1
662.6	137.9
662.8	137.6
663.0	137.9
663.2	138.4
663.4	135.8
663.6	132.2
663.8	131.7
664.0	130.7
664.2	131.7
664.4	130.2
664.6	130.5
664.8	130.0
665.0	128.6
665.2	126.3
665.4	127.8
665.6	126.5
665.8	123.0
666.0	127.2
666.2	124.5
666.4	121.4
666.6	119.8
666.8	119.6
667.0	121.5
667.2	119.5
667.4	117.4
667.6	120.1
667.8	118.6
668.0	113.5
668.2	120.0
668.4	116.1
668.6	115.0
668.8	112.7
669.0	112.8
669.2	110.7
669.4	111.5
669.6	111.5
669.8	108.2
670.0	109.0
670.2	109.1
670.4	106.3
670.6	108.4
670.8	105.6
671.0	105.3
671.2	105.4
671.4	105.5
671.6	102.5
671.8	101.7
672.0	102.8
672.2	103.0
672.4	99.74
672.6	99.00
672.8	98.80
673.0	98.98
673.2	98.31
673.4	95.22
673.6	97.96
673.8	97.15
674.0	97.92
674.2	93.63
674.4	95.23
674.6	93.14
674.8	94.06
675.0	92.30
675.2	91.70
675.4	90.72
675.6	90.90
675.8	88.32
676.0	88.65
676.2	88.93
676.4	87.71
676.6	85.34
676.8	85.50
677.0	87.86
677.2	86.61
677.4	84.75
677.6	82.53
677.8	84.69
678.0	82.46
678.2	80.37
678.4	81.35
678.6	80.66
678.8	82.52
679.0	81.43
679.2	79.08
679.4	76.71
679.6	77.83
679.8	77.01
680.0	77.40
680.2	77.31
680.4	76.27
680.6	75.40
680.8	78.16
681.0	73.10
681.2	73.49
681.4	73.65
681.6	74.97
681.8	72.34
682.0	72.37
682.2	70.11
682.4	70.61
682.6	69.20
682.8	70.04
683.0	68.94
683.2	68.59
683.4	69.50
683.6	66.59
683.8	68.36
684.0	67.33
684.2	66.50
684.4	67.11
684.6	66.94
684.8	65.57
685.0	64.99
685.2	65.74
685.4	63.87
685.6	63.28
685.8	62.70
686.0	62.75
686.2	62.42
686.4	62.65
686.6	63.02
686.8	59.99
687.0	61.29
687.2	58.82
687.4	61.01
687.6	59.84
687.8	60.42
688.0	58.10
688.2	58.70
688.4	56.63
688.6	59.09
688.8	56.82
689.0	57.58
689.2	57.05
689.4	55.54
689.6	54.75
689.8	54.58
690.0	54.41
690.2	54.29
690.4	53.53
690.6	53.83
690.8	52.14
691.0	52.88
691.2	51.61
691.4	51.48
691.6	51.93
691.8	52.11
692.0	51.09
692.2	50.12
692.4	49.67
692.6	51.07
692.8	50.01
693.0	49.62
693.2	49.65
693.4	48.21
693.6	47.99
693.8	47.98
694.0	48.68
694.2	47.99
694.4	47.32
694.6	47.98
694.8	46.39
695.0	47.96
695.2	46.81
695.4	45.61
695.6	45.51
695.8	44.17
696.0	44.32
696.2	43.70
696.4	44.38
696.6	43.30
696.8	42.79
697.0	43.57
697.2	42.54
697.4	42.15
697.6	41.53
697.8	42.09
698.0	41.27
698.2	39.72
698.4	40.46
698.6	40.85
698.8	39.44
699.0	38.79
699.2	39.67
699.4	39.92
699.6	39.26
699.8	39.26
700.0	37.75
