# Supplementary material for: Rolling circle amplification (RCA) -based biosensor system for the fluorescent detection of miR-129-2-3p miRNA
Source: PeerJ. 2022 Oct 24;10:e14257. doi: 10.7717/peerj.14257 (PMC9610657; doi:10.7717/peerj.14257)
Supplement: Supplemental Information 6 — (A) Comparison of padlock probe 1 to miR-129-2-3p miRNA with padlock probe 2, where F and F0 are the fluorescence intensity corresponding to miR-129-2-3p and blank, respectively. (B) Comparison of padlock probe 1 to miR-129-2-3p miRNA with random padlock probe1 and 2, The relative signal is estimated from (Fb-Fb0)/(Fa-Fa0) × 100. Fb and Fb 0 are the fluorescence intensity in the presence and absence of random padlock probe1 and 2, respectively, while Fa and Fa0 are the fluorescence intensity in the presence and absence of miR-129-2-3p, respectively. In this section, relative signal of miR-129-2-3p miRNA is established as 100 (%). The error bar was calculated from two independent experiments. [file peerj-10-14257-s006.zip › RAW FOR FIG4/PP1-1 FOR A.TXT]

Data Points
nm	Data
500	38.43
500.2	38.19
500.4	39.74
500.6	39.75
500.8	39.42
501	39.88
501.2	40.56
501.4	40.08
501.6	41.37
501.8	42.03
502	42.62
502.2	43.56
502.4	43.29
502.6	43.14
502.8	43.91
503	45.11
503.2	44.65
503.4	45.74
503.6	46.36
503.8	46.74
504	47.48
504.2	48.51
504.4	49.38
504.6	49.97
504.8	50.47
505	50.82
505.2	51.46
505.4	53.39
505.6	54.29
505.8	56.07
506	55.53
506.2	57.38
506.4	58.3
506.6	58.39
506.8	59.99
507	59.28
507.2	60.98
507.4	63.12
507.6	64.05
507.8	65.44
508	66.42
508.2	67.67
508.4	68.49
508.6	70.21
508.8	72.06
509	74.67
509.2	75.2
509.4	76.35
509.6	77.85
509.8	79.34
510	79.52
510.2	83.28
510.4	83.91
510.6	86.65
510.8	87.72
511	89.91
511.2	92.23
511.4	96.2
511.6	96.01
511.8	99.52
512	102.13
512.2	104.96
512.4	104.18
512.6	107.58
512.8	110.74
513	113.26
513.2	116.13
513.4	118.52
513.6	119.9
513.8	125.1
514	127.2
514.2	132.3
514.4	132.8
514.6	138.9
514.8	140.3
515	144.5
515.2	147.4
515.4	153.2
515.6	155.1
515.8	158.1
516	165.1
516.2	168.9
516.4	170.7
516.6	174
516.8	178.8
517	185.8
517.2	188
517.4	193
517.6	197.4
517.8	202.5
518	205.9
518.2	210.3
518.4	212.7
518.6	221.2
518.8	226.6
519	230.9
519.2	237.4
519.4	241.1
519.6	245.8
519.8	253.1
520	256.5
520.2	261.4
520.4	268.7
520.6	277.6
520.8	282.4
521	285.7
521.2	292.8
521.4	297.9
521.6	304.2
521.8	312.5
522	317.7
522.2	324.6
522.4	334.7
522.6	338
522.8	343.1
523	347.9
523.2	354.4
523.4	362
523.6	370.9
523.8	372.2
524	381.5
524.2	394.5
524.4	395.2
524.6	404.4
524.8	412.3
525	416.4
525.2	426.3
525.4	436
525.6	440.8
525.8	449.6
526	454.8
526.2	463
526.4	469.4
526.6	475.7
526.8	483.5
527	483.4
527.2	494
527.4	505.6
527.6	511.4
527.8	517.7
528	516
528.2	526.7
528.4	531.2
528.6	542.5
528.8	548.2
529	556.3
529.2	558.9
529.4	565.7
529.6	575.3
529.8	583.5
530	588.5
530.2	596.4
530.4	598.6
530.6	608.9
530.8	611.8
531	621.3
531.2	631.1
531.4	633.9
531.6	641.9
531.8	645.5
532	659.1
532.2	656.9
532.4	664.6
532.6	674.8
532.8	679.1
533	691
533.2	689.7
533.4	695.2
533.6	703.3
533.8	712.5
534	717.8
534.2	722.4
534.4	727.4
534.6	733.3
534.8	740.2
535	745.2
535.2	752.8
535.4	756.4
535.6	754.8
535.8	770.3
536	767.7
536.2	776
536.4	783.4
536.6	790.6
536.8	790.9
537	794.7
537.2	803.5
537.4	803.8
537.6	814.2
537.8	821.1
538	820.2
538.2	828.1
538.4	831.9
538.6	835.6
538.8	837.4
539	850.5
539.2	853.6
539.4	859.1
539.6	861.7
539.8	865.5
540	864.6
540.2	873
540.4	874.3
540.6	882.4
540.8	890
541	891.9
541.2	893.5
541.4	897.1
541.6	902.1
541.8	919.5
542	920.6
542.2	919.4
542.4	920.8
542.6	929
542.8	932.8
543	936
543.2	939.9
543.4	944.3
543.6	954.7
543.8	950.4
544	952.7
544.2	964.2
544.4	962.2
544.6	964.9
544.8	969.3
545	973.7
545.2	977
545.4	981.9
545.6	986.2
545.8	988.6
546	988.3
546.2	997.4
546.4	1005
546.6	1005
546.8	1011
547	1014
547.2	1011
547.4	1016
547.6	1028
547.8	1017
548	1038
548.2	1029
548.4	1039
548.6	1039
548.8	1043
549	1041
549.2	1046
549.4	1056
549.6	1056
549.8	1054
550	1058
550.2	1054
550.4	1061
550.6	1063
550.8	1068
551	1067
551.2	1070
551.4	1071
551.6	1078
551.8	1080
552	1084
552.2	1088
552.4	1089
552.6	1091
552.8	1091
553	1094
553.2	1097
553.4	1110
553.6	1100
553.8	1096
554	1098
554.2	1095
554.4	1106
554.6	1112
554.8	1112
555	1109
555.2	1108
555.4	1111
555.6	1112
555.8	1117
556	1115
556.2	1124
556.4	1123
556.6	1119
556.8	1118
557	1118
557.2	1117
557.4	1119
557.6	1127
557.8	1122
558	1120
558.2	1124
558.4	1121
558.6	1126
558.8	1128
559	1126
559.2	1130
559.4	1128
559.6	1125
559.8	1123
560	1130
560.2	1120
560.4	1116
560.6	1126
560.8	1122
561	1131
561.2	1119
561.4	1121
561.6	1127
561.8	1128
562	1120
562.2	1122
562.4	1125
562.6	1124
562.8	1118
563	1126
563.2	1111
563.4	1118
563.6	1116
563.8	1118
564	1115
564.2	1116
564.4	1111
564.6	1101
564.8	1111
565	1103
565.2	1111
565.4	1103
565.6	1106
565.8	1094
566	1089
566.2	1095
566.4	1097
566.6	1088
566.8	1098
567	1089
567.2	1086
567.4	1085
567.6	1083
567.8	1077
568	1074
568.2	1078
568.4	1079
568.6	1074
568.8	1064
569	1056
569.2	1064
569.4	1066
569.6	1063
569.8	1068
570	1057
570.2	1047
570.4	1044
570.6	1049
570.8	1050
571	1055
571.2	1038
571.4	1039
571.6	1033
571.8	1031
572	1029
572.2	1028
572.4	1033
572.6	1022
572.8	1021
573	1011
573.2	1018
573.4	1015
573.6	1010
573.8	1009
574	1005
574.2	999.5
574.4	1002
574.6	1012
574.8	993.4
575	992.4
575.2	994.5
575.4	993.7
575.6	985.4
575.8	985.2
576	979.8
576.2	976.6
576.4	975.2
576.6	971.1
576.8	970.5
577	961.8
577.2	966.5
577.4	960.9
577.6	964.7
577.8	956.3
578	953.8
578.2	946.5
578.4	946.3
578.6	944.6
578.8	938.5
579	940
579.2	937.1
579.4	931
579.6	930.5
579.8	930.2
580	926.3
580.2	924.5
580.4	920.4
580.6	922.9
580.8	920
581	920.1
581.2	920.6
581.4	910.1
581.6	909.8
581.8	902.3
582	907
582.2	891.4
582.4	904
582.6	895.4
582.8	893.8
583	885.2
583.2	887.8
583.4	890.4
583.6	885.2
583.8	879
584	884.4
584.2	875.8
584.4	868.3
584.6	871.1
584.8	871.7
585	865.8
585.2	864.1
585.4	868.2
585.6	861
585.8	861.9
586	847.3
586.2	853.4
586.4	852.7
586.6	846
586.8	845.2
587	841.6
587.2	831
587.4	832.2
587.6	832.5
587.8	825.6
588	828
588.2	826.4
588.4	828
588.6	823.6
588.8	819.2
589	813.2
589.2	812
589.4	814.1
589.6	809.3
589.8	808.3
590	805.8
590.2	799.8
590.4	792.4
590.6	795.3
590.8	798.6
591	801.3
591.2	796.8
591.4	791.7
591.6	784.1
591.8	787.1
592	783.8
592.2	790.3
592.4	777.9
592.6	783
592.8	780.1
593	769.7
593.2	769.2
593.4	768.2
593.6	770.8
593.8	764.2
594	760.5
594.2	760.2
594.4	757.2
594.6	759.5
594.8	754.6
595	754.5
595.2	760
595.4	754.4
595.6	754.2
595.8	748
596	744.5
596.2	742.1
596.4	742
596.6	736.3
596.8	733.9
597	730.1
597.2	736.7
597.4	729
597.6	729.9
597.8	722.3
598	723.9
598.2	725.8
598.4	724.1
598.6	719.1
598.8	718.9
599	713.5
599.2	713.7
599.4	711.4
599.6	709
599.8	709.9
600	707.1
600.2	704.2
600.4	707
600.6	700.5
600.8	701.9
601	696.1
601.2	697.8
601.4	692.9
601.6	690.9
601.8	691.4
602	688.9
602.2	683.2
602.4	687.3
602.6	686.3
602.8	685
603	677.1
603.2	679
603.4	680.1
603.6	677.5
603.8	671.4
604	676.9
604.2	669.3
604.4	670.2
604.6	659.2
604.8	664
605	661.2
605.2	660.5
605.4	650.9
605.6	657.7
605.8	656.1
606	653.8
606.2	653.6
606.4	654
606.6	645.4
606.8	651.4
607	650.1
607.2	644.7
607.4	637.4
607.6	635.4
607.8	635.9
608	638
608.2	635.4
608.4	628.3
608.6	630.8
608.8	628.5
609	625.6
609.2	619.6
609.4	621.3
609.6	621.9
609.8	616.9
610	615.8
610.2	613.7
610.4	616.7
610.6	613.3
610.8	604.4
611	605
611.2	607.2
611.4	605.5
611.6	604.5
611.8	601.1
612	597.9
612.2	598.3
612.4	591
612.6	586.3
612.8	595
613	589.7
613.2	584.1
613.4	576.3
613.6	584.3
613.8	582.7
614	582
614.2	572.6
614.4	576.5
614.6	574.3
614.8	569.2
615	567.4
615.2	565
615.4	562.4
615.6	562.9
615.8	563.3
616	560.2
616.2	557.1
616.4	556.5
616.6	552.9
616.8	552.7
617	552.4
617.2	548.1
617.4	545.1
617.6	543.4
617.8	543.3
618	542
618.2	539.6
618.4	536.4
618.6	534.4
618.8	531.3
619	531.3
619.2	530.1
619.4	527.3
619.6	526.1
619.8	519.8
620	519.6
620.2	521.4
620.4	519.9
620.6	514.4
620.8	512.5
621	510.9
621.2	511.2
621.4	506.7
621.6	508
621.8	505.7
622	505.1
622.2	504.4
622.4	501
622.6	494.6
622.8	497.1
623	494.3
623.2	492.4
623.4	489.5
623.6	487.5
623.8	488.6
624	484.3
624.2	482
624.4	480.2
624.6	481.3
624.8	480.2
625	479.6
625.2	473.6
625.4	472.5
625.6	475.7
625.8	465.1
626	467.2
626.2	463.1
626.4	462.9
626.6	470.8
626.8	461.7
627	456.2
627.2	458.1
627.4	453
627.6	455.2
627.8	452.8
628	450.1
628.2	448.8
628.4	447.1
628.6	442.3
628.8	445.3
629	439.3
629.2	439.4
629.4	438.8
629.6	431.5
629.8	430.9
630	426.9
630.2	430.4
630.4	429.8
630.6	425.6
630.8	426.3
631	425.7
631.2	419.4
631.4	417.1
631.6	419.6
631.8	415.1
632	413.9
632.2	412.3
632.4	407.1
632.6	407.7
632.8	406.8
633	404.4
633.2	404.6
633.4	402.3
633.6	397.8
633.8	397.3
634	397.4
634.2	392.4
634.4	396
634.6	393.1
634.8	387.7
635	383.9
635.2	387.2
635.4	384.7
635.6	382.8
635.8	377.6
636	375.7
636.2	377.5
636.4	382
636.6	376.9
636.8	372.3
637	370.2
637.2	370.9
637.4	368.4
637.6	361.3
637.8	367.2
638	358.9
638.2	357.2
638.4	360.9
638.6	355.4
638.8	353.2
639	354
639.2	355.4
639.4	351.3
639.6	349.3
639.8	350.2
640	348.6
640.2	346.2
640.4	341.2
640.6	345.2
640.8	341.6
641	339.8
641.2	335.9
641.4	336.8
641.6	337.4
641.8	336.9
642	330.6
642.2	332.4
642.4	330.4
642.6	328
642.8	325.9
643	327.2
643.2	322.2
643.4	321.1
643.6	318.6
643.8	319.1
644	316.5
644.2	315.9
644.4	311.4
644.6	314.9
644.8	307.9
645	307
645.2	304.9
645.4	308.3
645.6	302.4
645.8	301
646	298.8
646.2	296.5
646.4	297.2
646.6	298.8
646.8	293.2
647	292.2
647.2	291.4
647.4	290.1
647.6	289.1
647.8	285.6
648	288.1
648.2	287.2
648.4	284.4
648.6	284.9
648.8	276.4
649	279.5
649.2	278.6
649.4	278.8
649.6	276.4
649.8	276.6
650	271.5
650.2	271.9
650.4	268.2
650.6	266.4
650.8	265.6
651	266.7
651.2	265.9
651.4	264
651.6	264.1
651.8	261.1
652	259
652.2	254.6
652.4	256.4
652.6	254.4
652.8	257.1
653	253.6
653.2	252.7
653.4	249.5
653.6	249.2
653.8	251.6
654	246.5
654.2	245.8
654.4	246.6
654.6	242.2
654.8	242.3
655	237.4
655.2	234.6
655.4	239.5
655.6	237.1
655.8	239.2
656	231.5
656.2	229.4
656.4	230.1
656.6	231.6
656.8	230.3
657	227.3
657.2	228.9
657.4	224.3
657.6	223
657.8	222.1
658	222.2
658.2	220.3
658.4	221.8
658.6	218.1
658.8	219.3
659	219.4
659.2	215
659.4	214.3
659.6	216.9
659.8	211.4
660	213.4
660.2	211.5
660.4	209.5
660.6	209.9
660.8	209.5
661	207.6
661.2	204.6
661.4	206.1
661.6	203.3
661.8	202.4
662	201
662.2	199.1
662.4	196.6
662.6	199.4
662.8	196.8
663	193
663.2	195.3
663.4	191.6
663.6	189.7
663.8	191.7
664	192.3
664.2	190.9
664.4	186.8
664.6	186.9
664.8	185.6
665	184.9
665.2	182.9
665.4	181.2
665.6	180.3
665.8	178.8
666	180.1
666.2	176.2
666.4	178
666.6	176.1
666.8	176.3
667	175.3
667.2	176.7
667.4	172.4
667.6	174.2
667.8	169.9
668	169.1
668.2	169.7
668.4	170.7
668.6	165.3
668.8	163.5
669	163.7
669.2	165.6
669.4	164.7
669.6	164.9
669.8	161.7
670	160.8
670.2	160
670.4	161.2
670.6	159
670.8	158.8
671	153.7
671.2	155.2
671.4	155.5
671.6	153.6
671.8	153.6
672	151.6
672.2	150.8
672.4	150.3
672.6	148.5
672.8	150.5
673	147.2
673.2	147
673.4	145.4
673.6	145.8
673.8	144.6
674	144.9
674.2	142.1
674.4	142.8
674.6	140.9
674.8	140.9
675	138.1
675.2	140.1
675.4	137.4
675.6	138.2
675.8	137.9
676	137.3
676.2	134.2
676.4	135
676.6	135.7
676.8	131.6
677	131.8
677.2	130
677.4	129.9
677.6	130
677.8	127.1
678	127.8
678.2	128.8
678.4	128.3
678.6	125.8
678.8	125.3
679	125.5
679.2	123.8
679.4	124.1
679.6	119.3
679.8	121.7
680	120.9
680.2	122.9
680.4	122.8
680.6	117.76
680.8	117.83
681	117.69
681.2	118.5
681.4	115.41
681.6	115.04
681.8	112.67
682	114.14
682.2	114.98
682.4	112.95
682.6	113.61
682.8	111.1
683	109.63
683.2	109.55
683.4	109.94
683.6	107.62
683.8	107.29
684	109.47
684.2	107.6
684.4	106.1
684.6	104.11
684.8	104
685	102.84
685.2	102.55
685.4	101.75
685.6	101.46
685.8	103.96
686	101.27
686.2	99.44
686.4	99.53
686.6	99.8
686.8	97.79
687	98
687.2	95.16
687.4	96.75
687.6	96.96
687.8	95.26
688	92.19
688.2	93.65
688.4	91.55
688.6	92.71
688.8	92.14
689	92.2
689.2	91.09
689.4	90.74
689.6	89.24
689.8	90.26
690	89.18
690.2	88.32
690.4	87.43
690.6	89.65
690.8	87.25
691	87.54
691.2	85.36
691.4	86.37
691.6	85.25
691.8	83.05
692	83.85
692.2	84.39
692.4	83.23
692.6	83.67
692.8	82.11
693	83.21
693.2	80.65
693.4	81.71
693.6	81.28
693.8	79.5
694	81.23
694.2	80.28
694.4	80.02
694.6	78.73
694.8	78.78
695	78.08
695.2	78.22
695.4	77.27
695.6	77.86
695.8	76.11
696	75.93
696.2	76.71
696.4	76.13
696.6	74.16
696.8	74.05
697	73.86
697.2	73.5
697.4	73.98
697.6	73.59
697.8	71.89
698	72.29
698.2	72.96
698.4	71.43
698.6	72.85
698.8	70.42
699	72.17
699.2	70.7
699.4	69.82
699.6	71.78
699.8	69.34
700	69.3
