# Supplementary material for: Rolling circle amplification (RCA) -based biosensor system for the fluorescent detection of miR-129-2-3p miRNA
Source: PeerJ. 2022 Oct 24;10:e14257. doi: 10.7717/peerj.14257 (PMC9610657; doi:10.7717/peerj.14257)
Supplement: Supplemental Information 6 — (A) Comparison of padlock probe 1 to miR-129-2-3p miRNA with padlock probe 2, where F and F0 are the fluorescence intensity corresponding to miR-129-2-3p and blank, respectively. (B) Comparison of padlock probe 1 to miR-129-2-3p miRNA with random padlock probe1 and 2, The relative signal is estimated from (Fb-Fb0)/(Fa-Fa0) × 100. Fb and Fb 0 are the fluorescence intensity in the presence and absence of random padlock probe1 and 2, respectively, while Fa and Fa0 are the fluorescence intensity in the presence and absence of miR-129-2-3p, respectively. In this section, relative signal of miR-129-2-3p miRNA is established as 100 (%). The error bar was calculated from two independent experiments. [file peerj-10-14257-s006.zip › RAW FOR FIG4/PP1-2 FOR A.TXT]

Data Points
nm	Data
500	38.93
500.2	38.69
500.4	40.24
500.6	40.25
500.8	39.92
501	40.38
501.2	41.06
501.4	40.58
501.6	41.87
501.8	42.53
502	43.12
502.2	44.06
502.4	43.79
502.6	43.64
502.8	44.41
503	45.61
503.2	45.15
503.4	46.24
503.6	46.86
503.8	47.24
504	47.98
504.2	49.01
504.4	49.88
504.6	50.47
504.8	50.97
505	51.32
505.2	51.96
505.4	53.89
505.6	54.79
505.8	56.57
506	56.03
506.2	57.88
506.4	58.8
506.6	58.89
506.8	60.49
507	59.78
507.2	61.48
507.4	63.62
507.6	64.55
507.8	65.94
508	66.92
508.2	68.17
508.4	68.99
508.6	70.71
508.8	72.56
509	75.17
509.2	75.7
509.4	76.85
509.6	78.35
509.8	79.84
510	80.02
510.2	83.78
510.4	84.41
510.6	87.15
510.8	88.22
511	90.41
511.2	92.73
511.4	96.7
511.6	96.51
511.8	100.02
512	102.63
512.2	105.46
512.4	104.68
512.6	108.08
512.8	111.24
513	113.76
513.2	116.63
513.4	119.02
513.6	120.4
513.8	125.6
514	127.7
514.2	132.8
514.4	133.3
514.6	139.4
514.8	140.8
515	145
515.2	147.9
515.4	153.7
515.6	155.6
515.8	158.6
516	165.6
516.2	169.4
516.4	171.2
516.6	174.5
516.8	179.3
517	186.3
517.2	188.5
517.4	193.5
517.6	197.9
517.8	203
518	206.4
518.2	210.8
518.4	213.2
518.6	221.7
518.8	227.1
519	231.4
519.2	237.9
519.4	241.6
519.6	246.3
519.8	253.6
520	257
520.2	261.9
520.4	269.2
520.6	278.1
520.8	282.9
521	286.2
521.2	293.3
521.4	298.4
521.6	304.7
521.8	313
522	318.2
522.2	325.1
522.4	335.2
522.6	338.5
522.8	343.7
523	348.5
523.2	355
523.4	362.6
523.6	371.5
523.8	372.8
524	382.1
524.2	395.1
524.4	395.8
524.6	405
524.8	412.9
525	417
525.2	426.9
525.4	436.6
525.6	441.4
525.8	450.2
526	455.4
526.2	463.6
526.4	470
526.6	476.3
526.8	483.5
527	483.4
527.2	494
527.4	505.6
527.6	511.4
527.8	517.7
528	516
528.2	526.7
528.4	531.2
528.6	542.5
528.8	548.2
529	556.3
529.2	558.9
529.4	565.7
529.6	575.3
529.8	583.5
530	588.5
530.2	596.4
530.4	598.6
530.6	608.9
530.8	611.8
531	621.3
531.2	631.1
531.4	633.9
531.6	641.9
531.8	645.5
532	659.1
532.2	656.9
532.4	664.6
532.6	674.8
532.8	679.1
533	691
533.2	689.7
533.4	695.2
533.6	703.3
533.8	712.5
534	717.8
534.2	722.4
534.4	727.4
534.6	733.3
534.8	740.2
535	745.2
535.2	752.8
535.4	756.4
535.6	754.8
535.8	770.3
536	767.7
536.2	776
536.4	783.4
536.6	790.6
536.8	790.9
537	794.7
537.2	803.5
537.4	803.8
537.6	814.2
537.8	821.1
538	820.2
538.2	828.1
538.4	831.9
538.6	835.6
538.8	837.4
539	850.5
539.2	853.6
539.4	859.1
539.6	861.7
539.8	865.5
540	864.6
540.2	873
540.4	874.3
540.6	882.4
540.8	890
541	891.9
541.2	893.5
541.4	897.1
541.6	902.1
541.8	919.5
542	920.6
542.2	919.4
542.4	920.8
542.6	929
542.8	932.8
543	936
543.2	939.9
543.4	944.3
543.6	954.7
543.8	950.4
544	952.7
544.2	964.2
544.4	962.2
544.6	964.9
544.8	969.3
545	973.7
545.2	977
545.4	981.9
545.6	986.2
545.8	988.6
546	988.3
546.2	997.4
546.4	1005
546.6	1005
546.8	1011
547	1014
547.2	1011
547.4	1016
547.6	1028
547.8	1017
548	1038
548.2	1029
548.4	1039
548.6	1039
548.8	1043
549	1041
549.2	1046
549.4	1056
549.6	1056
549.8	1054
550	1052
550.2	1054
550.4	1061
550.6	1063
550.8	1068
551	1067
551.2	1070
551.4	1071
551.6	1078
551.8	1080
552	1084
552.2	1088
552.4	1089
552.6	1091
552.8	1091
553	1094
553.2	1097
553.4	1110
553.6	1100
553.8	1096
554	1098
554.2	1095
554.4	1106
554.6	1112
554.8	1112
555	1109
555.2	1108
555.4	1111
555.6	1112
555.8	1117
556	1115
556.2	1124
556.4	1123
556.6	1119
556.8	1118
557	1118
557.2	1117
557.4	1119
557.6	1127
557.8	1122
558	1120
558.2	1124
558.4	1121
558.6	1126
558.8	1128
559	1126
559.2	1130
559.4	1128
559.6	1125
559.8	1125
560	1132
560.2	1122
560.4	1118
560.6	1128
560.8	1124
561	1133
561.2	1121
561.4	1123
561.6	1129
561.8	1130
562	1122
562.2	1124
562.4	1127
562.6	1126
562.8	1120
563	1128
563.2	1113
563.4	1120
563.6	1118
563.8	1120
564	1117
564.2	1118
564.4	1113
564.6	1103
564.8	1113
565	1105
565.2	1113
565.4	1105
565.6	1108
565.8	1096
566	1091
566.2	1097
566.4	1099
566.6	1090
566.8	1100
567	1091
567.2	1088
567.4	1087
567.6	1085
567.8	1079
568	1076
568.2	1080
568.4	1081
568.6	1076
568.8	1066
569	1058
569.2	1066
569.4	1068
569.6	1065
569.8	1070
570	1059
570.2	1049
570.4	1046
570.6	1051
570.8	1052
571	1057
571.2	1040
571.4	1041
571.6	1035
571.8	1033
572	1031
572.2	1030
572.4	1035
572.6	1024
572.8	1023
573	1012.5
573.2	1020
573.4	1016.9
573.6	1012.2
573.8	1010.8
574	1007
574.2	1001.5
574.4	1003.7
574.6	1014.4
574.8	995.4
575	994.4
575.2	994.5
575.4	993.7
575.6	985.4
575.8	985.2
576	979.8
576.2	976.6
576.4	975.2
576.6	971.1
576.8	970.5
577	961.8
577.2	966.5
577.4	960.9
577.6	964.7
577.8	956.3
578	953.8
578.2	946.5
578.4	946.3
578.6	944.6
578.8	938.5
579	940
579.2	937.1
579.4	931
579.6	930.5
579.8	930.2
580	926.3
580.2	924.5
580.4	920.4
580.6	922.9
580.8	920
581	920.1
581.2	920.6
581.4	910.1
581.6	909.8
581.8	902.3
582	907
582.2	891.4
582.4	904
582.6	895.4
582.8	893.8
583	885.2
583.2	887.8
583.4	890.4
583.6	885.2
583.8	879
584	884.4
584.2	875.8
584.4	868.3
584.6	871.1
584.8	871.7
585	865.8
585.2	864.1
585.4	868.2
585.6	861
585.8	861.9
586	847.3
586.2	853.4
586.4	852.7
586.6	846
586.8	845.2
587	841.6
587.2	831
587.4	832.2
587.6	832.5
587.8	825.6
588	828
588.2	826.4
588.4	828
588.6	823.6
588.8	819.2
589	813.2
589.2	812
589.4	814.1
589.6	809.3
589.8	808.3
590	805.8
590.2	799.8
590.4	792.4
590.6	795.3
590.8	798.6
591	801.3
591.2	796.8
591.4	791.7
591.6	784.1
591.8	787.1
592	783.8
592.2	790.3
592.4	777.9
592.6	783
592.8	780.1
593	769.7
593.2	769.2
593.4	768.2
593.6	770.8
593.8	764.2
594	760.5
594.2	760.2
594.4	757.2
594.6	759.5
594.8	754.6
595	754.5
595.2	760
595.4	754.4
595.6	754.2
595.8	748
596	744.5
596.2	742.1
596.4	742
596.6	736.3
596.8	733.9
597	730.1
597.2	736.7
597.4	729
597.6	729.9
597.8	722.3
598	723.9
598.2	725.8
598.4	724.1
598.6	719.1
598.8	718.9
599	713.5
599.2	713.7
599.4	711.4
599.6	709
599.8	709.9
600	707.1
600.2	704.2
600.4	707
600.6	700.5
600.8	701.9
601	696.1
601.2	697.8
601.4	692.9
601.6	690.9
601.8	691.4
602	688.9
602.2	683.2
602.4	687.3
602.6	686.3
602.8	685
603	677.1
603.2	679
603.4	680.1
603.6	677.5
603.8	671.4
604	676.9
604.2	669.3
604.4	670.2
604.6	659.2
604.8	664
605	661.2
605.2	660.5
605.4	650.9
605.6	657.7
605.8	656.1
606	653.8
606.2	653.6
606.4	654
606.6	645.4
606.8	651.4
607	650.1
607.2	644.7
607.4	637.4
607.6	635.4
607.8	635.9
608	638
608.2	635.4
608.4	628.3
608.6	630.8
608.8	628.5
609	625.6
609.2	619.6
609.4	621.3
609.6	621.9
609.8	616.9
610	615.8
610.2	613.7
610.4	616.7
610.6	613.3
610.8	604.4
611	605
611.2	607.2
611.4	605.5
611.6	604.5
611.8	601.1
612	597.9
612.2	598.3
612.4	591
612.6	586.3
612.8	595
613	589.7
613.2	584.1
613.4	576.3
613.6	586.1
613.8	584.5
614	583.8
614.2	574.4
614.4	578.3
614.6	576.1
614.8	571
615	569.2
615.2	566.8
615.4	564.2
615.6	564.7
615.8	565.1
616	562
616.2	558.9
616.4	558.3
616.6	554.7
616.8	554.5
617	554.2
617.2	549.9
617.4	546.9
617.6	545.2
617.8	545.1
618	543.8
618.2	541.4
618.4	538.2
618.6	536.2
618.8	533.1
619	533.1
619.2	531.9
619.4	529.1
619.6	527.9
619.8	521.6
620	521.4
620.2	523.2
620.4	521.7
620.6	516.2
620.8	514.3
621	512.7
621.2	513
621.4	508.5
621.6	509.8
621.8	507.5
622	506.9
622.2	506.2
622.4	502.8
622.6	496.4
622.8	498.9
623	496.1
623.2	494.2
623.4	491.3
623.6	489.3
623.8	490.4
624	486.1
624.2	483.8
624.4	482
624.6	483.1
624.8	482
625	481.4
625.2	475.4
625.4	474.3
625.6	477.5
625.8	466.9
626	469
626.2	464.9
626.4	464.7
626.6	472.6
626.8	463.5
627	458
627.2	459.9
627.4	454.8
627.6	457
627.8	454.6
628	451.9
628.2	450.6
628.4	448.9
628.6	444.1
628.8	447.1
629	441.1
629.2	441.2
629.4	440.6
629.6	433.3
629.8	432.7
630	428.7
630.2	432.2
630.4	431.6
630.6	427.4
630.8	428.1
631	427.5
631.2	421.2
631.4	418.9
631.6	421.4
631.8	416.9
632	415.7
632.2	414.1
632.4	408.9
632.6	409.5
632.8	408.6
633	406.2
633.2	406.4
633.4	404.1
633.6	399.6
633.8	399.1
634	399.2
634.2	394
634.4	397.6
634.6	394.7
634.8	389.3
635	385.5
635.2	388.8
635.4	386.3
635.6	384.4
635.8	379.2
636	377.3
636.2	379.1
636.4	383.6
636.6	378.5
636.8	373.9
637	371.8
637.2	372.5
637.4	370
637.6	362.9
637.8	368.8
638	360.5
638.2	358.8
638.4	362.5
638.6	357
638.8	354.8
639	355.6
639.2	357
639.4	352.9
639.6	350.9
639.8	351.8
640	350.2
640.2	347.8
640.4	342.8
640.6	346.8
640.8	343.2
641	341.4
641.2	337.5
641.4	338.4
641.6	339
641.8	338.5
642	332.2
642.2	334
642.4	332
642.6	329.6
642.8	327.5
643	328.8
643.2	323.8
643.4	322.7
643.6	320.2
643.8	320.7
644	318.1
644.2	317.5
644.4	313
644.6	316.5
644.8	309.5
645	308.6
645.2	306.5
645.4	309.9
645.6	304
645.8	302.6
646	300.4
646.2	298.1
646.4	298.8
646.6	300.4
646.8	294.8
647	293.8
647.2	293
647.4	291.7
647.6	290.7
647.8	287.2
648	289.7
648.2	288.8
648.4	286
648.6	286.5
648.8	278
649	281.1
649.2	280.2
649.4	280.4
649.6	278
649.8	278.2
650	273.1
650.2	273.5
650.4	269.8
650.6	268
650.8	267.2
651	268.3
651.2	267.5
651.4	265.6
651.6	265.7
651.8	262.7
652	260.6
652.2	256.2
652.4	258
652.6	256
652.8	258.7
653	255.2
653.2	254.3
653.4	251.1
653.6	250.8
653.8	253.2
654	248.1
654.2	247.4
654.4	248.2
654.6	243.8
654.8	243.9
655	239
655.2	236.2
655.4	241.1
655.6	238.7
655.8	240.8
656	233.1
656.2	231
656.4	230.1
656.6	231.6
656.8	230.3
657	227.3
657.2	228.9
657.4	224.3
657.6	223
657.8	222.1
658	222.2
658.2	220.3
658.4	221.8
658.6	218.1
658.8	219.3
659	219.4
659.2	215
659.4	214.3
659.6	216.9
659.8	211.4
660	213.4
660.2	211.5
660.4	209.5
660.6	209.9
660.8	209.5
661	207.6
661.2	204.6
661.4	206.1
661.6	203.3
661.8	202.4
662	201
662.2	199.1
662.4	196.6
662.6	199.4
662.8	196.8
663	193
663.2	195.3
663.4	191.6
663.6	189.7
663.8	191.7
664	192.3
664.2	190.9
664.4	186.8
664.6	186.9
664.8	185.6
665	184.9
665.2	182.9
665.4	181.2
665.6	180.3
665.8	178.8
666	180.1
666.2	176.2
666.4	178
666.6	176.1
666.8	176.3
667	175.3
667.2	176.7
667.4	172.4
667.6	174.2
667.8	169.9
668	169.1
668.2	169.7
668.4	170.7
668.6	165.3
668.8	163.5
669	163.7
669.2	165.6
669.4	164.7
669.6	164.9
669.8	161.7
670	160.8
670.2	160
670.4	161.2
670.6	159
670.8	158.8
671	153.7
671.2	155.2
671.4	155.5
671.6	153.6
671.8	153.6
672	151.6
672.2	150.8
672.4	150.3
672.6	148.5
672.8	150.5
673	147.2
673.2	147
673.4	145.4
673.6	145.8
673.8	144.6
674	144.9
674.2	142.1
674.4	142.8
674.6	140.9
674.8	140.9
675	138.1
675.2	140.1
675.4	137.4
675.6	138.2
675.8	137.9
676	137.3
676.2	134.2
676.4	135
676.6	135.7
676.8	131.6
677	131.8
677.2	130
677.4	129.9
677.6	130
677.8	127.1
678	127.8
678.2	128.8
678.4	128.3
678.6	125.8
678.8	125.3
679	125.5
679.2	123.8
679.4	124.1
679.6	119.3
679.8	121.7
680	120.9
680.2	122.9
680.4	122.8
680.6	117.76
680.8	117.83
681	117.69
681.2	118.5
681.4	115.41
681.6	115.04
681.8	112.67
682	114.14
682.2	114.98
682.4	112.95
682.6	113.61
682.8	111.1
683	109.63
683.2	109.55
683.4	109.94
683.6	107.62
683.8	107.29
684	109.47
684.2	107.6
684.4	106.1
684.6	104.11
684.8	104
685	102.84
685.2	102.55
685.4	101.75
685.6	101.46
685.8	103.96
686	101.27
686.2	99.44
686.4	99.53
686.6	99.8
686.8	97.79
687	98
687.2	95.16
687.4	96.75
687.6	96.96
687.8	95.26
688	92.19
688.2	93.65
688.4	91.55
688.6	92.71
688.8	92.14
689	92.2
689.2	91.09
689.4	90.74
689.6	89.24
689.8	90.26
690	89.18
690.2	88.32
690.4	87.43
690.6	89.65
690.8	87.25
691	87.54
691.2	85.36
691.4	86.37
691.6	85.25
691.8	83.05
692	83.85
692.2	84.39
692.4	83.23
692.6	83.67
692.8	82.11
693	83.21
693.2	80.65
693.4	81.71
693.6	81.28
693.8	79.5
694	81.23
694.2	80.28
694.4	80.02
694.6	78.73
694.8	78.78
695	78.08
695.2	78.22
695.4	77.27
695.6	77.86
695.8	76.11
696	75.93
696.2	76.71
696.4	76.13
696.6	74.16
696.8	74.05
697	73.86
697.2	73.5
697.4	73.98
697.6	73.59
697.8	71.89
698	72.29
698.2	72.96
698.4	71.43
698.6	72.85
698.8	70.42
699	72.17
699.2	70.7
699.4	69.82
699.6	71.78
699.8	69.34
700	69.3
