# Supplementary material for: Rolling circle amplification (RCA) -based biosensor system for the fluorescent detection of miR-129-2-3p miRNA
Source: PeerJ. 2022 Oct 24;10:e14257. doi: 10.7717/peerj.14257 (PMC9610657; doi:10.7717/peerj.14257)
Supplement: Supplemental Information 6 — (A) Comparison of padlock probe 1 to miR-129-2-3p miRNA with padlock probe 2, where F and F0 are the fluorescence intensity corresponding to miR-129-2-3p and blank, respectively. (B) Comparison of padlock probe 1 to miR-129-2-3p miRNA with random padlock probe1 and 2, The relative signal is estimated from (Fb-Fb0)/(Fa-Fa0) × 100. Fb and Fb 0 are the fluorescence intensity in the presence and absence of random padlock probe1 and 2, respectively, while Fa and Fa0 are the fluorescence intensity in the presence and absence of miR-129-2-3p, respectively. In this section, relative signal of miR-129-2-3p miRNA is established as 100 (%). The error bar was calculated from two independent experiments. [file peerj-10-14257-s006.zip › RAW FOR FIG4/PP2-1.TXT]

Data Points
nm	Data
500.0	24.03
500.2	23.78
500.4	23.93
500.6	23.90
500.8	24.89
501.0	23.58
501.2	24.92
501.4	25.21
501.6	25.16
501.8	25.62
502.0	25.17
502.2	25.61
502.4	24.82
502.6	26.72
502.8	26.26
503.0	27.69
503.2	28.07
503.4	28.61
503.6	27.93
503.8	28.44
504.0	28.31
504.2	29.58
504.4	29.72
504.6	31.73
504.8	31.64
505.0	32.97
505.2	32.40
505.4	33.71
505.6	35.31
505.8	36.25
506.0	35.81
506.2	37.21
506.4	37.77
506.6	38.67
506.8	39.45
507.0	40.01
507.2	42.17
507.4	41.06
507.6	42.77
507.8	44.77
508.0	47.48
508.2	46.01
508.4	48.12
508.6	49.44
508.8	48.99
509.0	52.04
509.2	53.40
509.4	55.79
509.6	57.73
509.8	58.98
510.0	60.27
510.2	61.39
510.4	63.32
510.6	65.27
510.8	66.78
511.0	70.83
511.2	71.79
511.4	75.78
511.6	75.28
511.8	79.06
512.0	81.04
512.2	85.11
512.4	89.84
512.6	91.01
512.8	93.10
513.0	98.49
513.2	98.65
513.4	103.8
513.6	106.7
513.8	109.4
514.0	112.7
514.2	116.1
514.4	121.2
514.6	125.2
514.8	126.1
515.0	133.1
515.2	136.7
515.4	145.0
515.6	148.0
515.8	154.6
516.0	156.7
516.2	163.1
516.4	167.6
516.6	171.6
516.8	178.8
517.0	186.4
517.2	193.1
517.4	200.6
517.6	206.8
517.8	211.3
518.0	214.3
518.2	221.3
518.4	231.8
518.6	237.1
518.8	244.6
519.0	252.5
519.2	262.7
519.4	267.6
519.6	276.0
519.8	286.9
520.0	294.9
520.2	302.1
520.4	310.7
520.6	326.3
520.8	329.8
521.0	342.9
521.2	352.4
521.4	363.4
521.6	376.1
521.8	391.1
522.0	402.9
522.2	411.1
522.4	425.6
522.6	437.4
522.8	446.6
523.0	461.5
523.2	470.5
523.4	486.1
523.6	497.6
523.8	511.5
524.0	524.8
524.2	543.7
524.4	550.5
524.6	566.6
524.8	581.5
525.0	594.1
525.2	612.5
525.4	632.3
525.6	651.4
525.8	661.4
526.0	678.1
526.2	687.0
526.4	706.9
526.6	716.0
526.8	743.3
527.0	758.3
527.2	782.9
527.4	794.6
527.6	807.2
527.8	820.3
528.0	838.1
528.2	854.2
528.4	875.4
528.6	892.2
528.8	912.1
529.0	930.8
529.2	950.8
529.4	965.0
529.6	987.7
529.8	1002
530.0	1018
530.2	1047
530.4	1062
530.6	1080
530.8	1101
531.0	1119
531.2	1132
531.4	1160
531.6	1172
531.8	1197
532.0	1207
532.2	1234
532.4	1239
532.6	1275
532.8	1277
533.0	1311
533.2	1325
533.4	1349
533.6	1367
533.8	1392
534.0	1407
534.2	1431
534.4	1449
534.6	1466
534.8	1474
535.0	1506
535.2	1517
535.4	1534
535.6	1550
535.8	1571
536.0	1591
536.2	1603
536.4	1633
536.6	1636
536.8	1663
537.0	1673
537.2	1696
537.4	1710
537.6	1735
537.8	1751
538.0	1767
538.2	1788
538.4	1797
538.6	1813
538.8	1840
539.0	1851
539.2	1860
539.4	1876
539.6	1898
539.8	1906
540.0	1918
540.2	1934
540.4	1957
540.6	1980
540.8	1982
541.0	1998
541.2	1998
541.4	2019
541.6	2027
541.8	2048
542.0	2069
542.2	2077
542.4	2088
542.6	2104
542.8	2110
543.0	2124
543.2	2138
543.4	2145
543.6	2157
543.8	2180
544.0	2186
544.2	2180
544.4	2210
544.6	2222
544.8	2237
545.0	2252
545.2	2262
545.4	2279
545.6	2260
545.8	2285
546.0	2291
546.2	2305
546.4	2328
546.6	2325
546.8	2333
547.0	2334
547.2	2348
547.4	2364
547.6	2364
547.8	2380
548.0	2386
548.2	2398
548.4	2392
548.6	2410
548.8	2399
549.0	2422
549.2	2426
549.4	2442
549.6	2444
549.8	2458
550.0	2450
550.2	2463
550.4	2469
550.6	2470
550.8	2481
551.0	2491
551.2	2488
551.4	2485
551.6	2501
551.8	2498
552.0	2508
552.2	2513
552.4	2510
552.6	2513
552.8	2516
553.0	2520
553.2	2526
553.4	2529
553.6	2545
553.8	2530
554.0	2553
554.2	2549
554.4	2539
554.6	2533
554.8	2552
555.0	2565
555.2	2565
555.4	2550
555.6	2564
555.8	2555
556.0	2565
556.2	2553
556.4	2559
556.6	2554
556.8	2566
557.0	2562
557.2	2557
557.4	2546
557.6	2563
557.8	2562
558.0	2565
558.2	2560
558.4	2557
558.6	2556
558.8	2538
559.0	2533
559.2	2536
559.4	2539
559.6	2550
559.8	2550
560.0	2530
560.2	2532
560.4	2533
560.6	2531
560.8	2534
561.0	2522
561.2	2525
561.4	2519
561.6	2503
561.8	2484
562.0	2494
562.2	2509
562.4	2485
562.6	2502
562.8	2492
563.0	2477
563.2	2472
563.4	2470
563.6	2464
563.8	2460
564.0	2443
564.2	2466
564.4	2442
564.6	2434
564.8	2423
565.0	2421
565.2	2411
565.4	2419
565.6	2414
565.8	2414
566.0	2398
566.2	2380
566.4	2381
566.6	2375
566.8	2374
567.0	2367
567.2	2358
567.4	2345
567.6	2330
567.8	2328
568.0	2315
568.2	2335
568.4	2319
568.6	2320
568.8	2310
569.0	2284
569.2	2279
569.4	2266
569.6	2258
569.8	2264
570.0	2264
570.2	2264
570.4	2239
570.6	2223
570.8	2223
571.0	2204
571.2	2217
571.4	2214
571.6	2196
571.8	2189
572.0	2168
572.2	2163
572.4	2160
572.6	2155
572.8	2145
573.0	2135
573.2	2126
573.4	2115
573.6	2106
573.8	2095
574.0	2092
574.2	2100
574.4	2076
574.6	2074
574.8	2053
575.0	2051
575.2	2047
575.4	2043
575.6	2031
575.8	2022
576.0	2011
576.2	1986
576.4	1981
576.6	1980
576.8	1974
577.0	1972
577.2	1965
577.4	1962
577.6	1954
577.8	1938
578.0	1923
578.2	1925
578.4	1918
578.6	1912
578.8	1908
579.0	1890
579.2	1884
579.4	1873
579.6	1862
579.8	1863
580.0	1859
