# Supplementary material for: Rolling circle amplification (RCA) -based biosensor system for the fluorescent detection of miR-129-2-3p miRNA
Source: PeerJ. 2022 Oct 24;10:e14257. doi: 10.7717/peerj.14257 (PMC9610657; doi:10.7717/peerj.14257)
Supplement: Supplemental Information 6 — (A) Comparison of padlock probe 1 to miR-129-2-3p miRNA with padlock probe 2, where F and F0 are the fluorescence intensity corresponding to miR-129-2-3p and blank, respectively. (B) Comparison of padlock probe 1 to miR-129-2-3p miRNA with random padlock probe1 and 2, The relative signal is estimated from (Fb-Fb0)/(Fa-Fa0) × 100. Fb and Fb 0 are the fluorescence intensity in the presence and absence of random padlock probe1 and 2, respectively, while Fa and Fa0 are the fluorescence intensity in the presence and absence of miR-129-2-3p, respectively. In this section, relative signal of miR-129-2-3p miRNA is established as 100 (%). The error bar was calculated from two independent experiments. [file peerj-10-14257-s006.zip › RAW FOR FIG4/PP2-2.TXT]

Data Points
nm	Data
500	24.23
500.2	23.98
500.4	24.13
500.6	24.1
500.8	25.09
501	23.78
501.2	25.12
501.4	25.41
501.6	25.36
501.8	25.82
502	25.37
502.2	25.81
502.4	25.02
502.6	26.92
502.8	26.46
503	27.89
503.2	28.27
503.4	28.81
503.6	28.13
503.8	28.64
504	28.51
504.2	29.78
504.4	29.92
504.6	31.93
504.8	31.84
505	33.17
505.2	32.6
505.4	33.91
505.6	35.51
505.8	36.45
506	36.01
506.2	37.41
506.4	37.97
506.6	38.87
506.8	39.65
507	40.21
507.2	42.37
507.4	41.26
507.6	42.97
507.8	44.97
508	47.68
508.2	46.21
508.4	48.32
508.6	49.64
508.8	49.19
509	42.04
509.2	43.4
509.4	45.79
509.6	47.73
509.8	48.98
510	50.27
510.2	51.39
510.4	53.32
510.6	55.27
510.8	56.78
511	60.83
511.2	61.79
511.4	65.78
511.6	65.28
511.8	69.06
512	71.04
512.2	75.11
512.4	74.84
512.6	76.01
512.8	78.1
513	83.49
513.2	83.65
513.4	88.8
513.6	91.7
513.8	94.4
514	97.7
514.2	101.1
514.4	96.2
514.6	98.7
514.8	101.2
515	98.5
515.2	99.8
515.4	95
515.6	98
515.8	104.6
516	106.7
516.2	113.1
516.4	117.6
516.6	121.6
516.8	123.6
517	124.6
517.2	125.1
517.4	132.6
517.6	138.8
517.8	143.3
518	146.3
518.2	153.3
518.4	163.8
518.6	169.1
518.8	176.6
519	184.5
519.2	194.7
519.4	199.6
519.6	208
519.8	218.9
520	226.9
520.2	234.1
520.4	242.7
520.6	246
520.8	251.8
521	264.9
521.2	274.4
521.4	285.4
521.6	298.1
521.8	313.1
522	324.9
522.2	333.1
522.4	347.6
522.6	359.4
522.8	368.6
523	383.5
523.2	392.5
523.4	408.1
523.6	419.6
523.8	423.5
524	429.8
524.2	448.7
524.4	455.5
524.6	471.6
524.8	486.5
525	499.1
525.2	517.5
525.4	537.3
525.6	556.4
525.8	566.4
526	583.1
526.2	592
526.4	611.9
526.6	621
526.8	648.3
527	663.3
527.2	687.9
527.4	699.6
527.6	712.2
527.8	725.3
528	743.1
528.2	759.2
528.4	780.4
528.6	797.2
528.8	817.1
529	822.8
529.2	842.8
529.4	857
529.6	879.7
529.8	894
530	910
530.2	939
530.4	954
530.6	972
530.8	993
531	1011
531.2	1024
531.4	1052
531.6	1064
531.8	1089
532	1099
532.2	1126
532.4	1131
532.6	1167
532.8	1169
533	1203
533.2	1217
533.4	1241
533.6	1259
533.8	1271
534	1284
534.2	1308
534.4	1326
534.6	1343
534.8	1351
535	1383
535.2	1394
535.4	1411
535.6	1427
535.8	1448
536	1468
536.2	1480
536.4	1510
536.6	1513
536.8	1540
537	1550
537.2	1573
537.4	1587
537.6	1612
537.8	1628
538	1644
538.2	1650
538.4	1655
538.6	1671
538.8	1698
539	1709
539.2	1718
539.4	1734
539.6	1756
539.8	1764
540	1776
540.2	1792
540.4	1815
540.6	1838
540.8	1824
541	1840
541.2	1840
541.4	1861
541.6	1869
541.8	1890
542	1911
542.2	1919
542.4	1930
542.6	1946
542.8	1952
543	1966
543.2	1980
543.4	1987
543.6	1999
543.8	2022
544	2028
544.2	2022
544.4	2022
544.6	2034
544.8	2049
545	2064
545.2	2074
545.4	2091
545.6	2072
545.8	2097
546	2103
546.2	2117
546.4	2140
546.6	2137
546.8	2145
547	2146
547.2	2160
547.4	2176
547.6	2176
547.8	2180
548	2186
548.2	2198
548.4	2192
548.6	2210
548.8	2199
549	2222
549.2	2226
549.4	2242
549.6	2244
549.8	2256
550	2268
550.2	2265
550.4	2271
550.6	2272
550.8	2283
551	2293
551.2	2290
551.4	2287
551.6	2303
551.8	2300
552	2310
552.2	2315
552.4	2312
552.6	2315
552.8	2318
553	2322
553.2	2348
553.4	2351
553.6	2367
553.8	2352
554	2375
554.2	2371
554.4	2361
554.6	2355
554.8	2374
555	2387
555.2	2387
555.4	2372
555.6	2386
555.8	2377
556	2387
556.2	2375
556.4	2381
556.6	2376
556.8	2388
557	2384
557.2	2379
557.4	2368
557.6	2385
557.8	2384
558	2387
558.2	2382
558.4	2379
558.6	2378
558.8	2360
559	2355
559.2	2358
559.4	2361
559.6	2372
559.8	2372
560	2352
560.2	2354
560.4	2355
560.6	2353
560.8	2356
561	2344
561.2	2347
561.4	2341
561.6	2325
561.8	2306
562	2316
562.2	2331
562.4	2307
562.6	2324
562.8	2314
563	2299
563.2	2294
563.4	2292
563.6	2286
563.8	2282
564	2265
564.2	2288
564.4	2273
564.6	2265
564.8	2254
565	2252
565.2	2242
565.4	2250
565.6	2245
565.8	2245
566	2229
566.2	2211
566.4	2212
566.6	2206
566.8	2205
567	2198
567.2	2189
567.4	2176
567.6	2161
567.8	2159
568	2146
568.2	2166
568.4	2150
568.6	2151
568.8	2141
569	2115
569.2	2110
569.4	2097
569.6	2089
569.8	2095
570	2095
570.2	2095
570.4	2070
570.6	2054
570.8	2054
571	2035
571.2	2048
571.4	2045
571.6	2027
571.8	2020
572	1999
572.2	1994
572.4	1991
572.6	1986
572.8	1976
573	1966
573.2	1957
573.4	1946
573.6	1937
573.8	1926
574	1923
574.2	1931
574.4	1907
574.6	1905
574.8	1884
575	1882
575.2	1878
575.4	1874
575.6	1862
575.8	1853
576	1842
576.2	1817
576.4	1812
576.6	1811
576.8	1805
577	1803
577.2	1796
577.4	1793
577.6	1785
577.8	1769
578	1754
578.2	1756
578.4	1749
578.6	1743
578.8	1770
579	1752
579.2	1746
579.4	1735
579.6	1724
579.8	1725
580	1721
