# Supplementary material for: Rolling circle amplification (RCA) -based biosensor system for the fluorescent detection of miR-129-2-3p miRNA
Source: PeerJ. 2022 Oct 24;10:e14257. doi: 10.7717/peerj.14257 (PMC9610657; doi:10.7717/peerj.14257)
Supplement: Supplemental Information 6 — (A) Comparison of padlock probe 1 to miR-129-2-3p miRNA with padlock probe 2, where F and F0 are the fluorescence intensity corresponding to miR-129-2-3p and blank, respectively. (B) Comparison of padlock probe 1 to miR-129-2-3p miRNA with random padlock probe1 and 2, The relative signal is estimated from (Fb-Fb0)/(Fa-Fa0) × 100. Fb and Fb 0 are the fluorescence intensity in the presence and absence of random padlock probe1 and 2, respectively, while Fa and Fa0 are the fluorescence intensity in the presence and absence of miR-129-2-3p, respectively. In this section, relative signal of miR-129-2-3p miRNA is established as 100 (%). The error bar was calculated from two independent experiments. [file peerj-10-14257-s006.zip › RAW FOR FIG4/RP3-1.TXT]

Data Points
nm	Data
500.0	7.531
500.2	7.316
500.4	7.110
500.6	7.568
500.8	7.585
501.0	7.381
501.2	7.071
501.4	7.832
501.6	7.613
501.8	7.276
502.0	7.290
502.2	7.959
502.4	7.105
502.6	7.439
502.8	7.293
503.0	6.793
503.2	7.365
503.4	6.825
503.6	7.360
503.8	7.126
504.0	7.686
504.2	7.003
504.4	7.562
504.6	6.769
504.8	7.154
505.0	7.543
505.2	7.002
505.4	6.948
505.6	7.222
505.8	7.330
506.0	7.535
506.2	8.300
506.4	7.971
506.6	7.217
506.8	8.231
507.0	8.340
507.2	7.696
507.4	8.089
507.6	7.586
507.8	8.172
508.0	7.603
508.2	8.148
508.4	8.170
508.6	8.023
508.8	8.006
509.0	7.756
509.2	8.843
509.4	8.204
509.6	8.527
509.8	8.852
510.0	8.916
510.2	8.495
510.4	9.284
510.6	8.711
510.8	9.222
511.0	8.840
511.2	10.06
511.4	9.856
511.6	9.157
511.8	9.020
512.0	9.779
512.2	9.685
512.4	9.887
512.6	9.989
512.8	10.13
513.0	10.84
513.2	10.65
513.4	10.09
513.6	10.34
513.8	10.19
514.0	10.78
514.2	11.09
514.4	10.99
514.6	10.91
514.8	12.12
515.0	11.39
515.2	11.16
515.4	11.28
515.6	11.96
515.8	12.32
516.0	11.95
516.2	12.34
516.4	12.87
516.6	13.47
516.8	12.38
517.0	12.85
517.2	12.81
517.4	12.72
517.6	13.54
517.8	14.56
518.0	13.30
518.2	14.21
518.4	14.30
518.6	13.99
518.8	15.02
519.0	14.33
519.2	15.24
519.4	15.02
519.6	15.29
519.8	15.83
520.0	15.12
520.2	15.91
520.4	16.27
520.6	16.43
520.8	17.05
521.0	16.69
521.2	17.13
521.4	17.61
521.6	18.20
521.8	18.75
522.0	18.56
522.2	19.48
522.4	19.20
522.6	18.77
522.8	19.27
523.0	20.38
523.2	20.64
523.4	19.68
523.6	20.47
523.8	20.45
524.0	21.33
524.2	21.60
524.4	21.45
524.6	22.31
524.8	22.91
525.0	22.58
525.2	24.28
525.4	24.80
525.6	24.30
525.8	24.98
526.0	25.04
526.2	25.72
526.4	25.42
526.6	25.42
526.8	26.56
527.0	27.29
527.2	26.95
527.4	28.22
527.6	28.46
527.8	27.20
528.0	27.69
528.2	29.85
528.4	29.33
528.6	30.19
528.8	30.53
529.0	30.59
529.2	31.59
529.4	30.88
529.6	31.72
529.8	32.73
530.0	32.65
530.2	34.16
530.4	36.30
530.6	35.48
530.8	35.53
531.0	35.30
531.2	36.86
531.4	36.37
531.6	37.09
531.8	35.83
532.0	37.47
532.2	38.89
532.4	39.02
532.6	38.11
532.8	39.75
533.0	41.09
533.2	40.38
533.4	41.89
533.6	41.77
533.8	41.49
534.0	43.25
534.2	43.31
534.4	43.43
534.6	44.51
534.8	44.57
535.0	44.07
535.2	45.55
535.4	46.77
535.6	47.16
535.8	48.56
536.0	48.56
536.2	47.92
536.4	48.45
536.6	50.68
536.8	50.22
537.0	51.92
537.2	51.30
537.4	50.39
537.6	52.00
537.8	52.55
538.0	53.09
538.2	54.05
538.4	53.59
538.6	54.64
538.8	55.62
539.0	56.82
539.2	55.03
539.4	57.40
539.6	57.25
539.8	57.56
540.0	58.15
540.2	58.48
540.4	59.36
540.6	57.93
540.8	59.41
541.0	61.40
541.2	62.24
541.4	59.85
541.6	62.76
541.8	63.85
542.0	64.73
542.2	62.26
542.4	63.27
542.6	65.12
542.8	66.43
543.0	65.83
543.2	66.51
543.4	64.31
543.6	66.75
543.8	68.16
544.0	69.57
544.2	67.84
544.4	68.56
544.6	69.37
544.8	69.01
545.0	72.11
545.2	71.24
545.4	71.59
545.6	73.51
545.8	73.23
546.0	72.55
546.2	73.26
546.4	72.66
546.6	74.45
546.8	76.97
547.0	75.64
547.2	76.40
547.4	74.97
547.6	75.95
547.8	75.54
548.0	79.20
548.2	78.71
548.4	79.91
548.6	79.75
548.8	81.52
549.0	81.62
549.2	81.11
549.4	82.33
549.6	82.93
549.8	82.93
550.0	82.19
550.2	82.54
550.4	84.01
550.6	86.12
550.8	84.95
551.0	85.57
551.2	84.36
551.4	86.66
551.6	88.09
551.8	87.50
552.0	88.03
552.2	87.34
552.4	87.47
552.6	88.57
552.8	89.30
553.0	89.75
553.2	89.99
553.4	90.78
553.6	90.89
553.8	91.65
554.0	91.27
554.2	92.32
554.4	89.33
554.6	90.63
554.8	93.34
555.0	91.35
555.2	91.31
555.4	92.13
555.6	94.37
555.8	94.60
556.0	93.26
556.2	92.27
556.4	91.81
556.6	95.22
556.8	94.09
557.0	95.17
557.2	95.27
557.4	93.70
557.6	96.07
557.8	94.70
558.0	98.47
558.2	97.02
558.4	95.87
558.6	98.23
558.8	98.72
559.0	98.89
559.2	99.43
559.4	99.07
559.6	97.68
559.8	98.42
560.0	95.33
560.2	98.59
560.4	98.08
560.6	96.64
560.8	100.1
561.0	97.95
561.2	97.07
561.4	98.61
561.6	102.2
561.8	98.32
562.0	100.1
562.2	101.5
562.4	100.8
562.6	100.6
562.8	102.7
563.0	103.1
563.2	99.34
563.4	99.61
563.6	101.0
563.8	100.1
564.0	101.5
564.2	103.2
564.4	101.8
564.6	101.6
564.8	101.0
565.0	101.6
565.2	101.8
565.4	102.5
565.6	99.21
565.8	100.9
566.0	101.5
566.2	103.4
566.4	101.7
566.6	101.7
566.8	103.0
567.0	101.1
567.2	103.5
567.4	101.8
567.6	103.8
567.8	100.6
568.0	101.5
568.2	103.4
568.4	101.4
568.6	102.9
568.8	102.2
569.0	102.5
569.2	101.4
569.4	102.0
569.6	106.1
569.8	104.7
570.0	99.23
570.2	102.9
570.4	101.0
570.6	103.4
570.8	102.4
571.0	103.9
571.2	104.1
571.4	101.1
571.6	101.8
571.8	102.9
572.0	104.5
572.2	102.5
572.4	105.7
572.6	103.4
572.8	102.9
573.0	103.6
573.2	100.9
573.4	100.5
573.6	100.7
573.8	101.5
574.0	101.7
574.2	103.6
574.4	102.4
574.6	103.8
574.8	104.2
575.0	103.6
575.2	103.6
575.4	102.5
575.6	105.5
575.8	101.2
576.0	101.7
576.2	104.3
576.4	99.69
576.6	100.3
576.8	101.8
577.0	105.3
577.2	103.1
577.4	101.8
577.6	101.2
577.8	102.1
578.0	100.7
578.2	99.40
578.4	102.6
578.6	99.96
578.8	99.19
579.0	101.1
579.2	102.6
579.4	100.4
579.6	102.6
579.8	101.1
580.0	102.5
580.2	101.7
580.4	100.9
580.6	101.1
580.8	100.7
581.0	101.0
581.2	99.37
581.4	101.1
581.6	100.3
581.8	98.34
582.0	99.26
582.2	100.5
582.4	98.50
582.6	100.3
582.8	98.53
583.0	101.7
583.2	99.71
583.4	97.74
583.6	99.85
583.8	100.5
584.0	100.2
584.2	95.59
584.4	99.91
584.6	98.58
584.8	98.48
585.0	100.9
585.2	98.30
585.4	100.6
585.6	99.73
585.8	97.58
586.0	98.40
586.2	97.27
586.4	95.98
586.6	98.10
586.8	100.0
587.0	97.00
587.2	99.26
587.4	98.70
587.6	99.67
587.8	98.47
588.0	97.59
588.2	97.92
588.4	97.38
588.6	97.71
588.8	97.18
589.0	98.30
589.2	96.95
589.4	95.43
589.6	96.60
589.8	96.70
590.0	93.90
590.2	95.16
590.4	94.68
590.6	94.19
590.8	94.05
591.0	96.13
591.2	95.67
591.4	97.01
591.6	93.72
591.8	95.33
592.0	92.97
592.2	94.11
592.4	92.60
592.6	94.15
592.8	94.48
593.0	95.17
593.2	96.66
593.4	95.00
593.6	95.01
593.8	95.98
594.0	94.94
594.2	92.39
594.4	92.74
594.6	95.39
594.8	95.54
595.0	91.26
595.2	92.36
595.4	91.29
595.6	93.58
595.8	92.43
596.0	90.99
596.2	92.40
596.4	90.96
596.6	93.00
596.8	92.72
597.0	93.50
597.2	91.08
597.4	89.91
597.6	91.36
597.8	89.99
598.0	92.04
598.2	91.06
598.4	90.14
598.6	87.99
598.8	91.83
599.0	88.36
599.2	89.86
599.4	89.97
599.6	89.59
599.8	87.80
600.0	89.36
600.2	87.94
600.4	89.08
600.6	88.82
600.8	89.37
601.0	89.34
601.2	90.54
601.4	89.86
601.6	87.58
601.8	87.76
602.0	87.13
602.2	88.48
602.4	87.08
602.6	87.64
602.8	87.05
603.0	84.86
603.2	86.67
603.4	87.05
603.6	85.87
603.8	83.86
604.0	85.77
604.2	86.52
604.4	87.35
604.6	85.91
604.8	85.56
605.0	82.11
605.2	84.02
605.4	85.63
605.6	83.84
605.8	83.36
606.0	81.54
606.2	85.60
606.4	83.70
606.6	83.72
606.8	85.04
607.0	83.48
607.2	83.16
607.4	84.07
607.6	83.83
607.8	85.53
608.0	81.69
608.2	83.95
608.4	82.36
608.6	83.28
608.8	81.90
609.0	81.07
609.2	81.89
609.4	81.19
609.6	79.93
609.8	80.37
610.0	80.98
610.2	80.24
610.4	81.78
610.6	80.61
610.8	80.68
611.0	79.02
611.2	79.61
611.4	78.83
611.6	81.48
611.8	79.46
612.0	79.12
612.2	78.47
612.4	77.15
612.6	78.94
612.8	79.23
613.0	77.24
613.2	76.67
613.4	77.37
613.6	76.37
613.8	77.10
614.0	75.74
614.2	74.63
614.4	76.35
614.6	77.73
614.8	75.38
615.0	77.28
615.2	76.19
615.4	75.79
615.6	78.23
615.8	76.62
616.0	73.94
616.2	75.54
616.4	73.12
616.6	75.04
616.8	74.45
617.0	74.76
617.2	72.52
617.4	74.74
617.6	73.95
617.8	73.33
618.0	71.78
618.2	71.39
618.4	73.69
618.6	71.44
618.8	69.94
619.0	72.95
619.2	72.04
619.4	70.48
619.6	71.44
619.8	71.53
620.0	70.86
620.2	70.50
620.4	71.29
620.6	68.76
620.8	70.70
621.0	69.76
621.2	70.98
621.4	69.70
621.6	67.38
621.8	70.54
622.0	70.28
622.2	68.38
622.4	70.50
622.6	68.81
622.8	68.50
623.0	68.77
623.2	68.24
623.4	67.65
623.6	68.72
623.8	69.30
624.0	66.91
624.2	66.81
624.4	65.94
624.6	65.17
624.8	65.99
625.0	67.88
625.2	68.43
625.4	67.46
625.6	66.02
625.8	65.84
626.0	64.71
626.2	65.70
626.4	64.81
626.6	64.54
626.8	64.59
627.0	64.71
627.2	64.30
627.4	64.18
627.6	63.55
627.8	62.17
628.0	64.40
628.2	63.06
628.4	62.85
628.6	63.43
628.8	62.71
629.0	62.24
629.2	60.88
629.4	60.11
629.6	60.85
629.8	61.29
630.0	61.37
630.2	59.31
630.4	59.26
630.6	60.47
630.8	60.88
631.0	61.10
631.2	61.71
631.4	60.07
631.6	59.59
631.8	59.24
632.0	58.68
632.2	60.32
632.4	58.57
632.6	59.04
632.8	58.26
633.0	57.59
633.2	59.24
633.4	57.91
633.6	58.02
633.8	58.45
634.0	57.53
634.2	55.65
634.4	55.66
634.6	56.00
634.8	56.34
635.0	56.17
635.2	57.26
635.4	56.77
635.6	55.77
635.8	55.25
636.0	56.75
636.2	54.20
636.4	56.21
636.6	56.64
636.8	52.31
637.0	54.11
637.2	54.75
637.4	53.01
637.6	52.84
637.8	52.87
638.0	52.42
638.2	52.66
638.4	53.40
638.6	52.18
638.8	52.16
639.0	53.29
639.2	51.54
639.4	51.91
639.6	52.10
639.8	51.98
640.0	50.25
640.2	51.88
640.4	51.36
640.6	50.99
640.8	51.06
641.0	49.94
641.2	50.43
641.4	50.16
641.6	49.72
641.8	50.43
642.0	51.17
642.2	49.02
642.4	48.83
642.6	48.41
642.8	48.48
643.0	50.66
643.2	47.85
643.4	47.38
643.6	47.45
643.8	45.73
644.0	46.86
644.2	48.74
644.4	45.63
644.6	47.81
644.8	47.63
645.0	46.58
645.2	46.79
645.4	46.18
645.6	45.52
645.8	45.38
646.0	46.25
646.2	44.79
646.4	45.53
646.6	45.71
646.8	45.65
647.0	43.84
647.2	45.49
647.4	44.75
647.6	43.51
647.8	43.77
648.0	44.23
648.2	43.82
648.4	42.11
648.6	41.58
648.8	42.12
649.0	42.33
649.2	41.66
649.4	41.89
649.6	41.30
649.8	42.12
650.0	42.58
650.2	40.09
650.4	41.30
650.6	40.18
650.8	42.21
651.0	39.71
651.2	40.89
651.4	39.84
651.6	39.63
651.8	40.97
652.0	39.20
652.2	40.61
652.4	39.18
652.6	40.16
652.8	39.39
653.0	38.00
653.2	39.35
653.4	39.96
653.6	39.30
653.8	38.38
654.0	37.63
654.2	37.97
654.4	38.05
654.6	37.30
654.8	37.12
655.0	37.73
655.2	36.69
655.4	37.05
655.6	36.25
655.8	37.22
656.0	36.91
656.2	35.97
656.4	35.59
656.6	34.97
656.8	35.48
657.0	35.60
657.2	35.63
657.4	35.95
657.6	35.27
657.8	34.46
658.0	34.50
658.2	34.60
658.4	34.76
658.6	33.95
658.8	33.82
659.0	33.17
659.2	34.32
659.4	34.31
659.6	34.08
659.8	32.01
660.0	32.37
660.2	33.51
660.4	33.52
660.6	31.03
660.8	31.91
661.0	31.61
661.2	31.87
661.4	31.56
661.6	31.35
661.8	31.71
662.0	30.50
662.2	32.82
662.4	31.65
662.6	31.64
662.8	29.72
663.0	30.46
663.2	30.45
663.4	30.51
663.6	30.22
663.8	29.57
664.0	30.68
664.2	29.12
664.4	28.60
664.6	28.48
664.8	30.02
665.0	28.12
665.2	28.80
665.4	29.71
665.6	28.15
665.8	28.50
666.0	27.64
666.2	28.34
666.4	28.79
666.6	28.04
666.8	28.52
667.0	27.55
667.2	26.65
667.4	26.98
667.6	26.60
667.8	25.91
668.0	26.52
668.2	27.00
668.4	25.95
668.6	27.13
668.8	26.39
669.0	26.32
669.2	27.23
669.4	26.90
669.6	25.83
669.8	25.64
670.0	25.44
670.2	25.34
670.4	24.91
670.6	25.54
670.8	23.84
671.0	24.12
671.2	24.30
671.4	24.31
671.6	24.99
671.8	25.01
672.0	24.37
672.2	24.82
672.4	23.55
672.6	23.83
672.8	23.28
673.0	22.79
673.2	23.44
673.4	22.80
673.6	23.32
673.8	22.36
674.0	22.49
674.2	22.85
674.4	22.65
674.6	22.38
674.8	22.40
675.0	22.00
675.2	22.34
675.4	22.53
675.6	22.53
675.8	21.71
676.0	22.05
676.2	20.62
676.4	21.04
676.6	22.09
676.8	21.00
677.0	21.24
677.2	21.18
677.4	20.55
677.6	20.67
677.8	20.16
678.0	20.63
678.2	20.24
678.4	19.98
678.6	20.13
678.8	20.04
679.0	19.24
679.2	19.57
679.4	19.66
679.6	20.35
679.8	19.02
680.0	19.03
680.2	18.48
680.4	18.50
680.6	17.86
680.8	18.29
681.0	18.98
681.2	18.97
681.4	17.86
681.6	17.82
681.8	18.60
682.0	18.87
682.2	17.56
682.4	18.32
682.6	18.74
682.8	17.99
683.0	18.73
683.2	17.81
683.4	17.74
683.6	16.68
683.8	18.03
684.0	16.74
684.2	17.17
684.4	17.26
684.6	16.99
684.8	16.74
685.0	17.28
685.2	16.25
685.4	17.21
685.6	15.86
685.8	15.97
686.0	17.04
686.2	15.81
686.4	16.24
686.6	15.02
686.8	15.89
687.0	16.35
687.2	15.54
687.4	15.32
687.6	14.92
687.8	15.30
688.0	15.05
688.2	16.28
688.4	15.77
688.6	15.01
688.8	14.73
689.0	15.03
689.2	15.44
689.4	14.43
689.6	14.19
689.8	14.27
690.0	13.77
690.2	14.24
690.4	15.08
690.6	14.02
690.8	14.90
691.0	14.71
691.2	13.51
691.4	13.83
691.6	13.53
691.8	13.97
692.0	13.46
692.2	13.78
692.4	13.43
692.6	13.07
692.8	12.89
693.0	13.80
693.2	13.12
693.4	13.01
693.6	13.40
693.8	13.27
694.0	12.66
694.2	12.63
694.4	12.82
694.6	12.17
694.8	12.07
695.0	12.41
695.2	12.87
695.4	11.61
695.6	12.33
695.8	12.15
696.0	12.22
696.2	11.89
696.4	11.73
696.6	11.36
696.8	11.12
697.0	11.94
697.2	11.41
697.4	11.67
697.6	11.14
697.8	11.13
698.0	11.52
698.2	11.04
698.4	10.97
698.6	11.65
698.8	11.92
699.0	11.84
699.2	10.58
699.4	11.25
699.6	11.22
699.8	10.26
700.0	10.04
