# Supplementary material for: Rolling circle amplification (RCA) -based biosensor system for the fluorescent detection of miR-129-2-3p miRNA
Source: PeerJ. 2022 Oct 24;10:e14257. doi: 10.7717/peerj.14257 (PMC9610657; doi:10.7717/peerj.14257)
Supplement: Supplemental Information 6 — (A) Comparison of padlock probe 1 to miR-129-2-3p miRNA with padlock probe 2, where F and F0 are the fluorescence intensity corresponding to miR-129-2-3p and blank, respectively. (B) Comparison of padlock probe 1 to miR-129-2-3p miRNA with random padlock probe1 and 2, The relative signal is estimated from (Fb-Fb0)/(Fa-Fa0) × 100. Fb and Fb 0 are the fluorescence intensity in the presence and absence of random padlock probe1 and 2, respectively, while Fa and Fa0 are the fluorescence intensity in the presence and absence of miR-129-2-3p, respectively. In this section, relative signal of miR-129-2-3p miRNA is established as 100 (%). The error bar was calculated from two independent experiments. [file peerj-10-14257-s006.zip › RAW FOR FIG4/RP3-2.TXT]

Data Points
nm	Data
500.0	5.993
500.2	6.270
500.4	5.808
500.6	5.933
500.8	5.819
501.0	6.026
501.2	5.998
501.4	5.893
501.6	5.825
501.8	5.815
502.0	5.584
502.2	5.908
502.4	6.104
502.6	5.591
502.8	6.017
503.0	5.612
503.2	5.549
503.4	6.252
503.6	6.093
503.8	6.082
504.0	5.427
504.2	5.987
504.4	6.329
504.6	5.923
504.8	5.957
505.0	5.804
505.2	5.940
505.4	5.722
505.6	5.876
505.8	5.861
506.0	5.550
506.2	6.273
506.4	5.878
506.6	6.155
506.8	5.970
507.0	5.730
507.2	6.485
507.4	6.544
507.6	6.201
507.8	6.394
508.0	5.954
508.2	6.643
508.4	5.848
508.6	7.318
508.8	6.390
509.0	6.771
509.2	6.948
509.4	6.659
509.6	6.564
509.8	6.622
510.0	6.840
510.2	7.267
510.4	6.961
510.6	7.218
510.8	7.719
511.0	7.176
511.2	7.557
511.4	7.552
511.6	7.906
511.8	7.518
512.0	7.799
512.2	8.171
512.4	8.183
512.6	7.643
512.8	8.162
513.0	8.483
513.2	7.996
513.4	8.120
513.6	8.730
513.8	9.168
514.0	8.475
514.2	9.052
514.4	8.731
514.6	9.111
514.8	9.794
515.0	9.358
515.2	9.086
515.4	9.423
515.6	10.16
515.8	9.470
516.0	9.294
516.2	9.707
516.4	10.14
516.6	10.26
516.8	10.41
517.0	10.62
517.2	11.17
517.4	10.75
517.6	11.11
517.8	11.90
518.0	11.76
518.2	11.38
518.4	11.87
518.6	12.04
518.8	12.29
519.0	12.83
519.2	12.52
519.4	13.55
519.6	14.03
519.8	12.94
520.0	13.96
520.2	13.51
520.4	13.62
520.6	14.05
520.8	14.25
521.0	14.17
521.2	14.97
521.4	16.46
521.6	15.80
521.8	16.21
522.0	15.60
522.2	16.87
522.4	17.00
522.6	17.02
522.8	18.19
523.0	17.96
523.2	17.69
523.4	17.13
523.6	19.50
523.8	20.04
524.0	21.53
524.2	20.34
524.4	20.01
524.6	20.10
524.8	20.25
525.0	20.96
525.2	22.01
525.4	22.73
525.6	22.50
525.8	23.67
526.0	23.68
526.2	23.88
526.4	23.64
526.6	26.01
526.8	25.46
527.0	24.77
527.2	25.42
527.4	26.58
527.6	26.64
527.8	26.83
528.0	27.80
528.2	28.14
528.4	29.35
528.6	27.47
528.8	29.94
529.0	29.79
529.2	29.52
529.4	30.70
529.6	30.65
529.8	31.36
530.0	32.12
530.2	31.16
530.4	33.62
530.6	33.37
530.8	33.97
531.0	32.93
531.2	34.86
531.4	35.86
531.6	36.30
531.8	35.53
532.0	36.20
532.2	37.16
532.4	38.03
532.6	38.54
532.8	38.83
533.0	39.54
533.2	38.55
533.4	40.74
533.6	41.21
533.8	40.94
534.0	42.93
534.2	44.21
534.4	42.59
534.6	41.98
534.8	43.31
535.0	44.03
535.2	44.42
535.4	45.57
535.6	45.79
535.8	45.02
536.0	44.66
536.2	46.40
536.4	48.55
536.6	48.09
536.8	49.57
537.0	48.91
537.2	49.78
537.4	49.41
537.6	49.92
537.8	50.60
538.0	50.74
538.2	51.25
538.4	52.10
538.6	51.26
538.8	52.09
539.0	53.94
539.2	53.80
539.4	53.96
539.6	54.53
539.8	56.58
540.0	54.66
540.2	56.58
540.4	56.89
540.6	56.08
540.8	59.28
541.0	58.29
541.2	57.89
541.4	59.88
541.6	60.80
541.8	59.57
542.0	58.43
542.2	59.93
542.4	61.17
542.6	59.20
542.8	61.78
543.0	63.13
543.2	61.70
543.4	64.26
543.6	62.49
543.8	64.08
544.0	64.38
544.2	64.61
544.4	63.11
544.6	66.31
544.8	65.65
545.0	66.31
545.2	67.05
545.4	66.13
545.6	67.14
545.8	67.25
546.0	68.05
546.2	69.81
546.4	68.73
546.6	69.27
546.8	70.21
547.0	69.79
547.2	69.01
547.4	71.05
547.6	71.09
547.8	71.88
548.0	70.60
548.2	70.68
548.4	70.17
548.6	74.24
548.8	73.30
549.0	72.70
549.2	71.79
549.4	74.13
549.6	75.76
549.8	74.62
550.0	72.51
550.2	73.73
550.4	74.78
550.6	75.39
550.8	78.16
551.0	73.10
551.2	75.91
551.4	75.60
551.6	76.13
551.8	79.30
552.0	79.51
552.2	79.51
552.4	77.50
552.6	77.93
552.8	78.58
553.0	78.36
553.2	78.48
553.4	79.87
553.6	79.50
553.8	79.12
554.0	80.76
554.2	81.82
554.4	78.89
554.6	79.77
554.8	81.64
555.0	81.33
555.2	81.42
555.4	81.84
555.6	82.14
555.8	81.59
556.0	81.46
556.2	83.03
556.4	80.71
556.6	82.23
556.8	82.87
557.0	82.77
557.2	81.58
557.4	83.92
557.6	82.73
557.8	83.72
558.0	82.35
558.2	84.85
558.4	82.87
558.6	83.86
558.8	83.14
559.0	83.80
559.2	83.71
559.4	84.80
559.6	86.51
559.8	84.02
560.0	86.49
560.2	86.55
560.4	87.37
560.6	86.09
560.8	85.85
561.0	86.19
561.2	88.78
561.4	85.93
561.6	85.50
561.8	88.14
562.0	86.33
562.2	86.47
562.4	84.39
562.6	85.25
562.8	86.97
563.0	84.63
563.2	86.20
563.4	86.67
563.6	87.11
563.8	88.58
564.0	88.35
564.2	84.80
564.4	87.13
564.6	87.06
564.8	87.15
565.0	86.82
565.2	86.15
565.4	87.48
565.6	86.13
565.8	86.28
566.0	87.38
566.2	90.26
566.4	87.00
566.6	87.16
566.8	86.35
567.0	85.51
567.2	86.26
567.4	83.82
567.6	87.52
567.8	85.79
568.0	84.94
568.2	87.04
568.4	87.77
568.6	86.51
568.8	85.54
569.0	86.45
569.2	87.17
569.4	87.17
569.6	88.54
569.8	87.42
570.0	85.55
570.2	87.83
570.4	87.21
570.6	85.84
570.8	88.65
571.0	87.86
571.2	88.80
571.4	87.54
571.6	84.54
571.8	84.84
572.0	88.52
572.2	87.48
572.4	85.94
572.6	87.60
572.8	84.72
573.0	87.78
573.2	83.35
573.4	87.87
573.6	88.13
573.8	85.71
574.0	84.54
574.2	85.70
574.4	86.60
574.6	84.13
574.8	86.47
575.0	85.23
575.2	84.53
575.4	86.03
575.6	84.44
575.8	85.37
576.0	83.96
576.2	83.13
576.4	83.68
576.6	82.28
576.8	85.52
577.0	84.72
577.2	85.88
577.4	82.96
577.6	84.81
577.8	86.05
578.0	85.61
578.2	84.16
578.4	83.45
578.6	84.52
578.8	86.95
579.0	84.53
579.2	84.06
579.4	85.76
579.6	84.06
579.8	83.01
580.0	82.31
580.2	83.83
580.4	83.26
580.6	80.64
580.8	83.97
581.0	83.17
581.2	83.98
581.4	82.51
581.6	82.41
581.8	83.51
582.0	82.79
582.2	82.22
582.4	81.12
582.6	82.20
582.8	80.66
583.0	82.55
583.2	81.00
583.4	84.26
583.6	82.59
583.8	82.13
584.0	80.24
584.2	81.43
584.4	82.18
584.6	81.95
584.8	82.80
585.0	80.35
585.2	83.48
585.4	84.29
585.6	80.21
585.8	81.52
586.0	79.81
586.2	80.35
586.4	79.39
586.6	81.93
586.8	78.74
587.0	80.22
587.2	82.36
587.4	81.57
587.6	82.09
587.8	81.07
588.0	78.49
588.2	81.66
588.4	80.13
588.6	80.49
588.8	79.75
589.0	80.54
589.2	81.07
589.4	78.79
589.6	78.37
589.8	79.46
590.0	78.92
590.2	77.43
590.4	80.23
590.6	77.34
590.8	79.46
591.0	77.83
591.2	80.64
591.4	77.16
591.6	80.65
591.8	76.07
592.0	76.61
592.2	77.62
592.4	78.56
592.6	77.46
592.8	77.31
593.0	76.89
593.2	77.14
593.4	77.50
593.6	78.16
593.8	78.38
594.0	76.20
594.2	77.55
594.4	75.23
594.6	76.68
594.8	76.87
595.0	76.78
595.2	77.19
595.4	77.38
595.6	77.22
595.8	78.50
596.0	75.81
596.2	75.03
596.4	75.04
596.6	77.76
596.8	75.34
597.0	74.74
597.2	75.24
597.4	77.26
597.6	76.58
597.8	74.96
598.0	76.20
598.2	74.00
598.4	74.49
598.6	75.27
598.8	73.37
599.0	76.22
599.2	74.74
599.4	73.53
599.6	74.39
599.8	73.36
600.0	73.54
600.2	74.69
600.4	71.54
600.6	73.45
600.8	71.89
601.0	74.53
601.2	73.05
601.4	74.05
601.6	72.84
601.8	72.88
602.0	72.00
602.2	73.34
602.4	72.29
602.6	71.45
602.8	73.09
603.0	72.58
603.2	71.01
603.4	71.92
603.6	72.84
603.8	71.70
604.0	70.96
604.2	71.40
604.4	70.05
604.6	69.64
604.8	71.35
605.0	69.82
605.2	70.05
605.4	69.75
605.6	69.52
605.8	70.00
606.0	69.68
606.2	68.45
606.4	70.41
606.6	69.92
606.8	70.89
607.0	69.85
607.2	69.92
607.4	67.91
607.6	69.35
607.8	67.75
608.0	67.71
608.2	67.77
608.4	67.89
608.6	68.88
608.8	66.56
609.0	67.94
609.2	67.09
609.4	66.12
609.6	66.84
609.8	65.95
610.0	67.19
610.2	68.40
610.4	66.78
610.6	66.37
610.8	66.05
611.0	66.05
611.2	66.96
611.4	66.79
611.6	66.31
611.8	65.75
612.0	63.99
612.2	63.57
612.4	66.12
612.6	63.67
612.8	62.92
613.0	64.74
613.2	64.42
613.4	63.37
613.6	62.33
613.8	63.93
614.0	63.38
614.2	62.50
614.4	64.74
614.6	64.02
614.8	61.59
615.0	61.89
615.2	62.93
615.4	61.37
615.6	61.76
615.8	61.39
616.0	61.51
616.2	63.29
616.4	62.09
616.6	60.80
616.8	61.45
617.0	61.77
617.2	62.39
617.4	60.92
617.6	59.71
617.8	62.03
618.0	60.98
618.2	61.53
618.4	60.25
618.6	59.63
618.8	60.30
619.0	60.60
619.2	60.34
619.4	59.02
619.6	59.96
619.8	58.55
620.0	59.27
620.2	59.23
620.4	57.75
620.6	60.26
620.8	58.74
621.0	57.59
621.2	58.14
621.4	59.84
621.6	57.29
621.8	57.61
622.0	57.65
622.2	57.59
622.4	57.14
622.6	58.69
622.8	58.21
623.0	56.59
623.2	55.59
623.4	57.42
623.6	57.11
623.8	55.41
624.0	56.18
624.2	56.17
624.4	55.85
624.6	55.32
624.8	56.37
625.0	53.25
625.2	55.26
625.4	53.80
625.6	55.26
625.8	55.30
626.0	53.86
626.2	52.78
626.4	55.32
626.6	53.92
626.8	53.03
627.0	55.23
627.2	54.21
627.4	53.29
627.6	52.44
627.8	53.18
628.0	52.01
628.2	53.73
628.4	52.01
628.6	52.25
628.8	51.88
629.0	52.27
629.2	51.92
629.4	50.79
629.6	52.35
629.8	51.71
630.0	50.95
630.2	48.73
630.4	51.01
630.6	50.55
630.8	51.00
631.0	49.65
631.2	51.28
631.4	49.60
631.6	49.29
631.8	50.61
632.0	48.43
632.2	48.84
632.4	48.50
632.6	48.32
632.8	47.74
633.0	48.40
633.2	47.61
633.4	48.16
633.6	47.28
633.8	48.14
634.0	48.33
634.2	46.74
634.4	47.00
634.6	46.87
634.8	45.26
635.0	49.22
635.2	47.45
635.4	46.57
635.6	44.87
635.8	45.72
636.0	45.76
636.2	46.50
636.4	44.24
636.6	45.78
636.8	45.62
637.0	45.84
637.2	44.93
637.4	45.31
637.6	44.92
637.8	44.72
638.0	44.69
638.2	44.13
638.4	44.08
638.6	42.76
638.8	44.15
639.0	42.89
639.2	43.03
639.4	43.41
639.6	42.58
639.8	42.33
640.0	41.59
640.2	42.66
640.4	42.43
640.6	40.41
640.8	41.67
641.0	41.03
641.2	42.01
641.4	41.17
641.6	41.08
641.8	40.75
642.0	40.06
642.2	41.62
642.4	39.73
642.6	39.40
642.8	39.49
643.0	39.07
643.2	38.23
643.4	40.16
643.6	39.53
643.8	39.05
644.0	38.72
644.2	38.07
644.4	37.43
644.6	37.60
644.8	38.41
645.0	38.44
645.2	37.82
645.4	37.49
645.6	37.57
645.8	37.12
646.0	38.06
646.2	35.85
646.4	37.93
646.6	36.82
646.8	36.66
647.0	36.91
647.2	35.73
647.4	35.51
647.6	35.80
647.8	37.04
648.0	36.12
648.2	35.81
648.4	35.78
648.6	35.51
648.8	35.42
649.0	34.99
649.2	37.22
649.4	34.75
649.6	34.49
649.8	33.39
650.0	33.31
650.2	34.61
650.4	32.83
650.6	32.74
650.8	33.04
651.0	33.97
651.2	33.57
651.4	32.29
651.6	32.71
651.8	33.37
652.0	31.30
652.2	33.05
652.4	32.04
652.6	32.63
652.8	32.25
653.0	31.08
653.2	31.75
653.4	31.71
653.6	30.22
653.8	31.34
654.0	30.91
654.2	30.54
654.4	31.48
654.6	30.63
654.8	30.54
655.0	30.04
655.2	30.36
655.4	29.71
655.6	28.94
655.8	29.35
656.0	29.70
656.2	29.54
656.4	29.58
656.6	29.80
656.8	29.06
657.0	27.70
657.2	29.54
657.4	28.33
657.6	28.31
657.8	28.65
658.0	28.34
658.2	28.13
658.4	27.97
658.6	27.76
658.8	27.33
659.0	27.29
659.2	27.33
659.4	27.26
659.6	29.14
659.8	26.70
660.0	26.51
660.2	26.02
660.4	27.15
660.6	25.63
660.8	26.48
661.0	24.78
661.2	25.31
661.4	25.82
661.6	25.86
661.8	25.75
662.0	24.11
662.2	26.04
662.4	25.33
662.6	24.70
662.8	25.73
663.0	24.85
663.2	23.82
663.4	24.21
663.6	24.21
663.8	24.21
664.0	24.24
664.2	24.60
664.4	23.75
664.6	23.90
664.8	23.53
665.0	23.16
665.2	23.03
665.4	23.35
665.6	24.30
665.8	23.24
666.0	23.88
666.2	23.02
666.4	23.25
666.6	23.63
666.8	21.80
667.0	22.69
667.2	22.72
667.4	22.57
667.6	22.12
667.8	22.27
668.0	21.23
668.2	21.37
668.4	20.90
668.6	20.98
668.8	21.18
669.0	21.23
669.2	21.33
669.4	20.73
669.6	21.00
669.8	20.32
670.0	20.21
670.2	19.88
670.4	21.29
670.6	20.10
670.8	20.22
671.0	20.26
671.2	19.54
671.4	20.00
671.6	19.42
671.8	19.46
672.0	19.41
672.2	19.87
672.4	19.36
672.6	19.23
672.8	19.71
673.0	18.50
673.2	18.85
673.4	18.26
673.6	18.51
673.8	18.86
674.0	19.57
674.2	17.95
674.4	18.47
674.6	18.43
674.8	17.87
675.0	17.86
675.2	18.04
675.4	18.18
675.6	17.38
675.8	18.06
676.0	17.11
676.2	17.05
676.4	17.07
676.6	16.94
676.8	17.45
677.0	16.45
677.2	16.79
677.4	15.94
677.6	17.73
677.8	16.42
678.0	17.60
678.2	15.94
678.4	16.31
678.6	16.44
678.8	16.77
679.0	15.58
679.2	15.58
679.4	16.30
679.6	16.43
679.8	16.07
680.0	15.45
680.2	16.18
680.4	15.58
680.6	15.45
680.8	14.89
681.0	15.20
681.2	15.56
681.4	15.41
681.6	14.65
681.8	14.80
682.0	14.45
682.2	15.30
682.4	14.99
682.6	14.54
682.8	14.78
683.0	15.50
683.2	14.92
683.4	14.23
683.6	14.85
683.8	14.34
684.0	14.51
684.2	13.53
684.4	14.26
684.6	12.96
684.8	14.17
685.0	13.36
685.2	13.74
685.4	13.10
685.6	13.86
685.8	13.17
686.0	13.06
686.2	12.48
686.4	12.85
686.6	13.41
686.8	13.08
687.0	13.31
687.2	12.25
687.4	12.31
687.6	11.97
687.8	12.41
688.0	12.27
688.2	12.32
688.4	11.83
688.6	12.18
688.8	12.09
689.0	11.52
689.2	12.58
689.4	12.73
689.6	11.02
689.8	11.79
690.0	12.23
690.2	12.12
690.4	11.27
690.6	12.04
690.8	11.05
691.0	11.27
691.2	11.48
691.4	11.07
691.6	11.65
691.8	11.52
692.0	11.33
692.2	11.47
692.4	11.01
692.6	11.05
692.8	11.03
693.0	10.71
693.2	10.22
693.4	11.27
693.6	10.33
693.8	10.96
694.0	10.50
694.2	11.33
694.4	10.22
694.6	10.40
694.8	10.58
695.0	10.30
695.2	9.678
695.4	9.713
695.6	10.00
695.8	9.615
696.0	9.751
696.2	9.765
696.4	9.347
696.6	9.825
696.8	9.774
697.0	9.427
697.2	9.860
697.4	10.05
697.6	8.800
697.8	10.10
698.0	9.478
698.2	9.649
698.4	9.480
698.6	9.332
698.8	9.713
699.0	9.384
699.2	9.458
699.4	9.523
699.6	9.295
699.8	8.612
700.0	8.326
