# Supplementary material for: Rolling circle amplification (RCA) -based biosensor system for the fluorescent detection of miR-129-2-3p miRNA
Source: PeerJ. 2022 Oct 24;10:e14257. doi: 10.7717/peerj.14257 (PMC9610657; doi:10.7717/peerj.14257)
Supplement: Supplemental Information 7 — Detection specificity of the RCA-based biosensor system toward miR-129-2-3p over other mutated miRNAs. The relative signal is estimated from (Fb-Fb0)/(Fa-Fa0) × 100. Fb and Fb0 are the fluorescence intensity in the presence and absence of mutated miRNAs, respectively, while Fa and Fa 0 are the fluorescence intensity in the presence and absence of miR-129-2-3p, respectively. In this section, relative signal of miR-129-2-3p miRNA is established as 100 (%). The error bar was calculated from two independent experiments. [file peerj-10-14257-s007.zip]

Archive with 12 entries (12 files):
- RAW FOR FIG5/129-2-3P.TXT
- RAW FOR FIG5/3P-A-1.TXT
- RAW FOR FIG5/3P-A-2.TXT
- RAW FOR FIG5/3P-B-1.TXT
- RAW FOR FIG5/3P-B-2.TXT
- RAW FOR FIG5/3P-C-1.TXT
- RAW FOR FIG5/3P-C-2.TXT
- RAW FOR FIG5/3P-D-1.TXT
- RAW FOR FIG5/3P-D-2.TXT
- RAW FOR FIG5/3P-E-1.TXT
- RAW FOR FIG5/3P-E-2.TXT
- RAW FOR FIG5/F0.TXT
