# Supplementary material for: Rolling circle amplification (RCA) -based biosensor system for the fluorescent detection of miR-129-2-3p miRNA
Source: PeerJ. 2022 Oct 24;10:e14257. doi: 10.7717/peerj.14257 (PMC9610657; doi:10.7717/peerj.14257)
Supplement: Supplemental Information 7 — Detection specificity of the RCA-based biosensor system toward miR-129-2-3p over other mutated miRNAs. The relative signal is estimated from (Fb-Fb0)/(Fa-Fa0) × 100. Fb and Fb0 are the fluorescence intensity in the presence and absence of mutated miRNAs, respectively, while Fa and Fa 0 are the fluorescence intensity in the presence and absence of miR-129-2-3p, respectively. In this section, relative signal of miR-129-2-3p miRNA is established as 100 (%). The error bar was calculated from two independent experiments. [file peerj-10-14257-s007.zip › RAW FOR FIG5/3P-A-1.TXT]

Data Points
nm	Data
500.0	6.685
500.2	7.263
500.4	7.159
500.6	7.605
500.8	7.270
501.0	6.935
501.2	7.201
501.4	7.760
501.6	8.318
501.8	7.562
502.0	7.653
502.2	7.837
502.4	8.492
502.6	8.795
502.8	8.520
503.0	8.625
503.2	9.383
503.4	9.252
503.6	10.47
503.8	9.387
504.0	10.20
504.2	9.334
504.4	10.15
504.6	10.76
504.8	11.44
505.0	10.81
505.2	11.71
505.4	11.52
505.6	11.47
505.8	11.89
506.0	12.78
506.2	13.36
506.4	12.68
506.6	13.45
506.8	14.38
507.0	13.87
507.2	15.00
507.4	15.19
507.6	15.22
507.8	14.86
508.0	15.90
508.2	17.39
508.4	16.31
508.6	17.14
508.8	18.63
509.0	18.44
509.2	19.59
509.4	18.89
509.6	21.08
509.8	21.82
510.0	21.10
510.2	22.54
510.4	22.15
510.6	23.21
510.8	22.66
511.0	25.58
511.2	26.16
511.4	27.22
511.6	27.31
511.8	28.37
512.0	28.83
512.2	30.87
512.4	32.36
512.6	33.03
512.8	33.44
513.0	35.71
513.2	35.40
513.4	36.62
513.6	36.14
513.8	37.76
514.0	40.37
514.2	41.39
514.4	40.19
514.6	43.73
514.8	45.25
515.0	46.64
515.2	49.15
515.4	50.09
515.6	49.96
515.8	51.42
516.0	54.75
516.2	56.67
516.4	57.81
516.6	59.79
516.8	60.81
517.0	62.34
517.2	63.97
517.4	66.72
517.6	66.41
517.8	71.48
518.0	74.00
518.2	73.26
518.4	77.43
518.6	79.72
518.8	84.21
519.0	83.40
519.2	86.39
519.4	90.08
519.6	92.35
519.8	95.95
520.0	97.02
520.2	100.9
520.4	105.7
520.6	107.7
520.8	111.0
521.0	113.6
521.2	116.4
521.4	121.5
521.6	126.1
521.8	129.2
522.0	131.6
522.2	133.9
522.4	138.0
522.6	144.5
522.8	142.1
523.0	147.0
523.2	148.2
523.4	153.6
523.6	158.6
523.8	162.9
524.0	164.0
524.2	170.0
524.4	172.4
524.6	175.9
524.8	178.9
525.0	184.5
525.2	186.0
525.4	193.2
525.6	196.2
525.8	200.3
526.0	202.6
526.2	210.2
526.4	213.7
526.6	217.4
526.8	218.4
527.0	222.4
527.2	228.8
527.4	227.9
527.6	235.7
527.8	239.7
528.0	244.0
528.2	249.4
528.4	250.8
528.6	253.8
528.8	258.7
529.0	261.8
529.2	264.8
529.4	272.0
529.6	271.2
529.8	273.1
530.0	283.3
530.2	284.1
530.4	286.4
530.6	291.8
530.8	299.2
531.0	299.9
531.2	302.9
531.4	309.8
531.6	309.7
531.8	319.3
532.0	318.1
532.2	320.7
532.4	325.3
532.6	331.7
532.8	334.3
533.0	333.1
533.2	338.3
533.4	345.1
533.6	344.9
533.8	351.5
534.0	355.5
534.2	358.5
534.4	357.0
534.6	365.9
534.8	365.3
535.0	372.1
535.2	374.8
535.4	379.3
535.6	379.9
535.8	386.5
536.0	383.2
536.2	387.9
536.4	396.5
536.6	395.0
536.8	397.2
537.0	399.5
537.2	404.8
537.4	404.1
537.6	408.5
537.8	412.6
538.0	418.8
538.2	419.8
538.4	422.4
538.6	426.5
538.8	428.0
539.0	431.8
539.2	434.6
539.4	435.4
539.6	442.8
539.8	445.4
540.0	443.1
540.2	445.1
540.4	454.0
540.6	451.1
540.8	455.1
541.0	464.4
541.2	461.5
541.4	461.9
541.6	464.7
541.8	469.8
542.0	466.5
542.2	472.7
542.4	474.2
542.6	478.1
542.8	475.7
543.0	485.1
543.2	481.4
543.4	485.0
543.6	488.8
543.8	492.4
544.0	491.5
544.2	493.2
544.4	495.5
544.6	497.0
544.8	504.7
545.0	500.7
545.2	507.8
545.4	509.2
545.6	515.4
545.8	512.5
546.0	512.6
546.2	517.2
546.4	516.3
546.6	518.2
546.8	520.8
547.0	522.6
547.2	523.4
547.4	524.0
547.6	532.8
547.8	530.9
548.0	531.0
548.2	532.0
548.4	536.4
548.6	537.2
548.8	537.7
549.0	541.9
549.2	540.9
549.4	542.3
549.6	548.7
549.8	552.3
550.0	550.4
550.2	554.0
550.4	554.7
550.6	563.0
550.8	556.0
551.0	563.3
551.2	559.6
551.4	567.5
551.6	562.5
551.8	561.8
552.0	568.4
552.2	568.4
552.4	571.8
552.6	570.7
552.8	567.2
553.0	572.6
553.2	573.2
553.4	575.3
553.6	579.0
553.8	578.7
554.0	573.9
554.2	582.1
554.4	581.9
554.6	581.5
554.8	581.9
555.0	583.7
555.2	580.3
555.4	581.9
555.6	581.5
555.8	584.8
556.0	582.9
556.2	585.7
556.4	581.8
556.6	587.3
556.8	577.7
557.0	586.5
557.2	581.9
557.4	587.5
557.6	584.2
557.8	586.8
558.0	583.2
558.2	582.8
558.4	584.7
558.6	583.6
558.8	581.2
559.0	581.9
559.2	585.2
559.4	585.1
559.6	586.7
559.8	582.4
560.0	586.6
560.2	586.7
560.4	578.3
560.6	583.3
560.8	578.9
561.0	577.4
561.2	578.2
561.4	572.6
561.6	575.4
561.8	575.5
562.0	580.1
562.2	574.5
562.4	573.6
562.6	569.9
562.8	572.8
563.0	573.8
563.2	572.0
563.4	571.5
563.6	565.1
563.8	567.4
564.0	564.0
564.2	566.7
564.4	562.6
564.6	561.8
564.8	565.8
565.0	560.4
565.2	558.9
565.4	555.8
565.6	557.3
565.8	552.9
566.0	551.2
566.2	555.6
566.4	552.3
566.6	545.1
566.8	547.1
567.0	548.3
567.2	542.0
567.4	542.1
567.6	540.2
567.8	537.5
568.0	536.4
568.2	530.5
568.4	536.5
568.6	528.6
568.8	522.9
569.0	525.9
569.2	523.0
569.4	527.0
569.6	526.8
569.8	518.3
570.0	515.3
570.2	520.5
570.4	511.7
570.6	512.4
570.8	511.5
571.0	512.6
571.2	511.0
571.4	506.4
571.6	500.8
571.8	499.8
572.0	506.5
572.2	498.3
572.4	496.3
572.6	493.7
572.8	496.5
573.0	490.7
573.2	486.0
573.4	490.7
573.6	485.9
573.8	484.1
574.0	479.5
574.2	483.0
574.4	478.4
574.6	475.4
574.8	473.4
575.0	474.2
575.2	473.8
575.4	472.5
575.6	464.9
575.8	468.7
576.0	466.5
576.2	466.4
576.4	456.1
576.6	454.8
576.8	453.3
577.0	453.0
577.2	452.9
577.4	456.5
577.6	454.0
577.8	447.2
578.0	448.3
578.2	445.0
578.4	439.4
578.6	441.9
578.8	443.0
579.0	437.7
579.2	431.4
579.4	431.8
579.6	432.0
579.8	424.6
580.0	430.7
580.2	424.8
580.4	423.0
580.6	426.0
580.8	420.0
581.0	415.3
581.2	418.3
581.4	415.9
581.6	417.3
581.8	416.4
582.0	413.4
582.2	409.8
582.4	406.8
582.6	403.7
582.8	405.6
583.0	407.9
583.2	405.4
583.4	406.3
583.6	400.3
583.8	397.1
584.0	391.7
584.2	396.8
584.4	391.6
584.6	390.6
584.8	390.8
585.0	386.6
585.2	383.4
585.4	382.5
585.6	385.7
585.8	377.6
586.0	378.7
586.2	372.8
586.4	379.8
586.6	375.0
586.8	373.9
587.0	370.8
587.2	369.9
587.4	369.9
587.6	366.7
587.8	367.2
588.0	363.2
588.2	364.6
588.4	362.1
588.6	357.7
588.8	357.8
589.0	359.7
589.2	355.5
589.4	356.9
589.6	354.3
589.8	347.9
590.0	350.1
590.2	345.2
590.4	353.9
590.6	347.2
590.8	343.4
591.0	347.0
591.2	345.5
591.4	340.7
591.6	343.9
591.8	343.9
592.0	340.0
592.2	332.1
592.4	335.5
592.6	335.4
592.8	332.4
593.0	334.6
593.2	332.3
593.4	329.1
593.6	327.6
593.8	326.5
594.0	329.0
594.2	328.7
594.4	320.2
594.6	323.1
594.8	325.2
595.0	319.3
595.2	323.0
595.4	318.4
595.6	317.1
595.8	318.2
596.0	314.0
596.2	315.2
596.4	312.6
596.6	313.7
596.8	308.0
597.0	309.6
597.2	309.8
597.4	308.2
597.6	305.4
597.8	304.3
598.0	303.0
598.2	302.5
598.4	300.6
598.6	297.1
598.8	298.8
599.0	297.2
599.2	296.9
599.4	294.1
599.6	296.0
599.8	295.2
600.0	294.2
600.2	290.4
600.4	286.5
600.6	288.6
600.8	287.6
601.0	290.8
601.2	292.6
601.4	286.5
601.6	281.4
601.8	283.2
602.0	282.9
602.2	283.8
602.4	281.2
602.6	280.9
602.8	279.0
603.0	275.1
603.2	280.7
603.4	278.9
603.6	273.6
603.8	275.4
604.0	273.8
604.2	273.1
604.4	272.4
604.6	270.2
604.8	264.8
605.0	268.5
605.2	269.9
605.4	267.7
605.6	266.8
605.8	263.2
606.0	267.4
606.2	262.1
606.4	259.7
606.6	261.8
606.8	259.3
607.0	259.8
607.2	257.9
607.4	258.2
607.6	255.2
607.8	259.8
608.0	252.8
608.2	251.5
608.4	254.2
608.6	254.1
608.8	251.0
609.0	248.0
609.2	248.6
609.4	249.0
609.6	245.4
609.8	244.1
610.0	244.4
610.2	244.1
610.4	240.4
610.6	243.1
610.8	242.2
611.0	238.2
611.2	239.3
611.4	239.2
611.6	238.8
611.8	237.3
612.0	235.2
612.2	235.8
612.4	231.3
612.6	235.6
612.8	229.2
613.0	230.5
613.2	230.7
613.4	229.3
613.6	228.9
613.8	224.1
614.0	224.1
614.2	222.8
614.4	224.1
614.6	223.5
614.8	221.6
615.0	220.8
615.2	221.1
615.4	218.5
615.6	222.1
615.8	219.5
616.0	219.2
616.2	216.9
616.4	216.3
616.6	215.4
616.8	213.8
617.0	214.5
617.2	214.4
617.4	213.1
617.6	209.2
617.8	211.7
618.0	209.8
618.2	205.5
618.4	210.5
618.6	205.4
618.8	205.8
619.0	204.9
619.2	207.1
619.4	206.8
619.6	203.6
619.8	198.8
620.0	201.5
620.2	199.6
620.4	199.7
620.6	200.3
620.8	197.1
621.0	195.9
621.2	194.7
621.4	194.1
621.6	196.1
621.8	193.8
622.0	194.4
622.2	191.6
622.4	194.0
622.6	189.6
622.8	188.8
623.0	186.7
623.2	186.3
623.4	187.9
623.6	186.4
623.8	181.3
624.0	182.6
624.2	183.2
624.4	184.3
624.6	181.4
624.8	180.7
625.0	180.8
625.2	179.7
625.4	175.3
625.6	173.3
625.8	176.7
626.0	175.5
626.2	174.7
626.4	174.1
626.6	171.7
626.8	174.5
627.0	171.5
627.2	171.6
627.4	170.3
627.6	169.6
627.8	166.0
628.0	167.0
628.2	167.9
628.4	165.5
628.6	164.8
628.8	163.4
629.0	162.7
629.2	163.6
629.4	160.5
629.6	162.6
629.8	160.8
630.0	160.8
630.2	157.6
630.4	158.3
630.6	158.7
630.8	157.2
631.0	154.3
631.2	154.6
631.4	151.0
631.6	149.4
631.8	152.8
632.0	151.0
632.2	149.0
632.4	150.7
632.6	147.5
632.8	149.5
633.0	150.0
633.2	146.9
633.4	145.0
633.6	147.1
633.8	147.0
634.0	143.7
634.2	143.5
634.4	142.1
634.6	142.6
634.8	144.5
635.0	139.9
635.2	141.5
635.4	139.3
635.6	139.1
635.8	138.5
636.0	137.2
636.2	136.3
636.4	136.1
636.6	137.9
636.8	134.1
637.0	134.3
637.2	131.7
637.4	134.4
637.6	132.8
637.8	133.4
638.0	130.2
638.2	126.1
638.4	128.3
638.6	127.5
638.8	127.4
639.0	126.5
639.2	127.1
639.4	124.7
639.6	123.9
639.8	124.7
640.0	123.5
640.2	121.5
640.4	122.5
640.6	121.8
640.8	121.2
641.0	122.2
641.2	120.6
641.4	120.9
641.6	119.3
641.8	118.3
642.0	117.1
642.2	114.5
642.4	118.9
642.6	116.8
642.8	115.3
643.0	110.9
643.2	113.3
643.4	113.7
643.6	113.2
643.8	111.2
644.0	109.9
644.2	109.0
644.4	111.2
644.6	108.6
644.8	108.3
645.0	108.3
645.2	106.5
645.4	105.0
645.6	105.2
645.8	105.8
646.0	106.2
646.2	107.0
646.4	100.4
646.6	101.7
646.8	103.4
647.0	99.83
647.2	99.84
647.4	99.53
647.6	101.7
647.8	100.8
648.0	100.6
648.2	100.8
648.4	95.56
648.6	96.20
648.8	95.69
649.0	97.12
649.2	95.73
649.4	93.97
649.6	95.92
649.8	93.80
650.0	95.18
650.2	91.93
650.4	92.45
650.6	92.21
650.8	92.33
651.0	91.99
651.2	90.15
651.4	87.81
651.6	90.55
651.8	88.45
652.0	88.75
652.2	88.16
652.4	85.95
652.6	87.01
652.8	85.99
653.0	85.12
653.2	86.12
653.4	83.03
653.6	82.72
653.8	84.67
654.0	82.97
654.2	84.00
654.4	80.39
654.6	80.66
654.8	78.63
655.0	80.91
655.2	78.57
655.4	80.84
655.6	78.53
655.8	76.77
656.0	78.81
656.2	76.86
656.4	76.92
656.6	76.02
656.8	78.61
657.0	75.99
657.2	72.38
657.4	75.89
657.6	73.79
657.8	73.12
658.0	75.53
658.2	71.74
658.4	72.09
658.6	71.37
658.8	72.21
659.0	70.65
659.2	71.82
659.4	71.24
659.6	69.71
659.8	70.42
660.0	70.53
660.2	68.39
660.4	68.08
660.6	69.90
660.8	65.97
661.0	66.81
661.2	67.13
661.4	66.18
661.6	66.29
661.8	66.61
662.0	68.16
662.2	66.68
662.4	65.02
662.6	63.13
662.8	65.74
663.0	62.93
663.2	64.03
663.4	62.65
663.6	63.17
663.8	61.40
664.0	62.63
664.2	60.15
664.4	62.24
664.6	60.80
664.8	60.42
665.0	60.02
665.2	61.61
665.4	58.81
665.6	61.77
665.8	58.67
666.0	59.60
666.2	57.26
666.4	57.07
666.6	56.46
666.8	57.14
667.0	55.19
667.2	55.70
667.4	55.69
667.6	55.14
667.8	54.73
668.0	54.01
668.2	54.67
668.4	53.94
668.6	53.30
668.8	52.79
669.0	54.68
669.2	53.51
669.4	52.15
669.6	50.95
669.8	53.39
670.0	51.69
670.2	51.23
670.4	52.29
670.6	51.18
670.8	52.24
671.0	50.91
671.2	49.82
671.4	49.40
671.6	49.68
671.8	48.71
672.0	48.50
672.2	47.41
672.4	50.21
672.6	48.04
672.8	47.38
673.0	47.18
673.2	46.26
673.4	45.89
673.6	47.10
673.8	44.74
674.0	46.76
674.2	45.25
674.4	45.26
674.6	44.45
674.8	45.52
675.0	43.42
675.2	43.79
675.4	45.19
675.6	43.26
675.8	42.85
676.0	42.53
676.2	41.88
676.4	41.94
676.6	40.38
676.8	42.08
677.0	42.02
677.2	42.41
677.4	40.61
677.6	41.86
677.8	40.29
678.0	40.13
678.2	39.86
678.4	40.90
678.6	39.27
678.8	39.20
679.0	38.31
679.2	37.93
679.4	39.68
679.6	37.92
679.8	38.18
680.0	38.10
680.2	37.19
680.4	37.25
680.6	36.17
680.8	35.53
681.0	36.79
681.2	35.23
681.4	35.56
681.6	34.89
681.8	35.69
682.0	36.06
682.2	35.84
682.4	34.42
682.6	35.55
682.8	33.81
683.0	34.74
683.2	33.60
683.4	33.33
683.6	33.21
683.8	32.14
684.0	33.66
684.2	34.06
684.4	32.39
684.6	31.71
684.8	32.66
685.0	32.07
685.2	30.42
685.4	30.04
685.6	32.12
685.8	31.92
686.0	29.93
686.2	31.40
686.4	31.23
686.6	30.69
686.8	30.27
687.0	29.09
687.2	30.44
687.4	29.57
687.6	29.16
687.8	28.00
688.0	28.64
688.2	29.11
688.4	27.06
688.6	27.72
688.8	28.31
689.0	27.65
689.2	27.53
689.4	28.38
689.6	26.41
689.8	26.72
690.0	26.75
690.2	25.80
690.4	25.54
690.6	26.11
690.8	26.34
691.0	26.64
691.2	25.01
691.4	25.95
691.6	24.92
691.8	24.36
692.0	25.28
692.2	23.90
692.4	24.26
692.6	24.21
692.8	24.08
693.0	23.49
693.2	24.44
693.4	23.53
693.6	23.03
693.8	23.81
694.0	23.51
694.2	22.57
694.4	23.51
694.6	22.63
694.8	22.71
695.0	22.87
695.2	22.61
695.4	21.42
695.6	20.84
695.8	21.61
696.0	21.27
696.2	20.75
696.4	22.11
696.6	22.00
696.8	20.53
697.0	20.72
697.2	20.38
697.4	20.75
697.6	20.39
697.8	20.30
698.0	20.44
698.2	20.45
698.4	19.26
698.6	18.96
698.8	19.93
699.0	19.52
699.2	19.69
699.4	19.46
699.6	18.36
699.8	17.90
700.0	18.55
