# Supplementary material for: Rolling circle amplification (RCA) -based biosensor system for the fluorescent detection of miR-129-2-3p miRNA
Source: PeerJ. 2022 Oct 24;10:e14257. doi: 10.7717/peerj.14257 (PMC9610657; doi:10.7717/peerj.14257)
Supplement: Supplemental Information 7 — Detection specificity of the RCA-based biosensor system toward miR-129-2-3p over other mutated miRNAs. The relative signal is estimated from (Fb-Fb0)/(Fa-Fa0) × 100. Fb and Fb0 are the fluorescence intensity in the presence and absence of mutated miRNAs, respectively, while Fa and Fa 0 are the fluorescence intensity in the presence and absence of miR-129-2-3p, respectively. In this section, relative signal of miR-129-2-3p miRNA is established as 100 (%). The error bar was calculated from two independent experiments. [file peerj-10-14257-s007.zip › RAW FOR FIG5/3P-B-1.TXT]

Data Points
nm	Data
500.0	5.764
500.2	6.113
500.4	6.057
500.6	5.941
500.8	6.540
501.0	6.046
501.2	6.065
501.4	6.928
501.6	6.199
501.8	6.910
502.0	6.726
502.2	7.078
502.4	6.988
502.6	6.943
502.8	7.436
503.0	7.145
503.2	7.576
503.4	7.422
503.6	7.322
503.8	8.027
504.0	8.158
504.2	8.180
504.4	8.292
504.6	8.122
504.8	8.925
505.0	8.830
505.2	8.974
505.4	9.368
505.6	10.03
505.8	10.13
506.0	9.707
506.2	9.374
506.4	10.07
506.6	10.83
506.8	11.21
507.0	10.80
507.2	10.38
507.4	11.73
507.6	12.35
507.8	12.27
508.0	13.40
508.2	13.36
508.4	13.93
508.6	13.69
508.8	13.28
509.0	14.15
509.2	15.25
509.4	15.30
509.6	15.58
509.8	15.37
510.0	16.12
510.2	16.39
510.4	17.64
510.6	18.10
510.8	18.41
511.0	19.12
511.2	18.76
511.4	20.65
511.6	21.10
511.8	21.50
512.0	22.09
512.2	23.17
512.4	23.91
512.6	24.24
512.8	25.28
513.0	25.72
513.2	26.12
513.4	26.02
513.6	27.74
513.8	28.38
514.0	29.09
514.2	29.13
514.4	30.68
514.6	32.42
514.8	34.16
515.0	34.09
515.2	34.91
515.4	35.97
515.6	39.69
515.8	38.94
516.0	40.37
516.2	41.17
516.4	41.93
516.6	43.73
516.8	44.82
517.0	45.65
517.2	46.67
517.4	48.40
517.6	49.45
517.8	51.77
518.0	53.19
518.2	56.08
518.4	55.08
518.6	57.78
518.8	58.46
519.0	60.30
519.2	63.33
519.4	63.04
519.6	64.43
519.8	66.81
520.0	68.80
520.2	71.00
520.4	72.32
520.6	73.13
520.8	76.32
521.0	78.87
521.2	79.59
521.4	83.66
521.6	83.27
521.8	90.13
522.0	88.63
522.2	93.07
522.4	96.75
522.6	100.1
522.8	97.90
523.0	101.0
523.2	105.3
523.4	105.1
523.6	111.0
523.8	113.3
524.0	113.6
524.2	117.8
524.4	120.4
524.6	125.7
524.8	124.8
525.0	126.2
525.2	130.3
525.4	131.1
525.6	135.0
525.8	139.0
526.0	140.5
526.2	143.1
526.4	145.2
526.6	146.7
526.8	148.7
527.0	152.6
527.2	153.9
527.4	160.7
527.6	160.3
527.8	164.5
528.0	164.3
528.2	168.6
528.4	168.3
528.6	172.6
528.8	175.9
529.0	178.8
529.2	176.7
529.4	187.4
529.6	187.3
529.8	190.4
530.0	194.1
530.2	194.3
530.4	196.2
530.6	200.8
530.8	206.9
531.0	203.0
531.2	205.5
531.4	208.0
531.6	212.4
531.8	214.5
532.0	219.0
532.2	215.1
532.4	219.7
532.6	222.5
532.8	226.9
533.0	229.1
533.2	230.2
533.4	232.8
533.6	232.8
533.8	235.0
534.0	240.7
534.2	243.1
534.4	242.6
534.6	249.4
534.8	247.8
535.0	253.6
535.2	251.8
535.4	256.9
535.6	255.1
535.8	262.8
536.0	256.0
536.2	265.3
536.4	264.3
536.6	267.0
536.8	262.5
537.0	269.7
537.2	274.9
537.4	275.5
537.6	272.2
537.8	282.4
538.0	278.8
538.2	281.5
538.4	283.1
538.6	283.4
538.8	287.0
539.0	284.5
539.2	289.2
539.4	289.4
539.6	293.9
539.8	291.9
540.0	291.3
540.2	298.9
540.4	297.9
540.6	299.6
540.8	301.3
541.0	300.7
541.2	301.2
541.4	304.7
541.6	304.1
541.8	306.4
542.0	309.3
542.2	310.3
542.4	311.9
542.6	314.6
542.8	314.7
543.0	314.7
543.2	313.8
543.4	311.7
543.6	318.3
543.8	318.9
544.0	319.3
544.2	319.2
544.4	318.1
544.6	319.9
544.8	322.6
545.0	321.3
545.2	325.9
545.4	323.6
545.6	323.7
545.8	328.7
546.0	326.4
546.2	329.5
546.4	331.8
546.6	332.0
546.8	330.9
547.0	333.1
547.2	333.0
547.4	337.6
547.6	337.6
547.8	335.9
548.0	336.5
548.2	339.5
548.4	338.6
548.6	339.5
548.8	336.0
549.0	343.8
549.2	340.3
549.4	337.4
549.6	342.4
549.8	344.8
550.0	347.1
550.2	342.2
550.4	341.7
550.6	343.7
550.8	340.3
551.0	345.0
551.2	348.1
551.4	346.3
551.6	350.5
551.8	345.5
552.0	346.6
552.2	341.8
552.4	347.6
552.6	352.3
552.8	347.2
553.0	347.4
553.2	345.3
553.4	349.8
553.6	350.5
553.8	348.0
554.0	348.4
554.2	349.9
554.4	351.0
554.6	351.1
554.8	352.3
555.0	350.3
555.2	350.3
555.4	353.7
555.6	351.6
555.8	352.7
556.0	353.9
556.2	351.3
556.4	350.2
556.6	352.7
556.8	349.4
557.0	355.0
557.2	350.4
557.4	347.6
557.6	347.0
557.8	349.9
558.0	351.3
558.2	348.7
558.4	351.8
558.6	347.3
558.8	346.1
559.0	348.0
559.2	348.2
559.4	345.3
559.6	346.0
559.8	347.5
560.0	344.7
560.2	347.9
560.4	348.9
560.6	343.7
560.8	347.8
561.0	342.7
561.2	344.7
561.4	347.8
561.6	345.5
561.8	347.4
562.0	341.7
562.2	337.7
562.4	341.4
562.6	342.1
562.8	340.6
563.0	342.2
563.2	341.0
563.4	340.0
563.6	338.8
563.8	338.7
564.0	339.1
564.2	337.8
564.4	337.7
564.6	334.8
564.8	329.8
565.0	333.8
565.2	335.1
565.4	331.0
565.6	328.6
565.8	327.7
566.0	331.3
566.2	325.8
566.4	324.8
566.6	326.3
566.8	322.5
567.0	324.8
567.2	316.2
567.4	322.6
567.6	319.9
567.8	321.4
568.0	321.0
568.2	315.9
568.4	316.4
568.6	318.7
568.8	313.8
569.0	312.8
569.2	317.6
569.4	312.0
569.6	310.3
569.8	308.9
570.0	308.9
570.2	307.7
570.4	308.1
570.6	307.4
570.8	305.3
571.0	306.4
571.2	305.9
571.4	302.4
571.6	300.6
571.8	300.5
572.0	298.9
572.2	300.0
572.4	296.9
572.6	298.7
572.8	296.8
573.0	292.9
573.2	294.7
573.4	289.8
573.6	288.8
573.8	287.2
574.0	292.2
574.2	294.5
574.4	290.0
574.6	285.6
574.8	287.9
575.0	282.0
575.2	284.2
575.4	283.4
575.6	287.3
575.8	282.4
576.0	281.1
576.2	281.1
576.4	278.6
576.6	276.3
576.8	273.0
577.0	276.6
577.2	275.0
577.4	271.3
577.6	270.6
577.8	275.2
578.0	265.6
578.2	269.8
578.4	268.6
578.6	267.5
578.8	262.4
579.0	266.8
579.2	262.4
579.4	263.6
579.6	266.8
579.8	257.4
580.0	258.9
580.2	259.9
580.4	256.2
580.6	256.4
580.8	256.5
581.0	255.1
581.2	254.5
581.4	253.9
581.6	254.5
581.8	255.0
582.0	253.5
582.2	250.2
582.4	249.3
582.6	249.2
582.8	247.0
583.0	244.9
583.2	244.6
583.4	245.1
583.6	244.3
583.8	244.2
584.0	241.8
584.2	240.6
584.4	242.8
584.6	243.4
584.8	240.2
585.0	239.0
585.2	240.8
585.4	239.3
585.6	233.5
585.8	235.2
586.0	236.4
586.2	236.4
586.4	233.7
586.6	230.4
586.8	230.3
587.0	231.7
587.2	230.3
587.4	230.4
587.6	227.7
587.8	226.8
588.0	225.9
588.2	223.6
588.4	227.3
588.6	225.6
588.8	223.8
589.0	222.5
589.2	220.5
589.4	222.2
589.6	219.1
589.8	218.7
590.0	219.8
590.2	220.5
590.4	223.5
590.6	215.9
590.8	215.5
591.0	217.2
591.2	215.5
591.4	214.1
591.6	211.9
591.8	212.2
592.0	210.9
592.2	211.7
592.4	214.7
592.6	211.4
592.8	211.9
593.0	208.7
593.2	212.3
593.4	207.3
593.6	208.5
593.8	207.7
594.0	208.1
594.2	204.2
594.4	202.8
594.6	204.1
594.8	203.8
595.0	203.6
595.2	200.5
595.4	202.8
595.6	203.5
595.8	197.7
596.0	200.2
596.2	196.7
596.4	198.9
596.6	195.3
596.8	196.4
597.0	197.9
597.2	197.4
597.4	199.0
597.6	194.4
597.8	194.9
598.0	192.9
598.2	192.0
598.4	191.8
598.6	189.8
598.8	187.7
599.0	194.5
599.2	188.7
599.4	188.3
599.6	189.0
599.8	188.5
600.0	185.4
600.2	184.8
600.4	186.6
600.6	187.1
600.8	184.4
601.0	185.3
601.2	187.3
601.4	187.7
601.6	182.6
601.8	184.4
602.0	183.3
602.2	179.7
602.4	180.2
602.6	183.1
602.8	184.3
603.0	178.5
603.2	177.0
603.4	176.1
603.6	177.0
603.8	175.3
604.0	179.2
604.2	175.9
604.4	174.0
604.6	174.4
604.8	175.1
605.0	174.4
605.2	174.1
605.4	172.9
605.6	174.9
605.8	171.5
606.0	170.2
606.2	170.8
606.4	171.1
606.6	167.3
606.8	167.7
607.0	165.5
607.2	167.5
607.4	169.6
607.6	166.4
607.8	168.2
608.0	167.6
608.2	164.0
608.4	166.1
608.6	164.5
608.8	165.9
609.0	165.5
609.2	165.2
609.4	163.7
609.6	164.4
609.8	163.7
610.0	159.3
610.2	159.4
610.4	162.9
610.6	161.2
610.8	159.5
611.0	156.3
611.2	157.6
611.4	156.9
611.6	155.9
611.8	158.3
612.0	155.5
612.2	155.9
612.4	154.2
612.6	153.3
612.8	152.5
613.0	151.4
613.2	151.9
613.4	151.2
613.6	152.7
613.8	152.3
614.0	149.4
614.2	151.8
614.4	147.8
614.6	150.1
614.8	150.7
615.0	146.9
615.2	147.1
615.4	146.0
615.6	147.2
615.8	146.5
616.0	144.5
616.2	145.9
616.4	145.4
616.6	145.4
616.8	141.3
617.0	141.5
617.2	142.6
617.4	141.7
617.6	142.8
617.8	137.5
618.0	139.6
618.2	138.4
618.4	137.9
618.6	136.9
618.8	136.4
619.0	135.9
619.2	136.8
619.4	139.2
619.6	136.0
619.8	135.6
620.0	135.0
620.2	132.2
620.4	132.0
620.6	134.9
620.8	132.9
621.0	132.6
621.2	131.4
621.4	131.1
621.6	129.2
621.8	129.5
622.0	129.9
622.2	130.2
622.4	127.2
622.6	130.0
622.8	124.9
623.0	126.9
623.2	124.6
623.4	123.6
623.6	124.3
623.8	125.6
624.0	124.3
624.2	125.1
624.4	121.7
624.6	122.2
624.8	120.7
625.0	120.2
625.2	121.3
625.4	122.1
625.6	122.6
625.8	121.9
626.0	115.2
626.2	118.2
626.4	116.6
626.6	117.9
626.8	116.3
627.0	117.8
627.2	117.6
627.4	116.3
627.6	116.2
627.8	115.4
628.0	114.6
628.2	113.2
628.4	113.4
628.6	113.5
628.8	112.9
629.0	111.1
629.2	112.1
629.4	109.7
629.6	110.2
629.8	110.3
630.0	109.8
630.2	109.8
630.4	107.0
630.6	108.2
630.8	104.0
631.0	103.1
631.2	106.1
631.4	105.5
631.6	105.7
631.8	104.8
632.0	104.9
632.2	103.2
632.4	102.7
632.6	104.8
632.8	100.9
633.0	102.9
633.2	98.70
633.4	98.76
633.6	101.3
633.8	100.6
634.0	100.1
634.2	95.94
634.4	99.02
634.6	95.43
634.8	96.41
635.0	96.67
635.2	97.26
635.4	96.38
635.6	97.18
635.8	99.59
636.0	96.62
636.2	95.13
636.4	93.61
636.6	92.93
636.8	92.74
637.0	89.88
637.2	91.24
637.4	89.69
637.6	90.92
637.8	90.53
638.0	91.15
638.2	90.14
638.4	87.03
638.6	86.26
638.8	87.11
639.0	88.04
639.2	88.25
639.4	87.42
639.6	87.69
639.8	88.54
640.0	88.16
640.2	82.87
640.4	86.72
640.6	84.32
640.8	84.07
641.0	84.28
641.2	82.25
641.4	84.00
641.6	83.12
641.8	81.95
642.0	84.70
642.2	80.99
642.4	80.98
642.6	79.44
642.8	79.89
643.0	80.53
643.2	79.78
643.4	81.09
643.6	80.89
643.8	80.19
644.0	78.12
644.2	77.76
644.4	76.88
644.6	77.72
644.8	75.31
645.0	75.85
645.2	74.78
645.4	73.91
645.6	75.15
645.8	72.81
646.0	73.59
646.2	74.61
646.4	72.24
646.6	74.49
646.8	71.63
647.0	72.72
647.2	70.91
647.4	71.66
647.6	68.75
647.8	71.87
648.0	70.93
648.2	69.94
648.4	69.64
648.6	68.06
648.8	70.23
649.0	68.37
649.2	68.59
649.4	67.17
649.6	67.07
649.8	69.26
650.0	65.83
650.2	65.23
650.4	66.25
650.6	66.28
650.8	66.93
651.0	66.66
651.2	63.85
651.4	65.19
651.6	64.03
651.8	61.91
652.0	62.07
652.2	63.73
652.4	62.60
652.6	61.94
652.8	61.15
653.0	61.56
653.2	62.10
653.4	60.96
653.6	60.17
653.8	61.57
654.0	59.80
654.2	60.06
654.4	60.62
654.6	60.35
654.8	58.93
655.0	60.01
655.2	58.68
655.4	58.13
655.6	58.64
655.8	58.91
656.0	57.00
656.2	57.95
656.4	56.41
656.6	56.22
656.8	56.41
657.0	56.25
657.2	56.39
657.4	54.87
657.6	55.86
657.8	55.28
658.0	52.89
658.2	53.19
658.4	54.24
658.6	53.46
658.8	53.97
659.0	52.95
659.2	53.34
659.4	52.59
659.6	53.07
659.8	52.95
660.0	51.72
660.2	52.55
660.4	51.13
660.6	50.82
660.8	51.47
661.0	51.17
661.2	51.17
661.4	50.62
661.6	48.54
661.8	49.13
662.0	47.59
662.2	47.74
662.4	48.10
662.6	49.17
662.8	48.43
663.0	48.50
663.2	48.10
663.4	48.64
663.6	48.03
663.8	47.78
664.0	46.80
664.2	47.12
664.4	45.55
664.6	45.84
664.8	44.12
665.0	46.03
665.2	44.41
665.4	45.45
665.6	43.96
665.8	44.34
666.0	43.99
666.2	44.04
666.4	42.38
666.6	43.63
666.8	42.88
667.0	42.08
667.2	42.66
667.4	41.73
667.6	40.42
667.8	40.58
668.0	42.24
668.2	42.15
668.4	40.76
668.6	40.03
668.8	40.68
669.0	41.66
669.2	40.70
669.4	40.68
669.6	39.13
669.8	39.44
670.0	38.97
670.2	39.20
670.4	38.53
670.6	38.30
670.8	38.19
671.0	38.65
671.2	38.26
671.4	37.40
671.6	37.31
671.8	36.24
672.0	35.61
672.2	35.53
672.4	35.29
672.6	36.91
672.8	36.74
673.0	36.39
673.2	35.64
673.4	34.88
673.6	35.17
673.8	35.62
674.0	34.89
674.2	33.94
674.4	34.45
674.6	33.56
674.8	34.15
675.0	34.50
675.2	33.95
675.4	34.14
675.6	33.20
675.8	31.20
676.0	31.25
676.2	31.66
676.4	32.32
676.6	31.52
676.8	31.20
677.0	32.47
677.2	31.35
677.4	32.23
677.6	30.49
677.8	30.93
678.0	30.58
678.2	29.67
678.4	30.69
678.6	30.35
678.8	30.83
679.0	29.43
679.2	29.74
679.4	28.83
679.6	30.28
679.8	29.33
680.0	28.33
680.2	28.99
680.4	29.10
680.6	28.86
680.8	27.80
681.0	27.36
681.2	28.19
681.4	28.88
681.6	28.58
681.8	26.96
682.0	27.12
682.2	26.73
682.4	27.99
682.6	27.70
682.8	27.17
683.0	25.89
683.2	27.11
683.4	24.91
683.6	24.33
683.8	25.92
684.0	25.28
684.2	24.83
684.4	26.19
684.6	24.92
684.8	24.98
685.0	24.10
685.2	24.23
685.4	24.23
685.6	24.31
685.8	23.47
686.0	22.55
686.2	23.42
686.4	22.14
686.6	23.80
686.8	22.14
687.0	22.49
687.2	22.30
687.4	22.14
687.6	22.64
687.8	22.52
688.0	21.78
688.2	22.70
688.4	22.20
688.6	22.31
688.8	21.77
689.0	21.25
689.2	21.40
689.4	21.04
689.6	21.84
689.8	20.77
690.0	20.18
690.2	21.06
690.4	19.69
690.6	20.80
690.8	20.03
691.0	20.27
691.2	20.04
691.4	20.23
691.6	19.52
691.8	20.52
692.0	19.77
692.2	18.73
692.4	19.57
692.6	18.37
692.8	19.01
693.0	18.75
693.2	18.35
693.4	18.49
693.6	17.90
693.8	18.29
694.0	17.21
694.2	18.59
694.4	17.94
694.6	17.85
694.8	17.68
695.0	17.54
695.2	18.15
695.4	16.93
695.6	18.08
695.8	16.26
696.0	16.70
696.2	15.88
696.4	16.82
696.6	16.65
696.8	17.20
697.0	15.56
697.2	16.26
697.4	16.26
697.6	16.24
697.8	16.64
698.0	15.72
698.2	16.16
698.4	15.45
698.6	15.51
698.8	15.59
699.0	15.20
699.2	16.37
699.4	15.29
699.6	15.09
699.8	15.04
700.0	14.43
