# Supplementary material for: Rolling circle amplification (RCA) -based biosensor system for the fluorescent detection of miR-129-2-3p miRNA
Source: PeerJ. 2022 Oct 24;10:e14257. doi: 10.7717/peerj.14257 (PMC9610657; doi:10.7717/peerj.14257)
Supplement: Supplemental Information 7 — Detection specificity of the RCA-based biosensor system toward miR-129-2-3p over other mutated miRNAs. The relative signal is estimated from (Fb-Fb0)/(Fa-Fa0) × 100. Fb and Fb0 are the fluorescence intensity in the presence and absence of mutated miRNAs, respectively, while Fa and Fa 0 are the fluorescence intensity in the presence and absence of miR-129-2-3p, respectively. In this section, relative signal of miR-129-2-3p miRNA is established as 100 (%). The error bar was calculated from two independent experiments. [file peerj-10-14257-s007.zip › RAW FOR FIG5/3P-B-2.TXT]

Data Points
nm	Data
500.0	66.03
500.2	64.33
500.4	57.71
500.6	48.99
500.8	43.72
501.0	37.38
501.2	34.19
501.4	30.63
501.6	29.86
501.8	28.12
502.0	27.81
502.2	27.53
502.4	27.04
502.6	27.42
502.8	27.22
503.0	26.92
503.2	26.05
503.4	26.20
503.6	25.08
503.8	26.04
504.0	24.86
504.2	24.69
504.4	25.14
504.6	23.85
504.8	24.44
505.0	24.32
505.2	23.87
505.4	24.60
505.6	24.81
505.8	23.88
506.0	24.20
506.2	24.28
506.4	24.12
506.6	23.79
506.8	24.12
507.0	24.16
507.2	23.65
507.4	24.33
507.6	24.63
507.8	24.31
508.0	24.32
508.2	24.26
508.4	24.43
508.6	23.71
508.8	23.99
509.0	24.09
509.2	24.54
509.4	24.10
509.6	24.38
509.8	23.75
510.0	24.88
510.2	23.98
510.4	25.54
510.6	25.45
510.8	25.24
511.0	25.40
511.2	25.08
511.4	24.99
511.6	25.66
511.8	25.60
512.0	25.81
512.2	27.11
512.4	26.30
512.6	26.42
512.8	26.64
513.0	27.34
513.2	28.01
513.4	27.83
513.6	29.06
513.8	28.28
514.0	27.72
514.2	27.99
514.4	28.40
514.6	29.29
514.8	28.77
515.0	29.52
515.2	29.93
515.4	29.70
515.6	29.36
515.8	30.81
516.0	30.20
516.2	31.55
516.4	31.84
516.6	31.87
516.8	32.09
517.0	31.68
517.2	33.18
517.4	32.24
517.6	32.75
517.8	33.21
518.0	34.63
518.2	34.98
518.4	35.38
518.6	36.02
518.8	35.58
519.0	34.94
519.2	36.44
519.4	36.60
519.6	38.11
519.8	37.39
520.0	38.07
520.2	38.56
520.4	37.20
520.6	38.77
520.8	40.59
521.0	40.47
521.2	40.76
521.4	42.95
521.6	43.53
521.8	42.69
522.0	42.98
522.2	42.46
522.4	43.48
522.6	45.02
522.8	46.56
523.0	46.02
523.2	47.12
523.4	46.28
523.6	47.04
523.8	49.19
524.0	49.96
524.2	50.46
524.4	50.34
524.6	52.11
524.8	53.62
525.0	53.60
525.2	52.82
525.4	55.80
525.6	55.91
525.8	56.81
526.0	57.61
526.2	60.31
526.4	58.46
526.6	60.42
526.8	61.39
527.0	63.23
527.2	64.49
527.4	63.49
527.6	68.24
527.8	66.51
528.0	67.69
528.2	68.11
528.4	71.34
528.6	70.23
528.8	73.12
529.0	74.76
529.2	76.26
529.4	74.52
529.6	77.08
529.8	80.89
530.0	80.58
530.2	80.98
530.4	84.40
530.6	86.19
530.8	85.81
531.0	88.43
531.2	91.01
531.4	92.86
531.6	95.24
531.8	96.30
532.0	96.62
532.2	98.04
532.4	100.0
532.6	103.8
532.8	106.4
533.0	107.2
533.2	111.0
533.4	111.3
533.6	114.0
533.8	116.6
534.0	118.2
534.2	120.1
534.4	121.1
534.6	126.4
534.8	126.5
535.0	128.5
535.2	131.5
535.4	133.8
535.6	136.3
535.8	139.6
536.0	138.6
536.2	137.6
536.4	143.8
536.6	149.0
536.8	149.8
537.0	150.9
537.2	156.5
537.4	157.4
537.6	160.5
537.8	163.4
538.0	167.8
538.2	168.0
538.4	174.0
538.6	175.0
538.8	176.7
539.0	178.0
539.2	183.8
539.4	188.7
539.6	193.0
539.8	194.7
540.0	196.2
540.2	198.1
540.4	200.5
540.6	204.4
540.8	208.1
541.0	211.0
541.2	218.1
541.4	220.0
541.6	221.3
541.8	227.5
542.0	227.4
542.2	232.0
542.4	233.8
542.6	239.1
542.8	243.5
543.0	241.8
543.2	250.1
543.4	252.6
543.6	253.0
543.8	261.3
544.0	260.0
544.2	265.2
544.4	267.9
544.6	278.0
544.8	277.1
545.0	282.0
545.2	283.7
545.4	289.1
545.6	289.8
545.8	293.0
546.0	297.6
546.2	300.3
546.4	306.7
546.6	311.7
546.8	315.9
547.0	320.4
547.2	321.1
547.4	320.5
547.6	325.5
547.8	331.2
548.0	342.1
548.2	341.5
548.4	345.7
548.6	346.1
548.8	350.8
549.0	356.8
549.2	359.2
549.4	365.7
549.6	371.3
549.8	373.6
550.0	370.5
550.2	376.8
550.4	380.9
550.6	382.2
550.8	384.6
551.0	392.1
551.2	393.2
551.4	404.5
551.6	402.9
551.8	404.2
552.0	410.3
552.2	414.3
552.4	414.6
552.6	420.1
552.8	424.2
553.0	430.8
553.2	433.2
553.4	437.3
553.6	437.1
553.8	437.2
554.0	442.1
554.2	450.4
554.4	455.4
554.6	458.3
554.8	458.9
555.0	461.8
555.2	467.0
555.4	466.7
555.6	472.7
555.8	477.7
556.0	480.3
556.2	489.0
556.4	485.4
556.6	485.6
556.8	488.9
557.0	497.2
557.2	497.0
557.4	495.2
557.6	503.7
557.8	501.6
558.0	508.1
558.2	512.0
558.4	514.3
558.6	517.5
558.8	521.1
559.0	526.6
559.2	529.1
559.4	531.4
559.6	530.3
559.8	533.3
560.0	531.5
560.2	540.0
560.4	545.3
560.6	550.2
560.8	553.1
561.0	549.3
561.2	547.7
561.4	548.1
561.6	555.6
561.8	558.4
562.0	557.6
562.2	564.9
562.4	570.3
562.6	562.5
562.8	573.4
563.0	573.8
563.2	573.9
563.4	580.3
563.6	582.7
563.8	580.0
564.0	585.4
564.2	584.1
564.4	590.8
564.6	596.2
564.8	588.3
565.0	594.5
565.2	597.0
565.4	595.1
565.6	597.7
565.8	601.4
566.0	602.7
566.2	603.3
566.4	605.1
566.6	609.0
566.8	608.0
567.0	611.1
567.2	610.6
567.4	623.2
567.6	618.0
567.8	618.9
568.0	617.2
568.2	623.3
568.4	624.6
568.6	623.9
568.8	630.6
569.0	629.1
569.2	634.0
569.4	634.4
569.6	631.8
569.8	633.5
570.0	636.3
570.2	641.4
570.4	641.9
570.6	637.6
570.8	636.9
571.0	635.9
571.2	640.5
571.4	643.1
571.6	651.7
571.8	647.7
572.0	651.6
572.2	647.2
572.4	647.9
572.6	652.1
572.8	652.5
573.0	660.6
573.2	656.9
573.4	653.8
573.6	659.6
573.8	653.1
574.0	657.7
574.2	662.2
574.4	664.3
574.6	658.8
574.8	662.1
575.0	663.5
575.2	664.6
575.4	661.5
575.6	668.2
575.8	670.0
576.0	668.3
576.2	667.3
576.4	669.8
576.6	671.1
576.8	668.8
577.0	670.4
577.2	674.0
577.4	672.3
577.6	672.6
577.8	672.3
578.0	675.1
578.2	673.8
578.4	679.5
578.6	678.4
578.8	673.2
579.0	676.8
579.2	676.7
579.4	677.4
579.6	679.1
579.8	678.0
580.0	681.4
580.2	675.1
580.4	684.9
580.6	675.7
580.8	685.3
581.0	682.9
581.2	685.7
581.4	688.2
581.6	682.9
581.8	687.7
582.0	682.3
582.2	689.0
582.4	685.6
582.6	679.6
582.8	685.1
583.0	684.0
583.2	688.8
583.4	687.9
583.6	682.0
583.8	687.8
584.0	684.0
584.2	686.3
584.4	690.0
584.6	689.0
584.8	690.1
585.0	692.8
585.2	693.4
585.4	693.8
585.6	688.4
585.8	692.1
586.0	689.0
586.2	689.7
586.4	689.5
586.6	692.6
586.8	686.8
587.0	691.7
587.2	696.2
587.4	696.5
587.6	692.7
587.8	692.1
588.0	690.9
588.2	688.9
588.4	690.4
588.6	689.9
588.8	693.8
589.0	692.8
589.2	692.4
589.4	690.0
589.6	688.1
589.8	688.2
590.0	691.7
590.2	690.6
590.4	690.1
590.6	696.0
590.8	691.9
591.0	692.3
591.2	696.3
591.4	690.1
591.6	690.7
591.8	692.3
592.0	694.1
592.2	690.0
592.4	689.7
592.6	690.7
592.8	684.8
593.0	690.5
593.2	688.9
593.4	694.8
593.6	686.6
593.8	692.1
594.0	687.3
594.2	685.6
594.4	687.0
594.6	691.0
594.8	690.2
595.0	694.9
595.2	694.1
595.4	690.6
595.6	684.8
595.8	683.8
596.0	689.7
596.2	689.3
596.4	692.8
596.6	685.5
596.8	682.5
597.0	682.9
597.2	687.8
597.4	692.4
597.6	688.4
597.8	686.6
598.0	690.6
598.2	683.1
598.4	676.0
598.6	685.4
598.8	685.5
599.0	676.7
599.2	684.2
599.4	688.2
599.6	681.4
599.8	681.0
600.0	678.0
600.2	681.7
600.4	680.6
600.6	686.3
600.8	678.9
601.0	677.7
601.2	673.9
601.4	681.3
601.6	675.9
601.8	674.6
602.0	677.6
602.2	678.8
602.4	672.6
602.6	684.1
602.8	676.9
603.0	679.2
603.2	664.4
603.4	671.7
603.6	672.4
603.8	669.0
604.0	670.5
604.2	670.3
604.4	666.8
604.6	665.9
604.8	665.5
605.0	664.9
605.2	669.6
605.4	666.5
605.6	666.4
605.8	668.7
606.0	660.3
606.2	664.1
606.4	663.0
606.6	660.9
606.8	662.8
607.0	663.9
607.2	657.9
607.4	655.6
607.6	662.3
607.8	659.0
608.0	660.3
608.2	659.0
608.4	651.8
608.6	652.5
608.8	652.0
609.0	651.1
609.2	651.6
609.4	656.0
609.6	649.2
609.8	653.1
610.0	655.4
610.2	651.5
610.4	644.7
610.6	649.7
610.8	651.0
611.0	649.3
611.2	642.2
611.4	644.9
611.6	644.5
611.8	646.0
612.0	636.3
612.2	641.3
612.4	640.6
612.6	633.8
612.8	635.6
613.0	639.4
613.2	640.8
613.4	632.1
613.6	630.0
613.8	626.9
614.0	631.5
614.2	631.2
614.4	631.1
614.6	627.2
614.8	623.2
615.0	623.3
615.2	618.8
615.4	621.2
615.6	618.5
615.8	623.1
616.0	618.4
616.2	618.5
616.4	615.6
616.6	616.6
616.8	613.1
617.0	612.2
617.2	611.8
617.4	617.3
617.6	608.9
617.8	606.1
618.0	610.0
618.2	606.0
618.4	604.1
618.6	607.0
618.8	608.2
619.0	604.4
619.2	605.6
619.4	596.0
619.6	602.4
619.8	593.0
620.0	597.4
620.2	595.1
620.4	595.1
620.6	598.1
620.8	588.4
621.0	594.6
621.2	593.7
621.4	588.6
621.6	586.9
621.8	590.5
622.0	585.5
622.2	585.1
622.4	583.3
622.6	579.4
622.8	583.8
623.0	582.8
623.2	576.1
623.4	575.5
623.6	573.1
623.8	576.7
624.0	571.2
624.2	568.1
624.4	570.0
624.6	568.2
624.8	567.2
625.0	562.6
625.2	564.2
625.4	564.7
625.6	561.5
625.8	561.2
626.0	558.1
626.2	551.1
626.4	556.5
626.6	554.1
626.8	555.8
627.0	557.6
627.2	548.8
627.4	546.1
627.6	543.2
627.8	548.7
628.0	541.8
628.2	545.3
628.4	539.6
628.6	542.5
628.8	542.6
629.0	537.3
629.2	538.4
629.4	532.0
629.6	534.4
629.8	533.1
630.0	529.1
630.2	529.5
630.4	525.9
630.6	526.1
630.8	518.4
631.0	518.7
631.2	528.2
631.4	522.0
631.6	521.6
631.8	522.6
632.0	521.0
632.2	511.0
632.4	510.4
632.6	509.9
632.8	506.8
633.0	503.8
633.2	506.1
633.4	505.0
633.6	507.8
633.8	500.1
634.0	499.8
634.2	499.8
634.4	498.9
634.6	492.4
634.8	493.9
635.0	495.6
635.2	493.6
635.4	494.5
635.6	482.6
635.8	482.5
636.0	484.0
636.2	483.8
636.4	481.1
636.6	477.6
636.8	477.6
637.0	474.5
637.2	473.1
637.4	474.0
637.6	477.6
637.8	470.2
638.0	470.4
638.2	471.7
638.4	469.4
638.6	461.9
638.8	464.5
639.0	464.9
639.2	462.2
639.4	459.2
639.6	458.6
639.8	455.3
640.0	453.8
640.2	454.5
640.4	451.7
640.6	450.0
640.8	451.8
641.0	448.1
641.2	445.7
641.4	443.4
641.6	445.8
641.8	447.2
642.0	444.3
642.2	444.3
642.4	438.8
642.6	436.1
642.8	438.1
643.0	428.9
643.2	433.5
643.4	427.2
643.6	431.9
643.8	429.4
644.0	426.8
644.2	423.2
644.4	422.3
644.6	420.3
644.8	420.3
645.0	421.6
645.2	418.0
645.4	411.8
645.6	414.9
645.8	412.8
646.0	410.8
646.2	405.4
646.4	403.4
646.6	406.5
646.8	403.6
647.0	403.2
647.2	400.1
647.4	399.8
647.6	397.1
647.8	393.1
648.0	399.0
648.2	393.1
648.4	392.5
648.6	391.9
648.8	387.0
649.0	386.8
649.2	385.1
649.4	386.0
649.6	385.6
649.8	382.2
650.0	384.0
650.2	378.2
650.4	375.1
650.6	374.8
650.8	376.3
651.0	371.4
651.2	370.8
651.4	376.2
651.6	364.5
651.8	368.0
652.0	363.8
652.2	363.0
652.4	361.1
652.6	360.0
652.8	360.0
653.0	357.1
653.2	353.2
653.4	354.2
653.6	353.3
653.8	349.9
654.0	346.7
654.2	352.3
654.4	348.6
654.6	347.3
654.8	341.1
655.0	342.8
655.2	339.1
655.4	337.3
655.6	339.5
655.8	338.6
656.0	335.3
656.2	335.0
656.4	334.6
656.6	330.7
656.8	331.1
657.0	328.8
657.2	328.8
657.4	324.0
657.6	322.7
657.8	320.2
658.0	319.0
658.2	321.4
658.4	318.0
658.6	317.6
658.8	313.3
659.0	313.8
659.2	312.9
659.4	313.9
659.6	308.1
659.8	308.9
660.0	309.6
660.2	306.2
660.4	303.5
660.6	300.9
660.8	300.5
661.0	297.6
661.2	301.8
661.4	299.0
661.6	293.5
661.8	293.4
662.0	293.3
662.2	291.4
662.4	290.4
662.6	293.7
662.8	288.3
663.0	284.5
663.2	283.5
663.4	284.2
663.6	283.5
663.8	284.1
664.0	279.3
664.2	278.2
664.4	279.8
664.6	274.8
664.8	276.9
665.0	276.9
665.2	270.3
665.4	270.1
665.6	271.7
665.8	267.0
666.0	267.3
666.2	265.3
666.4	263.6
666.6	261.0
666.8	263.1
667.0	259.6
667.2	260.3
667.4	259.0
667.6	257.3
667.8	259.4
668.0	253.3
668.2	253.0
668.4	252.1
668.6	252.6
668.8	252.2
669.0	250.8
669.2	247.7
669.4	246.5
669.6	242.1
669.8	240.7
670.0	240.6
670.2	237.6
670.4	238.7
670.6	238.9
670.8	235.5
671.0	233.2
671.2	233.7
671.4	233.2
671.6	233.4
671.8	230.6
672.0	230.9
672.2	230.0
672.4	227.8
672.6	225.4
672.8	223.8
673.0	222.6
673.2	224.3
673.4	225.1
673.6	221.2
673.8	218.2
674.0	218.7
674.2	218.0
674.4	216.9
674.6	214.2
674.8	216.4
675.0	213.1
675.2	210.6
675.4	210.1
675.6	208.0
675.8	206.1
676.0	208.4
676.2	206.4
676.4	204.5
676.6	200.8
676.8	205.4
677.0	201.0
677.2	199.5
677.4	200.6
677.6	195.5
677.8	197.6
678.0	198.1
678.2	194.9
678.4	196.3
678.6	191.8
678.8	192.0
679.0	191.1
679.2	190.3
679.4	189.2
679.6	186.5
679.8	185.4
680.0	184.8
680.2	184.9
680.4	183.9
680.6	181.9
680.8	180.8
681.0	182.1
681.2	180.3
681.4	177.3
681.6	177.5
681.8	174.4
682.0	177.1
682.2	171.7
682.4	172.0
682.6	173.7
682.8	172.4
683.0	171.7
683.2	167.9
683.4	167.6
683.6	163.7
683.8	164.3
684.0	164.6
684.2	165.8
684.4	161.4
684.6	162.1
684.8	161.9
685.0	156.8
685.2	159.3
685.4	157.7
685.6	159.1
685.8	156.2
686.0	158.3
686.2	153.2
686.4	153.5
686.6	151.4
686.8	152.2
687.0	152.4
687.2	151.3
687.4	148.7
687.6	149.0
687.8	146.1
688.0	146.8
688.2	148.9
688.4	145.1
688.6	143.4
688.8	143.7
689.0	144.0
689.2	141.3
689.4	138.0
689.6	140.8
689.8	137.7
690.0	137.3
690.2	138.5
690.4	134.8
690.6	136.3
690.8	133.5
691.0	133.9
691.2	133.6
691.4	131.3
691.6	132.4
691.8	129.6
692.0	130.8
692.2	130.6
692.4	129.4
692.6	127.4
692.8	128.6
693.0	125.8
693.2	125.1
693.4	125.2
693.6	123.1
693.8	124.3
694.0	122.9
694.2	121.8
694.4	122.3
694.6	121.1
694.8	121.0
695.0	119.4
695.2	120.3
695.4	118.9
695.6	118.0
695.8	115.7
696.0	117.7
696.2	116.6
696.4	115.0
696.6	112.8
696.8	113.3
697.0	111.5
697.2	113.4
697.4	112.6
697.6	110.0
697.8	109.2
698.0	108.9
698.2	108.6
698.4	109.8
698.6	108.1
698.8	108.6
699.0	109.3
699.2	107.3
699.4	106.7
699.6	102.4
699.8	104.6
700.0	103.4
