# Supplementary material for: Rolling circle amplification (RCA) -based biosensor system for the fluorescent detection of miR-129-2-3p miRNA
Source: PeerJ. 2022 Oct 24;10:e14257. doi: 10.7717/peerj.14257 (PMC9610657; doi:10.7717/peerj.14257)
Supplement: Supplemental Information 7 — Detection specificity of the RCA-based biosensor system toward miR-129-2-3p over other mutated miRNAs. The relative signal is estimated from (Fb-Fb0)/(Fa-Fa0) × 100. Fb and Fb0 are the fluorescence intensity in the presence and absence of mutated miRNAs, respectively, while Fa and Fa 0 are the fluorescence intensity in the presence and absence of miR-129-2-3p, respectively. In this section, relative signal of miR-129-2-3p miRNA is established as 100 (%). The error bar was calculated from two independent experiments. [file peerj-10-14257-s007.zip › RAW FOR FIG5/3P-C-1.TXT]

Data Points
nm	Data
500.0	3.521
500.2	3.523
500.4	3.661
500.6	3.589
500.8	3.385
501.0	3.374
501.2	3.608
501.4	3.513
501.6	3.791
501.8	3.888
502.0	4.052
502.2	3.641
502.4	3.933
502.6	3.706
502.8	3.945
503.0	3.418
503.2	3.699
503.4	3.532
503.6	3.960
503.8	4.042
504.0	3.832
504.2	4.043
504.4	3.868
504.6	4.052
504.8	4.126
505.0	3.781
505.2	3.904
505.4	4.435
505.6	4.675
505.8	3.885
506.0	4.620
506.2	4.504
506.4	3.947
506.6	4.639
506.8	4.929
507.0	4.360
507.2	4.530
507.4	4.881
507.6	5.297
507.8	5.083
508.0	4.930
508.2	4.651
508.4	5.145
508.6	4.658
508.8	5.005
509.0	5.289
509.2	5.326
509.4	5.417
509.6	5.104
509.8	5.414
510.0	5.295
510.2	5.772
510.4	5.813
510.6	6.413
510.8	6.395
511.0	6.256
511.2	6.643
511.4	6.329
511.6	6.453
511.8	6.067
512.0	5.815
512.2	7.004
512.4	7.108
512.6	7.003
512.8	6.800
513.0	7.702
513.2	7.281
513.4	7.076
513.6	7.428
513.8	7.505
514.0	7.509
514.2	8.113
514.4	7.676
514.6	8.420
514.8	8.254
515.0	8.279
515.2	8.543
515.4	8.921
515.6	9.605
515.8	9.181
516.0	9.441
516.2	10.23
516.4	9.679
516.6	9.976
516.8	10.17
517.0	10.87
517.2	10.87
517.4	10.81
517.6	10.91
517.8	11.31
518.0	10.69
518.2	11.66
518.4	11.50
518.6	12.33
518.8	12.67
519.0	12.90
519.2	14.37
519.4	12.84
519.6	14.15
519.8	13.37
520.0	13.83
520.2	14.92
520.4	15.09
520.6	15.25
520.8	15.81
521.0	16.25
521.2	16.89
521.4	16.72
521.6	17.54
521.8	16.83
522.0	18.19
522.2	18.53
522.4	18.50
522.6	19.22
522.8	19.28
523.0	19.32
523.2	20.33
523.4	21.25
523.6	20.31
523.8	20.73
524.0	21.63
524.2	22.31
524.4	22.81
524.6	23.19
524.8	23.20
525.0	23.67
525.2	24.12
525.4	24.29
525.6	24.07
525.8	27.34
526.0	26.54
526.2	26.75
526.4	27.08
526.6	27.55
526.8	29.16
527.0	28.63
527.2	28.08
527.4	29.41
527.6	29.79
527.8	30.93
528.0	31.64
528.2	30.84
528.4	33.59
528.6	33.96
528.8	34.09
529.0	34.00
529.2	33.56
529.4	34.38
529.6	35.71
529.8	36.27
530.0	36.72
530.2	37.36
530.4	37.13
530.6	38.89
530.8	37.51
531.0	39.96
531.2	39.80
531.4	40.22
531.6	41.59
531.8	40.70
532.0	40.62
532.2	42.02
532.4	42.72
532.6	44.04
532.8	44.07
533.0	44.69
533.2	45.90
533.4	45.73
533.6	45.69
533.8	46.79
534.0	46.27
534.2	48.15
534.4	48.90
534.6	50.40
534.8	49.31
535.0	50.58
535.2	50.49
535.4	50.93
535.6	52.31
535.8	53.20
536.0	51.62
536.2	53.56
536.4	53.30
536.6	54.18
536.8	54.31
537.0	53.87
537.2	54.88
537.4	55.51
537.6	57.56
537.8	56.63
538.0	58.40
538.2	58.32
538.4	58.39
538.6	60.19
538.8	61.05
539.0	59.43
539.2	58.99
539.4	60.98
539.6	61.42
539.8	62.75
540.0	61.76
540.2	63.39
540.4	63.01
540.6	64.55
540.8	64.60
541.0	64.01
541.2	65.12
541.4	64.47
541.6	65.33
541.8	66.68
542.0	68.01
542.2	67.93
542.4	69.03
542.6	67.54
542.8	68.09
543.0	68.89
543.2	70.11
543.4	70.45
543.6	71.59
543.8	71.94
544.0	71.32
544.2	71.78
544.4	71.59
544.6	71.55
544.8	73.45
545.0	75.47
545.2	73.95
545.4	74.38
545.6	75.16
545.8	74.61
546.0	74.44
546.2	78.11
546.4	76.39
546.6	76.69
546.8	75.17
547.0	77.38
547.2	76.33
547.4	77.33
547.6	79.45
547.8	76.14
548.0	79.32
548.2	79.83
548.4	79.23
548.6	80.17
548.8	81.60
549.0	82.13
549.2	81.01
549.4	83.01
549.6	83.27
549.8	82.01
550.0	81.68
550.2	82.02
550.4	84.29
550.6	84.37
550.8	85.02
551.0	83.41
551.2	84.50
551.4	84.27
551.6	83.83
551.8	85.45
552.0	84.09
552.2	84.86
552.4	85.06
552.6	88.36
552.8	85.73
553.0	85.56
553.2	88.35
553.4	88.94
553.6	87.65
553.8	87.74
554.0	88.20
554.2	89.16
554.4	89.73
554.6	88.12
554.8	88.07
555.0	89.92
555.2	88.98
555.4	89.17
555.6	91.28
555.8	87.29
556.0	86.11
556.2	92.33
556.4	92.88
556.6	90.91
556.8	88.72
557.0	91.53
557.2	91.89
557.4	88.07
557.6	92.97
557.8	91.59
558.0	92.46
558.2	90.43
558.4	90.99
558.6	89.76
558.8	89.15
559.0	87.34
559.2	90.39
559.4	90.45
559.6	89.88
559.8	89.81
560.0	92.61
560.2	92.01
560.4	92.74
560.6	91.74
560.8	90.36
561.0	89.25
561.2	91.57
561.4	93.47
561.6	91.26
561.8	92.13
562.0	90.37
562.2	92.26
562.4	91.32
562.6	89.79
562.8	89.21
563.0	89.98
563.2	91.62
563.4	91.38
563.6	91.75
563.8	93.37
564.0	93.03
564.2	90.42
564.4	91.85
564.6	92.55
564.8	91.97
565.0	91.54
565.2	89.81
565.4	92.82
565.6	92.26
565.8	92.75
566.0	92.05
566.2	89.32
566.4	91.63
566.6	88.10
566.8	91.21
567.0	94.01
567.2	87.68
567.4	91.81
567.6	88.63
567.8	88.39
568.0	91.92
568.2	91.83
568.4	90.86
568.6	91.48
568.8	88.46
569.0	90.87
569.2	89.76
569.4	90.49
569.6	90.23
569.8	88.53
570.0	90.46
570.2	91.34
570.4	89.61
570.6	90.20
570.8	90.12
571.0	87.21
571.2	87.71
571.4	89.05
571.6	88.51
571.8	88.75
572.0	88.50
572.2	86.07
572.4	85.20
572.6	86.30
572.8	87.93
573.0	87.88
573.2	87.06
573.4	83.85
573.6	85.18
573.8	83.39
574.0	86.96
574.2	85.03
574.4	84.69
574.6	85.47
574.8	86.33
575.0	85.38
575.2	84.06
575.4	86.21
575.6	87.77
575.8	84.36
576.0	86.70
576.2	84.57
576.4	82.96
576.6	83.60
576.8	85.01
577.0	84.55
577.2	88.13
577.4	85.51
577.6	85.11
577.8	86.18
578.0	84.19
578.2	85.27
578.4	83.87
578.6	83.26
578.8	85.07
579.0	83.76
579.2	84.34
579.4	83.12
579.6	84.65
579.8	84.16
580.0	83.01
580.2	82.66
580.4	82.24
580.6	83.80
580.8	79.84
581.0	80.78
581.2	82.97
581.4	82.48
581.6	80.56
581.8	78.15
582.0	79.88
582.2	80.70
582.4	81.45
582.6	79.49
582.8	78.93
583.0	81.23
583.2	78.10
583.4	77.05
583.6	79.32
583.8	78.67
584.0	79.79
584.2	78.06
584.4	79.11
584.6	79.42
584.8	81.43
585.0	78.38
585.2	78.35
585.4	78.26
585.6	79.08
585.8	78.45
586.0	77.28
586.2	77.53
586.4	76.57
586.6	74.59
586.8	77.72
587.0	75.95
587.2	78.41
587.4	76.92
587.6	77.04
587.8	76.78
588.0	77.63
588.2	75.46
588.4	76.61
588.6	75.45
588.8	74.96
589.0	74.63
589.2	74.11
589.4	76.24
589.6	73.82
589.8	74.39
590.0	75.36
590.2	75.91
590.4	73.51
590.6	74.90
590.8	74.05
591.0	73.85
591.2	73.96
591.4	76.04
591.6	72.67
591.8	73.68
592.0	72.38
592.2	73.62
592.4	72.94
592.6	72.26
592.8	72.78
593.0	72.26
593.2	71.20
593.4	72.31
593.6	74.65
593.8	72.04
594.0	71.97
594.2	71.53
594.4	70.57
594.6	71.57
594.8	71.56
595.0	71.19
595.2	71.33
595.4	71.37
595.6	72.38
595.8	69.70
596.0	70.74
596.2	69.68
596.4	70.13
596.6	71.26
596.8	70.09
597.0	68.10
597.2	70.22
597.4	69.57
597.6	69.31
597.8	67.08
598.0	69.67
598.2	69.94
598.4	68.59
598.6	68.63
598.8	68.73
599.0	71.14
599.2	69.53
599.4	67.58
599.6	67.66
599.8	67.01
600.0	67.42
600.2	68.06
600.4	67.54
600.6	66.66
600.8	65.78
601.0	67.35
601.2	67.37
601.4	66.73
601.6	66.66
601.8	67.20
602.0	63.77
602.2	66.05
602.4	67.37
602.6	65.04
602.8	65.53
603.0	65.64
603.2	66.57
603.4	67.53
603.6	64.75
603.8	66.94
604.0	65.26
604.2	65.10
604.4	64.19
604.6	66.68
604.8	63.53
605.0	64.26
605.2	63.59
605.4	66.37
605.6	64.76
605.8	63.09
606.0	65.99
606.2	63.91
606.4	64.47
606.6	63.63
606.8	62.67
607.0	63.61
607.2	62.83
607.4	63.80
607.6	61.50
607.8	63.06
608.0	62.20
608.2	62.21
608.4	62.48
608.6	63.03
608.8	62.41
609.0	60.86
609.2	62.54
609.4	61.44
609.6	62.12
609.8	62.78
610.0	60.64
610.2	61.26
610.4	61.32
610.6	61.38
610.8	61.64
611.0	60.43
611.2	60.83
611.4	59.81
611.6	59.73
611.8	58.99
612.0	59.94
612.2	61.10
612.4	59.38
612.6	60.19
612.8	59.91
613.0	59.15
613.2	57.67
613.4	60.95
613.6	58.58
613.8	57.88
614.0	58.15
614.2	57.84
614.4	58.89
614.6	58.62
614.8	58.23
615.0	58.65
615.2	58.05
615.4	56.91
615.6	58.24
615.8	57.96
616.0	60.00
616.2	56.72
616.4	56.78
616.6	56.46
616.8	56.70
617.0	55.90
617.2	56.69
617.4	55.06
617.6	56.30
617.8	55.24
618.0	55.30
618.2	55.41
618.4	55.43
618.6	56.35
618.8	56.46
619.0	56.01
619.2	54.13
619.4	54.08
619.6	54.25
619.8	54.30
620.0	53.63
620.2	53.36
620.4	53.89
620.6	52.70
620.8	53.13
621.0	53.14
621.2	52.82
621.4	53.39
621.6	53.54
621.8	51.98
622.0	52.94
622.2	53.12
622.4	54.15
622.6	52.42
622.8	52.11
623.0	51.31
623.2	52.43
623.4	51.51
623.6	53.00
623.8	51.19
624.0	51.55
624.2	48.63
624.4	49.81
624.6	53.23
624.8	49.97
625.0	51.48
625.2	50.16
625.4	48.97
625.6	48.69
625.8	49.47
626.0	49.17
626.2	49.29
626.4	49.36
626.6	50.15
626.8	50.23
627.0	49.76
627.2	48.77
627.4	47.85
627.6	48.64
627.8	47.29
628.0	48.26
628.2	47.81
628.4	48.84
628.6	49.13
628.8	47.20
629.0	46.94
629.2	47.40
629.4	47.49
629.6	48.15
629.8	47.53
630.0	46.35
630.2	46.33
630.4	46.47
630.6	46.34
630.8	45.25
631.0	46.97
631.2	45.08
631.4	45.51
631.6	46.94
631.8	44.72
632.0	45.74
632.2	44.32
632.4	46.16
632.6	44.10
632.8	44.95
633.0	42.60
633.2	44.29
633.4	43.68
633.6	43.41
633.8	43.55
634.0	43.12
634.2	42.93
634.4	43.10
634.6	44.73
634.8	42.54
635.0	42.44
635.2	42.71
635.4	43.23
635.6	42.35
635.8	42.52
636.0	42.23
636.2	41.27
636.4	41.34
636.6	41.24
636.8	39.42
637.0	40.71
637.2	41.34
637.4	41.02
637.6	40.41
637.8	40.08
638.0	40.11
638.2	40.34
638.4	39.84
638.6	40.73
638.8	40.34
639.0	38.97
639.2	39.00
639.4	38.73
639.6	38.83
639.8	39.78
640.0	39.08
640.2	38.55
640.4	39.03
640.6	40.08
640.8	38.56
641.0	38.50
641.2	38.48
641.4	37.37
641.6	37.97
641.8	37.95
642.0	37.33
642.2	37.66
642.4	37.63
642.6	37.57
642.8	36.88
643.0	36.85
643.2	37.05
643.4	36.98
643.6	36.49
643.8	35.81
644.0	35.45
644.2	36.16
644.4	35.61
644.6	35.64
644.8	35.17
645.0	34.17
645.2	35.23
645.4	35.08
645.6	34.10
645.8	34.27
646.0	34.13
646.2	34.46
646.4	33.74
646.6	34.32
646.8	33.63
647.0	33.31
647.2	32.87
647.4	32.74
647.6	32.40
647.8	32.81
648.0	32.60
648.2	33.06
648.4	31.68
648.6	31.88
648.8	32.36
649.0	31.48
649.2	30.45
649.4	32.36
649.6	31.99
649.8	31.44
650.0	30.57
650.2	31.94
650.4	31.37
650.6	30.45
650.8	31.32
651.0	31.49
651.2	30.53
651.4	30.81
651.6	30.34
651.8	30.31
652.0	29.56
652.2	29.29
652.4	30.27
652.6	29.50
652.8	30.17
653.0	27.68
653.2	28.44
653.4	28.47
653.6	28.18
653.8	28.34
654.0	29.07
654.2	29.14
654.4	28.52
654.6	28.51
654.8	27.99
655.0	27.73
655.2	27.47
655.4	27.78
655.6	27.11
655.8	28.53
656.0	27.31
656.2	27.52
656.4	26.97
656.6	27.17
656.8	27.29
657.0	27.36
657.2	27.83
657.4	26.29
657.6	26.38
657.8	27.04
658.0	26.52
658.2	27.28
658.4	25.95
658.6	25.43
658.8	25.74
659.0	25.30
659.2	25.02
659.4	25.54
659.6	24.66
659.8	24.93
660.0	25.48
660.2	24.41
660.4	25.08
660.6	25.67
660.8	24.64
661.0	25.07
661.2	24.53
661.4	23.65
661.6	24.78
661.8	24.16
662.0	23.57
662.2	24.03
662.4	22.89
662.6	24.18
662.8	23.42
663.0	23.25
663.2	22.65
663.4	22.71
663.6	22.28
663.8	22.21
664.0	23.16
664.2	22.93
664.4	22.04
664.6	22.20
664.8	22.21
665.0	21.57
665.2	22.23
665.4	22.78
665.6	22.09
665.8	21.92
666.0	21.53
666.2	22.15
666.4	20.13
666.6	21.02
666.8	20.87
667.0	21.76
667.2	21.94
667.4	21.47
667.6	21.05
667.8	20.28
668.0	21.47
668.2	20.93
668.4	20.77
668.6	20.17
668.8	19.58
669.0	19.80
669.2	19.92
669.4	19.57
669.6	19.64
669.8	18.76
670.0	19.06
670.2	19.13
670.4	18.56
670.6	19.11
670.8	18.71
671.0	18.81
671.2	19.02
671.4	18.51
671.6	18.75
671.8	18.25
672.0	19.13
672.2	18.05
672.4	17.59
672.6	19.06
672.8	17.87
673.0	18.68
673.2	17.72
673.4	17.49
673.6	18.23
673.8	18.01
674.0	17.76
674.2	17.53
674.4	17.09
674.6	16.41
674.8	18.08
675.0	16.67
675.2	16.46
675.4	16.52
675.6	16.52
675.8	16.63
676.0	16.62
676.2	16.89
676.4	16.66
676.6	16.30
676.8	16.31
677.0	15.81
677.2	16.28
677.4	15.54
677.6	14.99
677.8	16.25
678.0	15.79
678.2	14.97
678.4	15.94
678.6	15.42
678.8	16.30
679.0	15.35
679.2	15.83
679.4	14.78
679.6	15.80
679.8	14.96
680.0	14.07
680.2	14.85
680.4	14.64
680.6	14.62
680.8	14.78
681.0	14.26
681.2	14.74
681.4	15.06
681.6	14.84
681.8	14.61
682.0	14.08
682.2	13.96
682.4	13.73
682.6	13.49
682.8	13.80
683.0	13.87
683.2	13.38
683.4	13.16
683.6	13.36
683.8	12.96
684.0	13.16
684.2	13.78
684.4	12.59
684.6	13.04
684.8	12.61
685.0	12.68
685.2	13.28
685.4	13.30
685.6	12.50
685.8	12.00
686.0	12.26
686.2	12.90
686.4	12.37
686.6	11.69
686.8	12.19
687.0	12.10
687.2	12.05
687.4	12.04
687.6	12.53
687.8	12.19
688.0	12.21
688.2	11.86
688.4	11.78
688.6	11.16
688.8	12.14
689.0	11.16
689.2	10.99
689.4	10.78
689.6	11.44
689.8	11.39
690.0	11.18
690.2	11.44
690.4	10.97
690.6	10.68
690.8	11.08
691.0	11.13
691.2	10.39
691.4	11.11
691.6	10.69
691.8	10.26
692.0	10.81
692.2	10.59
692.4	10.36
692.6	10.85
692.8	10.29
693.0	10.09
693.2	9.234
693.4	9.937
693.6	10.39
693.8	9.110
694.0	10.58
694.2	9.541
694.4	10.42
694.6	9.500
694.8	9.298
695.0	9.226
695.2	9.868
695.4	9.715
695.6	9.724
695.8	9.858
696.0	8.991
696.2	9.457
696.4	9.352
696.6	9.154
696.8	9.664
697.0	9.390
697.2	9.756
697.4	8.946
697.6	8.656
697.8	8.982
698.0	8.796
698.2	8.843
698.4	8.056
698.6	8.799
698.8	8.807
699.0	9.158
699.2	8.872
699.4	8.406
699.6	8.459
699.8	8.519
700.0	7.916
