# Supplementary material for: Rolling circle amplification (RCA) -based biosensor system for the fluorescent detection of miR-129-2-3p miRNA
Source: PeerJ. 2022 Oct 24;10:e14257. doi: 10.7717/peerj.14257 (PMC9610657; doi:10.7717/peerj.14257)
Supplement: Supplemental Information 7 — Detection specificity of the RCA-based biosensor system toward miR-129-2-3p over other mutated miRNAs. The relative signal is estimated from (Fb-Fb0)/(Fa-Fa0) × 100. Fb and Fb0 are the fluorescence intensity in the presence and absence of mutated miRNAs, respectively, while Fa and Fa 0 are the fluorescence intensity in the presence and absence of miR-129-2-3p, respectively. In this section, relative signal of miR-129-2-3p miRNA is established as 100 (%). The error bar was calculated from two independent experiments. [file peerj-10-14257-s007.zip › RAW FOR FIG5/3P-C-2.TXT]

Data Points
nm	Data
500.0	4.474
500.2	4.363
500.4	4.280
500.6	4.270
500.8	4.614
501.0	4.839
501.2	4.269
501.4	4.727
501.6	4.389
501.8	4.316
502.0	4.864
502.2	4.771
502.4	4.431
502.6	4.747
502.8	4.519
503.0	5.141
503.2	4.809
503.4	4.669
503.6	4.575
503.8	4.581
504.0	4.461
504.2	4.554
504.4	4.596
504.6	4.697
504.8	5.262
505.0	4.955
505.2	4.706
505.4	5.144
505.6	5.459
505.8	5.187
506.0	4.985
506.2	4.992
506.4	5.051
506.6	4.731
506.8	5.554
507.0	5.555
507.2	5.577
507.4	5.636
507.6	5.329
507.8	5.502
508.0	5.380
508.2	5.366
508.4	5.734
508.6	5.251
508.8	5.647
509.0	6.112
509.2	6.212
509.4	5.981
509.6	6.566
509.8	6.455
510.0	6.462
510.2	6.116
510.4	6.566
510.6	6.595
510.8	7.060
511.0	6.408
511.2	6.606
511.4	6.462
511.6	7.364
511.8	7.278
512.0	7.034
512.2	7.550
512.4	7.388
512.6	7.532
512.8	8.167
513.0	7.747
513.2	8.123
513.4	8.759
513.6	8.358
513.8	8.181
514.0	8.474
514.2	8.454
514.4	8.563
514.6	9.223
514.8	9.259
515.0	9.449
515.2	10.07
515.4	10.81
515.6	10.16
515.8	10.07
516.0	11.16
516.2	10.94
516.4	11.09
516.6	11.08
516.8	11.27
517.0	11.91
517.2	11.84
517.4	11.56
517.6	13.41
517.8	13.26
518.0	12.91
518.2	14.23
518.4	13.66
518.6	13.24
518.8	13.90
519.0	13.43
519.2	15.34
519.4	15.38
519.6	14.94
519.8	15.78
520.0	15.98
520.2	15.80
520.4	16.86
520.6	16.61
520.8	17.96
521.0	18.20
521.2	17.27
521.4	17.61
521.6	18.48
521.8	19.53
522.0	20.48
522.2	20.47
522.4	21.18
522.6	22.09
522.8	23.12
523.0	22.38
523.2	21.94
523.4	22.63
523.6	24.33
523.8	25.43
524.0	25.46
524.2	24.86
524.4	25.12
524.6	26.29
524.8	26.43
525.0	28.05
525.2	28.29
525.4	29.39
525.6	29.37
525.8	29.68
526.0	30.51
526.2	30.59
526.4	31.47
526.6	31.99
526.8	32.26
527.0	32.80
527.2	34.31
527.4	32.96
527.6	35.16
527.8	36.18
528.0	35.18
528.2	36.62
528.4	37.37
528.6	38.02
528.8	39.04
529.0	38.99
529.2	41.40
529.4	39.76
529.6	41.92
529.8	41.80
530.0	43.16
530.2	43.26
530.4	45.21
530.6	46.55
530.8	44.79
531.0	45.43
531.2	46.85
531.4	47.14
531.6	46.30
531.8	47.84
532.0	50.33
532.2	48.27
532.4	49.82
532.6	50.61
532.8	52.56
533.0	52.34
533.2	53.49
533.4	52.88
533.6	54.81
533.8	54.04
534.0	55.93
534.2	56.24
534.4	56.32
534.6	57.68
534.8	60.04
535.0	57.61
535.2	59.17
535.4	58.71
535.6	61.37
535.8	60.62
536.0	61.78
536.2	61.00
536.4	62.20
536.6	63.87
536.8	63.36
537.0	63.88
537.2	65.14
537.4	65.31
537.6	64.63
537.8	67.10
538.0	66.86
538.2	68.42
538.4	70.15
538.6	69.42
538.8	68.45
539.0	71.07
539.2	69.34
539.4	72.27
539.6	72.80
539.8	72.88
540.0	71.83
540.2	75.38
540.4	75.41
540.6	75.82
540.8	75.90
541.0	74.53
541.2	76.14
541.4	77.23
541.6	77.47
541.8	79.55
542.0	79.06
542.2	80.18
542.4	81.83
542.6	84.47
542.8	79.91
543.0	81.45
543.2	81.23
543.4	82.90
543.6	83.96
543.8	85.12
544.0	84.11
544.2	83.44
544.4	83.71
544.6	87.91
544.8	85.90
545.0	88.75
545.2	89.45
545.4	87.02
545.6	87.92
545.8	88.75
546.0	86.63
546.2	87.78
546.4	90.27
546.6	90.85
546.8	92.36
547.0	89.71
547.2	92.32
547.4	91.34
547.6	92.87
547.8	92.62
548.0	93.33
548.2	94.83
548.4	96.84
548.6	94.00
548.8	93.84
549.0	94.92
549.2	97.02
549.4	97.09
549.6	96.76
549.8	97.00
550.0	99.28
550.2	98.80
550.4	97.41
550.6	98.21
550.8	100.5
551.0	102.6
551.2	98.86
551.4	96.99
551.6	100.5
551.8	102.0
552.0	98.44
552.2	100.5
552.4	100.7
552.6	103.3
552.8	101.5
553.0	102.6
553.2	101.7
553.4	101.5
553.6	103.5
553.8	101.2
554.0	102.9
554.2	105.0
554.4	103.7
554.6	104.5
554.8	105.6
555.0	103.1
555.2	107.9
555.4	107.0
555.6	104.1
555.8	106.2
556.0	106.0
556.2	105.3
556.4	106.6
556.6	106.4
556.8	104.6
557.0	105.5
557.2	107.4
557.4	107.4
557.6	107.9
557.8	108.7
558.0	107.4
558.2	103.9
558.4	105.9
558.6	105.9
558.8	107.6
559.0	107.8
559.2	106.6
559.4	107.1
559.6	107.1
559.8	107.8
560.0	107.9
560.2	107.3
560.4	105.8
560.6	106.2
560.8	106.6
561.0	107.6
561.2	107.2
561.4	107.7
561.6	106.2
561.8	106.4
562.0	104.7
562.2	108.1
562.4	108.7
562.6	107.1
562.8	106.8
563.0	105.2
563.2	106.8
563.4	108.5
563.6	105.3
563.8	106.5
564.0	107.5
564.2	109.9
564.4	108.9
564.6	106.4
564.8	105.0
565.0	105.0
565.2	107.0
565.4	106.5
565.6	103.6
565.8	106.1
566.0	105.5
566.2	105.9
566.4	106.3
566.6	105.6
566.8	105.6
567.0	104.6
567.2	104.7
567.4	105.7
567.6	103.4
567.8	102.5
568.0	104.0
568.2	105.1
568.4	104.1
568.6	104.4
568.8	103.7
569.0	102.3
569.2	102.6
569.4	103.4
569.6	102.2
569.8	104.4
570.0	102.5
570.2	105.5
570.4	100.9
570.6	102.4
570.8	103.4
571.0	102.3
571.2	103.4
571.4	103.9
571.6	102.0
571.8	101.4
572.0	101.5
572.2	100.2
572.4	102.5
572.6	100.3
572.8	100.8
573.0	99.60
573.2	98.46
573.4	99.20
573.6	99.01
573.8	99.95
574.0	99.58
574.2	99.49
574.4	97.17
574.6	98.00
574.8	100.6
575.0	97.60
575.2	99.90
575.4	97.94
575.6	97.30
575.8	96.38
576.0	96.13
576.2	98.06
576.4	98.76
576.6	95.64
576.8	95.04
577.0	96.19
577.2	95.93
577.4	97.33
577.6	94.67
577.8	95.35
578.0	95.23
578.2	93.76
578.4	94.58
578.6	95.12
578.8	94.95
579.0	95.20
579.2	95.78
579.4	91.30
579.6	94.14
579.8	92.23
580.0	92.63
580.2	92.64
580.4	90.82
580.6	95.54
580.8	91.56
581.0	91.85
581.2	92.48
581.4	91.66
581.6	90.61
581.8	91.28
582.0	92.28
582.2	89.80
582.4	89.98
582.6	90.09
582.8	91.36
583.0	90.64
583.2	88.50
583.4	89.05
583.6	90.89
583.8	87.89
584.0	90.71
584.2	88.17
584.4	88.38
584.6	88.79
584.8	90.18
585.0	88.74
585.2	89.16
585.4	87.97
585.6	85.79
585.8	88.54
586.0	85.44
586.2	90.04
586.4	87.08
586.6	86.18
586.8	88.87
587.0	87.90
587.2	85.89
587.4	85.67
587.6	86.90
587.8	86.04
588.0	84.69
588.2	84.57
588.4	86.35
588.6	83.73
588.8	85.52
589.0	82.52
589.2	84.68
589.4	85.05
589.6	84.99
589.8	82.08
590.0	83.71
590.2	86.78
590.4	84.18
590.6	83.84
590.8	83.72
591.0	81.61
591.2	84.49
591.4	81.66
591.6	82.90
591.8	83.11
592.0	83.60
592.2	80.57
592.4	81.35
592.6	81.93
592.8	83.62
593.0	80.29
593.2	79.29
593.4	79.77
593.6	80.07
593.8	81.66
594.0	79.49
594.2	80.99
594.4	82.28
594.6	80.61
594.8	80.46
595.0	79.17
595.2	78.93
595.4	78.55
595.6	79.08
595.8	79.93
596.0	78.91
596.2	79.01
596.4	78.68
596.6	78.46
596.8	76.86
597.0	78.11
597.2	78.07
597.4	76.60
597.6	76.49
597.8	76.67
598.0	77.66
598.2	77.48
598.4	80.88
598.6	75.76
598.8	77.08
599.0	75.73
599.2	75.45
599.4	75.58
599.6	74.32
599.8	76.71
600.0	74.86
600.2	74.25
600.4	74.84
600.6	75.14
600.8	75.65
601.0	74.51
601.2	76.95
601.4	76.39
601.6	74.66
601.8	73.93
602.0	74.55
602.2	73.55
602.4	74.22
602.6	73.71
602.8	73.60
603.0	71.53
603.2	74.77
603.4	74.77
603.6	72.66
603.8	70.29
604.0	73.75
604.2	72.52
604.4	72.13
604.6	69.99
604.8	73.04
605.0	73.56
605.2	70.55
605.4	70.43
605.6	71.57
605.8	72.75
606.0	73.62
606.2	71.91
606.4	70.09
606.6	70.35
606.8	70.16
607.0	68.26
607.2	72.42
607.4	69.09
607.6	71.28
607.8	71.04
608.0	70.59
608.2	68.28
608.4	71.37
608.6	68.72
608.8	68.40
609.0	68.97
609.2	69.06
609.4	66.74
609.6	68.51
609.8	68.90
610.0	67.93
610.2	68.77
610.4	68.37
610.6	66.29
610.8	67.53
611.0	67.71
611.2	65.73
611.4	68.28
611.6	66.65
611.8	68.45
612.0	68.21
612.2	67.06
612.4	66.14
612.6	65.68
612.8	65.82
613.0	65.89
613.2	65.42
613.4	66.00
613.6	64.71
613.8	65.69
614.0	66.84
614.2	65.31
614.4	66.32
614.6	65.63
614.8	64.89
615.0	65.13
615.2	65.17
615.4	63.53
615.6	63.58
615.8	62.85
616.0	62.05
616.2	62.45
616.4	62.73
616.6	63.86
616.8	61.02
617.0	61.36
617.2	62.79
617.4	62.71
617.6	62.56
617.8	61.72
618.0	62.47
618.2	62.09
618.4	61.25
618.6	59.87
618.8	60.79
619.0	61.55
619.2	61.49
619.4	61.01
619.6	61.83
619.8	60.52
620.0	59.65
620.2	60.51
620.4	60.59
620.6	58.50
620.8	59.67
621.0	60.02
621.2	58.16
621.4	59.97
621.6	58.35
621.8	58.33
622.0	58.73
622.2	59.71
622.4	57.41
622.6	57.91
622.8	59.17
623.0	57.94
623.2	58.27
623.4	55.99
623.6	58.34
623.8	55.91
624.0	56.84
624.2	57.71
624.4	54.96
624.6	57.03
624.8	55.50
625.0	55.97
625.2	55.50
625.4	55.37
625.6	56.68
625.8	55.02
626.0	54.70
626.2	55.19
626.4	55.35
626.6	56.06
626.8	55.68
627.0	53.88
627.2	54.43
627.4	52.75
627.6	54.11
627.8	54.36
628.0	53.71
628.2	53.77
628.4	53.75
628.6	52.03
628.8	54.14
629.0	53.34
629.2	52.99
629.4	53.38
629.6	52.54
629.8	51.91
630.0	52.39
630.2	51.18
630.4	51.50
630.6	51.55
630.8	51.49
631.0	50.42
631.2	52.25
631.4	49.45
631.6	51.80
631.8	51.17
632.0	50.84
632.2	49.89
632.4	50.58
632.6	51.80
632.8	50.86
633.0	49.23
633.2	49.50
633.4	49.59
633.6	48.46
633.8	48.09
634.0	50.68
634.2	48.46
634.4	47.03
634.6	50.16
634.8	46.62
635.0	48.21
635.2	46.56
635.4	47.78
635.6	47.57
635.8	46.93
636.0	47.17
636.2	46.87
636.4	47.24
636.6	46.38
636.8	46.52
637.0	46.80
637.2	44.35
637.4	46.68
637.6	45.39
637.8	45.84
638.0	44.89
638.2	44.96
638.4	46.47
638.6	45.78
638.8	44.53
639.0	45.33
639.2	43.81
639.4	44.60
639.6	43.65
639.8	44.47
640.0	43.54
640.2	44.04
640.4	42.85
640.6	41.57
640.8	43.58
641.0	42.39
641.2	42.88
641.4	42.58
641.6	41.75
641.8	40.53
642.0	40.92
642.2	42.04
642.4	41.67
642.6	40.73
642.8	40.79
643.0	41.88
643.2	41.50
643.4	39.94
643.6	40.82
643.8	40.86
644.0	40.54
644.2	41.35
644.4	40.40
644.6	38.58
644.8	40.17
645.0	39.21
645.2	39.41
645.4	38.23
645.6	39.93
645.8	38.79
646.0	39.00
646.2	38.45
646.4	39.12
646.6	38.35
646.8	38.32
647.0	38.57
647.2	37.37
647.4	37.62
647.6	39.42
647.8	36.74
648.0	37.70
648.2	37.69
648.4	36.12
648.6	36.57
648.8	37.00
649.0	35.55
649.2	35.16
649.4	36.58
649.6	36.42
649.8	35.57
650.0	35.49
650.2	35.00
650.4	35.95
650.6	34.81
650.8	34.73
651.0	34.56
651.2	34.92
651.4	35.36
651.6	35.01
651.8	34.58
652.0	33.09
652.2	34.23
652.4	33.19
652.6	34.15
652.8	33.69
653.0	33.47
653.2	33.47
653.4	32.53
653.6	31.98
653.8	31.67
654.0	33.48
654.2	33.04
654.4	31.46
654.6	32.25
654.8	32.02
655.0	30.28
655.2	31.47
655.4	31.42
655.6	31.52
655.8	31.43
656.0	31.69
656.2	31.33
656.4	31.14
656.6	31.54
656.8	31.10
657.0	30.56
657.2	30.76
657.4	29.60
657.6	29.40
657.8	30.06
658.0	29.07
658.2	30.34
658.4	27.96
658.6	29.98
658.8	28.77
659.0	28.31
659.2	28.69
659.4	28.15
659.6	28.27
659.8	27.78
660.0	27.83
660.2	27.67
660.4	27.87
660.6	27.80
660.8	27.67
661.0	28.41
661.2	27.61
661.4	26.61
661.6	26.42
661.8	26.54
662.0	27.66
662.2	26.94
662.4	25.67
662.6	25.76
662.8	28.17
663.0	26.55
663.2	26.07
663.4	25.43
663.6	26.12
663.8	25.87
664.0	24.50
664.2	25.10
664.4	25.83
664.6	25.98
664.8	24.88
665.0	24.99
665.2	25.05
665.4	24.55
665.6	24.29
665.8	24.63
666.0	23.81
666.2	24.57
666.4	24.32
666.6	23.43
666.8	23.11
667.0	24.58
667.2	23.89
667.4	23.97
667.6	22.93
667.8	23.04
668.0	22.16
668.2	22.90
668.4	22.74
668.6	23.32
668.8	22.60
669.0	21.49
669.2	22.44
669.4	22.98
669.6	22.05
669.8	22.13
670.0	23.04
670.2	21.93
670.4	21.16
670.6	21.84
670.8	22.69
671.0	21.95
671.2	21.91
671.4	21.03
671.6	20.70
671.8	21.24
672.0	21.02
672.2	20.93
672.4	20.97
672.6	20.33
672.8	20.89
673.0	20.50
673.2	19.66
673.4	19.48
673.6	19.75
673.8	19.63
674.0	19.60
674.2	19.07
674.4	19.08
674.6	19.06
674.8	19.58
675.0	19.05
675.2	19.42
675.4	18.99
675.6	19.16
675.8	18.05
676.0	17.85
676.2	18.53
676.4	17.74
676.6	17.85
676.8	18.58
677.0	18.89
677.2	17.62
677.4	18.61
677.6	17.89
677.8	17.96
678.0	18.53
678.2	17.71
678.4	17.50
678.6	17.29
678.8	17.64
679.0	18.47
679.2	17.41
679.4	17.38
679.6	17.09
679.8	16.62
680.0	16.40
680.2	16.65
680.4	16.80
680.6	15.60
680.8	16.40
681.0	15.70
681.2	16.10
681.4	15.96
681.6	15.83
681.8	16.01
682.0	15.81
682.2	14.92
682.4	16.19
682.6	15.43
682.8	15.14
683.0	14.27
683.2	15.08
683.4	14.94
683.6	15.16
683.8	15.07
684.0	15.30
684.2	15.46
684.4	15.16
684.6	15.26
684.8	14.56
685.0	14.13
685.2	14.43
685.4	13.62
685.6	14.30
685.8	13.60
686.0	14.23
686.2	14.06
686.4	13.72
686.6	13.82
686.8	13.92
687.0	13.92
687.2	13.83
687.4	13.62
687.6	12.94
687.8	13.72
688.0	13.34
688.2	13.21
688.4	12.75
688.6	12.36
688.8	13.47
689.0	13.06
689.2	12.88
689.4	12.77
689.6	12.60
689.8	13.17
690.0	13.43
690.2	13.19
690.4	11.52
690.6	12.44
690.8	12.14
691.0	11.91
691.2	12.23
691.4	11.92
691.6	12.13
691.8	11.96
692.0	11.64
692.2	11.08
692.4	11.46
692.6	11.68
692.8	11.48
693.0	11.68
693.2	11.23
693.4	11.08
693.6	11.60
693.8	11.03
694.0	10.89
694.2	11.12
694.4	11.48
694.6	11.78
694.8	10.70
695.0	11.34
695.2	10.97
695.4	10.41
695.6	10.36
695.8	10.05
696.0	10.56
696.2	10.52
696.4	10.46
696.6	10.14
696.8	10.43
697.0	10.33
697.2	9.726
697.4	10.12
697.6	10.24
697.8	9.966
698.0	10.01
698.2	9.906
698.4	10.07
698.6	10.35
698.8	10.05
699.0	9.257
699.2	9.457
699.4	9.244
699.6	9.278
699.8	8.992
700.0	9.370
