# Supplementary material for: Rolling circle amplification (RCA) -based biosensor system for the fluorescent detection of miR-129-2-3p miRNA
Source: PeerJ. 2022 Oct 24;10:e14257. doi: 10.7717/peerj.14257 (PMC9610657; doi:10.7717/peerj.14257)
Supplement: Supplemental Information 7 — Detection specificity of the RCA-based biosensor system toward miR-129-2-3p over other mutated miRNAs. The relative signal is estimated from (Fb-Fb0)/(Fa-Fa0) × 100. Fb and Fb0 are the fluorescence intensity in the presence and absence of mutated miRNAs, respectively, while Fa and Fa 0 are the fluorescence intensity in the presence and absence of miR-129-2-3p, respectively. In this section, relative signal of miR-129-2-3p miRNA is established as 100 (%). The error bar was calculated from two independent experiments. [file peerj-10-14257-s007.zip › RAW FOR FIG5/3P-D-1.TXT]

Data Points
nm	Data
500.0	5.198
500.2	5.095
500.4	5.261
500.6	5.471
500.8	5.459
501.0	5.344
501.2	5.430
501.4	5.610
501.6	5.510
501.8	5.819
502.0	5.659
502.2	5.977
502.4	5.602
502.6	6.427
502.8	6.464
503.0	6.317
503.2	6.834
503.4	6.062
503.6	6.524
503.8	6.361
504.0	7.395
504.2	6.793
504.4	6.907
504.6	7.479
504.8	7.226
505.0	7.854
505.2	7.868
505.4	7.624
505.6	7.849
505.8	7.954
506.0	8.271
506.2	8.176
506.4	7.839
506.6	8.975
506.8	8.500
507.0	9.159
507.2	8.861
507.4	9.807
507.6	9.412
507.8	9.416
508.0	9.796
508.2	10.17
508.4	10.02
508.6	10.57
508.8	11.61
509.0	11.32
509.2	11.94
509.4	11.60
509.6	12.52
509.8	11.50
510.0	12.34
510.2	12.97
510.4	13.21
510.6	13.75
510.8	14.32
511.0	13.65
511.2	14.38
511.4	14.77
511.6	15.65
511.8	16.03
512.0	16.00
512.2	16.26
512.4	17.67
512.6	17.10
512.8	17.39
513.0	19.22
513.2	18.56
513.4	20.77
513.6	19.23
513.8	20.37
514.0	21.10
514.2	21.26
514.4	22.71
514.6	21.76
514.8	23.38
515.0	24.83
515.2	25.35
515.4	24.30
515.6	26.67
515.8	26.66
516.0	26.86
516.2	29.15
516.4	30.00
516.6	29.24
516.8	31.61
517.0	30.90
517.2	32.88
517.4	34.48
517.6	35.01
517.8	34.40
518.0	36.35
518.2	37.23
518.4	38.42
518.6	38.50
518.8	40.27
519.0	40.60
519.2	41.99
519.4	42.56
519.6	43.71
519.8	45.71
520.0	46.16
520.2	47.96
520.4	49.27
520.6	49.82
520.8	51.27
521.0	51.28
521.2	54.01
521.4	56.25
521.6	54.86
521.8	56.93
522.0	57.61
522.2	58.50
522.4	61.42
522.6	63.15
522.8	61.77
523.0	65.13
523.2	65.34
523.4	67.14
523.6	69.94
523.8	71.46
524.0	73.23
524.2	71.63
524.4	74.30
524.6	75.67
524.8	77.63
525.0	80.31
525.2	81.10
525.4	82.02
525.6	84.46
525.8	85.48
526.0	87.37
526.2	89.21
526.4	90.72
526.6	92.59
526.8	94.35
527.0	95.88
527.2	95.94
527.4	100.7
527.6	97.71
527.8	101.4
528.0	103.5
528.2	107.2
528.4	107.5
528.6	108.7
528.8	111.1
529.0	111.8
529.2	112.2
529.4	112.8
529.6	117.7
529.8	117.6
530.0	120.3
530.2	121.9
530.4	124.4
530.6	126.3
530.8	128.1
531.0	129.3
531.2	131.7
531.4	131.1
531.6	131.4
531.8	138.6
532.0	136.1
532.2	137.3
532.4	138.4
532.6	140.7
532.8	140.7
533.0	145.7
533.2	143.4
533.4	146.0
533.6	148.8
533.8	149.1
534.0	151.0
534.2	154.9
534.4	154.0
534.6	155.2
534.8	157.4
535.0	157.7
535.2	158.5
535.4	163.2
535.6	164.0
535.8	162.7
536.0	164.6
536.2	165.8
536.4	166.4
536.6	165.8
536.8	172.2
537.0	173.7
537.2	172.2
537.4	173.4
537.6	171.2
537.8	175.8
538.0	174.9
538.2	177.0
538.4	181.6
538.6	181.7
538.8	181.9
539.0	180.9
539.2	180.3
539.4	185.5
539.6	186.6
539.8	185.3
540.0	185.6
540.2	187.9
540.4	184.8
540.6	186.9
540.8	185.6
541.0	190.3
541.2	191.0
541.4	191.2
541.6	193.1
541.8	195.4
542.0	193.6
542.2	197.3
542.4	195.2
542.6	198.9
542.8	197.7
543.0	196.9
543.2	199.8
543.4	198.6
543.6	199.1
543.8	201.6
544.0	204.2
544.2	203.2
544.4	203.3
544.6	203.5
544.8	202.0
545.0	202.4
545.2	204.7
545.4	205.6
545.6	207.8
545.8	205.2
546.0	208.7
546.2	206.9
546.4	207.2
546.6	207.7
546.8	209.9
547.0	211.3
547.2	210.2
547.4	211.0
547.6	211.2
547.8	213.4
548.0	209.7
548.2	211.5
548.4	212.7
548.6	215.4
548.8	213.6
549.0	213.5
549.2	215.2
549.4	215.6
549.6	218.8
549.8	213.9
550.0	216.4
550.2	218.7
550.4	212.2
550.6	219.4
550.8	216.3
551.0	218.2
551.2	215.9
551.4	220.3
551.6	219.7
551.8	222.8
552.0	216.7
552.2	219.3
552.4	223.5
552.6	219.6
552.8	219.9
553.0	217.3
553.2	218.9
553.4	220.3
553.6	217.7
553.8	222.5
554.0	224.1
554.2	222.6
554.4	224.1
554.6	223.2
554.8	219.8
555.0	221.3
555.2	223.2
555.4	222.8
555.6	221.4
555.8	219.4
556.0	223.9
556.2	220.1
556.4	223.0
556.6	221.9
556.8	221.3
557.0	220.6
557.2	220.3
557.4	220.2
557.6	222.9
557.8	224.6
558.0	221.6
558.2	221.3
558.4	217.2
558.6	216.3
558.8	216.8
559.0	218.4
559.2	219.5
559.4	217.7
559.6	218.3
559.8	214.4
560.0	217.5
560.2	217.3
560.4	217.5
560.6	221.1
560.8	213.9
561.0	215.9
561.2	214.5
561.4	219.5
561.6	215.4
561.8	214.2
562.0	213.6
562.2	215.6
562.4	212.3
562.6	211.2
562.8	209.7
563.0	207.1
563.2	210.2
563.4	209.8
563.6	208.7
563.8	211.6
564.0	209.9
564.2	210.5
564.4	207.3
564.6	209.1
564.8	205.7
565.0	204.5
565.2	206.5
565.4	206.4
565.6	205.7
565.8	204.6
566.0	201.4
566.2	205.6
566.4	201.9
566.6	201.8
566.8	199.3
567.0	201.8
567.2	199.3
567.4	196.4
567.6	197.4
567.8	201.1
568.0	192.6
568.2	192.6
568.4	197.1
568.6	194.9
568.8	196.0
569.0	193.4
569.2	192.9
569.4	191.0
569.6	194.1
569.8	193.0
570.0	188.6
570.2	190.7
570.4	192.0
570.6	184.4
570.8	186.1
571.0	186.6
571.2	184.5
571.4	181.1
571.6	183.3
571.8	184.3
572.0	182.3
572.2	182.9
572.4	180.9
572.6	181.2
572.8	178.0
573.0	177.9
573.2	179.6
573.4	176.8
573.6	178.2
573.8	175.2
574.0	173.8
574.2	177.3
574.4	173.8
574.6	171.5
574.8	173.9
575.0	174.2
575.2	172.5
575.4	169.0
575.6	168.5
575.8	168.0
576.0	170.5
576.2	165.7
576.4	162.4
576.6	165.6
576.8	166.1
577.0	164.3
577.2	163.8
577.4	162.8
577.6	163.2
577.8	162.1
578.0	160.5
578.2	159.4
578.4	159.5
578.6	158.1
578.8	158.3
579.0	161.1
579.2	157.1
579.4	154.2
579.6	154.4
579.8	155.9
580.0	153.7
580.2	156.1
580.4	154.4
580.6	150.6
580.8	151.7
581.0	151.9
581.2	149.1
581.4	149.7
581.6	147.2
581.8	147.3
582.0	146.1
582.2	148.9
582.4	144.8
582.6	149.5
582.8	147.7
583.0	144.8
583.2	144.3
583.4	144.7
583.6	141.8
583.8	143.1
584.0	141.6
584.2	142.3
584.4	141.8
584.6	142.1
584.8	139.4
585.0	142.0
585.2	138.8
585.4	134.7
585.6	139.2
585.8	138.1
586.0	136.1
586.2	137.7
586.4	135.6
586.6	133.3
586.8	135.2
587.0	133.5
587.2	131.7
587.4	134.6
587.6	133.7
587.8	131.2
588.0	131.0
588.2	130.8
588.4	129.1
588.6	128.5
588.8	128.7
589.0	127.8
589.2	128.9
589.4	129.1
589.6	126.9
589.8	126.9
590.0	126.9
590.2	123.9
590.4	125.5
590.6	124.2
590.8	124.6
591.0	126.1
591.2	124.6
591.4	121.1
591.6	120.4
591.8	122.5
592.0	122.8
592.2	123.3
592.4	119.9
592.6	122.1
592.8	120.8
593.0	122.1
593.2	121.7
593.4	120.3
593.6	119.6
593.8	119.6
594.0	118.5
594.2	117.2
594.4	116.3
594.6	118.6
594.8	115.3
595.0	114.4
595.2	116.3
595.4	117.2
595.6	115.7
595.8	114.4
596.0	115.8
596.2	114.4
596.4	111.8
596.6	114.2
596.8	111.5
597.0	111.5
597.2	110.8
597.4	111.3
597.6	111.9
597.8	111.0
598.0	110.0
598.2	110.8
598.4	108.3
598.6	106.0
598.8	106.1
599.0	108.3
599.2	108.5
599.4	108.1
599.6	107.5
599.8	106.4
600.0	107.0
600.2	107.3
600.4	108.6
600.6	105.8
600.8	105.4
601.0	104.2
601.2	105.2
601.4	103.0
601.6	102.7
601.8	102.3
602.0	105.0
602.2	102.7
602.4	102.0
602.6	100.9
602.8	99.83
603.0	100.2
603.2	99.41
603.4	99.41
603.6	97.52
603.8	101.0
604.0	97.00
604.2	96.64
604.4	99.18
604.6	99.33
604.8	96.37
605.0	97.48
605.2	98.37
605.4	96.06
605.6	95.32
605.8	95.18
606.0	93.61
606.2	95.02
606.4	93.29
606.6	93.36
606.8	93.32
607.0	94.26
607.2	93.45
607.4	91.38
607.6	93.82
607.8	92.24
608.0	92.46
608.2	90.87
608.4	92.79
608.6	89.86
608.8	90.12
609.0	91.33
609.2	88.53
609.4	86.94
609.6	88.93
609.8	87.17
610.0	89.17
610.2	89.57
610.4	88.25
610.6	85.66
610.8	87.11
611.0	86.53
611.2	87.17
611.4	86.74
611.6	86.92
611.8	84.65
612.0	86.29
612.2	86.21
612.4	83.08
612.6	84.74
612.8	83.62
613.0	82.88
613.2	82.00
613.4	82.76
613.6	83.66
613.8	81.63
614.0	82.27
614.2	81.37
614.4	80.95
614.6	81.61
614.8	79.56
615.0	83.83
615.2	80.95
615.4	79.26
615.6	80.00
615.8	80.43
616.0	78.56
616.2	77.83
616.4	77.81
616.6	76.17
616.8	78.61
617.0	75.96
617.2	75.33
617.4	74.93
617.6	75.20
617.8	77.38
618.0	75.25
618.2	75.27
618.4	76.36
618.6	73.39
618.8	74.40
619.0	75.51
619.2	73.84
619.4	72.24
619.6	73.08
619.8	74.24
620.0	73.24
620.2	72.07
620.4	73.47
620.6	71.85
620.8	73.35
621.0	71.48
621.2	69.02
621.4	69.21
621.6	68.55
621.8	72.14
622.0	69.87
622.2	69.01
622.4	70.63
622.6	68.87
622.8	67.77
623.0	67.71
623.2	68.08
623.4	69.14
623.6	67.49
623.8	67.00
624.0	66.52
624.2	63.46
624.4	67.03
624.6	66.62
624.8	65.14
625.0	65.23
625.2	65.61
625.4	66.30
625.6	65.68
625.8	64.76
626.0	65.18
626.2	62.50
626.4	64.60
626.6	63.36
626.8	63.05
627.0	62.50
627.2	62.30
627.4	62.66
627.6	61.36
627.8	61.69
628.0	60.00
628.2	62.86
628.4	59.72
628.6	62.42
628.8	60.77
629.0	60.90
629.2	59.45
629.4	59.89
629.6	60.38
629.8	59.61
630.0	58.67
630.2	59.06
630.4	58.48
630.6	57.09
630.8	59.73
631.0	59.13
631.2	57.84
631.4	57.23
631.6	58.64
631.8	58.33
632.0	55.78
632.2	56.74
632.4	56.00
632.6	56.83
632.8	55.55
633.0	55.17
633.2	55.27
633.4	54.68
633.6	55.88
633.8	53.79
634.0	53.48
634.2	54.51
634.4	54.24
634.6	52.82
634.8	52.84
635.0	53.58
635.2	53.33
635.4	52.91
635.6	52.82
635.8	52.91
636.0	51.31
636.2	50.46
636.4	51.34
636.6	52.23
636.8	51.85
637.0	52.82
637.2	49.83
637.4	51.05
637.6	50.22
637.8	50.56
638.0	49.74
638.2	49.81
638.4	49.78
638.6	50.33
638.8	49.89
639.0	49.91
639.2	50.40
639.4	48.60
639.6	46.84
639.8	47.97
640.0	48.17
640.2	47.08
640.4	48.43
640.6	47.18
640.8	46.62
641.0	46.55
641.2	46.89
641.4	47.17
641.6	48.06
641.8	45.93
642.0	46.61
642.2	46.72
642.4	45.89
642.6	44.46
642.8	45.45
643.0	44.89
643.2	44.18
643.4	44.95
643.6	43.70
643.8	43.26
644.0	45.27
644.2	44.04
644.4	43.77
644.6	42.92
644.8	43.46
645.0	42.04
645.2	42.06
645.4	40.97
645.6	41.12
645.8	41.30
646.0	40.11
646.2	40.95
646.4	40.26
646.6	39.29
646.8	40.66
647.0	40.86
647.2	40.44
647.4	40.26
647.6	39.90
647.8	38.73
648.0	40.41
648.2	40.05
648.4	39.73
648.6	38.30
648.8	40.00
649.0	39.06
649.2	38.07
649.4	38.87
649.6	38.54
649.8	39.25
650.0	39.11
650.2	37.28
650.4	36.21
650.6	36.67
650.8	37.02
651.0	36.52
651.2	37.03
651.4	35.85
651.6	36.56
651.8	35.95
652.0	35.50
652.2	35.54
652.4	37.17
652.6	36.53
652.8	34.53
653.0	33.79
653.2	35.34
653.4	35.23
653.6	34.14
653.8	34.61
654.0	34.54
654.2	35.14
654.4	33.69
654.6	33.32
654.8	33.51
655.0	31.62
655.2	32.87
655.4	32.40
655.6	32.69
655.8	33.43
656.0	32.80
656.2	31.90
656.4	31.72
656.6	31.20
656.8	32.09
657.0	30.99
657.2	31.73
657.4	31.85
657.6	32.49
657.8	31.31
658.0	31.24
658.2	30.80
658.4	29.40
658.6	30.50
658.8	30.73
659.0	30.26
659.2	29.59
659.4	30.37
659.6	30.46
659.8	30.33
660.0	28.33
660.2	27.85
660.4	29.65
660.6	29.44
660.8	29.69
661.0	27.74
661.2	27.86
661.4	28.70
661.6	28.02
661.8	28.38
662.0	28.19
662.2	27.59
662.4	27.35
662.6	25.93
662.8	27.05
663.0	27.64
663.2	27.53
663.4	27.12
663.6	27.08
663.8	26.68
664.0	26.45
664.2	25.26
664.4	25.98
664.6	25.94
664.8	25.44
665.0	24.39
665.2	26.45
665.4	24.34
665.6	24.87
665.8	25.78
666.0	25.35
666.2	24.86
666.4	25.47
666.6	24.60
666.8	24.57
667.0	24.90
667.2	23.24
667.4	24.54
667.6	23.99
667.8	24.05
668.0	23.36
668.2	23.65
668.4	23.40
668.6	24.16
668.8	23.21
669.0	22.88
669.2	22.48
669.4	22.97
669.6	22.38
669.8	20.84
670.0	22.52
670.2	22.82
670.4	22.36
670.6	22.31
670.8	22.27
671.0	20.32
671.2	21.51
671.4	21.34
671.6	21.07
671.8	21.72
672.0	21.43
672.2	21.16
672.4	20.46
672.6	21.70
672.8	20.42
673.0	20.08
673.2	20.32
673.4	19.76
673.6	20.77
673.8	21.48
674.0	20.15
674.2	19.52
674.4	18.78
674.6	18.62
674.8	20.57
675.0	20.29
675.2	19.88
675.4	20.20
675.6	18.49
675.8	18.42
676.0	19.56
676.2	18.89
676.4	18.65
676.6	18.97
676.8	18.31
677.0	17.61
677.2	18.52
677.4	17.97
677.6	18.01
677.8	18.43
678.0	17.05
678.2	17.63
678.4	17.51
678.6	17.68
678.8	17.22
679.0	18.15
679.2	17.23
679.4	16.42
679.6	17.09
679.8	17.53
680.0	16.55
680.2	17.38
680.4	15.07
680.6	15.68
680.8	15.19
681.0	16.93
681.2	16.01
681.4	16.22
681.6	15.88
681.8	15.66
682.0	15.51
682.2	15.70
682.4	15.71
682.6	16.01
682.8	15.03
683.0	15.60
683.2	15.14
683.4	15.61
683.6	16.16
683.8	15.38
684.0	14.82
684.2	14.90
684.4	14.26
684.6	14.90
684.8	14.62
685.0	14.45
685.2	14.32
685.4	13.86
685.6	13.62
685.8	14.01
686.0	13.60
686.2	13.81
686.4	13.53
686.6	14.12
686.8	13.27
687.0	12.93
687.2	12.92
687.4	13.40
687.6	12.19
687.8	13.17
688.0	13.38
688.2	13.54
688.4	12.99
688.6	12.20
688.8	12.68
689.0	13.61
689.2	12.43
689.4	13.45
689.6	12.66
689.8	12.06
690.0	12.06
690.2	12.68
690.4	12.86
690.6	12.25
690.8	11.88
691.0	11.86
691.2	11.63
691.4	12.42
691.6	11.09
691.8	11.14
692.0	11.91
692.2	11.77
692.4	11.17
692.6	11.39
692.8	11.46
693.0	11.08
693.2	11.32
693.4	11.65
693.6	11.19
693.8	10.65
694.0	11.03
694.2	10.95
694.4	10.05
694.6	10.92
694.8	10.67
695.0	10.59
695.2	10.58
695.4	10.80
695.6	10.63
695.8	11.02
696.0	10.59
696.2	10.15
696.4	10.04
696.6	9.412
696.8	10.68
697.0	9.882
697.2	10.67
697.4	9.838
697.6	10.24
697.8	10.38
698.0	10.07
698.2	9.636
698.4	9.915
698.6	9.618
698.8	9.277
699.0	9.036
699.2	9.320
699.4	9.442
699.6	8.929
699.8	9.332
700.0	9.155
