# Supplementary material for: Rolling circle amplification (RCA) -based biosensor system for the fluorescent detection of miR-129-2-3p miRNA
Source: PeerJ. 2022 Oct 24;10:e14257. doi: 10.7717/peerj.14257 (PMC9610657; doi:10.7717/peerj.14257)
Supplement: Supplemental Information 7 — Detection specificity of the RCA-based biosensor system toward miR-129-2-3p over other mutated miRNAs. The relative signal is estimated from (Fb-Fb0)/(Fa-Fa0) × 100. Fb and Fb0 are the fluorescence intensity in the presence and absence of mutated miRNAs, respectively, while Fa and Fa 0 are the fluorescence intensity in the presence and absence of miR-129-2-3p, respectively. In this section, relative signal of miR-129-2-3p miRNA is established as 100 (%). The error bar was calculated from two independent experiments. [file peerj-10-14257-s007.zip › RAW FOR FIG5/3P-E-1.TXT]

Data Points
nm	Data
500.0	6.750
500.2	6.726
500.4	6.901
500.6	6.642
500.8	6.714
501.0	7.041
501.2	6.680
501.4	7.151
501.6	6.920
501.8	7.885
502.0	7.772
502.2	8.187
502.4	7.746
502.6	7.386
502.8	7.817
503.0	7.975
503.2	8.039
503.4	8.117
503.6	8.442
503.8	9.088
504.0	8.608
504.2	8.736
504.4	8.907
504.6	9.700
504.8	9.481
505.0	10.22
505.2	10.73
505.4	10.94
505.6	11.14
505.8	10.43
506.0	10.88
506.2	11.18
506.4	11.27
506.6	12.44
506.8	12.62
507.0	13.21
507.2	13.01
507.4	13.83
507.6	12.35
507.8	13.19
508.0	13.74
508.2	13.79
508.4	14.39
508.6	14.97
508.8	14.68
509.0	16.72
509.2	16.49
509.4	16.59
509.6	16.78
509.8	16.89
510.0	17.58
510.2	18.39
510.4	18.00
510.6	19.39
510.8	20.93
511.0	20.92
511.2	20.92
511.4	21.73
511.6	22.38
511.8	22.82
512.0	24.30
512.2	23.71
512.4	25.37
512.6	25.88
512.8	26.76
513.0	27.93
513.2	28.58
513.4	28.91
513.6	29.46
513.8	29.87
514.0	31.15
514.2	32.67
514.4	32.67
514.6	33.82
514.8	33.61
515.0	35.68
515.2	36.43
515.4	38.71
515.6	39.11
515.8	41.01
516.0	41.72
516.2	43.30
516.4	43.65
516.6	44.96
516.8	46.78
517.0	47.40
517.2	48.42
517.4	51.03
517.6	51.64
517.8	51.81
518.0	54.81
518.2	54.96
518.4	58.47
518.6	58.87
518.8	60.29
519.0	60.21
519.2	63.28
519.4	65.19
519.6	65.89
519.8	68.08
520.0	71.69
520.2	72.56
520.4	71.72
520.6	74.39
520.8	77.59
521.0	79.99
521.2	82.43
521.4	85.92
521.6	84.77
521.8	87.94
522.0	91.63
522.2	93.02
522.4	95.62
522.6	99.07
522.8	101.2
523.0	103.3
523.2	104.2
523.4	108.7
523.6	108.3
523.8	112.9
524.0	114.3
524.2	117.5
524.4	118.5
524.6	120.4
524.8	126.6
525.0	125.6
525.2	130.0
525.4	132.5
525.6	135.6
525.8	135.7
526.0	139.9
526.2	143.3
526.4	147.2
526.6	148.5
526.8	150.6
527.0	153.0
527.2	155.9
527.4	159.9
527.6	163.2
527.8	165.6
528.0	167.0
528.2	172.5
528.4	169.7
528.6	173.7
528.8	178.1
529.0	178.6
529.2	182.5
529.4	186.6
529.6	188.9
529.8	190.3
530.0	194.8
530.2	194.6
530.4	202.5
530.6	201.0
530.8	202.3
531.0	205.6
531.2	209.7
531.4	212.3
531.6	214.8
531.8	216.3
532.0	218.2
532.2	224.9
532.4	222.3
532.6	225.8
532.8	232.5
533.0	234.5
533.2	234.5
533.4	237.3
533.6	242.4
533.8	241.5
534.0	243.9
534.2	247.6
534.4	250.0
534.6	251.2
534.8	256.4
535.0	256.5
535.2	260.9
535.4	263.4
535.6	266.3
535.8	265.4
536.0	268.2
536.2	270.2
536.4	271.6
536.6	275.8
536.8	278.3
537.0	279.5
537.2	283.3
537.4	285.3
537.6	284.8
537.8	287.3
538.0	287.1
538.2	290.5
538.4	297.0
538.6	296.1
538.8	297.7
539.0	301.3
539.2	301.6
539.4	303.2
539.6	307.2
539.8	310.0
540.0	313.2
540.2	309.0
540.4	313.6
540.6	317.3
540.8	317.4
541.0	317.0
541.2	322.3
541.4	320.4
541.6	321.6
541.8	324.8
542.0	329.6
542.2	333.4
542.4	334.2
542.6	332.2
542.8	334.3
543.0	337.6
543.2	337.5
543.4	340.5
543.6	337.5
543.8	344.7
544.0	345.4
544.2	347.1
544.4	345.7
544.6	348.4
544.8	354.4
545.0	350.5
545.2	350.3
545.4	355.0
545.6	357.5
545.8	362.8
546.0	359.5
546.2	360.6
546.4	363.2
546.6	363.7
546.8	366.8
547.0	364.6
547.2	368.0
547.4	370.6
547.6	371.9
547.8	372.0
548.0	369.2
548.2	372.2
548.4	372.8
548.6	373.8
548.8	379.9
549.0	377.6
549.2	379.6
549.4	376.2
549.6	378.9
549.8	385.4
550.0	381.5
550.2	383.3
550.4	384.3
550.6	391.3
550.8	389.5
551.0	388.4
551.2	386.0
551.4	387.4
551.6	391.6
551.8	391.1
552.0	388.8
552.2	387.6
552.4	392.8
552.6	391.5
552.8	393.6
553.0	393.5
553.2	396.9
553.4	401.5
553.6	395.1
553.8	400.8
554.0	398.7
554.2	399.8
554.4	399.9
554.6	397.2
554.8	400.6
555.0	400.6
555.2	405.0
555.4	404.5
555.6	403.4
555.8	402.5
556.0	406.8
556.2	400.8
556.4	402.3
556.6	404.4
556.8	407.1
557.0	402.3
557.2	400.9
557.4	408.1
557.6	406.1
557.8	403.8
558.0	405.8
558.2	401.4
558.4	404.2
558.6	402.2
558.8	406.6
559.0	402.3
559.2	405.4
559.4	407.1
559.6	402.0
559.8	407.7
560.0	399.9
560.2	401.9
560.4	402.4
560.6	402.5
560.8	398.9
561.0	401.2
561.2	402.3
561.4	402.9
561.6	400.8
561.8	396.9
562.0	401.0
562.2	401.6
562.4	402.8
562.6	398.8
562.8	399.4
563.0	395.1
563.2	396.3
563.4	399.9
563.6	400.8
563.8	398.2
564.0	399.7
564.2	393.1
564.4	397.8
564.6	394.0
564.8	391.7
565.0	393.4
565.2	393.1
565.4	389.8
565.6	391.7
565.8	391.7
566.0	389.3
566.2	391.5
566.4	388.3
566.6	389.5
566.8	388.2
567.0	384.6
567.2	385.3
567.4	382.7
567.6	386.3
567.8	383.5
568.0	382.9
568.2	377.7
568.4	379.6
568.6	375.3
568.8	378.3
569.0	379.6
569.2	377.6
569.4	381.1
569.6	376.8
569.8	374.8
570.0	370.4
570.2	374.3
570.4	370.9
570.6	371.0
570.8	367.9
571.0	366.4
571.2	363.9
571.4	369.2
571.6	361.2
571.8	363.4
572.0	364.9
572.2	364.3
572.4	362.6
572.6	361.4
572.8	359.8
573.0	357.3
573.2	358.7
573.4	356.9
573.6	356.6
573.8	352.3
574.0	351.4
574.2	354.7
574.4	346.9
574.6	351.0
574.8	350.3
575.0	345.7
575.2	347.8
575.4	348.8
575.6	345.0
575.8	346.8
576.0	339.5
576.2	345.5
576.4	339.0
576.6	337.7
576.8	337.0
577.0	340.2
577.2	339.1
577.4	340.2
577.6	333.1
577.8	336.5
578.0	330.6
578.2	330.5
578.4	330.2
578.6	329.7
578.8	329.5
579.0	326.3
579.2	325.9
579.4	328.3
579.6	325.7
579.8	324.5
580.0	321.6
580.2	324.9
580.4	322.3
580.6	320.7
580.8	316.6
581.0	316.8
581.2	316.3
581.4	317.1
581.6	316.9
581.8	313.1
582.0	315.0
582.2	313.0
582.4	311.3
582.6	310.0
582.8	311.2
583.0	303.6
583.2	306.9
583.4	305.8
583.6	302.1
583.8	303.9
584.0	301.3
584.2	302.5
584.4	301.1
584.6	302.1
584.8	303.8
585.0	300.1
585.2	302.4
585.4	300.2
585.6	294.2
585.8	296.4
586.0	294.1
586.2	292.3
586.4	293.8
586.6	290.1
586.8	290.6
587.0	294.6
587.2	289.6
587.4	288.9
587.6	287.1
587.8	287.9
588.0	287.8
588.2	282.8
588.4	279.3
588.6	283.0
588.8	279.4
589.0	280.5
589.2	278.0
589.4	281.6
589.6	280.4
589.8	276.6
590.0	277.4
590.2	282.4
590.4	278.5
590.6	277.5
590.8	275.5
591.0	270.9
591.2	275.7
591.4	272.8
591.6	274.2
591.8	273.6
592.0	270.3
592.2	273.5
592.4	274.0
592.6	268.7
592.8	267.6
593.0	266.7
593.2	265.1
593.4	265.4
593.6	264.7
593.8	266.1
594.0	267.4
594.2	264.9
594.4	262.5
594.6	259.8
594.8	262.6
595.0	260.6
595.2	257.8
595.4	259.2
595.6	261.7
595.8	259.2
596.0	259.2
596.2	260.3
596.4	257.3
596.6	253.3
596.8	256.2
597.0	255.8
597.2	253.5
597.4	252.6
597.6	252.5
597.8	250.3
598.0	252.8
598.2	249.4
598.4	247.6
598.6	252.8
598.8	249.6
599.0	247.4
599.2	248.2
599.4	245.2
599.6	249.1
599.8	247.3
600.0	243.3
600.2	242.8
600.4	243.1
600.6	242.1
600.8	243.3
601.0	241.4
601.2	243.2
601.4	239.6
601.6	240.1
601.8	241.9
602.0	239.5
602.2	238.2
602.4	240.8
602.6	239.1
602.8	237.0
603.0	241.7
603.2	237.7
603.4	239.0
603.6	236.2
603.8	232.4
604.0	230.5
604.2	233.0
604.4	230.3
604.6	231.6
604.8	231.7
605.0	230.4
605.2	229.4
605.4	230.8
605.6	231.2
605.8	229.3
606.0	227.5
606.2	226.7
606.4	228.4
606.6	225.6
606.8	224.8
607.0	226.5
607.2	223.7
607.4	222.9
607.6	222.0
607.8	221.3
608.0	217.3
608.2	220.1
608.4	218.5
608.6	217.9
608.8	217.7
609.0	218.8
609.2	219.9
609.4	214.6
609.6	217.5
609.8	214.8
610.0	213.7
610.2	212.2
610.4	214.1
610.6	212.4
610.8	214.0
611.0	213.5
611.2	209.7
611.4	213.3
611.6	208.9
611.8	209.9
612.0	211.3
612.2	207.3
612.4	205.8
612.6	206.4
612.8	205.7
613.0	203.7
613.2	205.2
613.4	204.5
613.6	204.7
613.8	203.2
614.0	202.3
614.2	202.4
614.4	201.3
614.6	199.2
614.8	201.1
615.0	200.5
615.2	199.3
615.4	201.0
615.6	197.1
615.8	195.4
616.0	191.8
616.2	197.1
616.4	196.5
616.6	195.9
616.8	196.5
617.0	193.0
617.2	196.6
617.4	193.0
617.6	194.3
617.8	192.5
618.0	193.3
618.2	194.8
618.4	189.8
618.6	189.4
618.8	188.7
619.0	188.9
619.2	186.7
619.4	190.1
619.6	187.0
619.8	189.2
620.0	186.7
620.2	186.7
620.4	184.4
620.6	183.5
620.8	186.7
621.0	184.9
621.2	181.3
621.4	185.0
621.6	182.2
621.8	181.9
622.0	184.5
622.2	181.5
622.4	179.7
622.6	180.9
622.8	180.0
623.0	179.0
623.2	177.6
623.4	177.9
623.6	177.0
623.8	178.5
624.0	176.9
624.2	176.4
624.4	174.8
624.6	176.2
624.8	175.6
625.0	172.6
625.2	170.8
625.4	171.6
625.6	172.2
625.8	170.7
626.0	173.1
626.2	170.4
626.4	172.5
626.6	171.8
626.8	169.2
627.0	169.2
627.2	169.3
627.4	167.3
627.6	164.9
627.8	165.1
628.0	165.3
628.2	164.0
628.4	162.4
628.6	162.3
628.8	162.7
629.0	165.6
629.2	159.9
629.4	163.5
629.6	161.1
629.8	160.1
630.0	159.0
630.2	157.0
630.4	157.0
630.6	157.5
630.8	153.8
631.0	157.4
631.2	155.3
631.4	156.1
631.6	152.3
631.8	153.1
632.0	151.6
632.2	153.1
632.4	152.9
632.6	152.9
632.8	150.0
633.0	148.8
633.2	151.2
633.4	149.3
633.6	150.5
633.8	149.0
634.0	146.7
634.2	144.6
634.4	145.5
634.6	146.9
634.8	144.2
635.0	146.4
635.2	145.2
635.4	140.9
635.6	140.7
635.8	140.6
636.0	137.2
636.2	138.6
636.4	137.6
636.6	137.4
636.8	138.4
637.0	136.0
637.2	134.3
637.4	134.8
637.6	134.0
637.8	134.6
638.0	133.3
638.2	130.1
638.4	131.3
638.6	129.5
638.8	132.0
639.0	127.8
639.2	129.8
639.4	129.1
639.6	130.7
639.8	126.3
640.0	127.0
640.2	124.2
640.4	125.2
640.6	123.0
640.8	125.7
641.0	122.4
641.2	121.0
641.4	122.6
641.6	119.3
641.8	118.0
642.0	120.5
642.2	118.7
642.4	117.7
642.6	120.1
642.8	115.4
643.0	118.2
643.2	112.6
643.4	117.2
643.6	116.3
643.8	114.4
644.0	114.3
644.2	109.9
644.4	112.8
644.6	112.1
644.8	106.8
645.0	110.6
645.2	109.6
645.4	110.7
645.6	110.7
645.8	110.1
646.0	106.5
646.2	106.1
646.4	105.0
646.6	106.2
646.8	104.9
647.0	104.0
647.2	105.5
647.4	105.6
647.6	104.4
647.8	102.9
648.0	101.9
648.2	99.45
648.4	103.2
648.6	102.4
648.8	102.3
649.0	99.36
649.2	98.44
649.4	99.32
649.6	96.64
649.8	96.30
650.0	95.92
650.2	99.22
650.4	97.69
650.6	96.41
650.8	95.99
651.0	95.22
651.2	91.95
651.4	96.61
651.6	93.11
651.8	92.61
652.0	92.99
652.2	94.46
652.4	90.65
652.6	92.54
652.8	89.77
653.0	89.03
653.2	89.02
653.4	89.27
653.6	87.60
653.8	85.41
654.0	86.38
654.2	87.30
654.4	89.63
654.6	86.17
654.8	81.40
655.0	84.94
655.2	82.95
655.4	82.87
655.6	86.47
655.8	83.08
656.0	83.13
656.2	80.00
656.4	82.07
656.6	82.15
656.8	80.25
657.0	78.87
657.2	81.25
657.4	81.86
657.6	80.28
657.8	79.33
658.0	79.59
658.2	77.75
658.4	78.60
658.6	74.98
658.8	76.00
659.0	77.94
659.2	73.94
659.4	75.13
659.6	76.80
659.8	75.45
660.0	74.85
660.2	71.91
660.4	70.93
660.6	73.05
660.8	71.36
661.0	71.92
661.2	72.69
661.4	70.15
661.6	70.69
661.8	69.40
662.0	67.38
662.2	67.62
662.4	68.71
662.6	68.70
662.8	68.49
663.0	69.62
663.2	68.19
663.4	68.02
663.6	68.29
663.8	64.93
664.0	65.79
664.2	65.91
664.4	64.88
664.6	63.35
664.8	63.77
665.0	64.85
665.2	64.06
665.4	63.63
665.6	62.40
665.8	62.45
666.0	63.41
666.2	61.77
666.4	59.13
666.6	59.29
666.8	62.64
667.0	60.81
667.2	60.21
667.4	61.19
667.6	59.05
667.8	59.05
668.0	57.67
668.2	58.68
668.4	58.85
668.6	59.31
668.8	57.41
669.0	57.57
669.2	56.97
669.4	56.99
669.6	56.55
669.8	56.01
670.0	54.98
670.2	57.47
670.4	56.37
670.6	55.20
670.8	54.77
671.0	53.57
671.2	54.91
671.4	53.86
671.6	53.75
671.8	54.07
672.0	53.84
672.2	52.81
672.4	51.69
672.6	51.98
672.8	52.55
673.0	51.62
673.2	51.74
673.4	52.56
673.6	51.25
673.8	51.06
674.0	49.48
674.2	49.35
674.4	49.07
674.6	47.25
674.8	50.68
675.0	48.61
675.2	48.15
675.4	48.16
675.6	47.76
675.8	46.32
676.0	48.28
676.2	47.31
676.4	46.42
676.6	44.39
676.8	44.96
677.0	46.58
677.2	45.05
677.4	45.36
677.6	44.94
677.8	43.32
678.0	44.72
678.2	43.67
678.4	43.65
678.6	43.75
678.8	44.24
679.0	42.83
679.2	41.46
679.4	41.75
679.6	42.90
679.8	41.97
680.0	41.59
680.2	39.70
680.4	40.21
680.6	40.42
680.8	38.92
681.0	39.54
681.2	38.99
681.4	39.06
681.6	39.01
681.8	39.80
682.0	39.30
682.2	38.45
682.4	37.68
682.6	37.77
682.8	38.29
683.0	38.51
683.2	36.45
683.4	37.03
683.6	36.06
683.8	36.84
684.0	35.82
684.2	36.28
684.4	35.16
684.6	35.17
684.8	35.06
685.0	32.70
685.2	34.82
685.4	33.07
685.6	33.42
685.8	33.88
686.0	33.51
686.2	34.25
686.4	33.16
686.6	32.07
686.8	31.96
687.0	31.14
687.2	31.77
687.4	31.02
687.6	31.02
687.8	31.08
688.0	30.94
688.2	31.75
688.4	30.72
688.6	31.04
688.8	29.90
689.0	29.29
689.2	27.08
689.4	29.04
689.6	27.97
689.8	28.34
690.0	29.41
690.2	29.05
690.4	27.90
690.6	27.73
690.8	29.04
691.0	27.94
691.2	27.57
691.4	27.11
691.6	27.05
691.8	27.06
692.0	27.36
692.2	26.84
692.4	26.49
692.6	25.37
692.8	26.11
693.0	25.49
693.2	25.21
693.4	24.87
693.6	24.50
693.8	24.65
694.0	23.74
694.2	25.12
694.4	24.96
694.6	23.88
694.8	23.74
695.0	24.86
695.2	22.66
695.4	24.11
695.6	22.93
695.8	23.19
696.0	23.44
696.2	23.67
696.4	22.39
696.6	23.11
696.8	21.05
697.0	22.89
697.2	22.34
697.4	22.27
697.6	22.96
697.8	20.95
698.0	21.51
698.2	21.54
698.4	21.59
698.6	20.84
698.8	20.90
699.0	20.76
699.2	20.53
699.4	20.23
699.6	20.00
699.8	19.87
700.0	20.03
