# Supplementary material for: Rolling circle amplification (RCA) -based biosensor system for the fluorescent detection of miR-129-2-3p miRNA
Source: PeerJ. 2022 Oct 24;10:e14257. doi: 10.7717/peerj.14257 (PMC9610657; doi:10.7717/peerj.14257)
Supplement: Supplemental Information 7 — Detection specificity of the RCA-based biosensor system toward miR-129-2-3p over other mutated miRNAs. The relative signal is estimated from (Fb-Fb0)/(Fa-Fa0) × 100. Fb and Fb0 are the fluorescence intensity in the presence and absence of mutated miRNAs, respectively, while Fa and Fa 0 are the fluorescence intensity in the presence and absence of miR-129-2-3p, respectively. In this section, relative signal of miR-129-2-3p miRNA is established as 100 (%). The error bar was calculated from two independent experiments. [file peerj-10-14257-s007.zip › RAW FOR FIG5/3P-E-2.TXT]

Data Points
nm	Data
500.0	85.27
500.2	72.30
500.4	60.70
500.6	50.55
500.8	43.32
501.0	36.03
501.2	32.72
501.4	28.72
501.6	26.83
501.8	25.23
502.0	24.39
502.2	24.71
502.4	24.07
502.6	23.55
502.8	23.56
503.0	23.65
503.2	22.89
503.4	23.09
503.6	23.01
503.8	22.54
504.0	21.73
504.2	22.93
504.4	22.66
504.6	21.70
504.8	21.62
505.0	21.52
505.2	22.61
505.4	22.09
505.6	21.46
505.8	22.80
506.0	22.57
506.2	22.28
506.4	23.23
506.6	21.60
506.8	22.98
507.0	22.44
507.2	21.56
507.4	22.34
507.6	21.80
507.8	23.16
508.0	22.82
508.2	22.88
508.4	22.31
508.6	23.76
508.8	23.26
509.0	23.54
509.2	23.71
509.4	24.45
509.6	24.01
509.8	23.33
510.0	24.17
510.2	23.95
510.4	23.77
510.6	24.77
510.8	25.08
511.0	23.92
511.2	25.71
511.4	25.10
511.6	25.47
511.8	25.46
512.0	25.76
512.2	25.85
512.4	26.51
512.6	26.69
512.8	27.51
513.0	27.19
513.2	26.81
513.4	27.73
513.6	27.49
513.8	27.12
514.0	28.09
514.2	27.90
514.4	29.38
514.6	29.38
514.8	30.28
515.0	29.70
515.2	30.46
515.4	30.56
515.6	31.29
515.8	29.89
516.0	30.31
516.2	32.54
516.4	32.08
516.6	32.37
516.8	32.71
517.0	33.17
517.2	33.28
517.4	34.68
517.6	34.48
517.8	36.08
518.0	35.70
518.2	33.68
518.4	35.97
518.6	37.49
518.8	36.84
519.0	36.59
519.2	37.78
519.4	39.21
519.6	39.10
519.8	38.94
520.0	39.82
520.2	40.35
520.4	40.50
520.6	41.23
520.8	42.31
521.0	42.94
521.2	41.51
521.4	43.94
521.6	43.60
521.8	43.44
522.0	46.21
522.2	45.87
522.4	46.11
522.6	47.48
522.8	48.11
523.0	47.81
523.2	50.74
523.4	50.47
523.6	50.46
523.8	52.19
524.0	53.36
524.2	52.80
524.4	53.89
524.6	53.84
524.8	56.42
525.0	57.71
525.2	57.51
525.4	57.57
525.6	60.09
525.8	59.09
526.0	61.83
526.2	61.27
526.4	62.55
526.6	65.12
526.8	66.79
527.0	65.94
527.2	70.53
527.4	68.73
527.6	71.87
527.8	71.84
528.0	72.61
528.2	76.48
528.4	76.28
528.6	77.82
528.8	79.04
529.0	79.81
529.2	79.53
529.4	83.49
529.6	83.66
529.8	87.21
530.0	89.01
530.2	89.87
530.4	91.75
530.6	92.31
530.8	95.95
531.0	97.81
531.2	97.04
531.4	100.5
531.6	101.6
531.8	104.4
532.0	107.0
532.2	107.6
532.4	108.7
532.6	115.9
532.8	115.0
533.0	116.3
533.2	115.0
533.4	121.0
533.6	122.7
533.8	124.7
534.0	124.4
534.2	131.5
534.4	133.2
534.6	133.3
534.8	138.0
535.0	138.7
535.2	144.6
535.4	145.6
535.6	145.6
535.8	152.2
536.0	154.0
536.2	155.5
536.4	158.3
536.6	160.7
536.8	162.8
537.0	165.9
537.2	168.8
537.4	170.2
537.6	171.3
537.8	174.9
538.0	181.1
538.2	182.2
538.4	183.9
538.6	187.8
538.8	189.2
539.0	192.3
539.2	200.2
539.4	198.6
539.6	202.6
539.8	208.2
540.0	210.5
540.2	214.5
540.4	217.7
540.6	221.8
540.8	224.2
541.0	224.5
541.2	232.7
541.4	234.2
541.6	237.4
541.8	242.6
542.0	241.7
542.2	248.0
542.4	248.4
542.6	253.5
542.8	256.9
543.0	263.4
543.2	264.5
543.4	273.1
543.6	271.5
543.8	278.2
544.0	278.1
544.2	284.5
544.4	289.5
544.6	293.0
544.8	293.2
545.0	298.7
545.2	302.0
545.4	303.9
545.6	309.6
545.8	309.9
546.0	315.7
546.2	323.8
546.4	328.4
546.6	329.8
546.8	331.1
547.0	337.2
547.2	337.6
547.4	351.1
547.6	349.8
547.8	350.2
548.0	352.9
548.2	359.2
548.4	362.1
548.6	363.4
548.8	368.1
549.0	372.6
549.2	379.5
549.4	383.0
549.6	385.0
549.8	391.3
550.0	390.8
550.2	400.5
550.4	403.7
550.6	405.6
550.8	407.5
551.0	411.8
551.2	416.0
551.4	420.4
551.6	419.9
551.8	422.5
552.0	429.0
552.2	430.9
552.4	436.9
552.6	441.7
552.8	440.1
553.0	443.6
553.2	448.6
553.4	451.4
553.6	456.6
553.8	458.9
554.0	460.9
554.2	462.8
554.4	469.6
554.6	473.8
554.8	471.0
555.0	476.5
555.2	479.0
555.4	478.6
555.6	486.1
555.8	488.5
556.0	492.2
556.2	495.1
556.4	498.9
556.6	506.2
556.8	506.4
557.0	512.8
557.2	508.7
557.4	515.0
557.6	508.9
557.8	516.4
558.0	522.3
558.2	528.3
558.4	528.5
558.6	533.6
558.8	530.7
559.0	537.7
559.2	539.4
559.4	540.3
559.6	543.1
559.8	547.0
560.0	544.8
560.2	553.3
560.4	552.5
560.6	555.8
560.8	555.0
561.0	562.1
561.2	561.7
561.4	561.9
561.6	565.2
561.8	566.2
562.0	570.7
562.2	576.2
562.4	574.2
562.6	577.2
562.8	579.6
563.0	582.9
563.2	578.5
563.4	586.9
563.6	587.7
563.8	592.5
564.0	593.0
564.2	591.3
564.4	589.7
564.6	598.1
564.8	595.1
565.0	599.7
565.2	600.5
565.4	602.4
565.6	602.2
565.8	607.6
566.0	609.5
566.2	607.9
566.4	613.0
566.6	611.0
566.8	623.5
567.0	619.6
567.2	615.0
567.4	612.3
567.6	617.9
567.8	620.4
568.0	629.4
568.2	628.4
568.4	629.0
568.6	625.6
568.8	625.0
569.0	633.7
569.2	631.6
569.4	635.1
569.6	639.8
569.8	638.0
570.0	638.1
570.2	635.9
570.4	635.0
570.6	637.8
570.8	638.1
571.0	638.1
571.2	637.0
571.4	647.3
571.6	642.7
571.8	648.2
572.0	644.7
572.2	650.6
572.4	652.2
572.6	648.4
572.8	651.4
573.0	645.2
573.2	654.6
573.4	657.2
573.6	650.8
573.8	658.5
574.0	654.3
574.2	659.2
574.4	655.2
574.6	655.2
574.8	655.6
575.0	656.3
575.2	654.8
575.4	666.2
575.6	658.8
575.8	659.1
576.0	663.7
576.2	662.3
576.4	665.1
576.6	665.7
576.8	665.4
577.0	661.8
577.2	662.1
577.4	668.4
577.6	667.4
577.8	670.4
578.0	663.7
578.2	666.4
578.4	664.6
578.6	672.2
578.8	671.8
579.0	669.5
579.2	672.1
579.4	670.6
579.6	667.3
579.8	670.8
580.0	668.0
580.2	670.0
580.4	675.5
580.6	671.0
580.8	674.5
581.0	670.4
581.2	670.1
581.4	671.3
581.6	672.4
581.8	676.3
582.0	677.0
582.2	678.8
582.4	679.6
582.6	677.4
582.8	676.8
583.0	674.5
583.2	675.5
583.4	677.3
583.6	676.1
583.8	677.7
584.0	675.0
584.2	681.9
584.4	675.3
584.6	673.8
584.8	677.4
585.0	678.0
585.2	677.0
585.4	677.4
585.6	673.3
585.8	678.1
586.0	679.2
586.2	681.2
586.4	679.4
586.6	676.4
586.8	678.8
587.0	676.1
587.2	677.4
587.4	677.2
587.6	680.1
587.8	685.6
588.0	680.8
588.2	679.4
588.4	678.4
588.6	681.5
588.8	675.6
589.0	682.0
589.2	678.3
589.4	673.0
589.6	676.1
589.8	679.8
590.0	679.0
590.2	676.4
590.4	678.1
590.6	677.2
590.8	683.1
591.0	681.4
591.2	676.4
591.4	680.7
591.6	680.8
591.8	677.4
592.0	676.4
592.2	674.6
592.4	676.8
592.6	677.3
592.8	675.4
593.0	675.5
593.2	677.1
593.4	678.1
593.6	673.8
593.8	680.3
594.0	680.2
594.2	680.7
594.4	679.0
594.6	678.6
594.8	676.1
595.0	673.0
595.2	671.1
595.4	671.3
595.6	673.9
595.8	672.2
596.0	671.3
596.2	672.2
596.4	669.5
596.6	672.0
596.8	675.3
597.0	673.0
597.2	670.3
597.4	669.2
597.6	673.8
597.8	674.1
598.0	671.5
598.2	668.4
598.4	666.5
598.6	667.1
598.8	666.5
599.0	663.1
599.2	666.3
599.4	668.1
599.6	666.7
599.8	664.0
600.0	663.7
600.2	663.7
600.4	660.7
600.6	663.8
600.8	666.3
601.0	663.8
601.2	664.3
601.4	659.2
601.6	656.8
601.8	658.5
602.0	661.1
602.2	663.6
602.4	658.1
602.6	662.5
602.8	659.2
603.0	655.1
603.2	660.1
603.4	658.5
603.6	655.2
603.8	659.1
604.0	654.4
604.2	653.2
604.4	652.6
604.6	652.4
604.8	655.5
605.0	654.2
605.2	649.9
605.4	645.0
605.6	650.2
605.8	644.8
606.0	650.1
606.2	649.4
606.4	650.5
606.6	644.7
606.8	649.2
607.0	643.0
607.2	647.7
607.4	644.3
607.6	642.3
607.8	640.8
608.0	643.9
608.2	641.8
608.4	645.4
608.6	633.6
608.8	633.9
609.0	632.5
609.2	637.8
609.4	637.7
609.6	637.0
609.8	633.9
610.0	633.7
610.2	633.1
610.4	631.6
610.6	630.5
610.8	627.4
611.0	631.1
611.2	633.9
611.4	625.7
611.6	632.6
611.8	622.3
612.0	618.3
612.2	619.5
612.4	620.9
612.6	622.0
612.8	626.3
613.0	624.1
613.2	616.8
613.4	620.8
613.6	617.5
613.8	616.7
614.0	609.1
614.2	614.8
614.4	620.7
614.6	608.1
614.8	607.8
615.0	608.8
615.2	610.5
615.4	604.6
615.6	606.8
615.8	608.7
616.0	607.9
616.2	601.7
616.4	604.2
616.6	596.9
616.8	597.8
617.0	600.4
617.2	597.9
617.4	601.1
617.6	596.7
617.8	599.3
618.0	596.2
618.2	595.4
618.4	594.9
618.6	588.1
618.8	594.4
619.0	588.1
619.2	590.9
619.4	587.8
619.6	580.4
619.8	579.9
620.0	586.4
620.2	582.0
620.4	585.3
620.6	585.3
620.8	580.5
621.0	570.8
621.2	576.5
621.4	575.7
621.6	568.2
621.8	578.8
622.0	573.1
622.2	570.1
622.4	567.7
622.6	568.2
622.8	566.6
623.0	564.5
623.2	567.3
623.4	565.9
623.6	558.3
623.8	561.1
624.0	558.3
624.2	561.2
624.4	560.7
624.6	550.3
624.8	554.4
625.0	553.6
625.2	550.6
625.4	552.5
625.6	548.1
625.8	550.3
626.0	543.7
626.2	536.0
626.4	543.3
626.6	540.7
626.8	543.7
627.0	538.9
627.2	540.0
627.4	537.0
627.6	537.3
627.8	534.3
628.0	532.7
628.2	526.9
628.4	529.2
628.6	528.8
628.8	525.8
629.0	521.4
629.2	527.0
629.4	521.4
629.6	519.8
629.8	521.3
630.0	524.9
630.2	517.9
630.4	515.6
630.6	517.3
630.8	515.6
631.0	512.9
631.2	511.7
631.4	507.7
631.6	505.5
631.8	506.9
632.0	502.5
632.2	501.8
632.4	503.6
632.6	498.5
632.8	498.3
633.0	489.2
633.2	491.7
633.4	497.3
633.6	497.3
633.8	491.5
634.0	492.8
634.2	487.2
634.4	483.8
634.6	488.3
634.8	482.3
635.0	484.4
635.2	479.9
635.4	475.0
635.6	475.6
635.8	475.3
636.0	478.0
636.2	474.3
636.4	469.4
636.6	468.9
636.8	468.2
637.0	466.3
637.2	462.5
637.4	464.6
637.6	463.8
637.8	461.0
638.0	456.3
638.2	459.3
638.4	454.3
638.6	458.0
638.8	453.6
639.0	454.5
639.2	455.1
639.4	452.6
639.6	446.5
639.8	450.1
640.0	446.3
640.2	441.9
640.4	440.7
640.6	443.7
640.8	436.4
641.0	438.3
641.2	438.6
641.4	440.1
641.6	433.1
641.8	431.2
642.0	431.9
642.2	430.1
642.4	425.7
642.6	425.3
642.8	427.1
643.0	422.2
643.2	420.3
643.4	420.7
643.6	420.4
643.8	420.3
644.0	416.7
644.2	416.0
644.4	413.6
644.6	413.6
644.8	410.9
645.0	409.4
645.2	407.2
645.4	403.6
645.6	403.6
645.8	404.6
646.0	403.6
646.2	402.5
646.4	398.9
646.6	398.1
646.8	395.6
647.0	395.1
647.2	388.3
647.4	389.2
647.6	390.0
647.8	394.3
648.0	392.8
648.2	386.6
648.4	386.6
648.6	382.0
648.8	379.2
649.0	382.8
649.2	380.5
649.4	375.2
649.6	374.5
649.8	369.5
650.0	374.9
650.2	376.9
650.4	370.1
650.6	371.6
650.8	365.9
651.0	365.7
651.2	365.0
651.4	363.7
651.6	359.0
651.8	357.5
652.0	359.2
652.2	355.0
652.4	356.9
652.6	356.7
652.8	352.7
653.0	345.2
653.2	349.8
653.4	350.7
653.6	348.2
653.8	342.7
654.0	344.2
654.2	341.5
654.4	343.3
654.6	338.2
654.8	335.9
655.0	334.5
655.2	333.1
655.4	332.4
655.6	334.2
655.8	331.4
656.0	330.0
656.2	327.3
656.4	324.1
656.6	323.6
656.8	326.1
657.0	323.9
657.2	319.8
657.4	320.8
657.6	314.5
657.8	315.8
658.0	317.4
658.2	316.3
658.4	314.7
658.6	313.0
658.8	309.4
659.0	308.5
659.2	306.3
659.4	303.8
659.6	304.6
659.8	303.3
660.0	302.1
660.2	298.8
660.4	298.2
660.6	295.1
660.8	295.6
661.0	293.2
661.2	295.1
661.4	288.8
661.6	290.6
661.8	289.1
662.0	288.8
662.2	285.8
662.4	287.7
662.6	284.2
662.8	281.8
663.0	281.0
663.2	279.1
663.4	277.4
663.6	276.2
663.8	274.5
664.0	275.5
664.2	272.6
664.4	271.5
664.6	273.4
664.8	267.8
665.0	270.2
665.2	268.8
665.4	266.5
665.6	265.0
665.8	264.2
666.0	261.3
666.2	262.1
666.4	261.9
666.6	259.0
666.8	260.0
667.0	259.3
667.2	254.6
667.4	253.1
667.6	251.4
667.8	251.5
668.0	251.0
668.2	249.4
668.4	245.2
668.6	250.6
668.8	243.4
669.0	239.5
669.2	237.6
669.4	241.3
669.6	239.1
669.8	240.2
670.0	238.9
670.2	236.1
670.4	234.6
670.6	233.9
670.8	230.5
671.0	232.4
671.2	231.9
671.4	230.4
671.6	227.6
671.8	226.2
672.0	226.9
672.2	225.4
672.4	222.0
672.6	221.8
672.8	221.1
673.0	219.3
673.2	219.1
673.4	217.1
673.6	216.0
673.8	213.3
674.0	214.3
674.2	215.1
674.4	211.1
674.6	208.5
674.8	213.8
675.0	208.3
675.2	207.9
675.4	205.8
675.6	202.3
675.8	202.2
676.0	204.6
676.2	201.9
676.4	202.2
676.6	201.4
676.8	199.2
677.0	198.2
677.2	195.7
677.4	195.1
677.6	194.5
677.8	193.4
678.0	194.7
678.2	188.8
678.4	190.3
678.6	188.3
678.8	186.5
679.0	184.4
679.2	185.7
679.4	182.4
679.6	183.2
679.8	183.7
680.0	183.5
680.2	180.7
680.4	180.6
680.6	179.4
680.8	179.7
681.0	177.6
681.2	175.1
681.4	177.3
681.6	177.5
681.8	171.7
682.0	170.5
682.2	171.8
682.4	170.3
682.6	171.3
682.8	167.5
683.0	165.4
683.2	167.9
683.4	164.8
683.6	163.4
683.8	162.8
684.0	163.8
684.2	162.1
684.4	161.5
684.6	159.9
684.8	158.5
685.0	159.0
685.2	156.3
685.4	156.3
685.6	155.9
685.8	152.5
686.0	152.4
686.2	154.1
686.4	149.1
686.6	150.2
686.8	148.4
687.0	151.2
687.2	147.7
687.4	145.0
687.6	146.3
687.8	145.7
688.0	145.9
688.2	145.9
688.4	141.8
688.6	141.2
688.8	142.0
689.0	139.5
689.2	139.8
689.4	139.4
689.6	137.3
689.8	135.0
690.0	136.0
690.2	136.2
690.4	133.5
690.6	129.9
690.8	130.9
691.0	132.3
691.2	130.6
691.4	130.4
691.6	129.0
691.8	131.9
692.0	131.1
692.2	129.4
692.4	126.2
692.6	126.1
692.8	124.8
693.0	125.5
693.2	125.8
693.4	121.9
693.6	122.4
693.8	122.4
694.0	119.7
694.2	121.1
694.4	119.6
694.6	118.6
694.8	116.8
695.0	115.0
695.2	116.4
695.4	117.1
695.6	115.0
695.8	116.5
696.0	114.4
696.2	112.9
696.4	113.2
696.6	114.9
696.8	111.7
697.0	112.5
697.2	110.8
697.4	108.3
697.6	108.9
697.8	110.4
698.0	108.2
698.2	107.5
698.4	107.3
698.6	106.5
698.8	107.2
699.0	105.2
699.2	105.5
699.4	103.6
699.6	102.8
699.8	103.7
700.0	99.92
