# Supplementary material for: Rolling circle amplification (RCA) -based biosensor system for the fluorescent detection of miR-129-2-3p miRNA
Source: PeerJ. 2022 Oct 24;10:e14257. doi: 10.7717/peerj.14257 (PMC9610657; doi:10.7717/peerj.14257)
Supplement: Supplemental Information 8 [file peerj-10-14257-s008.zip]

Archive with 25 entries (25 files):
- Raw for Fig7/0(FDS).TXT
- Raw for Fig7/C0233(FDS)-1.TXT
- Raw for Fig7/C0233(FDS)-2.TXT
- Raw for Fig7/C0523(FDS)-1.TXT
- Raw for Fig7/C0523(FDS)-2.TXT
- Raw for Fig7/C3017(FDS)-1.TXT
- Raw for Fig7/C3017(FDS)-2.TXT
- Raw for Fig7/C3551(FDS)-1.TXT
- Raw for Fig7/C3551(FDS)-2.TXT
- Raw for Fig7/C6013(FDS)-1.TXT
- Raw for Fig7/C6013(FDS)-2.TXT
- Raw for Fig7/C8814(FDS)-1.TXT
- Raw for Fig7/C8814(FDS)-2.TXT
- Raw for Fig7/N35(FDS)-1.TXT
- Raw for Fig7/N35(FDS)-2.TXT
- Raw for Fig7/N37(FDS)-1.TXT
- Raw for Fig7/N37(FDS)-2.TXT
- Raw for Fig7/N38(FDS)-1.TXT
- Raw for Fig7/N38(FDS)-2.TXT
- Raw for Fig7/N64(FDS)-1.TXT
- Raw for Fig7/N64(FDS)-2.TXT
- Raw for Fig7/N68(FDS)-1.TXT
- Raw for Fig7/N68(FDS)-2.TXT
- Raw for Fig7/N69(FDS)-1.TXT
- Raw for Fig7/N69(FDS)-2.TXT
