# Supplementary material for: Rolling circle amplification (RCA) -based biosensor system for the fluorescent detection of miR-129-2-3p miRNA
Source: PeerJ. 2022 Oct 24;10:e14257. doi: 10.7717/peerj.14257 (PMC9610657; doi:10.7717/peerj.14257)
Supplement: Supplemental Information 8 [file peerj-10-14257-s008.zip › Raw for Fig7/0(FDS).TXT]

nm	Data
500.0	5.708
500.2	5.597
500.4	5.477
500.6	5.471
500.8	5.280
501.0	5.679
501.2	5.231
501.4	5.337
501.6	5.503
501.8	5.464
502.0	4.867
502.2	4.821
502.4	5.303
502.6	4.714
502.8	5.004
503.0	5.095
503.2	5.581
503.4	5.306
503.6	5.262
503.8	5.325
504.0	4.822
504.2	5.169
504.4	5.248
504.6	5.310
504.8	5.469
505.0	5.296
505.2	5.497
505.4	5.679
505.6	5.484
505.8	5.380
506.0	5.692
506.2	5.239
506.4	5.356
506.6	5.914
506.8	5.039
507.0	5.262
507.2	5.685
507.4	5.362
507.6	5.674
507.8	5.533
508.0	5.722
508.2	6.100
508.4	5.999
508.6	6.063
508.8	5.780
509.0	6.523
509.2	5.892
509.4	6.114
509.6	5.675
509.8	6.157
510.0	6.174
510.2	5.838
510.4	6.098
510.6	6.689
510.8	6.524
511.0	6.165
511.2	6.729
511.4	6.763
511.6	6.508
511.8	6.758
512.0	6.517
512.2	6.618
512.4	6.252
512.6	6.925
512.8	6.407
513.0	7.359
513.2	6.973
513.4	7.732
513.6	7.140
513.8	6.950
514.0	7.359
514.2	7.176
514.4	6.963
514.6	7.919
514.8	7.463
515.0	8.003
515.2	8.226
515.4	7.587
515.6	8.016
515.8	8.451
516.0	8.434
516.2	8.567
516.4	8.186
516.6	8.567
516.8	8.141
517.0	8.438
517.2	9.162
517.4	9.427
517.6	8.936
517.8	9.321
518.0	9.538
518.2	9.196
518.4	9.543
518.6	9.675
518.8	9.989
519.0	9.494
519.2	10.06
519.4	9.721
519.6	10.57
519.8	10.70
520.0	10.57
520.2	11.61
520.4	10.81
520.6	11.14
520.8	11.24
521.0	11.23
521.2	11.14
521.4	12.49
521.6	11.80
521.8	11.70
522.0	12.58
522.2	12.63
522.4	11.92
522.6	12.25
522.8	13.81
523.0	13.21
523.2	13.74
523.4	14.17
523.6	14.04
523.8	13.73
524.0	14.94
524.2	13.78
524.4	14.67
524.6	14.41
524.8	14.34
525.0	14.74
525.2	15.58
525.4	15.90
525.6	16.37
525.8	15.52
526.0	15.67
526.2	16.11
526.4	16.45
526.6	16.67
526.8	16.59
527.0	16.79
527.2	17.34
527.4	18.05
527.6	17.86
527.8	17.35
528.0	18.03
528.2	18.51
528.4	18.61
528.6	19.66
528.8	19.40
529.0	19.50
529.2	20.46
529.4	20.16
529.6	20.05
529.8	21.97
530.0	21.59
530.2	21.46
530.4	21.50
530.6	21.74
530.8	21.59
531.0	21.53
531.2	23.19
531.4	23.47
531.6	23.73
531.8	22.56
532.0	23.17
532.2	23.41
532.4	24.53
532.6	23.30
532.8	24.04
533.0	24.89
533.2	25.15
533.4	26.02
533.6	24.93
533.8	25.60
534.0	26.70
534.2	26.08
534.4	26.52
534.6	26.89
534.8	27.17
535.0	26.70
535.2	26.57
535.4	28.21
535.6	26.66
535.8	27.94
536.0	28.28
536.2	29.74
536.4	29.72
536.6	29.94
536.8	29.45
537.0	29.39
537.2	32.07
537.4	30.31
537.6	30.55
537.8	30.94
538.0	31.73
538.2	31.15
538.4	31.66
538.6	31.94
538.8	33.44
539.0	32.62
539.2	32.36
539.4	33.64
539.6	34.19
539.8	33.16
540.0	34.03
540.2	34.23
540.4	34.51
540.6	34.86
540.8	34.15
541.0	35.70
541.2	36.56
541.4	36.08
541.6	36.71
541.8	37.22
542.0	37.38
542.2	36.52
542.4	37.43
542.6	37.88
542.8	38.30
543.0	36.92
543.2	37.63
543.4	38.49
543.6	39.83
543.8	38.99
544.0	40.20
544.2	39.38
544.4	39.63
544.6	41.19
544.8	40.58
545.0	41.47
545.2	41.88
545.4	42.26
545.6	40.98
545.8	41.95
546.0	41.90
546.2	41.84
546.4	41.88
546.6	43.09
546.8	41.97
547.0	42.14
547.2	43.88
547.4	44.64
547.6	42.10
547.8	44.06
548.0	44.77
548.2	45.05
548.4	44.40
548.6	43.59
548.8	44.57
549.0	43.37
549.2	45.61
549.4	45.81
549.6	46.04
549.8	46.61
550.0	45.85
550.2	46.17
550.4	46.51
550.6	47.11
550.8	46.24
551.0	46.84
551.2	47.34
551.4	46.42
551.6	47.59
551.8	46.35
552.0	47.13
552.2	48.85
552.4	48.35
552.6	48.33
552.8	47.31
553.0	48.83
553.2	49.05
553.4	48.85
553.6	48.85
553.8	49.16
554.0	49.59
554.2	49.78
554.4	49.26
554.6	49.18
554.8	48.43
555.0	51.35
555.2	50.73
555.4	51.55
555.6	50.94
555.8	49.97
556.0	51.06
556.2	51.95
556.4	50.53
556.6	53.01
556.8	52.29
557.0	52.41
557.2	51.15
557.4	51.79
557.6	51.52
557.8	50.34
558.0	51.71
558.2	51.79
558.4	51.98
558.6	52.25
558.8	52.06
559.0	52.13
559.2	53.57
559.4	52.38
559.6	52.22
559.8	50.92
560.0	52.20
560.2	52.15
560.4	52.80
560.6	51.85
560.8	53.78
561.0	52.53
561.2	53.24
561.4	52.93
561.6	52.09
561.8	53.34
562.0	53.05
562.2	52.52
562.4	54.75
562.6	54.07
562.8	53.75
563.0	53.08
563.2	53.06
563.4	53.25
563.6	54.12
563.8	54.40
564.0	52.59
564.2	53.15
564.4	53.40
564.6	54.18
564.8	53.93
565.0	52.40
565.2	53.17
565.4	52.71
565.6	53.97
565.8	54.09
566.0	54.25
566.2	53.94
566.4	52.86
566.6	53.04
566.8	53.28
567.0	53.71
567.2	54.99
567.4	54.13
567.6	54.74
567.8	54.97
568.0	52.90
568.2	55.11
568.4	53.66
568.6	52.82
568.8	53.95
569.0	54.35
569.2	53.97
569.4	55.26
569.6	54.44
569.8	54.41
570.0	53.80
570.2	53.63
570.4	54.33
570.6	55.60
570.8	54.84
571.0	55.38
571.2	54.38
571.4	54.59
571.6	53.63
571.8	54.66
572.0	53.74
572.2	54.38
572.4	53.47
572.6	56.83
572.8	55.31
573.0	52.94
573.2	54.55
573.4	53.57
573.6	56.38
573.8	53.39
574.0	53.37
574.2	55.08
574.4	53.87
574.6	54.42
574.8	55.26
575.0	54.72
575.2	54.58
575.4	54.92
575.6	52.73
575.8	54.27
576.0	54.91
576.2	53.99
576.4	52.66
576.6	53.22
576.8	55.13
577.0	54.13
577.2	55.08
577.4	53.96
577.6	53.31
577.8	52.77
578.0	53.14
578.2	53.30
578.4	54.89
578.6	53.58
578.8	53.85
579.0	54.23
579.2	51.76
579.4	53.92
579.6	53.24
579.8	53.08
580.0	53.27
580.2	53.62
580.4	52.97
580.6	53.47
580.8	52.38
581.0	54.63
581.2	54.22
581.4	52.55
581.6	54.65
581.8	53.03
582.0	54.27
582.2	54.61
582.4	52.92
582.6	53.59
582.8	52.66
583.0	53.28
583.2	53.86
583.4	52.07
583.6	53.05
583.8	53.72
584.0	52.66
584.2	53.16
584.4	52.48
584.6	52.13
584.8	53.18
585.0	50.62
585.2	53.40
585.4	53.55
585.6	53.21
585.8	52.74
586.0	51.66
586.2	52.98
586.4	50.77
586.6	51.97
586.8	52.69
587.0	52.38
587.2	51.41
587.4	53.13
587.6	51.05
587.8	52.38
588.0	51.97
588.2	52.08
588.4	51.75
588.6	52.27
588.8	51.40
589.0	52.55
589.2	51.75
589.4	50.21
589.6	51.61
589.8	52.01
590.0	51.05
590.2	51.58
590.4	50.96
590.6	53.35
590.8	51.10
591.0	51.80
591.2	51.15
591.4	50.44
591.6	50.11
591.8	51.37
592.0	51.47
592.2	50.71
592.4	51.18
592.6	51.57
592.8	51.72
593.0	51.68
593.2	49.87
593.4	51.75
593.6	49.19
593.8	49.84
594.0	50.24
594.2	50.17
594.4	50.34
594.6	50.76
594.8	50.09
595.0	49.58
595.2	51.08
595.4	49.04
595.6	50.92
595.8	49.93
596.0	49.45
596.2	49.26
596.4	49.81
596.6	50.29
596.8	50.83
597.0	49.64
597.2	50.68
597.4	51.22
597.6	49.22
597.8	50.21
598.0	49.61
598.2	50.52
598.4	48.43
598.6	49.96
598.8	48.48
599.0	49.63
599.2	49.88
599.4	50.21
599.6	49.46
599.8	49.14
600.0	49.63
600.2	49.80
600.4	49.64
600.6	49.22
600.8	48.65
601.0	48.00
601.2	48.16
601.4	48.16
601.6	48.99
601.8	48.37
602.0	48.27
602.2	48.20
602.4	47.73
602.6	47.36
602.8	47.71
603.0	47.99
603.2	48.28
603.4	48.46
603.6	46.95
603.8	46.94
604.0	46.42
604.2	46.71
604.4	47.65
604.6	47.21
604.8	48.23
605.0	46.95
605.2	46.49
605.4	47.67
605.6	46.11
605.8	45.51
606.0	46.71
606.2	48.30
606.4	46.73
606.6	47.40
606.8	45.41
607.0	47.34
607.2	47.13
607.4	46.99
607.6	45.85
607.8	45.79
608.0	45.76
608.2	45.34
608.4	47.04
608.6	46.41
608.8	45.74
609.0	45.36
609.2	46.24
609.4	45.28
609.6	44.54
609.8	45.33
610.0	44.11
610.2	44.66
610.4	44.81
610.6	45.00
610.8	45.28
611.0	45.80
611.2	45.03
611.4	43.94
611.6	45.87
611.8	44.01
612.0	45.17
612.2	45.13
612.4	43.96
612.6	44.04
612.8	44.03
613.0	43.68
613.2	44.63
613.4	44.21
613.6	43.57
613.8	43.53
614.0	43.94
614.2	43.02
614.4	43.00
614.6	42.45
614.8	41.99
615.0	41.53
615.2	42.24
615.4	42.46
615.6	42.71
615.8	41.14
616.0	42.74
616.2	42.36
616.4	42.07
616.6	43.39
616.8	42.81
617.0	41.40
617.2	41.22
617.4	41.91
617.6	40.42
617.8	42.43
618.0	41.27
618.2	40.83
618.4	42.31
618.6	41.83
618.8	41.57
619.0	40.74
619.2	40.57
619.4	40.82
619.6	40.01
619.8	41.80
620.0	39.67
620.2	40.67
620.4	39.73
620.6	40.73
620.8	39.42
621.0	41.03
621.2	39.73
621.4	39.79
621.6	38.92
621.8	40.37
622.0	39.91
622.2	38.94
622.4	38.22
622.6	38.74
622.8	38.79
623.0	39.00
623.2	38.03
623.4	39.26
623.6	37.91
623.8	38.62
624.0	38.05
624.2	38.92
624.4	38.13
624.6	38.06
624.8	37.84
625.0	38.56
625.2	37.04
625.4	37.47
625.6	37.19
625.8	36.84
626.0	36.92
626.2	37.37
626.4	36.86
626.6	36.92
626.8	36.74
627.0	34.85
627.2	36.54
627.4	36.29
627.6	36.92
627.8	37.09
628.0	36.54
628.2	36.31
628.4	36.94
628.6	35.47
628.8	36.52
629.0	36.27
629.2	35.60
629.4	36.94
629.6	36.15
629.8	35.61
630.0	35.47
630.2	35.52
630.4	35.49
630.6	35.88
630.8	35.93
631.0	34.73
631.2	35.53
631.4	36.35
631.6	35.02
631.8	34.77
632.0	35.33
632.2	34.58
632.4	33.47
632.6	34.23
632.8	32.73
633.0	33.96
633.2	33.46
633.4	33.76
633.6	34.08
633.8	32.97
634.0	33.38
634.2	33.67
634.4	32.78
634.6	33.17
634.8	31.86
635.0	32.07
635.2	32.84
635.4	31.76
635.6	32.43
635.8	31.13
636.0	31.11
636.2	32.00
636.4	31.59
636.6	32.11
636.8	30.74
637.0	30.32
637.2	30.79
637.4	31.20
637.6	31.00
637.8	31.42
638.0	31.85
638.2	32.19
638.4	30.26
638.6	30.62
638.8	31.22
639.0	32.00
639.2	30.47
639.4	29.92
639.6	30.53
639.8	28.94
640.0	29.63
640.2	30.81
640.4	27.74
640.6	29.31
640.8	29.65
641.0	29.40
641.2	29.05
641.4	28.64
641.6	28.72
641.8	29.21
642.0	27.60
642.2	29.68
642.4	28.27
642.6	28.21
642.8	28.64
643.0	28.21
643.2	28.92
643.4	26.84
643.6	27.86
643.8	26.74
644.0	27.62
644.2	27.83
644.4	25.92
644.6	27.02
644.8	26.48
645.0	26.90
645.2	27.00
645.4	27.13
645.6	27.14
645.8	25.27
646.0	26.67
646.2	26.22
646.4	26.84
646.6	25.95
646.8	26.79
647.0	25.02
647.2	25.95
647.4	24.75
647.6	24.83
647.8	26.41
648.0	27.21
648.2	25.52
648.4	25.08
648.6	25.75
648.8	25.21
649.0	25.35
649.2	25.08
649.4	24.65
649.6	24.10
649.8	24.85
650.0	23.84
650.2	24.10
650.4	24.83
650.6	23.54
650.8	23.58
651.0	22.86
651.2	24.91
651.4	23.63
651.6	23.91
651.8	23.25
652.0	23.08
652.2	23.90
652.4	23.13
652.6	23.71
652.8	23.24
653.0	22.54
653.2	23.19
653.4	23.01
653.6	23.58
653.8	22.48
654.0	23.03
654.2	23.03
654.4	22.69
654.6	22.06
654.8	21.98
655.0	22.34
655.2	22.59
655.4	21.56
655.6	22.48
655.8	21.96
656.0	22.06
656.2	21.25
656.4	21.16
656.6	20.98
656.8	22.18
657.0	21.24
657.2	20.89
657.4	20.71
657.6	20.75
657.8	20.35
658.0	19.73
658.2	20.29
658.4	20.86
658.6	21.06
658.8	20.06
659.0	20.27
659.2	19.33
659.4	19.27
659.6	20.67
659.8	21.00
660.0	20.45
660.2	18.68
660.4	20.20
660.6	20.36
660.8	19.22
661.0	19.58
661.2	19.15
661.4	18.73
661.6	18.88
661.8	19.09
662.0	18.65
662.2	18.61
662.4	19.00
662.6	18.59
662.8	18.01
663.0	18.23
663.2	18.11
663.4	17.41
663.6	18.71
663.8	18.31
664.0	17.16
664.2	17.51
664.4	18.34
664.6	17.73
664.8	17.63
665.0	17.02
665.2	17.60
665.4	16.61
665.6	17.29
665.8	17.95
666.0	16.93
666.2	16.17
666.4	17.08
666.6	16.04
666.8	15.91
667.0	16.27
667.2	16.43
667.4	16.36
667.6	16.63
667.8	16.36
668.0	16.39
668.2	17.02
668.4	15.07
668.6	16.23
668.8	15.91
669.0	16.10
669.2	15.57
669.4	16.37
669.6	15.62
669.8	15.58
670.0	15.29
670.2	14.90
670.4	15.29
670.6	14.87
670.8	15.06
671.0	15.72
671.2	15.05
671.4	14.44
671.6	14.15
671.8	15.09
672.0	15.59
672.2	14.19
672.4	14.38
672.6	14.35
672.8	14.82
673.0	14.65
673.2	14.02
673.4	14.46
673.6	14.79
673.8	12.99
674.0	13.99
674.2	14.06
674.4	14.06
674.6	12.67
674.8	13.34
675.0	13.19
675.2	13.68
675.4	13.20
675.6	13.11
675.8	13.69
676.0	13.34
676.2	13.03
676.4	12.71
676.6	13.10
676.8	13.34
677.0	12.93
677.2	12.82
677.4	12.49
677.6	13.37
677.8	12.53
678.0	11.88
678.2	12.69
678.4	12.24
678.6	12.52
678.8	12.44
679.0	12.53
679.2	12.58
679.4	11.99
679.6	13.08
679.8	11.82
680.0	11.72
680.2	11.85
680.4	12.41
680.6	12.18
680.8	11.62
681.0	11.73
681.2	11.40
681.4	11.83
681.6	11.15
681.8	11.21
682.0	11.21
682.2	10.38
682.4	11.52
682.6	11.43
682.8	11.06
683.0	10.77
683.2	10.67
683.4	11.02
683.6	11.01
683.8	10.79
684.0	10.68
684.2	10.37
684.4	10.88
684.6	11.43
684.8	10.13
685.0	10.95
685.2	10.73
685.4	10.46
685.6	10.71
685.8	10.32
686.0	10.29
686.2	9.904
686.4	9.681
686.6	9.902
686.8	10.30
687.0	9.375
687.2	10.77
687.4	10.62
687.6	9.408
687.8	9.546
688.0	9.497
688.2	9.493
688.4	9.305
688.6	9.586
688.8	9.068
689.0	9.386
689.2	9.943
689.4	9.454
689.6	8.931
689.8	9.092
690.0	8.932
690.2	9.330
690.4	8.887
690.6	8.804
690.8	9.084
691.0	8.937
691.2	9.354
691.4	8.925
691.6	8.943
691.8	8.795
692.0	8.814
692.2	8.856
692.4	9.083
692.6	8.591
692.8	8.729
693.0	8.353
693.2	8.285
693.4	8.331
693.6	8.449
693.8	8.507
694.0	7.695
694.2	7.701
694.4	8.424
694.6	7.845
694.8	8.469
695.0	8.095
695.2	7.970
695.4	7.640
695.6	7.694
695.8	7.852
696.0	8.040
696.2	8.531
696.4	7.725
696.6	8.076
696.8	7.703
697.0	8.038
697.2	7.639
697.4	7.812
697.6	7.566
697.8	7.112
698.0	7.808
698.2	7.110
698.4	7.307
698.6	7.596
698.8	7.676
699.0	7.106
699.2	7.114
699.4	6.542
699.6	7.301
699.8	7.115
700.0	3.469
