# Supplementary material for: Rolling circle amplification (RCA) -based biosensor system for the fluorescent detection of miR-129-2-3p miRNA
Source: PeerJ. 2022 Oct 24;10:e14257. doi: 10.7717/peerj.14257 (PMC9610657; doi:10.7717/peerj.14257)
Supplement: Supplemental Information 8 [file peerj-10-14257-s008.zip › Raw for Fig7/C0233(FDS)-1.TXT]

nm	Data
500	10.01
500.2	10.48
500.4	10.24
500.6	10.29
500.8	10.05
501	10.68
501.2	10.97
501.4	11.58
501.6	11.24
501.8	11.38
502	11.99
502.2	12.2
502.4	11.36
502.6	11.92
502.8	11.69
503	12.54
503.2	13.29
503.4	13.12
503.6	13.43
503.8	13.35
504	13.72
504.2	14.65
504.4	14.68
504.6	15.51
504.8	16.33
505	15.49
505.2	15.96
505.4	17.22
505.6	17.53
505.8	17.59
506	17.27
506.2	16.82
506.4	17.33
506.6	19.06
506.8	20.02
507	18.95
507.2	19.94
507.4	21.59
507.6	21.45
507.8	22.52
508	22.42
508.2	22.91
508.4	23.43
508.6	24.55
508.8	25.13
509	25.93
509.2	27.6
509.4	28.43
509.6	27.51
509.8	29.46
510	29.86
510.2	30.27
510.4	32.14
510.6	32.15
510.8	33.99
511	35.5
511.2	35.2
511.4	36.1
511.6	37.33
511.8	40.37
512	40.74
512.2	40.67
512.4	41.77
512.6	43.89
512.8	45.54
513	45.84
513.2	48.04
513.4	47.9
513.6	48.52
513.8	51.59
514	52.13
514.2	54.27
514.4	55.79
514.6	56.98
514.8	58.15
515	61.75
515.2	61.36
515.4	64.28
515.6	65.91
515.8	68.08
516	70.87
516.2	74.28
516.4	74.19
516.6	77.16
516.8	78.93
517	81.2
517.2	85.95
517.4	87.16
517.6	90.02
517.8	92.35
518	93.3
518.2	96.33
518.4	100.4
518.6	102.8
518.8	105.9
519	112.2
519.2	111
519.4	117.2
519.6	118.6
519.8	121.1
520	126.2
520.2	126.5
520.4	132.9
520.6	138.1
520.8	140.1
521	142.8
521.2	146
521.4	149.8
521.6	154.8
521.8	161.9
522	164.6
522.2	170.1
522.4	170.7
522.6	173.2
522.8	179.2
523	182.1
523.2	187.2
523.4	194.7
523.6	197.3
523.8	197.7
524	207.3
524.2	208.5
524.4	214.4
524.6	217.2
524.8	219.8
525	226.1
525.2	231
525.4	235.7
525.6	239.9
525.8	244.9
526	252.8
526.2	257.9
526.4	258.1
526.6	270.3
526.8	269.6
527	273.3
527.2	276.6
527.4	285.6
527.6	286.6
527.8	288.7
528	296.1
528.2	299
528.4	307.1
528.6	307.9
528.8	311.8
529	321.4
529.2	322.4
529.4	326.8
529.6	331.9
529.8	338.4
530	336.6
530.2	343.1
530.4	349.3
530.6	351.4
530.8	357.5
531	360.8
531.2	363.3
531.4	370.9
531.6	372.6
531.8	374.3
532	386
532.2	387.3
532.4	387.5
532.6	393.4
532.8	401.1
533	398.2
533.2	408.4
533.4	407.9
533.6	410.3
533.8	417.6
534	423.8
534.2	422.9
534.4	426.4
534.6	430.3
534.8	431.4
535	435.3
535.2	444.3
535.4	441
535.6	438.1
535.8	445.7
536	453.1
536.2	454.9
536.4	457.6
536.6	459.1
536.8	462.5
537	463.9
537.2	469.8
537.4	468.8
537.6	473.8
537.8	473.2
538	474.3
538.2	476.8
538.4	477.3
538.6	481.9
538.8	481.5
539	491
539.2	486.1
539.4	494.3
539.6	493.9
539.8	492.6
540	497.8
540.2	499.7
540.4	497.5
540.6	501.6
540.8	501.2
541	509.6
541.2	503.6
541.4	506.8
541.6	511.9
541.8	507.5
542	511.2
542.2	506.3
542.4	512
542.6	514.7
542.8	511.2
543	519.2
543.2	521.5
543.4	520.3
543.6	516.6
543.8	523.4
544	523.9
544.2	523.5
544.4	527.6
544.6	524.9
544.8	527.8
545	529.7
545.2	527.4
545.4	532.9
545.6	531.9
545.8	533.4
546	532
546.2	534.2
546.4	530
546.6	533
546.8	540.1
547	540.2
547.2	533.2
547.4	540.7
547.6	538.6
547.8	541.2
548	542.7
548.2	540.2
548.4	538.5
548.6	538.2
548.8	545.4
549	549.8
549.2	551
549.4	548.3
549.6	548.1
549.8	547.1
550	546.5
550.2	537.9
550.4	542.7
550.6	544.8
550.8	546
551	549
551.2	544.3
551.4	547.5
551.6	545.3
551.8	549.5
552	550.4
552.2	549.7
552.4	547.6
552.6	550.8
552.8	546.1
553	546.6
553.2	545
553.4	548.5
553.6	548.4
553.8	545.7
554	552.4
554.2	542.1
554.4	544.8
554.6	543.3
554.8	551
555	543.9
555.2	543.8
555.4	544.6
555.6	546.5
555.8	541.4
556	542.3
556.2	539.2
556.4	543.1
556.6	542.9
556.8	546.1
557	541.6
557.2	544.8
557.4	543
557.6	536.4
557.8	537.2
558	535.7
558.2	534.8
558.4	538.7
558.6	531.4
558.8	535.2
559	533
559.2	534.4
559.4	528.1
559.6	535.7
559.8	533.1
560	527
560.2	525.5
560.4	527.4
560.6	519.9
560.8	519.3
561	522
561.2	524.2
561.4	520.2
561.6	517.7
561.8	518
562	516.7
562.2	510.9
562.4	511.4
562.6	512.5
562.8	510.1
563	509.8
563.2	504.6
563.4	505.7
563.6	501.9
563.8	505.4
564	497.8
564.2	499.7
564.4	501.6
564.6	492.7
564.8	491
565	488.9
565.2	488.7
565.4	487.5
565.6	483.9
565.8	481
566	482.9
566.2	482.1
566.4	479
566.6	473.9
566.8	474.9
567	469.8
567.2	475.1
567.4	475.8
567.6	468.4
567.8	467.7
568	464.6
568.2	459
568.4	461.9
568.6	459.9
568.8	460.7
569	460.1
569.2	458.1
569.4	453.8
569.6	449.9
569.8	452.6
570	446.9
570.2	440.6
570.4	443.5
570.6	437.4
570.8	432.8
571	437.5
571.2	437.4
571.4	431.4
571.6	433.8
571.8	432.4
572	427.6
572.2	424.1
572.4	423.5
572.6	420.8
572.8	417.5
573	413.8
573.2	406.9
573.4	412.2
573.6	412.1
573.8	412.7
574	403.5
574.2	403.2
574.4	405.1
574.6	397.8
574.8	395
575	395.9
575.2	391.6
575.4	388.9
575.6	386.3
575.8	388.1
576	383.8
576.2	384.9
576.4	380.6
576.6	379.8
576.8	376.2
577	376.4
577.2	370.2
577.4	369.9
577.6	363.8
577.8	368.6
578	365.1
578.2	360.1
578.4	359.8
578.6	355.1
578.8	351.3
579	351.7
579.2	352.2
579.4	352
579.6	347.7
579.8	343
580	342
580.2	342.2
580.4	338.9
580.6	340.1
580.8	336.5
581	331.7
581.2	331.2
581.4	331.5
581.6	334.1
581.8	329.7
582	329.1
582.2	324.8
582.4	325
582.6	323.6
582.8	316.9
583	316
583.2	312.6
583.4	312.2
583.6	313.7
583.8	309.7
584	303.9
584.2	302.4
584.4	304.7
584.6	302.5
584.8	300.8
585	297
585.2	298.1
585.4	295.1
585.6	293.1
585.8	294
586	293.1
586.2	288.2
586.4	285.1
586.6	286.4
586.8	280.3
587	281
587.2	281.2
587.4	276.6
587.6	279.5
587.8	272.1
588	274
588.2	273
588.4	268.1
588.6	270.2
588.8	268.6
589	264.5
589.2	263.9
589.4	263.2
589.6	265.4
589.8	256.2
590	255.9
590.2	259.1
590.4	257.3
590.6	250.6
590.8	250.7
591	250.9
591.2	250.6
591.4	244.6
591.6	244.7
591.8	245.5
592	242.3
592.2	242.6
592.4	237.9
592.6	241
592.8	237.6
593	239.5
593.2	237.8
593.4	234.8
593.6	231.2
593.8	229.6
594	228.9
594.2	228.2
594.4	227.9
594.6	231
594.8	224.2
595	223.6
595.2	223.6
595.4	221.5
595.6	221.6
595.8	220.5
596	218.8
596.2	217.4
596.4	215.7
596.6	211.5
596.8	212.1
597	214.3
597.2	214.4
597.4	213.3
597.6	212.7
597.8	211.6
598	208.2
598.2	203.4
598.4	202.9
598.6	202.8
598.8	201
599	203.3
599.2	199.9
599.4	197.3
599.6	195
599.8	201.1
600	196.6
600.2	193.4
600.4	194.4
600.6	194
600.8	191.8
601	192.8
601.2	190.8
601.4	190.3
601.6	188.5
601.8	189.5
602	189.2
602.2	181.9
602.4	185.2
602.6	183.8
602.8	182.6
603	182.2
603.2	181.7
603.4	179.4
603.6	176.9
603.8	180.7
604	178.7
604.2	175.5
604.4	175.8
604.6	175.7
604.8	174.9
605	173.8
605.2	169.8
605.4	169.5
605.6	168.8
605.8	166.9
606	169.2
606.2	166.7
606.4	168.7
606.6	168
606.8	167.4
607	164.2
607.2	165.1
607.4	164.2
607.6	163.8
607.8	162.1
608	159.8
608.2	161.5
608.4	162.1
608.6	158
608.8	156.7
609	156.2
609.2	155
609.4	154.8
609.6	153.3
609.8	154.6
610	154.8
610.2	152.3
610.4	152.5
610.6	149.8
610.8	148.9
611	147.6
611.2	149.4
611.4	147.5
611.6	148.2
611.8	145.1
612	146.3
612.2	142
612.4	145
612.6	140.7
612.8	140.8
613	141.9
613.2	142.2
613.4	141.1
613.6	137.4
613.8	137.6
614	139
614.2	137.6
614.4	137
614.6	139.1
614.8	137.4
615	132
615.2	134.8
615.4	131.9
615.6	132.6
615.8	133.6
616	132.8
616.2	131.5
616.4	129.2
616.6	132.7
616.8	127.7
617	127.1
617.2	127.2
617.4	126.5
617.6	127.1
617.8	127.5
618	126.8
618.2	125.7
618.4	122.1
618.6	123.2
618.8	123.2
619	123.4
619.2	120.5
619.4	121.4
619.6	120.8
619.8	118.6
620	118.6
620.2	116.4
620.4	117.5
620.6	117
620.8	116.6
621	114.9
621.2	114.6
621.4	115.2
621.6	115.4
621.8	112.1
622	113.8
622.2	110.7
622.4	113.4
622.6	113.7
622.8	111.8
623	110.6
623.2	111.8
623.4	109
623.6	108.6
623.8	106.3
624	105.8
624.2	105.3
624.4	105.2
624.6	107.5
624.8	103.7
625	105
625.2	102.4
625.4	103.6
625.6	101.6
625.8	102
626	101.3
626.2	103.9
626.4	101.8
626.6	102.8
626.8	97.5
627	99.56
627.2	96.66
627.4	95.42
627.6	96.52
627.8	97.01
628	95.32
628.2	94.94
628.4	94.43
628.6	95.91
628.8	95.31
629	91.44
629.2	92.23
629.4	92.27
629.6	90.86
629.8	90.5
630	90.46
630.2	92
630.4	89.89
630.6	88.01
630.8	88.38
631	87.97
631.2	88.34
631.4	87.27
631.6	88.61
631.8	86.81
632	86.66
632.2	86.74
632.4	84.18
632.6	82.9
632.8	82.18
633	83.82
633.2	83.02
633.4	86.36
633.6	84.19
633.8	83.16
634	79.8
634.2	82.08
634.4	81.57
634.6	79.93
634.8	79.12
635	80.04
635.2	78.51
635.4	78.15
635.6	77.87
635.8	76.76
636	77.41
636.2	77.64
636.4	75.66
636.6	76.07
636.8	73.95
637	73.53
637.2	75.49
637.4	75.02
637.6	73.82
637.8	75.43
638	72.44
638.2	71.86
638.4	71.13
638.6	68.83
638.8	69.19
639	70.87
639.2	70.47
639.4	71.46
639.6	71.13
639.8	70.07
640	69.51
640.2	67.48
640.4	68.48
640.6	68.13
640.8	66.36
641	67.13
641.2	67.45
641.4	66.09
641.6	64.08
641.8	64.99
642	65.8
642.2	67.24
642.4	64.64
642.6	64.77
642.8	65.15
643	63.23
643.2	62.58
643.4	62.46
643.6	61.3
643.8	61.31
644	61.1
644.2	62.63
644.4	61.96
644.6	61.8
644.8	62.28
645	60.24
645.2	59.34
645.4	60.5
645.6	59.63
645.8	60.28
646	57.75
646.2	59.17
646.4	59.98
646.6	57.57
646.8	58.16
647	55.85
647.2	57.24
647.4	58.26
647.6	58.38
647.8	57.74
648	55.92
648.2	55.7
648.4	55.32
648.6	55.65
648.8	54.3
649	54.06
649.2	53.28
649.4	54.99
649.6	53.47
649.8	53.77
650	54.19
650.2	52.76
650.4	51.91
650.6	51.3
650.8	52.59
651	52.09
651.2	53.55
651.4	52.28
651.6	51.12
651.8	50.75
652	50.91
652.2	50.45
652.4	49.84
652.6	50.3
652.8	49.74
653	48.3
653.2	50.83
653.4	47.95
653.6	47.79
653.8	48.22
654	47.4
654.2	46.08
654.4	47.19
654.6	45.26
654.8	47.79
655	46.98
655.2	45.04
655.4	45.38
655.6	45.05
655.8	45.48
656	44.54
656.2	44.27
656.4	44.87
656.6	44.56
656.8	43.51
657	43.84
657.2	44.99
657.4	42.54
657.6	43.81
657.8	42.55
658	42.4
658.2	41.25
658.4	41.67
658.6	40.65
658.8	42.34
659	42.33
659.2	40.87
659.4	41.6
659.6	42.06
659.8	39.56
660	40.49
660.2	38.97
660.4	39.01
660.6	38.43
660.8	40.49
661	39.82
661.2	37.32
661.4	38.82
661.6	38.39
661.8	39.48
662	38.03
662.2	38.19
662.4	37.07
662.6	35.96
662.8	36.92
663	36.89
663.2	36.14
663.4	36.11
663.6	35.72
663.8	36.88
664	35.91
664.2	35.99
664.4	36.8
664.6	34.96
664.8	34.03
665	33.89
665.2	34.51
665.4	33.98
665.6	33.75
665.8	33.04
666	34.19
666.2	33.48
666.4	33.82
666.6	33.48
666.8	33.61
667	33.2
667.2	31.37
667.4	31.85
667.6	31.79
667.8	31.68
668	31.87
668.2	31.21
668.4	31.72
668.6	31.05
668.8	30.54
669	30.86
669.2	31
669.4	29.1
669.6	30.78
669.8	30.18
670	29.68
670.2	29.7
670.4	29.36
670.6	29.26
670.8	27.74
671	29.13
671.2	28.18
671.4	29.08
671.6	27.44
671.8	28.17
672	27.74
672.2	27.71
672.4	26.82
672.6	27.2
672.8	27.64
673	26.85
673.2	27.42
673.4	26.4
673.6	26.83
673.8	26.38
674	26.18
674.2	26.68
674.4	27.32
674.6	25.4
674.8	25.56
675	25.18
675.2	26.69
675.4	25.21
675.6	23.85
675.8	24.42
676	24.08
676.2	24.49
676.4	25.14
676.6	24.81
676.8	23.63
677	23.38
677.2	23.77
677.4	23.14
677.6	23.34
677.8	23.49
678	22.7
678.2	23.18
678.4	23.47
678.6	22.08
678.8	21.85
679	22.71
679.2	22.44
679.4	22.21
679.6	21.57
679.8	21.88
680	22.84
680.2	21.48
680.4	22.7
680.6	20.73
680.8	20.76
681	20.66
681.2	21.25
681.4	20.55
681.6	20.25
681.8	20.62
682	20.08
682.2	20.36
682.4	20.34
682.6	19.6
682.8	19.98
683	19.41
683.2	19.4
683.4	18.86
683.6	19.97
683.8	18.66
684	19.04
684.2	19.35
684.4	18.39
684.6	18.61
684.8	18.86
685	18.56
685.2	18.8
685.4	17.69
685.6	17.41
685.8	17.86
686	17.96
686.2	17.87
686.4	18.21
686.6	17.68
686.8	16.33
687	17.39
687.2	17.08
687.4	17.27
687.6	16.79
687.8	17.53
688	16.18
688.2	17.06
688.4	16.25
688.6	17.49
688.8	15.94
689	16.52
689.2	15.7
689.4	14.83
689.6	15.55
689.8	15.87
690	15.68
690.2	15.6
690.4	14.48
690.6	14.45
690.8	15.52
691	15.63
691.2	14.65
691.4	14.65
691.6	14.39
691.8	14.65
692	14.69
692.2	14.93
692.4	14.33
692.6	14.51
692.8	14.32
693	14.54
693.2	14.11
693.4	14.18
693.6	13.43
693.8	14.11
694	14.71
694.2	13.71
694.4	13.49
694.6	13.29
694.8	13.69
695	13.2
695.2	13.49
695.4	13.43
695.6	12.92
695.8	12.73
696	13.51
696.2	13.03
696.4	12.38
696.6	11.77
696.8	12.32
697	12.56
697.2	12.32
697.4	12.13
697.6	11.64
697.8	12.01
698	12.26
698.2	11.97
698.4	12.01
698.6	11.5
698.8	11.63
699	11.43
699.2	12.02
699.4	10.93
699.6	11.08
699.8	11.38
700	11.24
