# Supplementary material for: Rolling circle amplification (RCA) -based biosensor system for the fluorescent detection of miR-129-2-3p miRNA
Source: PeerJ. 2022 Oct 24;10:e14257. doi: 10.7717/peerj.14257 (PMC9610657; doi:10.7717/peerj.14257)
Supplement: Supplemental Information 8 [file peerj-10-14257-s008.zip › Raw for Fig7/C0233(FDS)-2.TXT]

nm	Data
500	10.31
500.2	10.78
500.4	10.54
500.6	10.59
500.8	10.35
501	10.98
501.2	11.27
501.4	11.88
501.6	11.54
501.8	11.58
502	12.19
502.2	12.4
502.4	11.56
502.6	12.12
502.8	11.89
503	12.74
503.2	13.49
503.4	13.32
503.6	13.63
503.8	13.55
504	13.92
504.2	14.85
504.4	14.88
504.6	15.71
504.8	16.53
505	15.69
505.2	16.36
505.4	17.62
505.6	17.93
505.8	17.99
506	17.67
506.2	17.22
506.4	17.73
506.6	19.46
506.8	20.42
507	19.35
507.2	20.14
507.4	21.79
507.6	21.65
507.8	22.72
508	22.62
508.2	23.11
508.4	23.63
508.6	24.75
508.8	25.33
509	26.13
509.2	27.8
509.4	28.63
509.6	27.71
509.8	29.66
510	30.06
510.2	30.47
510.4	32.34
510.6	32.35
510.8	34.19
511	35.7
511.2	35.4
511.4	36.3
511.6	37.53
511.8	40.57
512	40.94
512.2	40.87
512.4	41.97
512.6	44.09
512.8	45.74
513	46.04
513.2	48.24
513.4	48.1
513.6	48.72
513.8	51.79
514	52.33
514.2	54.47
514.4	55.99
514.6	57.18
514.8	58.35
515	61.95
515.2	61.56
515.4	64.48
515.6	66.11
515.8	68.28
516	71.07
516.2	74.48
516.4	74.39
516.6	77.36
516.8	79.13
517	81.4
517.2	86.15
517.4	87.36
517.6	90.22
517.8	92.55
518	93.5
518.2	96.53
518.4	100.6
518.6	103
518.8	106.1
519	112.4
519.2	111.2
519.4	117.4
519.6	118.8
519.8	121.3
520	126.4
520.2	126.7
520.4	133.1
520.6	138.3
520.8	140.3
521	143
521.2	146.2
521.4	150
521.6	155
521.8	162.1
522	164.8
522.2	170.3
522.4	170.9
522.6	173.4
522.8	179.4
523	182.3
523.2	187.4
523.4	194.9
523.6	197.5
523.8	197.9
524	207.5
524.2	208.7
524.4	214.6
524.6	217.4
524.8	220
525	226.3
525.2	231.2
525.4	235.9
525.6	240.1
525.8	245.1
526	253
526.2	258.1
526.4	258.3
526.6	270.5
526.8	269.8
527	273.5
527.2	276.8
527.4	285.8
527.6	286.8
527.8	288.9
528	296.3
528.2	299.2
528.4	307.3
528.6	308.1
528.8	312
529	321.6
529.2	322.6
529.4	327
529.6	332.1
529.8	338.6
530	336.8
530.2	343.3
530.4	349.5
530.6	351.6
530.8	357.7
531	361
531.2	363.5
531.4	371.1
531.6	372.8
531.8	374.5
532	386.2
532.2	387.5
532.4	387.7
532.6	393.6
532.8	401.3
533	398.4
533.2	408.6
533.4	408.1
533.6	410.2
533.8	417.5
534	423.7
534.2	422.8
534.4	426.3
534.6	430.2
534.8	431.3
535	435.2
535.2	444.2
535.4	440.9
535.6	438
535.8	445.6
536	453
536.2	454.8
536.4	457.5
536.6	459
536.8	462.4
537	463.8
537.2	469.7
537.4	468.7
537.6	473.7
537.8	473.1
538	474.2
538.2	476.7
538.4	477.2
538.6	481.8
538.8	481.4
539	490.9
539.2	486
539.4	494.2
539.6	493.8
539.8	492.5
540	497.7
540.2	499.6
540.4	497.4
540.6	501.5
540.8	501.1
541	509.5
541.2	503.5
541.4	506.7
541.6	511.8
541.8	507.4
542	511.1
542.2	506.2
542.4	511.9
542.6	514.6
542.8	511.1
543	519.1
543.2	521.4
543.4	520.2
543.6	516.5
543.8	523.3
544	523.8
544.2	523.4
544.4	527.5
544.6	524.8
544.8	527.7
545	529.6
545.2	527.3
545.4	532.8
545.6	531.8
545.8	533.3
546	531.9
546.2	534.1
546.4	529.9
546.6	532.9
546.8	540
547	540.1
547.2	533.1
547.4	540.6
547.6	538.5
547.8	541.1
548	542.6
548.2	540.1
548.4	538.4
548.6	538.1
548.8	545.3
549	549.7
549.2	550.9
549.4	548.2
549.6	548
549.8	547
550	546.4
550.2	537.8
550.4	542.6
550.6	544.7
550.8	545.9
551	548.9
551.2	544.2
551.4	547.4
551.6	545.2
551.8	549.4
552	550.3
552.2	549.6
552.4	547.5
552.6	550.7
552.8	546
553	546.5
553.2	544.9
553.4	548.4
553.6	548.3
553.8	545.6
554	552.3
554.2	542
554.4	544.7
554.6	543.2
554.8	550.9
555	543.8
555.2	543.7
555.4	544.5
555.6	546.4
555.8	541.3
556	542.2
556.2	539.1
556.4	543
556.6	542.8
556.8	546
557	541.5
557.2	544.7
557.4	542.9
557.6	536.3
557.8	537.1
558	535.6
558.2	534.7
558.4	538.6
558.6	531.3
558.8	535.1
559	532.9
559.2	534.3
559.4	528
559.6	535.6
559.8	533
560	526.9
560.2	525.4
560.4	527.3
560.6	519.8
560.8	519.2
561	521.9
561.2	524.1
561.4	520.1
561.6	517.6
561.8	517.9
562	516.6
562.2	510.8
562.4	511.3
562.6	512.4
562.8	510
563	509.7
563.2	504.5
563.4	505.6
563.6	501.8
563.8	505.3
564	497.7
564.2	499.6
564.4	501.5
564.6	492.6
564.8	490.9
565	488.8
565.2	488.8
565.4	487.6
565.6	484
565.8	481.1
566	483
566.2	482.2
566.4	479.1
566.6	474
566.8	475
567	469.9
567.2	475.2
567.4	475.9
567.6	468.5
567.8	467.8
568	464.7
568.2	459.1
568.4	462
568.6	460
568.8	460.8
569	460.2
569.2	458.2
569.4	453.9
569.6	450
569.8	452.7
570	447
570.2	440.7
570.4	443.6
570.6	437.5
570.8	432.9
571	437.6
571.2	437.5
571.4	431.5
571.6	433.9
571.8	432.5
572	427.7
572.2	424.2
572.4	423.6
572.6	420.9
572.8	417.6
573	413.9
573.2	407
573.4	412.3
573.6	412.2
573.8	412.8
574	403.6
574.2	403.3
574.4	405.2
574.6	397.9
574.8	395.1
575	396
575.2	391.7
575.4	389
575.6	386.4
575.8	388.2
576	383.9
576.2	385
576.4	380.7
576.6	379.9
576.8	376.3
577	376.5
577.2	370.3
577.4	370
577.6	363.9
577.8	368.7
578	365.2
578.2	360.2
578.4	359.9
578.6	355
578.8	351.2
579	351.6
579.2	352.1
579.4	351.9
579.6	347.6
579.8	342.9
580	341.9
580.2	342.1
580.4	338.8
580.6	340
580.8	336.4
581	331.6
581.2	331.1
581.4	331.4
581.6	334
581.8	329.6
582	329
582.2	324.7
582.4	324.9
582.6	323.5
582.8	316.8
583	315.9
583.2	312.5
583.4	312.1
583.6	313.6
583.8	309.6
584	303.8
584.2	302.3
584.4	304.6
584.6	302.4
584.8	300.7
585	296.9
585.2	298
585.4	295
585.6	293
585.8	293.9
586	293
586.2	288.1
586.4	285
586.6	286.3
586.8	280.2
587	280.9
587.2	281.1
587.4	276.5
587.6	279.4
587.8	272
588	273.9
588.2	272.9
588.4	268
588.6	270.1
588.8	268.5
589	264.4
589.2	263.8
589.4	263.1
589.6	265.3
589.8	256.1
590	255.8
590.2	259
590.4	257.2
590.6	250.5
590.8	250.6
591	250.8
591.2	250.5
591.4	244.5
591.6	244.6
591.8	245.4
592	242.2
592.2	242.5
592.4	237.8
592.6	240.9
592.8	237.5
593	239.4
593.2	237.7
593.4	234.7
593.6	231.1
593.8	229.5
594	228.8
594.2	228.1
594.4	227.8
594.6	230.9
594.8	224.1
595	223.5
595.2	223.5
595.4	221.4
595.6	221.5
595.8	220.4
596	218.7
596.2	217.3
596.4	215.6
596.6	211.4
596.8	212
597	214.2
597.2	214.3
597.4	213.2
597.6	212.6
597.8	211.5
598	208.1
598.2	203.3
598.4	202.8
598.6	202.7
598.8	200.9
599	203.2
599.2	199.8
599.4	197.2
599.6	194.9
599.8	201
600	196.5
600.2	193.3
600.4	194.3
600.6	193.9
600.8	191.7
601	192.7
601.2	190.7
601.4	190.2
601.6	188.4
601.8	189.4
602	189.1
602.2	181.8
602.4	185.1
602.6	183.7
602.8	182.5
603	182.1
603.2	181.6
603.4	179.3
603.6	176.8
603.8	180.6
604	178.6
604.2	175.4
604.4	175.7
604.6	175.6
604.8	174.8
605	173.7
605.2	169.7
605.4	169.4
605.6	168.7
605.8	166.8
606	169.1
606.2	166.6
606.4	168.6
606.6	167.9
606.8	167.3
607	164.1
607.2	165
607.4	164.1
607.6	163.7
607.8	162
608	159.7
608.2	161.4
608.4	162
608.6	157.9
608.8	156.6
609	156.1
609.2	154.9
609.4	154.7
609.6	153.2
609.8	154.5
610	154.7
610.2	152.2
610.4	152.4
610.6	149.7
610.8	148.8
611	147.5
611.2	149.3
611.4	147.4
611.6	148.1
611.8	145
612	146.2
612.2	141.9
612.4	144.9
612.6	140.6
612.8	140.7
613	141.8
613.2	142.1
613.4	141
613.6	137.3
613.8	137.5
614	138.9
614.2	137.5
614.4	136.9
614.6	139
614.8	137.3
615	131.9
615.2	134.7
615.4	131.8
615.6	132.5
615.8	133.5
616	132.7
616.2	131.4
616.4	129.1
616.6	132.6
616.8	127.6
617	127
617.2	127.1
617.4	126.4
617.6	127
617.8	127.4
618	126.7
618.2	125.6
618.4	122
618.6	123.1
618.8	123.1
619	123.3
619.2	120.4
619.4	121.3
619.6	120.7
619.8	118.5
620	118.5
620.2	116.3
620.4	117.4
620.6	116.9
620.8	116.5
621	114.8
621.2	114.5
621.4	115.1
621.6	115.4
621.8	112.1
622	113.8
622.2	110.7
622.4	113.4
622.6	113.7
622.8	111.8
623	110.6
623.2	111.8
623.4	109
623.6	108.6
623.8	106.3
624	105.8
624.2	105.3
624.4	105.2
624.6	107.5
624.8	103.7
625	105
625.2	102.4
625.4	103.6
625.6	101.6
625.8	102
626	101.3
626.2	103.9
626.4	101.8
626.6	102.8
626.8	97.5
627	99.56
627.2	96.66
627.4	95.42
627.6	96.52
627.8	97.01
628	95.32
628.2	94.94
628.4	94.43
628.6	95.91
628.8	95.31
629	91.44
629.2	92.23
629.4	92.27
629.6	90.86
629.8	90.5
630	90.46
630.2	92
630.4	89.89
630.6	88.01
630.8	88.38
631	87.97
631.2	88.34
631.4	87.27
631.6	88.61
631.8	86.81
632	86.66
632.2	86.74
632.4	84.18
632.6	82.9
632.8	82.18
633	83.82
633.2	83.02
633.4	86.36
633.6	84.19
633.8	83.16
634	79.8
634.2	82.08
634.4	81.57
634.6	79.93
634.8	79.12
635	80.04
635.2	78.51
635.4	78.15
635.6	77.87
635.8	76.76
636	77.41
636.2	77.64
636.4	75.66
636.6	76.07
636.8	73.95
637	73.53
637.2	75.49
637.4	75.02
637.6	73.82
637.8	75.43
638	72.44
638.2	71.86
638.4	71.13
638.6	68.83
638.8	69.19
639	70.87
639.2	70.47
639.4	71.46
639.6	71.13
639.8	70.07
640	69.71
640.2	67.68
640.4	68.68
640.6	68.33
640.8	66.56
641	67.33
641.2	67.65
641.4	66.29
641.6	64.28
641.8	65.19
642	66
642.2	67.44
642.4	64.84
642.6	64.97
642.8	65.35
643	63.43
643.2	62.78
643.4	62.66
643.6	61.5
643.8	61.51
644	61.3
644.2	62.83
644.4	62.16
644.6	62
644.8	62.48
645	60.44
645.2	59.54
645.4	60.7
645.6	59.83
645.8	60.48
646	57.95
646.2	59.37
646.4	60.18
646.6	57.77
646.8	58.36
647	56.05
647.2	57.44
647.4	58.46
647.6	58.58
647.8	57.94
648	56.12
648.2	55.9
648.4	55.52
648.6	55.85
648.8	54.5
649	54.26
649.2	53.48
649.4	55.19
649.6	53.67
649.8	53.97
650	54.39
650.2	52.96
650.4	52.11
650.6	51.5
650.8	52.79
651	52.29
651.2	53.75
651.4	52.48
651.6	51.32
651.8	50.95
652	51.11
652.2	50.65
652.4	50.04
652.6	50.5
652.8	49.94
653	48.5
653.2	51.03
653.4	48.15
653.6	47.99
653.8	48.42
654	47.6
654.2	46.28
654.4	47.39
654.6	45.46
654.8	47.99
655	47.18
655.2	45.24
655.4	45.58
655.6	45.25
655.8	45.68
656	44.74
656.2	44.47
656.4	45.07
656.6	44.76
656.8	43.71
657	44.04
657.2	45.19
657.4	42.74
657.6	44.01
657.8	42.75
658	42.6
658.2	41.45
658.4	41.87
658.6	40.85
658.8	42.54
659	42.53
659.2	41.07
659.4	41.8
659.6	42.26
659.8	39.76
660	40.69
660.2	39.17
660.4	39.21
660.6	38.63
660.8	40.69
661	40.02
661.2	37.52
661.4	39.02
661.6	38.59
661.8	39.68
662	38.23
662.2	38.39
662.4	37.27
662.6	36.16
662.8	37.12
663	37.09
663.2	36.34
663.4	36.31
663.6	35.92
663.8	37.08
664	36.11
664.2	36.19
664.4	37
664.6	35.16
664.8	34.23
665	34.09
665.2	34.71
665.4	34.18
665.6	33.95
665.8	33.24
666	34.39
666.2	33.68
666.4	34.02
666.6	33.68
666.8	33.81
667	33.4
667.2	31.57
667.4	32.05
667.6	31.99
667.8	31.88
668	32.07
668.2	31.41
668.4	31.92
668.6	31.25
668.8	30.74
669	31.06
669.2	31.2
669.4	29.3
669.6	30.98
669.8	30.38
670	29.88
670.2	29.9
670.4	29.56
670.6	29.46
670.8	27.94
671	29.33
671.2	28.38
671.4	29.28
671.6	27.64
671.8	28.37
672	27.94
672.2	27.91
672.4	27.02
672.6	27.4
672.8	27.84
673	27.05
673.2	27.62
673.4	26.6
673.6	27.03
673.8	26.58
674	26.38
674.2	26.88
674.4	27.52
674.6	25.6
674.8	25.76
675	25.38
675.2	26.89
675.4	25.41
675.6	24.05
675.8	24.62
676	24.28
676.2	24.69
676.4	25.34
676.6	25.01
676.8	23.83
677	23.58
677.2	23.97
677.4	23.34
677.6	23.54
677.8	23.69
678	22.9
678.2	23.38
678.4	23.67
678.6	22.28
678.8	22.05
679	22.91
679.2	22.64
679.4	22.41
679.6	21.77
679.8	22.08
680	23.04
680.2	21.68
680.4	22.9
680.6	20.93
680.8	20.96
681	20.86
681.2	21.45
681.4	20.75
681.6	20.45
681.8	20.82
682	20.28
682.2	20.56
682.4	20.54
682.6	19.8
682.8	20.18
683	19.61
683.2	19.6
683.4	19.06
683.6	20.17
683.8	18.86
684	19.24
684.2	19.55
684.4	18.59
684.6	18.81
684.8	19.06
685	18.76
685.2	19
685.4	17.89
685.6	17.61
685.8	18.06
686	18.16
686.2	18.07
686.4	18.41
686.6	17.88
686.8	16.53
687	17.59
687.2	17.28
687.4	17.47
687.6	16.99
687.8	17.73
688	16.38
688.2	16.86
688.4	16.05
688.6	17.29
688.8	15.74
689	16.32
689.2	15.5
689.4	14.63
689.6	15.35
689.8	15.67
690	15.48
690.2	15.4
690.4	14.28
690.6	14.25
690.8	15.32
691	15.43
691.2	14.45
691.4	14.45
691.6	14.19
691.8	14.45
692	14.49
692.2	14.73
692.4	14.13
692.6	14.31
692.8	14.12
693	14.34
693.2	13.91
693.4	13.98
693.6	13.23
693.8	13.91
694	14.51
694.2	13.51
694.4	13.29
694.6	13.09
694.8	13.49
695	13
695.2	13.29
695.4	13.23
695.6	12.72
695.8	12.53
696	13.31
696.2	12.83
696.4	12.18
696.6	11.57
696.8	12.12
697	12.36
697.2	12.12
697.4	11.93
697.6	11.44
697.8	11.81
698	12.06
698.2	11.77
698.4	11.81
698.6	11.3
698.8	11.43
699	11.23
699.2	11.82
699.4	10.73
699.6	10.88
699.8	11.18
700	11.04
