# Supplementary material for: Rolling circle amplification (RCA) -based biosensor system for the fluorescent detection of miR-129-2-3p miRNA
Source: PeerJ. 2022 Oct 24;10:e14257. doi: 10.7717/peerj.14257 (PMC9610657; doi:10.7717/peerj.14257)
Supplement: Supplemental Information 8 [file peerj-10-14257-s008.zip › Raw for Fig7/C0523(FDS)-1.TXT]

nm	Data
500	9.732
500.2	9.859
500.4	10.29
500.6	10.05
500.8	10.03
501	10.64
501.2	9.97
501.4	10.11
501.6	10.65
501.8	11.4
502	10.61
502.2	11.22
502.4	10.99
502.6	11.12
502.8	11.13
503	12.14
503.2	11.41
503.4	12.38
503.6	12.42
503.8	12.24
504	12.51
504.2	12.94
504.4	14.12
504.6	14.21
504.8	14.14
505	14.31
505.2	14.07
505.4	14.77
505.6	15.34
505.8	16.4
506	15.33
506.2	17.39
506.4	15.92
506.6	16.91
506.8	17.72
507	18.44
507.2	18.48
507.4	18.4
507.6	19.57
507.8	21.75
508	21.11
508.2	21.53
508.4	22.17
508.6	22.39
508.8	24.09
509	22.4
509.2	24.4
509.4	24.76
509.6	24.97
509.8	26.11
510	26.69
510.2	28.01
510.4	29.8
510.6	29.52
510.8	30.33
511	30.94
511.2	33.16
511.4	33.91
511.6	34.25
511.8	35.19
512	37.12
512.2	38.42
512.4	39.4
512.6	40.38
512.8	41.56
513	42.63
513.2	42.87
513.4	44.72
513.6	46.37
513.8	47.44
514	48.39
514.2	51.66
514.4	51.73
514.6	53.41
514.8	54.45
515	56.89
515.2	57.19
515.4	59.48
515.6	62.67
515.8	64.26
516	64.41
516.2	65.93
516.4	67.91
516.6	72.66
516.8	72.16
517	76.79
517.2	77.4
517.4	79.39
517.6	82.38
517.8	85.17
518	88.37
518.2	89.23
518.4	94.31
518.6	94.89
518.8	97.42
519	99.65
519.2	107.7
519.4	109.4
519.6	110.6
519.8	113.1
520	118.8
520.2	119.2
520.4	122.9
520.6	124.7
520.8	127.1
521	133.9
521.2	137.3
521.4	136.7
521.6	140.9
521.8	145.7
522	147.5
522.2	154.9
522.4	157.4
522.6	160.5
522.8	166.4
523	165.8
523.2	172.3
523.4	170.7
523.6	180.9
523.8	181.6
524	185.3
524.2	191.8
524.4	195.5
524.6	200.8
524.8	199.8
525	204.2
525.2	207.9
525.4	211.7
525.6	221.7
525.8	222.4
526	227.6
526.2	226.4
526.4	235.2
526.6	232.5
526.8	242.8
527	243.7
527.2	249.5
527.4	254.1
527.6	256
527.8	258.2
528	263.5
528.2	267.5
528.4	268.6
528.6	272.2
528.8	279.8
529	279.9
529.2	285.6
529.4	292.4
529.6	294.8
529.8	300
530	305.3
530.2	306.1
530.4	308.2
530.6	318.6
530.8	316.7
531	320.2
531.2	326.6
531.4	325.3
531.6	332.5
531.8	334
532	341.9
532.2	341.6
532.4	348.3
532.6	349
532.8	352.2
533	357.5
533.2	358.9
533.4	361.6
533.6	367
533.8	367.3
534	375.5
534.2	373.8
534.4	379.4
534.6	380.7
534.8	380.8
535	383.2
535.2	388
535.4	390.9
535.6	397.1
535.8	396.6
536	401.5
536.2	402.9
536.4	409.2
536.6	409.1
536.8	411.6
537	414.1
537.2	418.4
537.4	416.7
537.6	418.4
537.8	421.5
538	422
538.2	420.1
538.4	427.7
538.6	428.6
538.8	430.4
539	431.9
539.2	437.9
539.4	441.1
539.6	444.1
539.8	439.9
540	446.5
540.2	442.7
540.4	446.4
540.6	447.5
540.8	453.2
541	451.6
541.2	457
541.4	457.3
541.6	456.1
541.8	461.2
542	461.5
542.2	461.9
542.4	460.8
542.6	463.5
542.8	471.6
543	469.4
543.2	469.5
543.4	468.9
543.6	470.6
543.8	471.9
544	472.2
544.2	473.5
544.4	475.6
544.6	476.8
544.8	475.7
545	481
545.2	480.5
545.4	482.9
545.6	485.4
545.8	482.6
546	480.1
546.2	481.3
546.4	482.2
546.6	483.6
546.8	486.4
547	491.1
547.2	486.1
547.4	486.3
547.6	483.8
547.8	489.7
548	489.2
548.2	491.2
548.4	493.3
548.6	493.9
548.8	494.9
549	495.1
549.2	493.1
549.4	493.3
549.6	497.3
549.8	492.3
550	496.4
550.2	499.1
550.4	497.3
550.6	496.5
550.8	496.1
551	496.5
551.2	495.5
551.4	500.7
551.6	498.4
551.8	507.5
552	503.7
552.2	497.3
552.4	499.7
552.6	498.7
552.8	500.5
553	497.2
553.2	499.4
553.4	502
553.6	500.6
553.8	499
554	499.4
554.2	501.6
554.4	499.8
554.6	504.5
554.8	501.4
555	496.4
555.2	502.4
555.4	493.7
555.6	497.9
555.8	496.8
556	500.2
556.2	497.7
556.4	497.7
556.6	495.5
556.8	492.9
557	494.5
557.2	493.8
557.4	489
557.6	493.8
557.8	495.3
558	493.2
558.2	487.7
558.4	490.3
558.6	493.8
558.8	490.5
559	489
559.2	493.1
559.4	487.6
559.6	486
559.8	485.9
560	481.7
560.2	488.7
560.4	482
560.6	481.4
560.8	478.9
561	479.6
561.2	476.9
561.4	474.6
561.6	479
561.8	473.2
562	479.7
562.2	472.6
562.4	469.5
562.6	471.3
562.8	471.6
563	466.6
563.2	468.7
563.4	467
563.6	465.9
563.8	462.6
564	462.9
564.2	460.7
564.4	458.1
564.6	456.9
564.8	455.4
565	459.2
565.2	460.6
565.4	453.5
565.6	451.6
565.8	449
566	448.2
566.2	444.2
566.4	444.9
566.6	441.1
566.8	442.5
567	438.2
567.2	432.2
567.4	434.8
567.6	435.2
567.8	430.4
568	434
568.2	426.4
568.4	422.4
568.6	423.6
568.8	420.4
569	416.7
569.2	414
569.4	418.7
569.6	415.2
569.8	416.4
570	411.5
570.2	407.2
570.4	405.6
570.6	403.8
570.8	404.7
571	400.5
571.2	407.5
571.4	399.3
571.6	396.6
571.8	395.2
572	392.7
572.2	388.6
572.4	389.2
572.6	388.2
572.8	388.7
573	387.2
573.2	385.3
573.4	379
573.6	377.9
573.8	375.5
574	374.4
574.2	370.6
574.4	367
574.6	370
574.8	364.7
575	364.7
575.2	359.2
575.4	360
575.6	356.9
575.8	356.4
576	352.6
576.2	353.5
576.4	356.3
576.6	352.9
576.8	350.6
577	345.5
577.2	345.2
577.4	341.4
577.6	342.5
577.8	338.4
578	334.7
578.2	337.1
578.4	335.9
578.6	336.4
578.8	334.4
579	329.6
579.2	326.4
579.4	327.4
579.6	321.5
579.8	325.2
580	319.8
580.2	321.4
580.4	318.3
580.6	317.2
580.8	314.3
581	313.6
581.2	310.8
581.4	310.2
581.6	306.7
581.8	307.2
582	306
582.2	300.2
582.4	296.7
582.6	300
582.8	294.7
583	299
583.2	294.1
583.4	294.6
583.6	290.8
583.8	291
584	285.4
584.2	290.2
584.4	288.6
584.6	285.8
584.8	284
585	281.6
585.2	281.9
585.4	281.4
585.6	280.9
585.8	279.4
586	276.8
586.2	274.8
586.4	272.4
586.6	272.5
586.8	268
587	271.9
587.2	267.5
587.4	268.2
587.6	267.5
587.8	265.7
588	260.4
588.2	263
588.4	259.2
588.6	257.1
588.8	260.7
589	260.6
589.2	256
589.4	258.4
589.6	253.6
589.8	250.4
590	252.1
590.2	250.5
590.4	246.2
590.6	246.6
590.8	247.4
591	248.4
591.2	243.5
591.4	242
591.6	242.1
591.8	245.7
592	244.5
592.2	241
592.4	241
592.6	237.4
592.8	238.2
593	236.6
593.2	239.2
593.4	240
593.6	233.9
593.8	237.6
594	235.9
594.2	236.3
594.4	236.6
594.6	234.7
594.8	233.3
595	235.8
595.2	236.4
595.4	234
595.6	235.9
595.8	236.1
596	234.9
596.2	234.4
596.4	239.5
596.6	239.9
596.8	241
597	240.4
597.2	238.8
597.4	243.1
597.6	241.6
597.8	243.6
598	242.4
598.2	247.5
598.4	247.2
598.6	247.4
598.8	247.4
599	250.3
599.2	248.8
599.4	249.5
599.6	253
599.8	250.3
600	250.5
600.2	252.5
600.4	252
600.6	251
600.8	249.4
601	249.1
601.2	247.6
601.4	249.1
601.6	244.4
601.8	243.2
602	242.8
602.2	241.2
602.4	242.3
602.6	237.8
602.8	239.3
603	234.3
603.2	232.9
603.4	233.2
603.6	225.8
603.8	226.8
604	223.5
604.2	224.3
604.4	222.7
604.6	223.8
604.8	220.8
605	216.1
605.2	217.8
605.4	214.3
605.6	214.4
605.8	210.9
606	209.7
606.2	211.7
606.4	209.7
606.6	210
606.8	205
607	204.4
607.2	205.5
607.4	205.7
607.6	204.8
607.8	202.3
608	203.1
608.2	202.7
608.4	199.4
608.6	194.8
608.8	199.1
609	200
609.2	200.2
609.4	197.3
609.6	197.6
609.8	197.2
610	197.6
610.2	197.4
610.4	195.5
610.6	193.3
610.8	194.4
611	193.5
611.2	194.5
611.4	194.3
611.6	191.8
611.8	192.4
612	196.1
612.2	195.9
612.4	195.4
612.6	195.5
612.8	194.8
613	194.7
613.2	195.9
613.4	193.6
613.6	197
613.8	195.3
614	194.5
614.2	195.5
614.4	195.6
614.6	196.6
614.8	195.3
615	197.8
615.2	194.2
615.4	195
615.6	193.7
615.8	196.6
616	192.2
616.2	195.5
616.4	192.3
616.6	192.8
616.8	193.6
617	191.3
617.2	191.2
617.4	189.1
617.6	188.5
617.8	184.1
618	187.6
618.2	183.9
618.4	187.1
618.6	184.5
618.8	183.8
619	183.3
619.2	182.4
619.4	180.5
619.6	179.4
619.8	179
620	175.7
620.2	174
620.4	171.9
620.6	170.2
620.8	169.3
621	167.9
621.2	165.5
621.4	162
621.6	161.5
621.8	159.4
622	158.9
622.2	156.6
622.4	156.7
622.6	154.7
622.8	155.3
623	153.5
623.2	149.3
623.4	151.1
623.6	146.3
623.8	146
624	144.4
624.2	145.2
624.4	142.5
624.6	137.6
624.8	137.5
625	139.1
625.2	138.3
625.4	135.6
625.6	134.9
625.8	132.6
626	128.5
626.2	130.3
626.4	129.3
626.6	125.9
626.8	125.4
627	125.2
627.2	122.9
627.4	122.2
627.6	121
627.8	119.4
628	122.4
628.2	122.5
628.4	118.9
628.6	120
628.8	117.4
629	116.4
629.2	116.6
629.4	115.4
629.6	116
629.8	114.4
630	113.8
630.2	112.6
630.4	112.4
630.6	112.2
630.8	111.7
631	112.1
631.2	107.1
631.4	111.2
631.6	108.6
631.8	108.5
632	106.7
632.2	105.8
632.4	106.8
632.6	106.6
632.8	107.2
633	105.4
633.2	104.8
633.4	106.2
633.6	102.7
633.8	101.6
634	104.3
634.2	102.4
634.4	100.3
634.6	102
634.8	100.9
635	103
635.2	98.03
635.4	95.88
635.6	98.95
635.8	101.8
636	99.29
636.2	98.74
636.4	95.4
636.6	95.72
636.8	96.03
637	96.63
637.2	96.51
637.4	98.16
637.6	93.93
637.8	95.29
638	94.16
638.2	92.6
638.4	95.37
638.6	93.95
638.8	91.37
639	93.85
639.2	94.31
639.4	92.83
639.6	90.79
639.8	92.9
640	93.56
640.2	90.25
640.4	90.4
640.6	89.75
640.8	87.55
641	89.29
641.2	87.67
641.4	87.47
641.6	87.54
641.8	87.33
642	85.31
642.2	84.8
642.4	84.68
642.6	85.29
642.8	86.06
643	83.18
643.2	82.54
643.4	81.69
643.6	82.52
643.8	82.46
644	81.28
644.2	81.96
644.4	82.55
644.6	80.69
644.8	81.02
645	78.98
645.2	79.86
645.4	79.87
645.6	78.41
645.8	77.97
646	79.42
646.2	75.72
646.4	78
646.6	75.95
646.8	75.68
647	74.29
647.2	74.18
647.4	73.54
647.6	73.53
647.8	73.75
648	71.86
648.2	71.21
648.4	72.98
648.6	71.33
648.8	71.66
649	72.03
649.2	69.21
649.4	70.96
649.6	69.68
649.8	68.85
650	68.42
650.2	69.95
650.4	68.13
650.6	66.69
650.8	66.66
651	67.31
651.2	66.76
651.4	65.5
651.6	66.49
651.8	64.95
652	63.51
652.2	64.5
652.4	64.77
652.6	63.79
652.8	63.69
653	61
653.2	62.32
653.4	62.39
653.6	61.75
653.8	59.22
654	59.96
654.2	59.59
654.4	58.71
654.6	59.33
654.8	58.4
655	57.04
655.2	57.88
655.4	57.06
655.6	57.14
655.8	56.4
656	56.73
656.2	55.15
656.4	55.72
656.6	56.17
656.8	54.24
657	54.7
657.2	55.56
657.4	53.37
657.6	52.73
657.8	52.75
658	52.93
658.2	52.65
658.4	52.03
658.6	52.52
658.8	52.96
659	51.32
659.2	49.96
659.4	49.89
659.6	49.79
659.8	48.89
660	47.57
660.2	48.18
660.4	47.31
660.6	46.68
660.8	47.95
661	46.8
661.2	47.12
661.4	46.08
661.6	45.53
661.8	46.09
662	45.48
662.2	45.39
662.4	43.66
662.6	44.08
662.8	43.8
663	42.71
663.2	43.04
663.4	43.52
663.6	42.56
663.8	42.58
664	42.37
664.2	41.93
664.4	41.63
664.6	41.4
664.8	40.18
665	41.39
665.2	39.38
665.4	40.06
665.6	40.35
665.8	40.08
666	37.64
666.2	39.37
666.4	39
666.6	37.45
666.8	38.32
667	38.56
667.2	38.43
667.4	37.81
667.6	36.72
667.8	36.86
668	36.21
668.2	36.57
668.4	35.83
668.6	36.07
668.8	36.68
669	35.91
669.2	36.64
669.4	34.43
669.6	33.93
669.8	34.54
670	33.81
670.2	33.05
670.4	33.72
670.6	34.88
670.8	33.01
671	34.37
671.2	32.81
671.4	32.81
671.6	32.73
671.8	32.88
672	32.2
672.2	31.69
672.4	32.51
672.6	31.87
672.8	31.43
673	30.3
673.2	30.96
673.4	30.88
673.6	31.05
673.8	29.18
674	30.81
674.2	29.23
674.4	30.22
674.6	30.15
674.8	30.03
675	29.59
675.2	29.98
675.4	29.26
675.6	28.41
675.8	28.31
676	29.29
676.2	28.36
676.4	27.99
676.6	28.09
676.8	28.03
677	27.74
677.2	28.69
677.4	27.03
677.6	26.27
677.8	26.59
678	26.71
678.2	27.08
678.4	26.2
678.6	26.26
678.8	25.66
679	25.06
679.2	25.48
679.4	26.02
679.6	25.55
679.8	25.68
680	25.63
680.2	24.29
680.4	25.32
680.6	24.08
680.8	23.95
681	24.36
681.2	23.25
681.4	24.13
681.6	23.67
681.8	22.59
682	22.73
682.2	22.9
682.4	21.99
682.6	23.55
682.8	22.3
683	21.98
683.2	22.01
683.4	23.14
683.6	22.57
683.8	22.39
684	21.79
684.2	21.6
684.4	21.06
684.6	21.76
684.8	20.8
685	21.24
685.2	21.33
685.4	20.11
685.6	20.88
685.8	21.01
686	20.9
686.2	19.99
686.4	20.52
686.6	20.23
686.8	20.55
687	20.17
687.2	19.6
687.4	19.36
687.6	19.5
687.8	19.04
688	20.69
688.2	19.54
688.4	19.53
688.6	18.9
688.8	19.2
689	18.6
689.2	18.44
689.4	17.94
689.6	18.18
689.8	19.18
690	18.1
690.2	17.91
690.4	17.35
690.6	18.89
690.8	18.21
691	17.23
691.2	17.26
691.4	17.44
691.6	17.55
691.8	17.13
692	16.79
692.2	17.21
692.4	16.74
692.6	16.03
692.8	16.34
693	16.42
693.2	16.18
693.4	16.65
693.6	16.37
693.8	15.57
694	15.9
694.2	16.32
694.4	15.59
694.6	16.41
694.8	15.93
695	15.8
695.2	16.51
695.4	15.23
695.6	15.48
695.8	15.64
696	15.72
696.2	15.22
696.4	15.9
696.6	15.47
696.8	14.43
697	14.68
697.2	14.9
697.4	14.12
697.6	14.34
697.8	13.84
698	14.88
698.2	13.88
698.4	14.89
698.6	13.79
698.8	14.62
699	14.2
699.2	14.4
699.4	14.23
699.6	14.2
699.8	13.66
700	14.52
