# Supplementary material for: Rolling circle amplification (RCA) -based biosensor system for the fluorescent detection of miR-129-2-3p miRNA
Source: PeerJ. 2022 Oct 24;10:e14257. doi: 10.7717/peerj.14257 (PMC9610657; doi:10.7717/peerj.14257)
Supplement: Supplemental Information 8 [file peerj-10-14257-s008.zip › Raw for Fig7/C0523(FDS)-2.TXT]

nm	Data
500	9.932
500.2	10.059
500.4	10.49
500.6	10.25
500.8	10.23
501	10.84
501.2	10.17
501.4	10.31
501.6	10.85
501.8	11.6
502	10.81
502.2	11.42
502.4	11.19
502.6	11.32
502.8	11.33
503	12.34
503.2	11.61
503.4	12.58
503.6	12.62
503.8	12.44
504	12.71
504.2	13.14
504.4	14.32
504.6	14.41
504.8	14.34
505	14.51
505.2	14.27
505.4	14.97
505.6	15.54
505.8	16.6
506	15.43
506.2	17.49
506.4	16.02
506.6	17.01
506.8	17.82
507	18.54
507.2	18.58
507.4	18.5
507.6	19.67
507.8	21.85
508	21.21
508.2	21.63
508.4	22.27
508.6	22.49
508.8	24.19
509	22.5
509.2	24.5
509.4	24.86
509.6	25.07
509.8	26.21
510	26.79
510.2	28.11
510.4	29.9
510.6	29.62
510.8	30.43
511	31.04
511.2	33.26
511.4	34.01
511.6	34.35
511.8	35.29
512	37.22
512.2	38.52
512.4	39.5
512.6	40.48
512.8	41.66
513	42.73
513.2	42.97
513.4	44.82
513.6	46.47
513.8	47.54
514	48.49
514.2	51.76
514.4	51.83
514.6	53.51
514.8	54.55
515	56.99
515.2	57.29
515.4	59.58
515.6	62.77
515.8	64.36
516	64.51
516.2	66.03
516.4	68.01
516.6	72.76
516.8	72.26
517	76.89
517.2	77.5
517.4	79.49
517.6	82.48
517.8	85.27
518	88.47
518.2	89.33
518.4	94.41
518.6	94.99
518.8	97.52
519	99.75
519.2	107.8
519.4	109.5
519.6	110.7
519.8	113.2
520	118.9
520.2	119.3
520.4	123
520.6	124.8
520.8	127.2
521	134
521.2	137.4
521.4	136.8
521.6	141
521.8	145.8
522	147.6
522.2	155
522.4	157.5
522.6	160.6
522.8	166.5
523	165.9
523.2	172.4
523.4	170.8
523.6	181
523.8	181.7
524	185.4
524.2	191.9
524.4	195.6
524.6	200.9
524.8	199.9
525	204.3
525.2	208
525.4	211.8
525.6	221.8
525.8	222.5
526	227.7
526.2	226.5
526.4	235.3
526.6	232.6
526.8	242.9
527	243.8
527.2	249.6
527.4	254.2
527.6	256.1
527.8	258.3
528	263.6
528.2	267.6
528.4	268.7
528.6	272.3
528.8	279.9
529	280
529.2	285.7
529.4	292.5
529.6	294.9
529.8	300.1
530	305.4
530.2	306.2
530.4	308.3
530.6	318.7
530.8	316.8
531	320.3
531.2	326.7
531.4	325.4
531.6	332.6
531.8	334.1
532	342
532.2	341.7
532.4	348.4
532.6	349.1
532.8	352.3
533	357.6
533.2	359
533.4	361.7
533.6	367.1
533.8	367.4
534	375.6
534.2	373.9
534.4	379.5
534.6	380.8
534.8	380.9
535	383.3
535.2	388.1
535.4	391
535.6	397.2
535.8	396.7
536	401.6
536.2	403.2
536.4	409.5
536.6	409.4
536.8	411.9
537	414.4
537.2	418.7
537.4	417
537.6	418.7
537.8	421.8
538	422.3
538.2	420.4
538.4	428
538.6	428.9
538.8	430.7
539	432.2
539.2	438.2
539.4	441.4
539.6	444.4
539.8	440.2
540	446.8
540.2	443
540.4	446.7
540.6	447.8
540.8	453.5
541	451.9
541.2	457.3
541.4	457.6
541.6	456.4
541.8	461.5
542	461.8
542.2	462.2
542.4	461.1
542.6	463.8
542.8	471.9
543	469.7
543.2	469.8
543.4	469.2
543.6	470.9
543.8	472.2
544	472.5
544.2	473.8
544.4	475.9
544.6	477.1
544.8	476
545	481.3
545.2	480.8
545.4	483.2
545.6	485.7
545.8	482.9
546	480.4
546.2	481.6
546.4	482.5
546.6	483.9
546.8	486.7
547	491.4
547.2	486.4
547.4	486.6
547.6	484.1
547.8	490
548	489.5
548.2	491.5
548.4	493.6
548.6	494.2
548.8	495.2
549	495.4
549.2	493.4
549.4	493.6
549.6	497.6
549.8	492.6
550	496.7
550.2	499.4
550.4	497.6
550.6	496.8
550.8	496.4
551	496.8
551.2	495.8
551.4	501
551.6	498.7
551.8	507.8
552	504
552.2	497.6
552.4	500
552.6	499
552.8	500.8
553	497.5
553.2	499.7
553.4	502.3
553.6	500.9
553.8	499.3
554	499.7
554.2	501.9
554.4	500.1
554.6	504.8
554.8	501.7
555	496.7
555.2	502.7
555.4	494
555.6	498.2
555.8	497.1
556	500.5
556.2	498
556.4	498
556.6	495.8
556.8	493.2
557	494.8
557.2	494.1
557.4	489.3
557.6	494.1
557.8	495.6
558	493.5
558.2	488
558.4	490.6
558.6	494.1
558.8	490.8
559	489.3
559.2	493.4
559.4	487.9
559.6	486.3
559.8	486.2
560	482
560.2	489
560.4	482.3
560.6	481.7
560.8	479.2
561	479.9
561.2	477.2
561.4	474.9
561.6	479.3
561.8	473.5
562	480
562.2	472.9
562.4	469.8
562.6	471.6
562.8	471.9
563	466.9
563.2	469
563.4	467.3
563.6	466.2
563.8	462.9
564	463.2
564.2	461
564.4	458.4
564.6	457.2
564.8	455.7
565	459.5
565.2	460.9
565.4	453.8
565.6	451.9
565.8	449.3
566	448.5
566.2	444.5
566.4	445.2
566.6	441.4
566.8	442.8
567	438.5
567.2	432.5
567.4	435.1
567.6	435.5
567.8	430.7
568	434.3
568.2	426.7
568.4	422.7
568.6	423.9
568.8	420.7
569	417
569.2	414.3
569.4	419
569.6	415.5
569.8	416.7
570	411.8
570.2	407.5
570.4	405.9
570.6	404.1
570.8	405
571	400.8
571.2	407.8
571.4	399.6
571.6	396.9
571.8	395.5
572	393
572.2	388.9
572.4	389.5
572.6	388.5
572.8	389
573	387.5
573.2	385.6
573.4	379.3
573.6	378.2
573.8	375.8
574	374.7
574.2	370.9
574.4	367.3
574.6	370.3
574.8	365
575	365
575.2	359.5
575.4	360.3
575.6	357.2
575.8	356.7
576	352.9
576.2	353.8
576.4	356.6
576.6	353.2
576.8	350.9
577	345.8
577.2	345.5
577.4	341.7
577.6	342.8
577.8	338.7
578	335
578.2	337.4
578.4	336.2
578.6	336.7
578.8	334.7
579	329.9
579.2	326.7
579.4	327.7
579.6	321.8
579.8	325.5
580	320.1
580.2	321.7
580.4	318.6
580.6	317.5
580.8	314.6
581	313.9
581.2	311.1
581.4	310.5
581.6	307
581.8	307.5
582	306.3
582.2	300.5
582.4	297
582.6	300.3
582.8	295
583	299.3
583.2	294.4
583.4	294.9
583.6	291.1
583.8	291.3
584	285.7
584.2	290.5
584.4	288.9
584.6	286.1
584.8	284.3
585	281.9
585.2	282.2
585.4	281.7
585.6	281.2
585.8	279.7
586	277.1
586.2	275.1
586.4	272.7
586.6	272.8
586.8	268.3
587	272.2
587.2	267.8
587.4	268.5
587.6	267.8
587.8	266
588	260.7
588.2	263.3
588.4	259.5
588.6	257.4
588.8	261
589	260.9
589.2	256.3
589.4	258.7
589.6	253.9
589.8	250.7
590	252.4
590.2	250.8
590.4	246.5
590.6	246.9
590.8	247.7
591	248.7
591.2	243.8
591.4	242.3
591.6	242.4
591.8	246
592	244.8
592.2	241.3
592.4	241.3
592.6	237.7
592.8	238.5
593	236.9
593.2	239.5
593.4	240.3
593.6	234.2
593.8	237.9
594	236.2
594.2	236.6
594.4	236.9
594.6	235
594.8	233.6
595	236.1
595.2	236.7
595.4	234.3
595.6	236.2
595.8	236.4
596	235.2
596.2	234.7
596.4	239.8
596.6	240.2
596.8	241.3
597	240.7
597.2	239.1
597.4	243.4
597.6	241.9
597.8	243.9
598	242.7
598.2	247.8
598.4	247.5
598.6	247.7
598.8	247.7
599	250.6
599.2	249.1
599.4	249.8
599.6	253.3
599.8	250.6
600	250.8
600.2	252.8
600.4	252.3
600.6	251.3
600.8	249.7
601	249.4
601.2	247.9
601.4	249.4
601.6	244.7
601.8	243.5
602	243.1
602.2	241.5
602.4	242.6
602.6	238.1
602.8	239.6
603	234.3
603.2	232.9
603.4	233.2
603.6	225.8
603.8	226.8
604	223.5
604.2	224.3
604.4	222.7
604.6	223.8
604.8	220.8
605	216.1
605.2	217.8
605.4	214.3
605.6	214.4
605.8	210.9
606	209.7
606.2	211.7
606.4	209.7
606.6	210
606.8	205
607	204.4
607.2	205.5
607.4	205.7
607.6	204.8
607.8	202.3
608	203.1
608.2	202.7
608.4	199.4
608.6	194.8
608.8	199.1
609	200
609.2	200.2
609.4	197.3
609.6	197.6
609.8	197.2
610	197.6
610.2	197.4
610.4	195.5
610.6	193.3
610.8	194.4
611	193.5
611.2	194.5
611.4	194.3
611.6	191.8
611.8	192.4
612	196.1
612.2	195.9
612.4	195.4
612.6	195.5
612.8	194.8
613	194.7
613.2	195.9
613.4	193.6
613.6	197
613.8	195.3
614	194.5
614.2	195.5
614.4	195.6
614.6	196.6
614.8	195.3
615	197.8
615.2	194.2
615.4	195
615.6	193.7
615.8	196.6
616	192.2
616.2	195.5
616.4	192.3
616.6	192.8
616.8	193.6
617	191.3
617.2	191.2
617.4	189.1
617.6	188.5
617.8	184.1
618	187.6
618.2	183.9
618.4	187.1
618.6	184.5
618.8	183.8
619	183.3
619.2	182.4
619.4	180.5
619.6	179.4
619.8	179
620	175.7
620.2	174
620.4	171.9
620.6	170.2
620.8	169.3
621	167.9
621.2	165.5
621.4	162
621.6	161.5
621.8	159.4
622	158.9
622.2	156.6
622.4	156.7
622.6	154.7
622.8	155.3
623	153.5
623.2	149.3
623.4	151.1
623.6	146.3
623.8	146
624	144.4
624.2	145.2
624.4	142.5
624.6	137.6
624.8	137.5
625	139.1
625.2	138.3
625.4	135.6
625.6	134.9
625.8	132.6
626	128.5
626.2	130.3
626.4	129.3
626.6	125.9
626.8	125.4
627	125.2
627.2	122.9
627.4	122.2
627.6	121
627.8	119.4
628	122.4
628.2	122.5
628.4	118.9
628.6	120
628.8	117.4
629	116.4
629.2	116.6
629.4	115.4
629.6	116
629.8	114.4
630	113.8
630.2	112.6
630.4	112.4
630.6	112.2
630.8	111.7
631	112.1
631.2	107.1
631.4	111.4
631.6	108.8
631.8	108.7
632	106.9
632.2	106
632.4	107
632.6	106.8
632.8	107.4
633	105.6
633.2	105
633.4	106.4
633.6	102.9
633.8	101.8
634	104.5
634.2	102.6
634.4	100.5
634.6	102.2
634.8	101.1
635	103.2
635.2	98.23
635.4	96.08
635.6	99.15
635.8	102
636	99.49
636.2	98.94
636.4	95.6
636.6	95.92
636.8	96.23
637	96.83
637.2	96.71
637.4	98.36
637.6	94.13
637.8	95.49
638	94.36
638.2	92.8
638.4	95.57
638.6	94.15
638.8	91.57
639	94.05
639.2	94.51
639.4	93.03
639.6	90.99
639.8	93.1
640	93.76
640.2	90.45
640.4	90.6
640.6	89.95
640.8	87.75
641	89.49
641.2	87.87
641.4	87.67
641.6	87.74
641.8	87.53
642	85.51
642.2	85
642.4	84.88
642.6	85.49
642.8	86.26
643	83.38
643.2	82.74
643.4	81.89
643.6	82.72
643.8	82.66
644	81.48
644.2	82.16
644.4	82.75
644.6	80.89
644.8	81.22
645	79.18
645.2	80.06
645.4	80.07
645.6	78.61
645.8	78.17
646	79.62
646.2	75.92
646.4	78.2
646.6	76.15
646.8	75.88
647	74.49
647.2	74.38
647.4	73.74
647.6	73.73
647.8	73.95
648	72.06
648.2	71.41
648.4	73.18
648.6	71.53
648.8	71.86
649	72.23
649.2	69.41
649.4	71.16
649.6	69.88
649.8	69.05
650	68.62
650.2	70.15
650.4	68.33
650.6	66.89
650.8	66.86
651	67.51
651.2	66.96
651.4	65.7
651.6	66.69
651.8	65.15
652	63.71
652.2	64.7
652.4	64.97
652.6	63.99
652.8	63.89
653	61.2
653.2	62.52
653.4	62.59
653.6	61.95
653.8	59.42
654	60.16
654.2	59.79
654.4	58.91
654.6	59.53
654.8	58.6
655	57.24
655.2	58.08
655.4	57.26
655.6	57.34
655.8	56.6
656	56.93
656.2	55.35
656.4	55.92
656.6	56.37
656.8	54.44
657	54.9
657.2	55.76
657.4	53.57
657.6	52.93
657.8	52.95
658	53.13
658.2	52.85
658.4	52.23
658.6	52.72
658.8	53.16
659	51.52
659.2	50.16
659.4	50.09
659.6	49.99
659.8	49.09
660	47.77
660.2	48.38
660.4	47.51
660.6	46.88
660.8	48.15
661	47
661.2	47.32
661.4	46.28
661.6	45.73
661.8	46.29
662	45.68
662.2	45.59
662.4	43.86
662.6	44.28
662.8	44
663	42.91
663.2	43.24
663.4	43.72
663.6	42.76
663.8	42.78
664	42.57
664.2	42.13
664.4	41.83
664.6	41.6
664.8	40.38
665	41.59
665.2	39.58
665.4	40.26
665.6	40.55
665.8	40.28
666	37.84
666.2	39.57
666.4	39.2
666.6	37.65
666.8	38.52
667	38.76
667.2	38.63
667.4	38.01
667.6	36.92
667.8	37.06
668	36.41
668.2	36.77
668.4	36.03
668.6	36.27
668.8	36.88
669	36.11
669.2	36.84
669.4	34.63
669.6	34.13
669.8	34.74
670	34.01
670.2	33.25
670.4	33.92
670.6	35.08
670.8	33.21
671	34.57
671.2	33.01
671.4	33.01
671.6	32.93
671.8	33.08
672	32.4
672.2	31.89
672.4	32.71
672.6	32.07
672.8	31.63
673	30.5
673.2	31.16
673.4	31.08
673.6	31.25
673.8	29.38
674	31.01
674.2	29.43
674.4	30.42
674.6	30.35
674.8	30.23
675	29.79
675.2	30.18
675.4	29.46
675.6	28.61
675.8	28.51
676	29.49
676.2	28.56
676.4	28.19
676.6	28.29
676.8	28.23
677	27.94
677.2	28.89
677.4	27.23
677.6	26.47
677.8	26.79
678	26.91
678.2	27.28
678.4	26.4
678.6	26.46
678.8	25.86
679	25.26
679.2	25.68
679.4	26.22
679.6	25.75
679.8	25.88
680	25.83
680.2	24.49
680.4	25.52
680.6	24.28
680.8	24.15
681	24.56
681.2	23.45
681.4	24.33
681.6	23.87
681.8	22.79
682	22.93
682.2	23.1
682.4	22.19
682.6	23.75
682.8	22.5
683	22.18
683.2	22.21
683.4	23.34
683.6	22.77
683.8	22.59
684	21.99
684.2	21.8
684.4	21.26
684.6	21.96
684.8	21
685	21.44
685.2	21.53
685.4	20.31
685.6	21.08
685.8	21.21
686	21.1
686.2	20.19
686.4	20.72
686.6	20.43
686.8	20.75
687	20.37
687.2	19.8
687.4	19.56
687.6	19.7
687.8	19.24
688	20.79
688.2	19.64
688.4	19.63
688.6	19
688.8	19.3
689	18.7
689.2	18.54
689.4	18.04
689.6	18.28
689.8	19.28
690	18.2
690.2	18.01
690.4	17.45
690.6	18.99
690.8	18.31
691	17.33
691.2	17.36
691.4	17.54
691.6	17.65
691.8	17.23
692	16.89
692.2	17.31
692.4	16.84
692.6	16.13
692.8	16.44
693	16.52
693.2	16.28
693.4	16.75
693.6	16.47
693.8	15.67
694	16
694.2	16.42
694.4	15.69
694.6	16.51
694.8	16.03
695	15.9
695.2	16.61
695.4	15.33
695.6	15.58
695.8	15.74
696	15.82
696.2	15.32
696.4	16
696.6	15.57
696.8	14.53
697	14.78
697.2	15
697.4	14.22
697.6	14.44
697.8	13.94
698	14.98
698.2	13.98
698.4	14.99
698.6	13.89
698.8	14.72
699	14.3
699.2	14.5
699.4	14.13
699.6	14.1
699.8	13.56
700	14.42
