# Supplementary material for: Rolling circle amplification (RCA) -based biosensor system for the fluorescent detection of miR-129-2-3p miRNA
Source: PeerJ. 2022 Oct 24;10:e14257. doi: 10.7717/peerj.14257 (PMC9610657; doi:10.7717/peerj.14257)
Supplement: Supplemental Information 8 [file peerj-10-14257-s008.zip › Raw for Fig7/C3017(FDS)-1.TXT]

nm	Data
500	9.832
500.2	9.959
500.4	10.39
500.6	10.15
500.8	10.13
501	10.74
501.2	10.07
501.4	10.21
501.6	10.75
501.8	11.5
502	10.71
502.2	11.32
502.4	11.09
502.6	11.22
502.8	11.23
503	12.24
503.2	11.51
503.4	12.48
503.6	12.52
503.8	12.34
504	12.61
504.2	13.04
504.4	14.22
504.6	14.31
504.8	14.24
505	14.41
505.2	14.17
505.4	14.87
505.6	15.44
505.8	16.5
506	15.33
506.2	17.39
506.4	15.92
506.6	16.91
506.8	17.72
507	18.44
507.2	18.48
507.4	18.4
507.6	19.57
507.8	21.75
508	21.11
508.2	21.53
508.4	22.17
508.6	22.39
508.8	24.09
509	22.4
509.2	24.4
509.4	24.76
509.6	24.97
509.8	26.11
510	26.69
510.2	28.01
510.4	29.8
510.6	29.52
510.8	30.33
511	30.94
511.2	33.16
511.4	33.91
511.6	34.25
511.8	35.19
512	37.12
512.2	38.42
512.4	39.4
512.6	40.38
512.8	41.56
513	42.63
513.2	42.87
513.4	44.72
513.6	46.37
513.8	47.44
514	48.39
514.2	51.66
514.4	51.73
514.6	53.41
514.8	54.45
515	56.89
515.2	57.19
515.4	59.48
515.6	62.67
515.8	64.26
516	64.41
516.2	65.93
516.4	67.91
516.6	72.66
516.8	72.16
517	76.79
517.2	77.4
517.4	79.39
517.6	82.38
517.8	85.17
518	88.37
518.2	89.23
518.4	94.31
518.6	94.89
518.8	97.42
519	99.65
519.2	107.7
519.4	109.4
519.6	110.6
519.8	113.1
520	118.8
520.2	119.2
520.4	122.9
520.6	124.7
520.8	127.1
521	133.9
521.2	137.3
521.4	136.7
521.6	140.9
521.8	145.7
522	147.5
522.2	154.9
522.4	157.4
522.6	160.5
522.8	166.4
523	166
523.2	172.5
523.4	170.9
523.6	181.1
523.8	181.8
524	185.5
524.2	192
524.4	195.7
524.6	201
524.8	200
525	204.4
525.2	208.1
525.4	211.9
525.6	221.9
525.8	222.6
526	227.8
526.2	226.6
526.4	235.4
526.6	232.7
526.8	243
527	243.9
527.2	249.7
527.4	254.3
527.6	256.2
527.8	258.4
528	263.7
528.2	267.7
528.4	268.8
528.6	272.4
528.8	280
529	280.1
529.2	285.8
529.4	292.6
529.6	295
529.8	300.2
530	305.5
530.2	306.3
530.4	308.4
530.6	318.8
530.8	316.9
531	320.4
531.2	326.8
531.4	325.5
531.6	332.7
531.8	334.2
532	342.1
532.2	341.8
532.4	348.5
532.6	349.2
532.8	352.4
533	357.7
533.2	359.1
533.4	361.8
533.6	367.2
533.8	367.5
534	375.7
534.2	374
534.4	379.6
534.6	380.9
534.8	381
535	383.4
535.2	388.2
535.4	391.1
535.6	397.3
535.8	396.8
536	401.7
536.2	403.3
536.4	409.6
536.6	409.5
536.8	412
537	414.5
537.2	418.8
537.4	417.1
537.6	418.8
537.8	421.9
538	422.4
538.2	420.5
538.4	428.1
538.6	429
538.8	430.8
539	432.3
539.2	438.3
539.4	441.5
539.6	444.5
539.8	440.3
540	446.9
540.2	443.1
540.4	446.8
540.6	447.9
540.8	453.6
541	452
541.2	457.4
541.4	457.7
541.6	456.5
541.8	461.6
542	461.9
542.2	462.3
542.4	461.2
542.6	463.9
542.8	472
543	469.8
543.2	469.9
543.4	469.3
543.6	471
543.8	472.3
544	472.6
544.2	473.9
544.4	476
544.6	477.2
544.8	476.1
545	481.4
545.2	480.9
545.4	483.3
545.6	485.8
545.8	483
546	480.5
546.2	481.7
546.4	482.6
546.6	484
546.8	486.8
547	491.5
547.2	486.5
547.4	486.7
547.6	484.2
547.8	490.1
548	489.6
548.2	491.6
548.4	493.7
548.6	494.3
548.8	495.3
549	495.5
549.2	493.5
549.4	493.7
549.6	497.7
549.8	492.7
550	496.8
550.2	499.5
550.4	497.7
550.6	496.9
550.8	496.5
551	496.9
551.2	495.9
551.4	501.1
551.6	498.8
551.8	507.9
552	504.1
552.2	497.7
552.4	500.1
552.6	499.1
552.8	500.9
553	497.6
553.2	499.8
553.4	502.4
553.6	501
553.8	499.4
554	499.8
554.2	502
554.4	500.2
554.6	504.9
554.8	501.8
555	496.8
555.2	502.8
555.4	494.1
555.6	498.3
555.8	497.2
556	500.6
556.2	498.1
556.4	498.1
556.6	495.9
556.8	493.3
557	494.9
557.2	494.2
557.4	489.4
557.6	494.2
557.8	495.7
558	493.6
558.2	488.1
558.4	490.7
558.6	494.2
558.8	490.9
559	489.4
559.2	493.5
559.4	488
559.6	486.4
559.8	486.3
560	482.1
560.2	489.1
560.4	482.4
560.6	481.8
560.8	479.3
561	480
561.2	477.3
561.4	475
561.6	479.4
561.8	473.6
562	480.1
562.2	473
562.4	469.9
562.6	471.7
562.8	472
563	467
563.2	469.1
563.4	467.4
563.6	466.3
563.8	463
564	463.3
564.2	461.1
564.4	458.5
564.6	457.3
564.8	455.8
565	459.6
565.2	461
565.4	453.9
565.6	452
565.8	449.4
566	448.6
566.2	444.6
566.4	445.3
566.6	441.5
566.8	442.9
567	438.6
567.2	432.6
567.4	435.2
567.6	435.6
567.8	430.8
568	434.4
568.2	426.8
568.4	422.8
568.6	424
568.8	420.8
569	417.1
569.2	414.4
569.4	419.1
569.6	415.6
569.8	416.8
570	411.9
570.2	407.6
570.4	406
570.6	404.2
570.8	405.1
571	400.9
571.2	407.9
571.4	399.7
571.6	397
571.8	395.6
572	393.1
572.2	389
572.4	389.6
572.6	388.6
572.8	389.1
573	387.6
573.2	385.7
573.4	379.4
573.6	378.3
573.8	375.9
574	374.8
574.2	371
574.4	367.4
574.6	370.4
574.8	365.1
575	365.1
575.2	359.6
575.4	360.4
575.6	357.3
575.8	356.8
576	353
576.2	353.9
576.4	356.7
576.6	353.3
576.8	351
577	345.9
577.2	345.6
577.4	341.8
577.6	342.9
577.8	338.8
578	335.1
578.2	337.5
578.4	336.3
578.6	336.8
578.8	334.8
579	330
579.2	326.8
579.4	327.8
579.6	321.9
579.8	325.6
580	320.2
580.2	321.8
580.4	318.7
580.6	317.6
580.8	314.7
581	314
581.2	311.2
581.4	310.6
581.6	307.1
581.8	307.6
582	306.4
582.2	300.6
582.4	297.1
582.6	300.4
582.8	295.1
583	299.4
583.2	294.5
583.4	295
583.6	291.2
583.8	291.4
584	285.8
584.2	290.6
584.4	289
584.6	286.2
584.8	284.4
585	282
585.2	282.3
585.4	281.8
585.6	281.3
585.8	279.8
586	277.2
586.2	275.2
586.4	272.8
586.6	272.9
586.8	268.4
587	272.3
587.2	267.9
587.4	268.6
587.6	267.9
587.8	266.1
588	260.8
588.2	263.4
588.4	259.6
588.6	257.5
588.8	261.1
589	261
589.2	256.4
589.4	258.8
589.6	254
589.8	250.8
590	252.5
590.2	250.9
590.4	246.6
590.6	247
590.8	247.8
591	248.8
591.2	243.9
591.4	242.4
591.6	242.5
591.8	246.1
592	244.9
592.2	241.4
592.4	241.4
592.6	237.8
592.8	238.6
593	237
593.2	239.6
593.4	240.4
593.6	234.3
593.8	238
594	236.3
594.2	236.7
594.4	237
594.6	235.1
594.8	233.7
595	236.2
595.2	236.8
595.4	234.4
595.6	236.3
595.8	236.5
596	235.3
596.2	234.8
596.4	239.9
596.6	240.3
596.8	241.4
597	240.8
597.2	239.2
597.4	243.5
597.6	242
597.8	244
598	242.8
598.2	247.9
598.4	247.6
598.6	247.8
598.8	247.8
599	250.7
599.2	249.2
599.4	249.9
599.6	253.4
599.8	250.7
600	250.9
600.2	252.9
600.4	252.4
600.6	251.4
600.8	249.8
601	249.5
601.2	248
601.4	249.5
601.6	244.8
601.8	243.6
602	243.2
602.2	241.6
602.4	242.7
602.6	238.2
602.8	239.7
603	234.4
603.2	233
603.4	233.3
603.6	225.9
603.8	226.9
604	223.6
604.2	224.4
604.4	222.8
604.6	223.9
604.8	220.9
605	216.2
605.2	217.9
605.4	214.4
605.6	214.5
605.8	211
606	209.8
606.2	211.8
606.4	209.8
606.6	210.1
606.8	205.1
607	204.5
607.2	205.6
607.4	205.8
607.6	204.9
607.8	202.4
608	203.2
608.2	202.8
608.4	199.5
608.6	194.9
608.8	199.2
609	200.1
609.2	200.3
609.4	197.4
609.6	197.7
609.8	197.3
610	197.7
610.2	197.5
610.4	195.6
610.6	193.4
610.8	194.5
611	193.6
611.2	194.6
611.4	194.4
611.6	191.9
611.8	192.5
612	196.2
612.2	196
612.4	195.5
612.6	195.6
612.8	194.9
613	194.8
613.2	196
613.4	193.7
613.6	197.1
613.8	195.4
614	194.6
614.2	195.6
614.4	195.7
614.6	196.7
614.8	195.4
615	197.9
615.2	194.3
615.4	195.1
615.6	193.8
615.8	196.7
616	192.3
616.2	195.6
616.4	192.4
616.6	192.9
616.8	193.7
617	191.4
617.2	191.3
617.4	189.2
617.6	188.6
617.8	184.2
618	187.7
618.2	184
618.4	187.2
618.6	184.6
618.8	183.9
619	183.4
619.2	182.5
619.4	180.6
619.6	179.4
619.8	179
620	175.7
620.2	174
620.4	171.9
620.6	170.2
620.8	169.3
621	167.9
621.2	165.5
621.4	162
621.6	161.5
621.8	159.4
622	158.9
622.2	156.6
622.4	156.7
622.6	154.7
622.8	155.3
623	153.5
623.2	149.3
623.4	151.1
623.6	146.3
623.8	146
624	144.4
624.2	145.2
624.4	142.5
624.6	137.6
624.8	137.5
625	139.1
625.2	138.3
625.4	135.6
625.6	134.9
625.8	132.6
626	128.5
626.2	130.3
626.4	129.3
626.6	125.9
626.8	125.4
627	125.2
627.2	122.9
627.4	122.2
627.6	121
627.8	119.4
628	122.4
628.2	122.5
628.4	118.9
628.6	120
628.8	117.4
629	116.4
629.2	116.6
629.4	115.4
629.6	116
629.8	114.4
630	113.8
630.2	112.6
630.4	112.4
630.6	112.2
630.8	111.7
631	112.1
631.2	107.1
631.4	111.4
631.6	108.8
631.8	108.7
632	106.9
632.2	106
632.4	107
632.6	106.8
632.8	107.4
633	105.6
633.2	105
633.4	106.4
633.6	102.9
633.8	101.8
634	104.5
634.2	102.6
634.4	100.5
634.6	102.2
634.8	101.1
635	103.2
635.2	98.23
635.4	96.08
635.6	99.15
635.8	102
636	99.49
636.2	98.94
636.4	95.6
636.6	95.92
636.8	96.23
637	96.83
637.2	96.71
637.4	98.36
637.6	94.13
637.8	95.49
638	94.36
638.2	92.8
638.4	95.57
638.6	94.15
638.8	91.57
639	94.05
639.2	94.51
639.4	93.03
639.6	90.99
639.8	93.1
640	93.76
640.2	90.45
640.4	90.6
640.6	89.95
640.8	87.75
641	89.49
641.2	87.87
641.4	87.67
641.6	87.74
641.8	87.53
642	85.51
642.2	85
642.4	84.88
642.6	85.49
642.8	86.26
643	83.38
643.2	82.74
643.4	81.89
643.6	82.72
643.8	82.66
644	81.48
644.2	82.16
644.4	82.75
644.6	80.89
644.8	81.22
645	79.18
645.2	80.06
645.4	80.07
645.6	78.61
645.8	78.17
646	79.62
646.2	75.92
646.4	78.2
646.6	76.15
646.8	75.88
647	74.49
647.2	74.38
647.4	73.74
647.6	73.73
647.8	73.95
648	72.06
648.2	71.41
648.4	73.18
648.6	71.53
648.8	71.86
649	72.23
649.2	69.41
649.4	71.16
649.6	69.88
649.8	69.05
650	68.72
650.2	70.25
650.4	68.43
650.6	66.99
650.8	66.96
651	67.61
651.2	67.06
651.4	65.8
651.6	66.79
651.8	65.25
652	63.81
652.2	64.8
652.4	65.07
652.6	64.09
652.8	63.99
653	61.3
653.2	62.62
653.4	62.69
653.6	62.05
653.8	59.52
654	60.26
654.2	59.89
654.4	59.01
654.6	59.63
654.8	58.7
655	57.34
655.2	58.18
655.4	57.36
655.6	57.44
655.8	56.7
656	57.03
656.2	55.45
656.4	56.02
656.6	56.47
656.8	54.54
657	55
657.2	55.86
657.4	53.67
657.6	53.03
657.8	53.05
658	53.23
658.2	52.95
658.4	52.33
658.6	52.82
658.8	53.26
659	51.62
659.2	50.26
659.4	50.19
659.6	50.09
659.8	49.19
660	47.87
660.2	48.48
660.4	47.61
660.6	46.98
660.8	48.25
661	47.1
661.2	47.42
661.4	46.38
661.6	45.83
661.8	46.39
662	45.78
662.2	45.69
662.4	43.96
662.6	44.38
662.8	44.1
663	43.01
663.2	43.34
663.4	43.82
663.6	42.86
663.8	42.88
664	42.67
664.2	42.23
664.4	41.93
664.6	41.7
664.8	40.48
665	41.69
665.2	39.68
665.4	40.36
665.6	40.65
665.8	40.38
666	37.94
666.2	39.67
666.4	39.3
666.6	37.75
666.8	38.62
667	38.86
667.2	38.73
667.4	38.11
667.6	37.02
667.8	37.16
668	36.51
668.2	36.87
668.4	36.13
668.6	36.37
668.8	36.98
669	36.21
669.2	36.94
669.4	34.73
669.6	34.23
669.8	34.84
670	34.11
670.2	33.35
670.4	34.02
670.6	35.18
670.8	33.31
671	34.67
671.2	33.11
671.4	33.11
671.6	33.03
671.8	33.18
672	32.5
672.2	31.99
672.4	32.81
672.6	32.17
672.8	31.73
673	30.6
673.2	31.26
673.4	31.18
673.6	31.35
673.8	29.48
674	31.11
674.2	29.53
674.4	30.52
674.6	30.45
674.8	30.33
675	29.89
675.2	30.28
675.4	29.56
675.6	28.71
675.8	28.61
676	29.59
676.2	28.66
676.4	28.29
676.6	28.39
676.8	28.33
677	28.04
677.2	28.99
677.4	27.33
677.6	26.57
677.8	26.89
678	27.01
678.2	27.38
678.4	26.5
678.6	26.56
678.8	25.96
679	25.36
679.2	25.78
679.4	26.32
679.6	25.85
679.8	25.98
680	25.93
680.2	24.59
680.4	25.62
680.6	24.38
680.8	24.25
681	24.66
681.2	23.55
681.4	24.43
681.6	23.97
681.8	22.89
682	23.03
682.2	23.2
682.4	22.29
682.6	23.85
682.8	22.6
683	22.28
683.2	22.31
683.4	23.44
683.6	22.87
683.8	22.69
684	22.09
684.2	21.9
684.4	21.36
684.6	22.06
684.8	21.1
685	21.54
685.2	21.63
685.4	20.41
685.6	21.18
685.8	21.31
686	21.2
686.2	20.29
686.4	20.82
686.6	20.53
686.8	20.85
687	20.47
687.2	19.9
687.4	19.66
687.6	19.8
687.8	19.34
688	20.89
688.2	19.74
688.4	19.73
688.6	19.1
688.8	19.4
689	18.8
689.2	18.64
689.4	18.14
689.6	18.38
689.8	19.38
690	18.3
690.2	18.11
690.4	17.55
690.6	19.09
690.8	18.41
691	17.43
691.2	17.46
691.4	17.64
691.6	17.75
691.8	17.33
692	16.99
692.2	17.41
692.4	16.94
692.6	16.23
692.8	16.54
693	16.62
693.2	16.38
693.4	16.85
693.6	16.57
693.8	15.77
694	16.1
694.2	16.52
694.4	15.79
694.6	16.61
694.8	16.13
695	16
695.2	16.71
695.4	15.43
695.6	15.68
695.8	15.84
696	15.92
696.2	15.42
696.4	16.1
696.6	15.67
696.8	14.63
697	14.88
697.2	15.1
697.4	14.32
697.6	14.54
697.8	14.04
698	15.08
698.2	14.08
698.4	15.09
698.6	13.99
698.8	14.82
699	14.4
699.2	14.6
699.4	14.23
699.6	14.2
699.8	13.66
700	14.52
