# Supplementary material for: Rolling circle amplification (RCA) -based biosensor system for the fluorescent detection of miR-129-2-3p miRNA
Source: PeerJ. 2022 Oct 24;10:e14257. doi: 10.7717/peerj.14257 (PMC9610657; doi:10.7717/peerj.14257)
Supplement: Supplemental Information 8 [file peerj-10-14257-s008.zip › Raw for Fig7/C3017(FDS)-2.TXT]

nm	Data
500	9.632
500.2	9.759
500.4	10.19
500.6	9.95
500.8	9.93
501	10.54
501.2	9.87
501.4	10.01
501.6	10.55
501.8	11.3
502	10.51
502.2	11.12
502.4	10.89
502.6	11.02
502.8	11.03
503	12.04
503.2	11.31
503.4	12.28
503.6	12.32
503.8	12.14
504	12.41
504.2	12.84
504.4	14.02
504.6	14.11
504.8	14.04
505	14.21
505.2	13.97
505.4	14.67
505.6	15.24
505.8	16.3
506	15.13
506.2	17.19
506.4	15.72
506.6	16.71
506.8	17.52
507	18.24
507.2	18.28
507.4	18.2
507.6	19.77
507.8	21.95
508	21.31
508.2	21.73
508.4	22.37
508.6	22.59
508.8	24.29
509	22.6
509.2	24.6
509.4	24.96
509.6	25.17
509.8	26.31
510	26.89
510.2	28.21
510.4	30
510.6	29.72
510.8	30.53
511	31.14
511.2	33.36
511.4	34.11
511.6	34.45
511.8	35.39
512	37.32
512.2	38.62
512.4	39.6
512.6	40.58
512.8	41.76
513	42.83
513.2	43.07
513.4	44.92
513.6	46.57
513.8	47.64
514	48.59
514.2	51.86
514.4	51.93
514.6	53.61
514.8	54.65
515	57.09
515.2	57.39
515.4	59.68
515.6	62.87
515.8	64.46
516	64.61
516.2	66.13
516.4	68.11
516.6	72.86
516.8	72.36
517	76.99
517.2	77.6
517.4	79.59
517.6	82.58
517.8	85.37
518	88.57
518.2	89.43
518.4	94.51
518.6	95.09
518.8	97.62
519	99.85
519.2	107.9
519.4	109.6
519.6	110.8
519.8	113.3
520	119
520.2	119.4
520.4	123.1
520.6	124.9
520.8	127.3
521	134.1
521.2	137.5
521.4	136.9
521.6	141.1
521.8	145.9
522	147.7
522.2	155.1
522.4	157.6
522.6	160.7
522.8	166.6
523	166.2
523.2	172.7
523.4	171.1
523.6	181.3
523.8	182
524	185.7
524.2	192.2
524.4	195.9
524.6	201.2
524.8	200.2
525	204.6
525.2	208.3
525.4	212.1
525.6	222.1
525.8	222.8
526	228
526.2	226.8
526.4	235.6
526.6	232.9
526.8	243.2
527	244.1
527.2	249.9
527.4	254.5
527.6	256.4
527.8	258.6
528	263.9
528.2	267.9
528.4	269
528.6	272.6
528.8	280.2
529	280.3
529.2	286
529.4	292.8
529.6	295.2
529.8	300.4
530	305.7
530.2	306.5
530.4	308.6
530.6	319
530.8	317.1
531	320.6
531.2	327
531.4	325.7
531.6	332.9
531.8	334.4
532	342.3
532.2	342
532.4	348.7
532.6	349.4
532.8	352.6
533	357.9
533.2	359.3
533.4	362
533.6	367.4
533.8	367.7
534	375.9
534.2	374.2
534.4	379.8
534.6	381.1
534.8	381.2
535	383.6
535.2	388.4
535.4	391.3
535.6	397.5
535.8	397
536	401.9
536.2	403.5
536.4	409.8
536.6	409.7
536.8	412.2
537	414.7
537.2	419
537.4	417.3
537.6	419
537.8	422.1
538	422.6
538.2	420.7
538.4	428.3
538.6	429.2
538.8	431
539	432.5
539.2	438.5
539.4	441.7
539.6	444.7
539.8	440.5
540	447.1
540.2	443.3
540.4	447
540.6	448.1
540.8	453.8
541	452.2
541.2	457.6
541.4	457.9
541.6	456.7
541.8	461.8
542	462.1
542.2	462.5
542.4	461.4
542.6	464.1
542.8	472.2
543	470
543.2	470.1
543.4	469.5
543.6	471.2
543.8	472.5
544	472.8
544.2	474.1
544.4	476.2
544.6	477.4
544.8	476.3
545	481.6
545.2	481.1
545.4	483.5
545.6	486
545.8	483.2
546	480.7
546.2	481.9
546.4	482.8
546.6	484.2
546.8	487
547	491.7
547.2	486.7
547.4	486.9
547.6	484.4
547.8	490.3
548	489.8
548.2	491.8
548.4	493.9
548.6	494.5
548.8	495.5
549	495.7
549.2	493.7
549.4	493.9
549.6	497.9
549.8	492.9
550	497
550.2	499.7
550.4	497.9
550.6	497.1
550.8	496.7
551	497.1
551.2	496.1
551.4	501.3
551.6	499
551.8	508.1
552	504.3
552.2	497.9
552.4	500.3
552.6	499.3
552.8	501.1
553	497.8
553.2	500
553.4	502.6
553.6	501.2
553.8	499.6
554	500
554.2	502.2
554.4	500.4
554.6	505.1
554.8	502
555	497
555.2	503
555.4	494.3
555.6	498.5
555.8	497.4
556	500.8
556.2	498.3
556.4	498.3
556.6	496.1
556.8	493.5
557	495.1
557.2	494.4
557.4	489.6
557.6	494.4
557.8	495.9
558	493.8
558.2	488.3
558.4	490.9
558.6	494.4
558.8	491.1
559	489.6
559.2	493.7
559.4	488.2
559.6	486.6
559.8	486.5
560	482.3
560.2	489.3
560.4	482.6
560.6	482
560.8	479.5
561	480.2
561.2	477.5
561.4	475.2
561.6	479.6
561.8	473.8
562	480.3
562.2	473.2
562.4	470.1
562.6	471.9
562.8	472.2
563	467.2
563.2	469.3
563.4	467.6
563.6	466.5
563.8	463.2
564	463.5
564.2	461.3
564.4	458.7
564.6	457.5
564.8	456
565	459.8
565.2	461.2
565.4	454.1
565.6	452.2
565.8	449.6
566	448.8
566.2	444.8
566.4	445.5
566.6	441.7
566.8	443.1
567	438.8
567.2	432.8
567.4	435.4
567.6	435.8
567.8	431
568	434.6
568.2	427
568.4	423
568.6	424.2
568.8	421
569	417.3
569.2	414.6
569.4	419.3
569.6	415.8
569.8	417
570	412.1
570.2	407.8
570.4	406.2
570.6	404.4
570.8	405.3
571	401.1
571.2	408.1
571.4	399.9
571.6	397.2
571.8	395.8
572	393.3
572.2	389.2
572.4	389.8
572.6	388.8
572.8	389.3
573	387.8
573.2	385.9
573.4	379.6
573.6	378.5
573.8	376.1
574	375
574.2	371.2
574.4	367.6
574.6	370.6
574.8	365.3
575	365.3
575.2	359.8
575.4	360.6
575.6	357.5
575.8	357
576	353.2
576.2	354.1
576.4	356.9
576.6	353.5
576.8	351.2
577	346.1
577.2	345.8
577.4	342
577.6	343.1
577.8	339
578	335.3
578.2	337.7
578.4	336.5
578.6	337
578.8	335
579	330.2
579.2	327
579.4	328
579.6	322.1
579.8	325.8
580	320.4
580.2	322
580.4	318.9
580.6	317.8
580.8	314.9
581	314.2
581.2	311.4
581.4	310.8
581.6	307.3
581.8	307.8
582	306.6
582.2	300.8
582.4	297.3
582.6	300.6
582.8	295.3
583	299.6
583.2	294.7
583.4	295.2
583.6	291.4
583.8	291.6
584	286
584.2	290.8
584.4	289.2
584.6	286.4
584.8	284.6
585	282.2
585.2	282.5
585.4	282
585.6	281.5
585.8	280
586	277.4
586.2	275.4
586.4	273
586.6	273.1
586.8	268.6
587	272.5
587.2	268.1
587.4	268.8
587.6	268.1
587.8	266.3
588	261
588.2	263.6
588.4	259.8
588.6	257.7
588.8	261.3
589	261.2
589.2	256.6
589.4	259
589.6	254.2
589.8	251
590	252.7
590.2	251.1
590.4	246.8
590.6	247.2
590.8	248
591	249
591.2	244.1
591.4	242.6
591.6	242.7
591.8	246.3
592	245.1
592.2	241.6
592.4	241.6
592.6	238
592.8	238.8
593	237.2
593.2	239.8
593.4	240.6
593.6	234.5
593.8	238.2
594	236.5
594.2	236.9
594.4	237.2
594.6	235.3
594.8	233.9
595	236.4
595.2	237
595.4	234.6
595.6	236.5
595.8	236.7
596	235.5
596.2	235
596.4	240.1
596.6	240.5
596.8	241.6
597	241
597.2	239.4
597.4	243.7
597.6	242.2
597.8	244.2
598	243
598.2	248.1
598.4	247.8
598.6	248
598.8	248
599	250.9
599.2	249.4
599.4	250.1
599.6	253.6
599.8	250.9
600	251.1
600.2	253.1
600.4	252.6
600.6	251.6
600.8	250
601	249.7
601.2	248.2
601.4	249.7
601.6	245
601.8	243.8
602	243.4
602.2	241.8
602.4	242.6
602.6	238.1
602.8	239.6
603	234.3
603.2	232.9
603.4	233.2
603.6	225.8
603.8	226.8
604	223.5
604.2	224.3
604.4	222.7
604.6	223.8
604.8	220.8
605	216.1
605.2	217.8
605.4	214.3
605.6	214.4
605.8	210.9
606	209.7
606.2	211.7
606.4	209.7
606.6	210
606.8	205
607	204.4
607.2	205.5
607.4	205.7
607.6	204.8
607.8	202.3
608	203.1
608.2	202.7
608.4	199.4
608.6	194.8
608.8	199.1
609	200
609.2	200.2
609.4	197.3
609.6	197.6
609.8	197.2
610	197.6
610.2	197.4
610.4	195.5
610.6	193.3
610.8	194.4
611	193.5
611.2	194.5
611.4	194.3
611.6	191.8
611.8	192.4
612	196.1
612.2	195.9
612.4	195.4
612.6	195.5
612.8	194.8
613	194.7
613.2	195.9
613.4	193.6
613.6	197
613.8	195.3
614	194.5
614.2	195.5
614.4	195.6
614.6	196.6
614.8	195.3
615	197.8
615.2	194.2
615.4	195
615.6	193.7
615.8	196.6
616	192.2
616.2	195.5
616.4	192.3
616.6	192.8
616.8	193.6
617	191.3
617.2	191.2
617.4	189.1
617.6	188.5
617.8	184.1
618	187.6
618.2	183.9
618.4	187.1
618.6	184.5
618.8	183.8
619	183.3
619.2	182.4
619.4	180.5
619.6	179.4
619.8	179
620	175.7
620.2	174
620.4	171.9
620.6	170.2
620.8	169.3
621	167.9
621.2	165.5
621.4	162
621.6	161.5
621.8	159.4
622	158.9
622.2	156.6
622.4	156.7
622.6	154.7
622.8	155.3
623	153.5
623.2	149.3
623.4	151.1
623.6	146.3
623.8	146
624	144.4
624.2	145.2
624.4	142.5
624.6	137.6
624.8	137.5
625	139.1
625.2	138.3
625.4	135.6
625.6	134.9
625.8	132.6
626	128.5
626.2	130.3
626.4	129.3
626.6	125.9
626.8	125.4
627	125.2
627.2	122.9
627.4	122.2
627.6	121
627.8	119.4
628	122.4
628.2	122.5
628.4	118.9
628.6	120
628.8	117.3
629	116.3
629.2	116.5
629.4	115.3
629.6	115.9
629.8	114.3
630	113.7
630.2	112.5
630.4	112.3
630.6	112.1
630.8	111.6
631	112
631.2	107
631.4	111.3
631.6	108.7
631.8	108.6
632	106.8
632.2	105.9
632.4	106.9
632.6	106.7
632.8	107.3
633	105.5
633.2	104.9
633.4	106.3
633.6	102.8
633.8	101.7
634	104.4
634.2	102.5
634.4	100.4
634.6	102.1
634.8	101
635	103.1
635.2	98.13
635.4	95.98
635.6	99.05
635.8	101.9
636	99.39
636.2	98.84
636.4	95.5
636.6	95.82
636.8	96.13
637	96.73
637.2	96.61
637.4	98.26
637.6	94.03
637.8	95.39
638	94.26
638.2	92.7
638.4	95.47
638.6	94.05
638.8	91.47
639	93.95
639.2	94.41
639.4	92.93
639.6	90.89
639.8	93
640	93.66
640.2	90.35
640.4	90.5
640.6	89.85
640.8	87.65
641	89.39
641.2	87.77
641.4	87.57
641.6	87.64
641.8	87.43
642	85.41
642.2	84.9
642.4	84.78
642.6	85.39
642.8	86.16
643	83.28
643.2	82.64
643.4	81.79
643.6	82.62
643.8	82.56
644	81.38
644.2	82.06
644.4	82.65
644.6	80.79
644.8	81.12
645	79.08
645.2	79.96
645.4	79.97
645.6	78.51
645.8	78.07
646	79.52
646.2	75.82
646.4	78.1
646.6	76.05
646.8	75.78
647	74.39
647.2	74.28
647.4	73.64
647.6	73.63
647.8	73.85
648	71.96
648.2	71.31
648.4	73.08
648.6	71.43
648.8	71.76
649	72.13
649.2	69.31
649.4	71.06
649.6	69.78
649.8	68.95
650	68.62
650.2	70.15
650.4	68.33
650.6	66.89
650.8	66.86
651	67.51
651.2	66.96
651.4	65.7
651.6	66.69
651.8	65.15
652	63.71
652.2	64.7
652.4	64.97
652.6	63.99
652.8	63.89
653	61.2
653.2	62.52
653.4	62.59
653.6	61.95
653.8	59.42
654	60.16
654.2	59.79
654.4	58.91
654.6	59.53
654.8	58.6
655	57.24
655.2	58.08
655.4	57.26
655.6	57.34
655.8	56.6
656	56.93
656.2	55.35
656.4	55.92
656.6	56.37
656.8	54.44
657	54.9
657.2	55.76
657.4	53.57
657.6	52.93
657.8	52.95
658	53.13
658.2	52.85
658.4	52.23
658.6	52.72
658.8	53.16
659	51.52
659.2	50.16
659.4	50.09
659.6	49.99
659.8	49.09
660	47.77
660.2	48.38
660.4	47.51
660.6	46.88
660.8	48.15
661	47
661.2	47.32
661.4	46.28
661.6	45.73
661.8	46.29
662	45.68
662.2	45.59
662.4	43.86
662.6	44.28
662.8	44
663	42.91
663.2	43.24
663.4	43.72
663.6	42.76
663.8	42.78
664	42.57
664.2	42.13
664.4	41.83
664.6	41.6
664.8	40.38
665	41.59
665.2	39.58
665.4	40.26
665.6	40.55
665.8	40.28
666	37.84
666.2	39.57
666.4	39.2
666.6	37.65
666.8	38.52
667	38.76
667.2	38.63
667.4	38.01
667.6	36.92
667.8	37.06
668	36.41
668.2	36.77
668.4	36.03
668.6	36.27
668.8	36.88
669	36.11
669.2	36.84
669.4	34.63
669.6	34.13
669.8	34.74
670	34.01
670.2	33.25
670.4	33.92
670.6	35.08
670.8	33.21
671	34.57
671.2	33.01
671.4	33.01
671.6	32.93
671.8	33.08
672	32.4
672.2	31.89
672.4	32.71
672.6	32.07
672.8	31.63
673	30.5
673.2	31.16
673.4	31.08
673.6	31.25
673.8	29.38
674	31.01
674.2	29.43
674.4	30.42
674.6	30.35
674.8	30.23
675	29.79
675.2	30.18
675.4	29.46
675.6	28.61
675.8	28.51
676	29.49
676.2	28.56
676.4	28.19
676.6	28.29
676.8	28.23
677	27.94
677.2	28.89
677.4	27.23
677.6	26.47
677.8	26.79
678	26.91
678.2	27.28
678.4	26.4
678.6	26.46
678.8	25.86
679	25.26
679.2	25.68
679.4	26.22
679.6	25.75
679.8	25.88
680	25.83
680.2	24.49
680.4	25.52
680.6	24.28
680.8	24.15
681	24.56
681.2	23.45
681.4	24.33
681.6	23.87
681.8	22.79
682	22.93
682.2	23.1
682.4	22.19
682.6	23.75
682.8	22.5
683	22.18
683.2	22.21
683.4	23.34
683.6	22.77
683.8	22.59
684	21.99
684.2	21.8
684.4	21.26
684.6	21.96
684.8	21
685	21.44
685.2	21.53
685.4	20.31
685.6	21.08
685.8	21.21
686	21.1
686.2	20.19
686.4	20.72
686.6	20.43
686.8	20.75
687	20.37
687.2	19.8
687.4	19.56
687.6	19.7
687.8	19.24
688	20.79
688.2	19.64
688.4	19.63
688.6	19
688.8	19.3
689	18.7
689.2	18.54
689.4	18.04
689.6	18.28
689.8	19.28
690	18.2
690.2	18.01
690.4	17.45
690.6	18.99
690.8	18.31
691	17.33
691.2	17.36
691.4	17.54
691.6	17.65
691.8	17.23
692	16.89
692.2	17.31
692.4	16.84
692.6	16.13
692.8	16.44
693	16.52
693.2	16.28
693.4	16.75
693.6	16.47
693.8	15.67
694	16
694.2	16.42
694.4	15.69
694.6	16.51
694.8	16.03
695	15.9
695.2	16.61
695.4	15.33
695.6	15.58
695.8	15.74
696	15.82
696.2	15.32
696.4	16
696.6	15.57
696.8	14.53
697	14.78
697.2	15
697.4	14.22
697.6	14.44
697.8	13.94
698	14.98
698.2	13.98
698.4	14.99
698.6	13.89
698.8	14.72
699	14.3
699.2	14.5
699.4	14.13
699.6	14.1
699.8	13.56
700	14.42
