# Supplementary material for: Rolling circle amplification (RCA) -based biosensor system for the fluorescent detection of miR-129-2-3p miRNA
Source: PeerJ. 2022 Oct 24;10:e14257. doi: 10.7717/peerj.14257 (PMC9610657; doi:10.7717/peerj.14257)
Supplement: Supplemental Information 8 [file peerj-10-14257-s008.zip › Raw for Fig7/C3551(FDS)-1.TXT]

nm	Data
500	14.71
500.2	15.77
500.4	14.61
500.6	15.64
500.8	14.97
501	15.55
501.2	15.2
501.4	15
501.6	14.94
501.8	15.59
502	14.44
502.2	15.76
502.4	15.65
502.6	15.86
502.8	15.54
503	16.64
503.2	18.02
503.4	15.71
503.6	17.08
503.8	16.3
504	17.55
504.2	18.16
504.4	17.58
504.6	17.5
504.8	18.67
505	19.31
505.2	18.55
505.4	17.97
505.6	19.54
505.8	20.18
506	19.95
506.2	19.54
506.4	20.92
506.6	20.53
506.8	20.36
507	22.21
507.2	21.92
507.4	23.14
507.6	22.87
507.8	24.47
508	24.3
508.2	25.15
508.4	25.39
508.6	25.89
508.8	26.95
509	27.38
509.2	27.82
509.4	28.79
509.6	28.9
509.8	30.6
510	30.93
510.2	30.73
510.4	32.27
510.6	33.5
510.8	34.47
511	33.74
511.2	37.41
511.4	36.48
511.6	36.6
511.8	37.97
512	41.03
512.2	41.86
512.4	40.8
512.6	43.26
512.8	43.24
513	45.31
513.2	45.17
513.4	48.43
513.6	49.52
513.8	50.36
514	50.47
514.2	52.08
514.4	54.17
514.6	54.71
514.8	58.15
515	59.16
515.2	60.82
515.4	61.27
515.6	62.31
515.8	63.79
516	67.42
516.2	67.96
516.4	68.98
516.6	70.59
516.8	73.85
517	77.06
517.2	76.5
517.4	79.69
517.6	82.95
517.8	84.17
518	87.6
518.2	92.08
518.4	91.98
518.6	93.21
518.8	97.2
519	96.69
519.2	102.4
519.4	106.2
519.6	108.5
519.8	110.8
520	111.3
520.2	116.8
520.4	120.6
520.6	121.8
520.8	126
521	131.3
521.2	131.7
521.4	132.7
521.6	135.6
521.8	142.6
522	143.3
522.2	146.1
522.4	151.3
522.6	153.5
522.8	158.7
523	160.2
523.2	161.9
523.4	165.6
523.6	171.8
523.8	175.7
524	177.3
524.2	180.1
524.4	183.1
524.6	189
524.8	194.2
525	194.1
525.2	200.9
525.4	206.1
525.6	205.6
525.8	213
526	215.8
526.2	217.9
526.4	220
526.6	227.8
526.8	226.8
527	232.5
527.2	236.9
527.4	239.8
527.6	241
527.8	248.1
528	252.9
528.2	255.8
528.4	258
528.6	262.5
528.8	265.4
529	269
529.2	275.1
529.4	277.3
529.6	280.1
529.8	285.9
530	283.6
530.2	290.1
530.4	296.9
530.6	297.7
530.8	300.4
531	303.8
531.2	306.1
531.4	312.1
531.6	313.6
531.8	314.5
532	317.9
532.2	321.4
532.4	326.7
532.6	329.7
532.8	333.5
533	335.7
533.2	337.4
533.4	346.6
533.6	344.1
533.8	347.4
534	352.4
534.2	356.7
534.4	358.5
534.6	362.9
534.8	359.6
535	359.8
535.2	365.6
535.4	366.3
535.6	373.7
535.8	374.7
536	372.5
536.2	380.4
536.4	381.7
536.6	385.4
536.8	382.5
537	384.3
537.2	389.5
537.4	394.3
537.6	392.4
537.8	404.2
538	398.2
538.2	400.4
538.4	399.5
538.6	402
538.8	403.2
539	403.5
539.2	410
539.4	410.9
539.6	414.4
539.8	413.9
540	414.5
540.2	419.4
540.4	419.2
540.6	421
540.8	420.6
541	422.8
541.2	425.3
541.4	423.9
541.6	433
541.8	428.3
542	431.8
542.2	431.5
542.4	432.1
542.6	432.4
542.8	428.1
543	438.6
543.2	434.8
543.4	437.4
543.6	439
543.8	438.9
544	444.3
544.2	441.4
544.4	438
544.6	440.4
544.8	443.4
545	445.8
545.2	441.7
545.4	447.5
545.6	445.7
545.8	446.8
546	451
546.2	447.4
546.4	445.9
546.6	444.3
546.8	451.1
547	453.6
547.2	449.4
547.4	452.9
547.6	455.3
547.8	454.3
548	456.4
548.2	457.9
548.4	451.6
548.6	455
548.8	456.9
549	456.6
549.2	455.3
549.4	453.6
549.6	458.5
549.8	459.2
550	457.1
550.2	458.1
550.4	456.4
550.6	459
550.8	458.3
551	462.9
551.2	459.8
551.4	457.1
551.6	458.4
551.8	463.8
552	461.7
552.2	459.1
552.4	459.8
552.6	459.7
552.8	459.5
553	460
553.2	462.3
553.4	463.4
553.6	465.2
553.8	463
554	455.8
554.2	462.9
554.4	456.7
554.6	459.8
554.8	458.1
555	460.6
555.2	463.7
555.4	454.9
555.6	461.4
555.8	457.3
556	457.9
556.2	456.2
556.4	455.4
556.6	454.2
556.8	451.5
557	451.6
557.2	451.8
557.4	453.1
557.6	455.9
557.8	448.2
558	449.7
558.2	449.1
558.4	449.4
558.6	446.9
558.8	450.2
559	447.4
559.2	448.5
559.4	446.6
559.6	442.6
559.8	440.2
560	445.3
560.2	444.5
560.4	438.9
560.6	440.1
560.8	439.2
561	437.6
561.2	438.3
561.4	434.1
561.6	430.2
561.8	429.8
562	432
562.2	430.9
562.4	428.7
562.6	423.7
562.8	423.9
563	423.5
563.2	426.6
563.4	427
563.6	426.5
563.8	420.1
564	418
564.2	419.9
564.4	417.5
564.6	411.3
564.8	417.1
565	414.7
565.2	411.1
565.4	408.9
565.6	405.6
565.8	403.3
566	401
566.2	402.3
566.4	402.5
566.6	400.4
566.8	400.7
567	398.8
567.2	393.7
567.4	397.3
567.6	391.9
567.8	388.2
568	392.1
568.2	386
568.4	387.5
568.6	381.6
568.8	378.8
569	381.1
569.2	383.3
569.4	375
569.6	375
569.8	373
570	371
570.2	368.3
570.4	369.1
570.6	368.1
570.8	364
571	365
571.2	366.7
571.4	359.9
571.6	356.3
571.8	359.9
572	355.5
572.2	355.4
572.4	353.2
572.6	351.6
572.8	346.5
573	350.8
573.2	345.2
573.4	341.5
573.6	339.8
573.8	339.9
574	339.2
574.2	337.9
574.4	335.4
574.6	335.5
574.8	332.8
575	330.4
575.2	332
575.4	326.3
575.6	327.9
575.8	320.2
576	325.5
576.2	322
576.4	323.3
576.6	317.2
576.8	314.8
577	312.5
577.2	311.5
577.4	306
577.6	311.3
577.8	310.2
578	305.9
578.2	303.6
578.4	302.9
578.6	301.4
578.8	303.6
579	295.4
579.2	297.6
579.4	292.1
579.6	293.6
579.8	292.4
580	287.5
580.2	283.1
580.4	285.6
580.6	284.9
580.8	285.1
581	284.9
581.2	280.5
581.4	281.5
581.6	280.5
581.8	277.7
582	272.1
582.2	274.2
582.4	271.1
582.6	271.1
582.8	271.5
583	269.4
583.2	271.3
583.4	265.7
583.6	268.6
583.8	267.6
584	259.3
584.2	262.8
584.4	259.3
584.6	259.9
584.8	259
585	253.7
585.2	255.1
585.4	254.8
585.6	255.5
585.8	251.3
586	250.2
586.2	246.9
586.4	245.2
586.6	249
586.8	241.6
587	242.7
587.2	241.7
587.4	241
587.6	241
587.8	237.2
588	238.8
588.2	234
588.4	236.2
588.6	232.9
588.8	233.1
589	230.1
589.2	229.5
589.4	226.9
589.6	228.1
589.8	227.8
590	225.7
590.2	223.8
590.4	221.8
590.6	222.6
590.8	223.5
591	222.9
591.2	221.6
591.4	216.9
591.6	218.5
591.8	218.6
592	215
592.2	215.6
592.4	211.5
592.6	210.8
592.8	209.9
593	209.7
593.2	206.5
593.4	211.5
593.6	211.5
593.8	206.2
594	204.9
594.2	206.1
594.4	204.2
594.6	206.5
594.8	202.8
595	199.4
595.2	199.2
595.4	200.4
595.6	199.7
595.8	198.4
596	197.4
596.2	194.9
596.4	197.7
596.6	194
596.8	194.3
597	196
597.2	190.4
597.4	193.9
597.6	192
597.8	192.4
598	189.2
598.2	185.2
598.4	186.5
598.6	183.7
598.8	185.2
599	183.9
599.2	184.7
599.4	181.3
599.6	181.1
599.8	180.4
600	180.5
600.2	181.2
600.4	177.3
600.6	176.1
600.8	176
601	177.4
601.2	176.6
601.4	175
601.6	175.5
601.8	175.1
602	173
602.2	169.9
602.4	169.2
602.6	166.9
602.8	168
603	170.9
603.2	169.5
603.4	167
603.6	166.5
603.8	167.9
604	165.6
604.2	161.9
604.4	165.5
604.6	161.5
604.8	159.7
605	160.7
605.2	159.7
605.4	159.2
605.6	158.4
605.8	156.7
606	156.5
606.2	157.2
606.4	158.7
606.6	153.3
606.8	154.8
607	153.8
607.2	153.8
607.4	152.1
607.6	151.5
607.8	151.3
608	151.9
608.2	151.3
608.4	147.4
608.6	147.9
608.8	148.8
609	148
609.2	145
609.4	147.1
609.6	143.5
609.8	146.3
610	144.7
610.2	146.2
610.4	143.7
610.6	140.8
610.8	142.4
611	141.5
611.2	141.4
611.4	140.3
611.6	142.3
611.8	136.5
612	137.8
612.2	138
612.4	136.9
612.6	134.6
612.8	137.4
613	132.4
613.2	133
613.4	133.4
613.6	131.4
613.8	133.5
614	132.1
614.2	132.3
614.4	131.6
614.6	129.1
614.8	129.7
615	130.8
615.2	128.3
615.4	126.1
615.6	126.2
615.8	123.6
616	127.7
616.2	126.8
616.4	122.3
616.6	123.6
616.8	123.7
617	123.1
617.2	121.1
617.4	123.3
617.6	121.3
617.8	119
618	121.5
618.2	119.6
618.4	119.5
618.6	118.1
618.8	118.5
619	119.3
619.2	119.6
619.4	117.1
619.6	119.2
619.8	116.1
620	115.8
620.2	113.6
620.4	112.7
620.6	113.7
620.8	112
621	112.8
621.2	110.7
621.4	111.2
621.6	107.9
621.8	110.6
622	111.2
622.2	110
622.4	110.9
622.6	108.9
622.8	107
623	107.8
623.2	105.4
623.4	103.9
623.6	105.4
623.8	107.4
624	105.3
624.2	105.8
624.4	103.4
624.6	102.5
624.8	101.9
625	102.7
625.2	100.8
625.4	102.2
625.6	99.91
625.8	99.74
626	100.5
626.2	99.16
626.4	100.9
626.6	98.41
626.8	98.7
627	97.7
627.2	97.37
627.4	96.75
627.6	94.97
627.8	93.63
628	95.79
628.2	94.63
628.4	93.99
628.6	95.05
628.8	94.02
629	93.68
629.2	91.69
629.4	90.85
629.6	90.58
629.8	89.91
630	89.43
630.2	88.85
630.4	89.82
630.6	89.37
630.8	88.17
631	87.2
631.2	86.49
631.4	86.18
631.6	84.93
631.8	87.73
632	84.97
632.2	84.66
632.4	85.69
632.6	83.59
632.8	84.48
633	85.02
633.2	84.33
633.4	81.86
633.6	80.79
633.8	81.31
634	82.83
634.2	80.85
634.4	79.34
634.6	78.26
634.8	80.21
635	81.03
635.2	78.27
635.4	79.74
635.6	77.21
635.8	77.83
636	78.14
636.2	78.17
636.4	76.84
636.6	76.28
636.8	76.86
637	76.89
637.2	76.06
637.4	75.62
637.6	75.36
637.8	74.59
638	74.28
638.2	74.51
638.4	72.28
638.6	73.75
638.8	70.98
639	72
639.2	72.67
639.4	71.58
639.6	71.62
639.8	72.1
640	71.78
640.2	71.32
640.4	70.37
640.6	68.54
640.8	68.85
641	67.14
641.2	68.24
641.4	68.29
641.6	67.34
641.8	67.05
642	70.07
642.2	66.45
642.4	65.71
642.6	64.95
642.8	65.31
643	66.4
643.2	67.1
643.4	64.88
643.6	64.46
643.8	64.56
644	63.42
644.2	63.59
644.4	64.66
644.6	63.35
644.8	63.8
645	62.03
645.2	63.02
645.4	61.37
645.6	60.2
645.8	62.44
646	61.28
646.2	62.07
646.4	60.13
646.6	61.05
646.8	59.72
647	59.28
647.2	59.03
647.4	57.97
647.6	60.24
647.8	59.62
648	58.75
648.2	58.05
648.4	56.55
648.6	57.4
648.8	56.95
649	57.16
649.2	55.74
649.4	57.51
649.6	54.99
649.8	57.14
650	56.62
650.2	54.68
650.4	55.93
650.6	57.03
650.8	54.97
651	54.84
651.2	53.92
651.4	53.35
651.6	54.73
651.8	53.66
652	52.48
652.2	51.58
652.4	52.58
652.6	52.19
652.8	50.87
653	52.69
653.2	52.28
653.4	51.87
653.6	51.26
653.8	52
654	50.04
654.2	51.5
654.4	49.65
654.6	49.42
654.8	49.23
655	48.64
655.2	48.09
655.4	49.72
655.6	47.79
655.8	48.51
656	46.57
656.2	47.18
656.4	48.82
656.6	45.37
656.8	47.81
657	47.1
657.2	47.48
657.4	45.41
657.6	44.76
657.8	45.84
658	43.46
658.2	44.79
658.4	44.87
658.6	45.65
658.8	45.02
659	42.97
659.2	42.78
659.4	43.28
659.6	43.21
659.8	41.59
660	40.94
660.2	42.63
660.4	44.13
660.6	43.1
660.8	42.71
661	40.8
661.2	41.18
661.4	41.96
661.6	41.05
661.8	39.61
662	40.71
662.2	40.15
662.4	40.43
662.6	39.24
662.8	40.03
663	38.56
663.2	39.56
663.4	39.5
663.6	38.25
663.8	40.42
664	37.99
664.2	38.33
664.4	37.1
664.6	37.51
664.8	38.27
665	38.15
665.2	36.69
665.4	36.35
665.6	37.28
665.8	35.72
666	35.51
666.2	34.61
666.4	34.56
666.6	35.42
666.8	36.08
667	35.35
667.2	35.4
667.4	34.71
667.6	34.34
667.8	33.96
668	33.86
668.2	33.38
668.4	32.82
668.6	32.92
668.8	32.52
669	32.95
669.2	32.02
669.4	32.26
669.6	32.34
669.8	31.13
670	30.83
670.2	31.45
670.4	32.93
670.6	31.3
670.8	30.68
671	31.7
671.2	31.21
671.4	31.09
671.6	31.24
671.8	30.77
672	30.4
672.2	29.84
672.4	29.3
672.6	29.74
672.8	30.11
673	29.61
673.2	27.34
673.4	28.93
673.6	28.54
673.8	28.14
674	29.02
674.2	28.22
674.4	27.73
674.6	26.96
674.8	27.92
675	27.52
675.2	26.44
675.4	27.4
675.6	26.95
675.8	26.28
676	26.73
676.2	26.51
676.4	26.66
676.6	26.3
676.8	26.6
677	25.97
677.2	25.18
677.4	25.53
677.6	25.8
677.8	24.85
678	24.72
678.2	25.27
678.4	24.29
678.6	24.01
678.8	24.69
679	24.56
679.2	23.6
679.4	23.7
679.6	24.22
679.8	23.82
680	22.38
680.2	23.23
680.4	23.79
680.6	22.59
680.8	24.16
681	22.28
681.2	22.9
681.4	22.6
681.6	22.34
681.8	22.34
682	22.56
682.2	22.9
682.4	22.22
682.6	21.74
682.8	21.98
683	22.05
683.2	21.05
683.4	22.42
683.6	21.93
683.8	20.68
684	21.17
684.2	21.59
684.4	20.8
684.6	20.78
684.8	21.35
685	20.78
685.2	19.93
685.4	19.62
685.6	20.13
685.8	20.35
686	19.53
686.2	19.95
686.4	19.12
686.6	19.55
686.8	19.52
687	19.06
687.2	18.86
687.4	19.47
687.6	18.57
687.8	19.16
688	18.27
688.2	18.6
688.4	18.21
688.6	17.54
688.8	17.91
689	18.69
689.2	18.34
689.4	17.78
689.6	18.49
689.8	17.24
690	17.5
690.2	17.39
690.4	17.46
690.6	17.23
690.8	17.08
691	17.04
691.2	17.62
691.4	17.51
691.6	16.65
691.8	16.91
692	16.34
692.2	15.64
692.4	16.81
692.6	16.62
692.8	16.31
693	15.32
693.2	15.69
693.4	15.28
693.6	15.32
693.8	15.65
694	16.34
694.2	15.3
694.4	15.54
694.6	14.5
694.8	15.76
695	14.58
695.2	14.92
695.4	14.34
695.6	15.5
695.8	14.15
696	15.24
696.2	15.54
696.4	14.93
696.6	14.5
696.8	14.1
697	14.28
697.2	14.84
697.4	14.28
697.6	13.89
697.8	13.82
698	13.64
698.2	14.08
698.4	13.5
698.6	14.26
698.8	13.15
699	13.62
699.2	13.39
699.4	12.91
699.6	13.8
699.8	13.3
700	12.57
