# Supplementary material for: Rolling circle amplification (RCA) -based biosensor system for the fluorescent detection of miR-129-2-3p miRNA
Source: PeerJ. 2022 Oct 24;10:e14257. doi: 10.7717/peerj.14257 (PMC9610657; doi:10.7717/peerj.14257)
Supplement: Supplemental Information 8 [file peerj-10-14257-s008.zip › Raw for Fig7/C6013(FDS)-1.TXT]

nm	Data
500	14.61
500.2	15.67
500.4	14.51
500.6	15.54
500.8	14.87
501	15.45
501.2	15.1
501.4	14.9
501.6	14.84
501.8	15.49
502	14.34
502.2	15.66
502.4	15.55
502.6	15.76
502.8	15.44
503	16.54
503.2	17.92
503.4	15.61
503.6	16.98
503.8	16.2
504	17.45
504.2	18.06
504.4	17.48
504.6	17.4
504.8	18.77
505	19.41
505.2	18.65
505.4	18.07
505.6	19.64
505.8	20.28
506	20.05
506.2	19.64
506.4	21.02
506.6	20.63
506.8	20.46
507	22.31
507.2	22.02
507.4	23.24
507.6	22.97
507.8	24.57
508	24.4
508.2	25.25
508.4	25.49
508.6	25.99
508.8	27.05
509	27.48
509.2	27.92
509.4	28.89
509.6	29
509.8	29.1
510	30.8
510.2	31.13
510.4	30.93
510.6	32.47
510.8	33.7
511	34.67
511.2	33.94
511.4	37.61
511.6	36.68
511.8	36.8
512	38.17
512.2	41.23
512.4	42.06
512.6	41
512.8	43.46
513	43.44
513.2	45.51
513.4	45.37
513.6	48.63
513.8	49.72
514	50.56
514.2	50.67
514.4	52.28
514.6	54.37
514.8	54.91
515	58.35
515.2	59.36
515.4	61.02
515.6	61.47
515.8	62.51
516	63.99
516.2	67.62
516.4	68.16
516.6	69.18
516.8	70.79
517	74.05
517.2	77.26
517.4	76.7
517.6	79.89
517.8	83.15
518	84.37
518.2	87.8
518.4	92.28
518.6	92.18
518.8	93.41
519	97.4
519.2	96.89
519.4	102.6
519.6	106.4
519.8	108.7
520	111
520.2	111.5
520.4	117
520.6	120.8
520.8	122
521	126.2
521.2	131.5
521.4	131.9
521.6	132.9
521.8	135.8
522	142.8
522.2	143.5
522.4	146.3
522.6	151.5
522.8	153.7
523	158.9
523.2	160.4
523.4	162.1
523.6	165.8
523.8	172
524	175.9
524.2	177.5
524.4	180.3
524.6	183.3
524.8	189.2
525	194.4
525.2	194.3
525.4	201.1
525.6	206.3
525.8	205.8
526	213.2
526.2	216
526.4	218.1
526.6	220.2
526.8	228
527	227
527.2	232.7
527.4	237.1
527.6	240
527.8	241.2
528	248.3
528.2	253.1
528.4	256
528.6	258.2
528.8	262.7
529	265.6
529.2	269.2
529.4	275.3
529.6	277.5
529.8	280.3
530	286.1
530.2	283.8
530.4	290.3
530.6	297.1
530.8	297.9
531	300.6
531.2	304
531.4	306.3
531.6	312.3
531.8	313.8
532	314.7
532.2	318.1
532.4	321.6
532.6	326.9
532.8	329.9
533	333.7
533.2	335.9
533.4	337.6
533.6	346.8
533.8	344.3
534	347.6
534.2	352.6
534.4	356.9
534.6	358.7
534.8	363.1
535	359.8
535.2	360
535.4	365.9
535.6	366.6
535.8	374
536	375
536.2	372.8
536.4	380.7
536.6	382
536.8	385.7
537	382.8
537.2	384.6
537.4	389.8
537.6	394.6
537.8	392.7
538	404.5
538.2	398.5
538.4	400.7
538.6	399.8
538.8	402.3
539	403.5
539.2	403.8
539.4	411.3
539.6	414.8
539.8	414.3
540	414.9
540.2	419.8
540.4	419.6
540.6	421.4
540.8	421
541	423.2
541.2	425.7
541.4	424.3
541.6	433.4
541.8	428.7
542	432.2
542.2	431.9
542.4	432.5
542.6	432.8
542.8	428.5
543	439
543.2	435.2
543.4	437.8
543.6	439.4
543.8	439.3
544	444.7
544.2	441.8
544.4	438.4
544.6	440.8
544.8	443.8
545	446.2
545.2	442.1
545.4	447.9
545.6	446.1
545.8	447.2
546	451.4
546.2	447.8
546.4	446.3
546.6	444.7
546.8	451.5
547	454
547.2	449.8
547.4	453.3
547.6	455.7
547.8	454.7
548	456.8
548.2	458.3
548.4	452
548.6	455.4
548.8	457.3
549	457
549.2	455.7
549.4	454
549.6	458.9
549.8	459.6
550	457.5
550.2	458.5
550.4	456.8
550.6	459.4
550.8	458.7
551	463.3
551.2	460.2
551.4	457.5
551.6	458.8
551.8	464.2
552	462.1
552.2	459.5
552.4	460.2
552.6	460.1
552.8	459.9
553	460.4
553.2	462.7
553.4	463.8
553.6	465.6
553.8	463.4
554	456.2
554.2	463.3
554.4	457.1
554.6	460.2
554.8	458.5
555	461
555.2	464.1
555.4	455.3
555.6	461.8
555.8	457.7
556	458.3
556.2	456.6
556.4	455.8
556.6	454.6
556.8	451.9
557	452
557.2	452.2
557.4	453.5
557.6	456.3
557.8	448.6
558	450.1
558.2	449.5
558.4	449.8
558.6	447.3
558.8	450.6
559	447.8
559.2	448.9
559.4	447
559.6	443
559.8	440.6
560	445.7
560.2	444.9
560.4	439.3
560.6	440.5
560.8	439.6
561	438
561.2	438.7
561.4	434.5
561.6	430.6
561.8	430.2
562	432.4
562.2	431.3
562.4	429.1
562.6	424.1
562.8	424.3
563	423.9
563.2	427
563.4	427.4
563.6	426.9
563.8	420.5
564	418.4
564.2	420.3
564.4	417.9
564.6	411.7
564.8	417.5
565	415.1
565.2	411.5
565.4	409.3
565.6	406
565.8	403.7
566	401.4
566.2	402.7
566.4	402.9
566.6	400.8
566.8	401.1
567	399.2
567.2	394.1
567.4	397.7
567.6	392.3
567.8	388.6
568	392.5
568.2	386.4
568.4	387.9
568.6	382
568.8	379.2
569	381.5
569.2	383.7
569.4	375.4
569.6	375.4
569.8	373.4
570	371.4
570.2	368.7
570.4	369.5
570.6	368.5
570.8	364.4
571	365.4
571.2	367.1
571.4	360.4
571.6	356.8
571.8	360.4
572	356
572.2	355.9
572.4	353.7
572.6	352.1
572.8	347
573	351.3
573.2	345.7
573.4	342
573.6	340.3
573.8	340.4
574	339.7
574.2	338.4
574.4	335.9
574.6	336
574.8	333.3
575	330.9
575.2	332.5
575.4	326.8
575.6	328.4
575.8	320.7
576	326
576.2	322.5
576.4	323.8
576.6	317.7
576.8	315.3
577	313
577.2	312
577.4	306.5
577.6	311.8
577.8	310.7
578	306.4
578.2	304.1
578.4	303.4
578.6	301.9
578.8	304
579	295.8
579.2	298
579.4	292.5
579.6	294
579.8	292.8
580	287.9
580.2	283.5
580.4	286
580.6	285.3
580.8	285.5
581	285.3
581.2	280.9
581.4	281.9
581.6	280.9
581.8	278.1
582	272.5
582.2	274.6
582.4	271.5
582.6	271.5
582.8	271.9
583	269.8
583.2	271.7
583.4	266.1
583.6	269
583.8	268
584	259.7
584.2	263.2
584.4	259.7
584.6	260.3
584.8	259.4
585	254.1
585.2	255.5
585.4	255.2
585.6	255.9
585.8	251.7
586	250.6
586.2	247.3
586.4	245.6
586.6	249.4
586.8	242
587	243.1
587.2	242.1
587.4	241.4
587.6	241.4
587.8	237.6
588	239.2
588.2	234.4
588.4	236.6
588.6	233.3
588.8	233.5
589	230.5
589.2	229.9
589.4	227.3
589.6	228.5
589.8	228.2
590	226.1
590.2	224.2
590.4	222.2
590.6	223
590.8	223.9
591	223.3
591.2	222
591.4	217.3
591.6	218.9
591.8	219
592	215.4
592.2	216
592.4	211.9
592.6	211.2
592.8	210.3
593	210.1
593.2	206.9
593.4	211.9
593.6	211.9
593.8	206.6
594	205.3
594.2	206.5
594.4	204.6
594.6	206.9
594.8	203.2
595	199.8
595.2	199.6
595.4	200.8
595.6	200.1
595.8	198.8
596	197.8
596.2	195.3
596.4	198.1
596.6	194.4
596.8	194.7
597	196.4
597.2	190.8
597.4	194.3
597.6	192.4
597.8	192.8
598	189.6
598.2	185.6
598.4	186.9
598.6	184.1
598.8	185.6
599	184.3
599.2	185.1
599.4	181.7
599.6	181.5
599.8	180.8
600	180.9
600.2	181.6
600.4	177.7
600.6	176.5
600.8	176.4
601	177.8
601.2	177
601.4	175.4
601.6	175.9
601.8	175.5
602	173.4
602.2	170.3
602.4	169.6
602.6	167.3
602.8	168.4
603	171.3
603.2	169.9
603.4	167.4
603.6	166.9
603.8	168.3
604	166
604.2	162.3
604.4	165.9
604.6	161.9
604.8	160.1
605	161.1
605.2	160.1
605.4	159.6
605.6	158.8
605.8	157.1
606	156.9
606.2	157.6
606.4	159.1
606.6	153.7
606.8	155.2
607	154.2
607.2	154.2
607.4	152.5
607.6	151.9
607.8	151.7
608	152.3
608.2	151.7
608.4	147.8
608.6	148.3
608.8	149.2
609	148.4
609.2	145.4
609.4	147.5
609.6	143.9
609.8	146.7
610	145.1
610.2	146.6
610.4	144.1
610.6	141.2
610.8	142.8
611	141.9
611.2	141.8
611.4	140.7
611.6	140.6
611.8	142.6
612	136.8
612.2	138.1
612.4	138.3
612.6	137.2
612.8	134.9
613	137.7
613.2	132.7
613.4	133.3
613.6	133.7
613.8	131.7
614	133.8
614.2	132.4
614.4	132.6
614.6	131.9
614.8	129.4
615	130
615.2	131.1
615.4	128.6
615.6	126.4
615.8	126.5
616	123.9
616.2	128
616.4	127.1
616.6	122.6
616.8	123.9
617	124
617.2	123.4
617.4	121.4
617.6	123.6
617.8	121.6
618	119.3
618.2	121.8
618.4	119.9
618.6	119.8
618.8	118.4
619	118.8
619.2	119.6
619.4	119.9
619.6	117.4
619.8	119.5
620	116.4
620.2	116.1
620.4	113.9
620.6	113
620.8	114
621	112.3
621.2	113.1
621.4	111
621.6	111.5
621.8	108.2
622	110.9
622.2	111.5
622.4	110.3
622.6	111.2
622.8	109.2
623	107.3
623.2	108.1
623.4	105.7
623.6	104.2
623.8	105.7
624	107.7
624.2	105.6
624.4	106.1
624.6	103.7
624.8	102.8
625	102.2
625.2	103
625.4	101.1
625.6	102.5
625.8	100.21
626	100.04
626.2	100.8
626.4	99.46
626.6	101.2
626.8	98.71
627	99
627.2	98
627.4	97.67
627.6	97.05
627.8	95.27
628	93.93
628.2	96.09
628.4	94.93
628.6	94.29
628.8	95.35
629	94.32
629.2	93.98
629.4	91.99
629.6	91.15
629.8	90.88
630	90.21
630.2	89.73
630.4	89.15
630.6	90.12
630.8	89.67
631	88.47
631.2	87.5
631.4	86.79
631.6	86.48
631.8	85.23
632	88.03
632.2	85.27
632.4	84.96
632.6	85.99
632.8	83.89
633	84.78
633.2	85.32
633.4	84.63
633.6	82.16
633.8	81.09
634	81.61
634.2	83.13
634.4	81.15
634.6	79.64
634.8	78.56
635	80.51
635.2	81.33
635.4	78.57
635.6	80.04
635.8	77.51
636	78.13
636.2	78.44
636.4	78.47
636.6	77.14
636.8	76.58
637	77.16
637.2	77.19
637.4	76.36
637.6	75.92
637.8	75.66
638	74.89
638.2	74.58
638.4	74.81
638.6	72.58
638.8	74.05
639	71.28
639.2	72.3
639.4	72.97
639.6	71.88
639.8	71.92
640	72.4
640.2	72.08
640.4	71.62
640.6	70.67
640.8	68.84
641	69.15
641.2	67.44
641.4	68.54
641.6	68.59
641.8	67.64
642	67.35
642.2	70.37
642.4	66.75
642.6	66.01
642.8	65.25
643	65.61
643.2	66.7
643.4	67.4
643.6	65.18
643.8	64.76
644	64.86
644.2	63.72
644.4	63.89
644.6	64.96
644.8	63.65
645	64.1
645.2	62.33
645.4	63.32
645.6	61.67
645.8	60.5
646	62.74
646.2	61.58
646.4	62.37
646.6	60.43
646.8	61.35
647	60.02
647.2	59.58
647.4	59.33
647.6	58.27
647.8	60.54
648	59.92
648.2	59.05
648.4	58.35
648.6	56.85
648.8	57.7
649	57.25
649.2	57.46
649.4	56.04
649.6	57.81
649.8	55.29
650	57.44
650.2	56.92
650.4	54.98
650.6	56.23
650.8	57.33
651	55.27
651.2	55.14
651.4	54.22
651.6	53.65
651.8	55.03
652	53.96
652.2	52.78
652.4	51.88
652.6	52.88
652.8	52.49
653	51.17
653.2	52.99
653.4	52.58
653.6	52.17
653.8	51.56
654	52.3
654.2	50.34
654.4	51.8
654.6	49.95
654.8	49.72
655	49.53
655.2	48.94
655.4	48.39
655.6	50.02
655.8	48.09
656	48.81
656.2	46.87
656.4	47.48
656.6	49.12
656.8	45.67
657	48.11
657.2	47.4
657.4	47.78
657.6	45.71
657.8	45.06
658	46.14
658.2	43.76
658.4	45.09
658.6	45.17
658.8	45.95
659	45.32
659.2	43.27
659.4	43.08
659.6	43.58
659.8	43.51
660	41.89
660.2	41.24
660.4	42.93
660.6	44.43
660.8	43.4
661	43.01
661.2	41.1
661.4	41.48
661.6	42.26
661.8	41.35
662	39.91
662.2	41.01
662.4	40.45
662.6	40.73
662.8	39.54
663	40.33
663.2	38.86
663.4	39.86
663.6	39.8
663.8	38.55
664	40.72
664.2	38.29
664.4	38.63
664.6	37.4
664.8	37.81
665	38.57
665.2	38.45
665.4	36.99
665.6	36.65
665.8	37.28
666	35.72
666.2	35.51
666.4	34.61
666.6	34.56
666.8	35.42
667	36.08
667.2	35.35
667.4	35.4
667.6	34.71
667.8	34.34
668	33.96
668.2	33.86
668.4	33.38
668.6	32.82
668.8	32.92
669	32.52
669.2	32.95
669.4	32.02
669.6	32.26
669.8	32.34
670	31.13
670.2	30.83
670.4	31.45
670.6	32.93
670.8	31.3
671	30.68
671.2	31.7
671.4	31.21
671.6	31.09
671.8	31.24
672	30.77
672.2	30.4
672.4	29.84
672.6	29.3
672.8	29.74
673	30.11
673.2	29.61
673.4	27.34
673.6	28.93
673.8	28.54
674	28.14
674.2	29.02
674.4	28.22
674.6	27.73
674.8	26.96
675	27.92
675.2	27.52
675.4	26.44
675.6	27.4
675.8	26.95
676	26.28
676.2	26.73
676.4	26.51
676.6	26.66
676.8	26.3
677	26.6
677.2	25.97
677.4	25.18
677.6	25.53
677.8	25.8
678	24.85
678.2	24.72
678.4	25.27
678.6	24.29
678.8	24.01
679	24.69
679.2	24.56
679.4	23.6
679.6	23.7
679.8	24.22
680	23.82
680.2	22.38
680.4	23.23
680.6	23.79
680.8	22.59
681	24.16
681.2	22.28
681.4	22.9
681.6	22.6
681.8	22.34
682	22.34
682.2	22.56
682.4	22.9
682.6	22.22
682.8	21.74
683	21.98
683.2	22.05
683.4	21.05
683.6	22.42
683.8	21.93
684	20.68
684.2	21.17
684.4	21.59
684.6	20.8
684.8	20.78
685	21.35
685.2	20.78
685.4	19.93
685.6	19.62
685.8	20.13
686	20.35
686.2	19.53
686.4	19.95
686.6	19.12
686.8	19.55
687	19.52
687.2	19.06
687.4	18.86
687.6	19.47
687.8	18.57
688	19.16
688.2	18.27
688.4	18.6
688.6	18.21
688.8	17.54
689	17.91
689.2	18.69
689.4	18.34
689.6	17.78
689.8	18.49
690	17.24
690.2	17.5
690.4	17.39
690.6	17.46
690.8	17.23
691	17.08
691.2	17.04
691.4	17.62
691.6	17.51
691.8	16.65
692	16.91
692.2	16.34
692.4	15.64
692.6	16.81
692.8	16.62
693	16.31
693.2	15.32
693.4	15.69
693.6	15.28
693.8	15.32
694	15.65
694.2	16.34
694.4	15.3
694.6	15.54
694.8	14.5
695	15.76
695.2	14.58
695.4	14.92
695.6	14.34
695.8	15.5
696	14.15
696.2	15.24
696.4	15.54
696.6	14.93
696.8	14.5
697	14.1
697.2	14.28
697.4	14.84
697.6	14.28
697.8	13.89
698	13.82
698.2	13.64
698.4	14.08
698.6	13.5
698.8	14.26
699	13.15
699.2	13.62
699.4	13.39
699.6	12.91
699.8	13.8
700	13.3
