# Supplementary material for: Rolling circle amplification (RCA) -based biosensor system for the fluorescent detection of miR-129-2-3p miRNA
Source: PeerJ. 2022 Oct 24;10:e14257. doi: 10.7717/peerj.14257 (PMC9610657; doi:10.7717/peerj.14257)
Supplement: Supplemental Information 8 [file peerj-10-14257-s008.zip › Raw for Fig7/C6013(FDS)-2.TXT]

nm	Data
500	14.81
500.2	15.87
500.4	14.71
500.6	15.74
500.8	15.07
501	15.65
501.2	15.3
501.4	15.1
501.6	15.04
501.8	15.69
502	14.54
502.2	15.86
502.4	15.75
502.6	15.96
502.8	15.64
503	16.74
503.2	18.12
503.4	15.81
503.6	17.18
503.8	16.4
504	17.65
504.2	18.26
504.4	17.68
504.6	17.6
504.8	18.97
505	19.61
505.2	18.85
505.4	18.27
505.6	19.84
505.8	20.48
506	20.25
506.2	19.84
506.4	21.22
506.6	20.83
506.8	20.66
507	22.51
507.2	22.22
507.4	23.44
507.6	23.17
507.8	24.77
508	24.6
508.2	25.45
508.4	25.69
508.6	26.19
508.8	27.25
509	27.68
509.2	28.12
509.4	29.09
509.6	29.2
509.8	29.3
510	31
510.2	31.33
510.4	31.13
510.6	32.67
510.8	33.9
511	34.87
511.2	34.14
511.4	37.81
511.6	36.88
511.8	37
512	38.37
512.2	41.43
512.4	42.26
512.6	41.2
512.8	43.66
513	43.64
513.2	45.71
513.4	45.57
513.6	48.83
513.8	49.92
514	50.76
514.2	50.87
514.4	52.48
514.6	54.57
514.8	55.11
515	58.55
515.2	59.56
515.4	61.22
515.6	61.67
515.8	62.71
516	64.19
516.2	67.82
516.4	68.36
516.6	69.38
516.8	70.99
517	74.25
517.2	77.46
517.4	76.9
517.6	80.09
517.8	83.35
518	84.57
518.2	88
518.4	92.48
518.6	92.38
518.8	93.61
519	97.6
519.2	97.09
519.4	102.8
519.6	106.6
519.8	108.9
520	111.2
520.2	111.7
520.4	117.2
520.6	121
520.8	122.2
521	126.4
521.2	131.7
521.4	132.1
521.6	133.1
521.8	136
522	143
522.2	143.7
522.4	146.5
522.6	151.7
522.8	153.9
523	159.1
523.2	160.6
523.4	162.3
523.6	166
523.8	172.2
524	176.1
524.2	177.7
524.4	180.5
524.6	183.5
524.8	189.4
525	194.6
525.2	194.5
525.4	201.3
525.6	206.5
525.8	206
526	213.4
526.2	216.2
526.4	218.3
526.6	220.4
526.8	228.2
527	227.2
527.2	232.9
527.4	237.3
527.6	240.2
527.8	241.4
528	248.5
528.2	253.3
528.4	256.2
528.6	258.4
528.8	262.9
529	265.8
529.2	269.4
529.4	275.5
529.6	277.7
529.8	280.5
530	286.3
530.2	284
530.4	290.5
530.6	297.3
530.8	298.1
531	300.8
531.2	304.2
531.4	306.5
531.6	312.5
531.8	314
532	314.9
532.2	318.3
532.4	321.8
532.6	327.1
532.8	330.1
533	333.9
533.2	336.1
533.4	337.8
533.6	347
533.8	344.5
534	347.8
534.2	352.8
534.4	357.1
534.6	358.9
534.8	363.3
535	360
535.2	360.2
535.4	366.1
535.6	366.8
535.8	374.2
536	375.2
536.2	373
536.4	380.9
536.6	382.2
536.8	385.9
537	383
537.2	384.8
537.4	390
537.6	394.8
537.8	392.9
538	404.7
538.2	398.7
538.4	400.9
538.6	400
538.8	402.5
539	403.7
539.2	404
539.4	411.5
539.6	415
539.8	414.5
540	415.1
540.2	420
540.4	419.8
540.6	421.6
540.8	421.2
541	423.4
541.2	425.9
541.4	424.5
541.6	433.6
541.8	428.9
542	432.4
542.2	432.1
542.4	432.7
542.6	433
542.8	428.7
543	439.2
543.2	435.4
543.4	438
543.6	439.6
543.8	439.5
544	444.9
544.2	442
544.4	438.6
544.6	441
544.8	444
545	446.4
545.2	442.3
545.4	448.1
545.6	446.3
545.8	447.4
546	451.6
546.2	448
546.4	446.5
546.6	444.9
546.8	451.7
547	454.2
547.2	450
547.4	453.5
547.6	455.9
547.8	454.9
548	457
548.2	458.5
548.4	452.2
548.6	455.6
548.8	457.5
549	457.2
549.2	455.9
549.4	454.2
549.6	459.1
549.8	459.8
550	457.7
550.2	458.7
550.4	457
550.6	459.6
550.8	458.9
551	463.5
551.2	460.4
551.4	457.7
551.6	459
551.8	464.4
552	462.3
552.2	459.7
552.4	460.4
552.6	460.3
552.8	460.1
553	460.6
553.2	462.9
553.4	464
553.6	465.8
553.8	463.6
554	456.4
554.2	463.5
554.4	457.3
554.6	460.4
554.8	458.7
555	461.2
555.2	464.3
555.4	455.5
555.6	462
555.8	457.9
556	458.5
556.2	456.8
556.4	456
556.6	454.8
556.8	452.1
557	452.2
557.2	452.4
557.4	453.7
557.6	456.5
557.8	448.8
558	450.3
558.2	449.7
558.4	450
558.6	447.5
558.8	450.8
559	448
559.2	449.1
559.4	447.2
559.6	443.2
559.8	440.8
560	445.9
560.2	445.1
560.4	439.5
560.6	440.7
560.8	439.8
561	438.2
561.2	438.9
561.4	434.7
561.6	430.8
561.8	430.4
562	432.6
562.2	431.5
562.4	429.3
562.6	424.3
562.8	424.5
563	424.1
563.2	427.2
563.4	427.6
563.6	427.1
563.8	420.7
564	418.6
564.2	420.5
564.4	418.1
564.6	411.9
564.8	417.7
565	415.3
565.2	411.7
565.4	409.5
565.6	406.2
565.8	403.9
566	401.6
566.2	402.9
566.4	403.1
566.6	401
566.8	401.3
567	399.4
567.2	394.3
567.4	397.9
567.6	392.5
567.8	388.7
568	392.6
568.2	386.5
568.4	388
568.6	382.1
568.8	379.3
569	381.6
569.2	383.8
569.4	375.5
569.6	375.5
569.8	373.5
570	371.5
570.2	368.8
570.4	369.6
570.6	368.6
570.8	364.5
571	365.5
571.2	367.2
571.4	360.5
571.6	356.9
571.8	360.5
572	356.1
572.2	356
572.4	353.8
572.6	352.2
572.8	347.1
573	351.4
573.2	345.8
573.4	342.1
573.6	340.4
573.8	340.5
574	339.8
574.2	338.5
574.4	336
574.6	336.1
574.8	333.4
575	331
575.2	332.6
575.4	326.9
575.6	328.5
575.8	320.8
576	326.1
576.2	322.6
576.4	323.9
576.6	317.8
576.8	315.4
577	313.1
577.2	312.1
577.4	306.6
577.6	311.9
577.8	310.8
578	306.5
578.2	304.2
578.4	303.5
578.6	302
578.8	304.1
579	295.9
579.2	298.1
579.4	292.6
579.6	294.1
579.8	292.9
580	288
580.2	283.6
580.4	286.1
580.6	285.4
580.8	285.6
581	285.4
581.2	281
581.4	282
581.6	281
581.8	278.2
582	272.5
582.2	274.6
582.4	271.5
582.6	271.5
582.8	271.9
583	269.8
583.2	271.7
583.4	266.1
583.6	269
583.8	268
584	259.7
584.2	263.2
584.4	259.7
584.6	260.3
584.8	259.4
585	254.1
585.2	255.5
585.4	255.2
585.6	255.9
585.8	251.7
586	250.6
586.2	247.3
586.4	245.6
586.6	249.3
586.8	241.9
587	243
587.2	242
587.4	241.3
587.6	241.3
587.8	237.5
588	239.1
588.2	234.3
588.4	236.5
588.6	233.2
588.8	233.4
589	230.4
589.2	229.8
589.4	227.2
589.6	228.4
589.8	228.1
590	226
590.2	224.1
590.4	222.1
590.6	222.9
590.8	223.8
591	223.2
591.2	221.9
591.4	217.2
591.6	218.8
591.8	218.9
592	215.3
592.2	215.9
592.4	211.8
592.6	211.1
592.8	210.2
593	210
593.2	206.8
593.4	211.8
593.6	211.8
593.8	206.5
594	205.2
594.2	206.4
594.4	204.5
594.6	206.8
594.8	203.1
595	199.7
595.2	199.5
595.4	200.7
595.6	200
595.8	198.7
596	197.7
596.2	195.2
596.4	198
596.6	194.3
596.8	194.6
597	196.3
597.2	190.7
597.4	194.2
597.6	192.3
597.8	192.7
598	189.5
598.2	185.5
598.4	186.8
598.6	184
598.8	185.5
599	184.2
599.2	185
599.4	181.6
599.6	181.4
599.8	180.7
600	180.8
600.2	181.5
600.4	177.6
600.6	176.4
600.8	176.3
601	177.7
601.2	176.9
601.4	175.3
601.6	175.8
601.8	175.4
602	173.3
602.2	170.2
602.4	169.5
602.6	167.2
602.8	168.3
603	171.2
603.2	169.8
603.4	167.3
603.6	166.8
603.8	168.2
604	165.9
604.2	162.2
604.4	165.8
604.6	161.8
604.8	160
605	161
605.2	160
605.4	159.5
605.6	158.7
605.8	157
606	156.8
606.2	157.5
606.4	159
606.6	153.6
606.8	155.1
607	154.1
607.2	154.1
607.4	152.4
607.6	151.8
607.8	151.6
608	152.2
608.2	151.6
608.4	147.7
608.6	148.2
608.8	149.1
609	148.3
609.2	145.3
609.4	147.4
609.6	143.8
609.8	146.6
610	145
610.2	146.5
610.4	144
610.6	141.1
610.8	142.7
611	141.8
611.2	141.7
611.4	140.6
611.6	140.5
611.8	142.5
612	136.7
612.2	138
612.4	138.2
612.6	137.1
612.8	134.8
613	137.6
613.2	132.6
613.4	133.2
613.6	133.6
613.8	131.6
614	133.7
614.2	132.3
614.4	132.5
614.6	131.8
614.8	129.3
615	129.9
615.2	131
615.4	128.5
615.6	126.3
615.8	126.4
616	123.8
616.2	127.9
616.4	127
616.6	122.5
616.8	123.8
617	123.9
617.2	123.3
617.4	121.3
617.6	123.5
617.8	121.5
618	119.2
618.2	121.7
618.4	119.8
618.6	119.7
618.8	118.3
619	118.7
619.2	119.5
619.4	119.8
619.6	117.3
619.8	119.4
620	116.3
620.2	116
620.4	113.8
620.6	112.9
620.8	113.9
621	112.2
621.2	113
621.4	110.9
621.6	111.4
621.8	108.1
622	110.8
622.2	111.4
622.4	110.2
622.6	111.1
622.8	109.1
623	107.2
623.2	108
623.4	105.6
623.6	104.1
623.8	105.6
624	107.6
624.2	105.5
624.4	106
624.6	103.6
624.8	102.7
625	102.1
625.2	102.9
625.4	101
625.6	102.4
625.8	100.11
626	99.94
626.2	100.7
626.4	99.36
626.6	101.1
626.8	98.61
627	98.9
627.2	97.9
627.4	97.57
627.6	96.95
627.8	95.17
628	93.83
628.2	95.99
628.4	94.83
628.6	94.19
628.8	95.25
629	94.22
629.2	93.88
629.4	91.89
629.6	91.05
629.8	90.78
630	90.11
630.2	89.63
630.4	89.05
630.6	90.02
630.8	89.57
631	88.37
631.2	87.4
631.4	86.69
631.6	86.38
631.8	85.13
632	87.93
632.2	85.17
632.4	84.86
632.6	85.89
632.8	83.79
633	84.68
633.2	85.22
633.4	84.53
633.6	82.06
633.8	80.99
634	81.51
634.2	83.03
634.4	81.05
634.6	79.54
634.8	78.46
635	80.41
635.2	81.23
635.4	78.47
635.6	79.94
635.8	77.41
636	78.03
636.2	78.34
636.4	78.37
636.6	77.04
636.8	76.48
637	77.06
637.2	77.09
637.4	76.26
637.6	75.82
637.8	75.56
638	74.79
638.2	74.48
638.4	74.71
638.6	72.48
638.8	73.95
639	71.18
639.2	72.2
639.4	72.87
639.6	71.78
639.8	71.82
640	72.3
640.2	71.98
640.4	71.52
640.6	70.57
640.8	68.74
641	69.05
641.2	67.34
641.4	68.44
641.6	68.49
641.8	67.54
642	67.25
642.2	70.27
642.4	66.65
642.6	65.91
642.8	65.15
643	65.51
643.2	66.6
643.4	67.3
643.6	65.08
643.8	64.66
644	64.76
644.2	63.62
644.4	63.79
644.6	64.86
644.8	63.55
645	64
645.2	62.23
645.4	63.22
645.6	61.57
645.8	60.4
646	62.64
646.2	61.48
646.4	62.27
646.6	60.33
646.8	61.25
647	59.92
647.2	59.48
647.4	59.23
647.6	58.17
647.8	60.44
648	59.82
648.2	58.95
648.4	58.25
648.6	56.75
648.8	57.6
649	57.15
649.2	57.36
649.4	55.94
649.6	57.71
649.8	55.19
650	57.34
650.2	56.82
650.4	54.88
650.6	56.13
650.8	57.23
651	55.17
651.2	55.04
651.4	54.12
651.6	53.55
651.8	54.93
652	53.86
652.2	52.68
652.4	51.78
652.6	52.78
652.8	52.39
653	51.07
653.2	52.89
653.4	52.48
653.6	52.07
653.8	51.46
654	52.2
654.2	50.24
654.4	51.7
654.6	49.85
654.8	49.62
655	49.43
655.2	48.84
655.4	48.29
655.6	49.92
655.8	47.99
656	48.71
656.2	46.77
656.4	47.38
656.6	49.02
656.8	45.57
657	48.01
657.2	47.3
657.4	47.68
657.6	45.61
657.8	44.96
658	46.04
658.2	43.66
658.4	44.99
658.6	45.07
658.8	45.85
659	45.22
659.2	43.17
659.4	42.98
659.6	43.48
659.8	43.41
660	41.79
660.2	41.14
660.4	42.83
660.6	44.33
660.8	43.3
661	42.91
661.2	41
661.4	41.38
661.6	42.16
661.8	41.25
662	39.81
662.2	40.91
662.4	40.35
662.6	40.63
662.8	39.44
663	40.23
663.2	38.76
663.4	39.76
663.6	39.7
663.8	38.45
664	40.62
664.2	38.19
664.4	38.53
664.6	37.3
664.8	37.71
665	38.47
665.2	38.35
665.4	36.89
665.6	36.55
665.8	37.18
666	35.62
666.2	35.41
666.4	34.51
666.6	34.46
666.8	35.32
667	35.98
667.2	35.25
667.4	35.3
667.6	34.61
667.8	34.24
668	33.86
668.2	33.76
668.4	33.28
668.6	32.72
668.8	32.82
669	32.42
669.2	32.85
669.4	31.92
669.6	32.16
669.8	32.24
670	31.03
670.2	30.73
670.4	31.35
670.6	32.83
670.8	31.2
671	30.58
671.2	31.6
671.4	31.11
671.6	30.99
671.8	31.14
672	30.67
672.2	30.3
672.4	29.74
672.6	29.2
672.8	29.64
673	30.01
673.2	29.51
673.4	27.24
673.6	28.83
673.8	28.44
674	28.04
674.2	28.92
674.4	28.12
674.6	27.63
674.8	26.86
675	27.82
675.2	27.42
675.4	26.34
675.6	27.3
675.8	26.85
676	26.18
676.2	26.63
676.4	26.41
676.6	26.56
676.8	26.2
677	26.5
677.2	25.87
677.4	25.08
677.6	25.43
677.8	25.7
678	24.75
678.2	24.62
678.4	25.17
678.6	24.19
678.8	23.91
679	24.59
679.2	24.46
679.4	23.5
679.6	23.6
679.8	24.12
680	23.72
680.2	22.28
680.4	23.13
680.6	23.69
680.8	22.49
681	24.06
681.2	22.18
681.4	22.8
681.6	22.5
681.8	22.24
682	22.24
682.2	22.46
682.4	22.8
682.6	22.12
682.8	21.64
683	21.88
683.2	21.95
683.4	20.95
683.6	22.32
683.8	21.83
684	20.58
684.2	21.07
684.4	21.49
684.6	20.7
684.8	20.68
685	21.25
685.2	20.68
685.4	19.83
685.6	19.52
685.8	20.03
686	20.25
686.2	19.43
686.4	19.85
686.6	19.02
686.8	19.45
687	19.42
687.2	18.96
687.4	18.76
687.6	19.37
687.8	18.47
688	19.06
688.2	18.17
688.4	18.5
688.6	18.11
688.8	17.44
689	17.81
689.2	18.59
689.4	18.24
689.6	17.68
689.8	18.39
690	17.14
690.2	17.4
690.4	17.29
690.6	17.36
690.8	17.13
691	16.98
691.2	16.94
691.4	17.52
691.6	17.41
691.8	16.55
692	16.81
692.2	16.24
692.4	15.54
692.6	16.71
692.8	16.52
693	16.21
693.2	15.22
693.4	15.59
693.6	15.18
693.8	15.22
694	15.55
694.2	16.24
694.4	15.2
694.6	15.44
694.8	14.4
695	15.66
695.2	14.48
695.4	14.82
695.6	14.24
695.8	15.4
696	14.05
696.2	15.14
696.4	15.44
696.6	14.83
696.8	14.4
697	14
697.2	14.18
697.4	14.74
697.6	14.18
697.8	13.79
698	13.72
698.2	13.54
698.4	13.98
698.6	13.4
698.8	14.16
699	13.05
699.2	13.52
699.4	13.29
699.6	12.81
699.8	13.7
700	13.2
