# Supplementary material for: Rolling circle amplification (RCA) -based biosensor system for the fluorescent detection of miR-129-2-3p miRNA
Source: PeerJ. 2022 Oct 24;10:e14257. doi: 10.7717/peerj.14257 (PMC9610657; doi:10.7717/peerj.14257)
Supplement: Supplemental Information 8 [file peerj-10-14257-s008.zip › Raw for Fig7/C8814(FDS)-1.TXT]

nm	Data
500	14.91
500.2	15.97
500.4	14.81
500.6	15.84
500.8	15.17
501	15.75
501.2	15.4
501.4	15.2
501.6	15.14
501.8	15.79
502	14.64
502.2	15.96
502.4	15.85
502.6	16.06
502.8	15.74
503	16.84
503.2	18.22
503.4	15.91
503.6	17.28
503.8	16.5
504	17.75
504.2	18.36
504.4	17.78
504.6	17.7
504.8	18.87
505	19.51
505.2	18.75
505.4	18.27
505.6	19.84
505.8	20.48
506	20.25
506.2	19.84
506.4	21.22
506.6	20.83
506.8	20.66
507	22.51
507.2	22.22
507.4	23.44
507.6	23.17
507.8	24.77
508	24.6
508.2	25.45
508.4	25.69
508.6	26.19
508.8	27.25
509	27.68
509.2	28.12
509.4	29.09
509.6	29.2
509.8	30.9
510	31.23
510.2	31.03
510.4	32.57
510.6	33.8
510.8	34.77
511	34.04
511.2	37.71
511.4	36.78
511.6	36.9
511.8	38.27
512	41.33
512.2	42.16
512.4	41.1
512.6	43.56
512.8	43.54
513	45.61
513.2	45.47
513.4	48.73
513.6	49.82
513.8	50.66
514	50.77
514.2	52.38
514.4	54.47
514.6	55.01
514.8	58.45
515	59.46
515.2	61.12
515.4	61.57
515.6	62.61
515.8	64.09
516	67.72
516.2	68.26
516.4	69.28
516.6	70.89
516.8	74.15
517	77.36
517.2	76.8
517.4	79.99
517.6	83.25
517.8	84.47
518	87.9
518.2	92.38
518.4	92.28
518.6	93.51
518.8	97.5
519	96.99
519.2	102.7
519.4	106.5
519.6	108.8
519.8	111.1
520	111.6
520.2	117.1
520.4	120.9
520.6	122.1
520.8	126.3
521	131.6
521.2	132
521.4	133
521.6	135.9
521.8	142.9
522	143.6
522.2	146.4
522.4	151.6
522.6	153.8
522.8	159
523	160.5
523.2	162.2
523.4	165.9
523.6	172.1
523.8	176
524	177.6
524.2	180.4
524.4	183.4
524.6	189.3
524.8	194.5
525	194.4
525.2	201.2
525.4	206.4
525.6	205.9
525.8	213.3
526	216.1
526.2	218.2
526.4	220.3
526.6	228.1
526.8	227.1
527	232.8
527.2	237.2
527.4	240.1
527.6	241.3
527.8	248.4
528	253.2
528.2	256.1
528.4	258.3
528.6	262.8
528.8	265.7
529	269.3
529.2	275.4
529.4	277.6
529.6	280.4
529.8	286.2
530	283.9
530.2	290.4
530.4	297.2
530.6	298
530.8	300.7
531	304.1
531.2	306.4
531.4	312.4
531.6	313.9
531.8	314.8
532	318.2
532.2	321.7
532.4	327
532.6	330
532.8	333.8
533	336
533.2	337.7
533.4	346.9
533.6	344.4
533.8	347.7
534	352.7
534.2	357
534.4	358.8
534.6	363.2
534.8	359.9
535	360.1
535.2	365.9
535.4	366.6
535.6	374
535.8	375
536	372.8
536.2	380.7
536.4	382
536.6	385.7
536.8	382.8
537	384.6
537.2	389.8
537.4	394.6
537.6	392.7
537.8	404.5
538	398.5
538.2	400.7
538.4	399.8
538.6	402.3
538.8	403.5
539	403.8
539.2	410.3
539.4	411.2
539.6	414.7
539.8	414.2
540	414.8
540.2	419.7
540.4	419.5
540.6	421.3
540.8	420.9
541	423.1
541.2	425.6
541.4	424.2
541.6	433.3
541.8	428.6
542	432.1
542.2	431.8
542.4	432.4
542.6	432.7
542.8	428.4
543	438.9
543.2	435.1
543.4	437.7
543.6	439.3
543.8	439.2
544	444.6
544.2	441.7
544.4	438.3
544.6	440.7
544.8	443.7
545	446.1
545.2	442
545.4	447.8
545.6	446
545.8	447.1
546	451.3
546.2	447.7
546.4	446.2
546.6	444.6
546.8	451.4
547	453.9
547.2	449.7
547.4	453.2
547.6	455.6
547.8	454.6
548	456.7
548.2	458.2
548.4	451.9
548.6	455.3
548.8	457.2
549	456.9
549.2	455.6
549.4	453.9
549.6	458.8
549.8	459.5
550	457.4
550.2	458.4
550.4	456.7
550.6	459.3
550.8	458.6
551	463.2
551.2	460.1
551.4	457.4
551.6	458.7
551.8	464.1
552	462
552.2	459.4
552.4	460.1
552.6	460
552.8	459.8
553	460.3
553.2	462.6
553.4	463.7
553.6	465.5
553.8	463.3
554	456.1
554.2	463.2
554.4	456.9
554.6	460
554.8	458.3
555	460.8
555.2	463.9
555.4	455.1
555.6	461.6
555.8	457.5
556	458.1
556.2	456.4
556.4	455.6
556.6	454.4
556.8	451.7
557	451.8
557.2	452
557.4	453.3
557.6	456.1
557.8	448.4
558	449.9
558.2	449.4
558.4	449.7
558.6	447.2
558.8	450.5
559	447.7
559.2	448.8
559.4	446.9
559.6	442.9
559.8	440.5
560	445.6
560.2	444.8
560.4	439.2
560.6	440.4
560.8	439.5
561	437.9
561.2	438.6
561.4	434.4
561.6	430.5
561.8	430.1
562	432.3
562.2	431.2
562.4	429
562.6	424
562.8	424.2
563	423.8
563.2	426.9
563.4	427.3
563.6	426.8
563.8	420.4
564	418.3
564.2	420.2
564.4	417.8
564.6	411.6
564.8	417.4
565	415
565.2	411.4
565.4	409.2
565.6	405.9
565.8	403.6
566	401.3
566.2	402.6
566.4	402.8
566.6	400.7
566.8	401
567	399.1
567.2	394
567.4	397.6
567.6	392.2
567.8	388.5
568	392.4
568.2	386.3
568.4	387.8
568.6	381.9
568.8	379.1
569	381.4
569.2	383.6
569.4	375.3
569.6	375.3
569.8	373.3
570	371.3
570.2	368.6
570.4	369.4
570.6	368.4
570.8	364.3
571	365.3
571.2	367
571.4	360.2
571.6	356.6
571.8	360.2
572	355.8
572.2	355.7
572.4	353.5
572.6	351.9
572.8	346.8
573	351.1
573.2	345.5
573.4	341.8
573.6	340.1
573.8	340.2
574	339.5
574.2	338.2
574.4	335.7
574.6	335.8
574.8	333.1
575	330.7
575.2	332.3
575.4	326.6
575.6	328.2
575.8	320.5
576	325.8
576.2	322.3
576.4	323.6
576.6	317.5
576.8	315.1
577	312.8
577.2	311.8
577.4	306.3
577.6	311.6
577.8	310.5
578	306.2
578.2	303.9
578.4	303.2
578.6	301.7
578.8	303.9
579	295.7
579.2	297.9
579.4	292.4
579.6	293.9
579.8	292.7
580	287.8
580.2	283.4
580.4	285.9
580.6	285.2
580.8	285.4
581	285.2
581.2	280.8
581.4	281.8
581.6	280.8
581.8	278
582	272.4
582.2	274.5
582.4	271.4
582.6	271.4
582.8	271.8
583	269.7
583.2	271.6
583.4	266
583.6	268.9
583.8	267.9
584	259.6
584.2	263.1
584.4	259.6
584.6	260.2
584.8	259.3
585	254
585.2	255.4
585.4	255.1
585.6	255.8
585.8	251.6
586	250.5
586.2	247.2
586.4	245.5
586.6	249.3
586.8	241.9
587	243
587.2	242
587.4	241.3
587.6	241.3
587.8	237.5
588	239.1
588.2	234.3
588.4	236.5
588.6	233.2
588.8	233.4
589	230.4
589.2	229.8
589.4	227.2
589.6	228.4
589.8	228.1
590	226
590.2	224.1
590.4	222.1
590.6	222.9
590.8	223.8
591	223.2
591.2	221.9
591.4	217.2
591.6	218.8
591.8	218.9
592	215.3
592.2	215.9
592.4	211.8
592.6	211.1
592.8	210.2
593	210
593.2	206.8
593.4	211.8
593.6	211.8
593.8	206.5
594	205.2
594.2	206.4
594.4	204.5
594.6	206.8
594.8	203.1
595	199.7
595.2	199.5
595.4	200.7
595.6	200
595.8	198.7
596	197.7
596.2	195.2
596.4	198
596.6	194.3
596.8	194.6
597	196.3
597.2	190.7
597.4	194.2
597.6	192.3
597.8	192.7
598	189.5
598.2	185.5
598.4	186.8
598.6	184
598.8	185.5
599	184.2
599.2	185
599.4	181.6
599.6	181.4
599.8	180.7
600	180.8
600.2	181.5
600.4	177.6
600.6	176.4
600.8	176.3
601	177.7
601.2	176.9
601.4	175.3
601.6	175.8
601.8	175.4
602	173.3
602.2	170.2
602.4	169.5
602.6	167.2
602.8	168.3
603	171.2
603.2	169.8
603.4	167.3
603.6	166.8
603.8	168.2
604	165.9
604.2	162.2
604.4	165.8
604.6	161.8
604.8	160
605	161
605.2	160
605.4	159.5
605.6	158.7
605.8	157
606	156.8
606.2	157.5
606.4	159
606.6	153.6
606.8	155.1
607	154.1
607.2	154.1
607.4	152.4
607.6	151.8
607.8	151.6
608	152.2
608.2	151.6
608.4	147.7
608.6	148.2
608.8	149.1
609	148.3
609.2	145.3
609.4	147.4
609.6	143.8
609.8	146.6
610	145
610.2	146.5
610.4	144
610.6	141.1
610.8	142.7
611	141.8
611.2	141.7
611.4	140.6
611.6	142.6
611.8	136.8
612	138.1
612.2	138.3
612.4	137.2
612.6	134.9
612.8	137.7
613	132.7
613.2	133.3
613.4	133.7
613.6	131.7
613.8	133.8
614	132.4
614.2	132.6
614.4	131.9
614.6	129.4
614.8	130
615	131.1
615.2	128.6
615.4	126.4
615.6	126.5
615.8	123.9
616	128
616.2	127.1
616.4	122.6
616.6	123.9
616.8	123.9
617	123.3
617.2	121.3
617.4	123.5
617.6	121.5
617.8	119.2
618	121.7
618.2	119.8
618.4	119.7
618.6	118.3
618.8	118.7
619	119.5
619.2	119.8
619.4	117.3
619.6	119.4
619.8	116.3
620	116
620.2	113.8
620.4	112.9
620.6	113.9
620.8	112.2
621	113
621.2	110.9
621.4	111.4
621.6	108.1
621.8	110.8
622	111.4
622.2	110.2
622.4	111.1
622.6	109.1
622.8	107.2
623	108
623.2	105.6
623.4	104.1
623.6	105.6
623.8	107.6
624	105.5
624.2	106
624.4	103.6
624.6	102.7
624.8	102.1
625	102.9
625.2	101
625.4	102.4
625.6	100.11
625.8	99.94
626	100.7
626.2	99.36
626.4	101.1
626.6	98.61
626.8	98.9
627	97.9
627.2	97.57
627.4	96.95
627.6	95.17
627.8	93.83
628	95.99
628.2	94.83
628.4	94.19
628.6	95.25
628.8	94.22
629	93.88
629.2	91.89
629.4	91.05
629.6	90.78
629.8	90.11
630	89.63
630.2	89.05
630.4	90.02
630.6	89.57
630.8	88.37
631	87.4
631.2	86.69
631.4	86.38
631.6	85.13
631.8	87.93
632	85.17
632.2	84.86
632.4	85.89
632.6	83.79
632.8	84.68
633	85.22
633.2	84.53
633.4	82.06
633.6	80.99
633.8	81.51
634	83.03
634.2	81.05
634.4	79.54
634.6	78.46
634.8	80.41
635	81.23
635.2	78.47
635.4	79.94
635.6	77.41
635.8	78.03
636	78.34
636.2	78.37
636.4	77.04
636.6	76.48
636.8	77.06
637	77.09
637.2	76.26
637.4	75.82
637.6	75.56
637.8	74.79
638	74.48
638.2	74.71
638.4	72.48
638.6	73.95
638.8	71.18
639	72.2
639.2	72.87
639.4	71.78
639.6	71.82
639.8	72.3
640	71.98
640.2	71.52
640.4	70.57
640.6	68.74
640.8	69.05
641	67.34
641.2	68.44
641.4	68.49
641.6	67.54
641.8	67.25
642	70.27
642.2	66.65
642.4	65.91
642.6	65.15
642.8	65.51
643	66.6
643.2	67.3
643.4	65.08
643.6	64.66
643.8	64.76
644	63.62
644.2	63.79
644.4	64.86
644.6	63.55
644.8	64
645	62.23
645.2	63.22
645.4	61.57
645.6	60.4
645.8	62.64
646	61.48
646.2	62.27
646.4	60.33
646.6	61.25
646.8	59.92
647	59.48
647.2	59.23
647.4	58.17
647.6	60.44
647.8	59.82
648	58.95
648.2	58.25
648.4	56.75
648.6	57.6
648.8	57.15
649	57.36
649.2	55.94
649.4	57.71
649.6	55.19
649.8	57.34
650	56.82
650.2	54.68
650.4	55.93
650.6	57.03
650.8	54.97
651	54.84
651.2	53.92
651.4	53.35
651.6	54.73
651.8	53.66
652	52.48
652.2	51.58
652.4	52.58
652.6	52.19
652.8	50.87
653	52.69
653.2	52.28
653.4	51.87
653.6	51.26
653.8	52
654	50.04
654.2	51.5
654.4	49.65
654.6	49.42
654.8	49.23
655	48.64
655.2	48.09
655.4	49.72
655.6	47.79
655.8	48.51
656	46.57
656.2	47.18
656.4	48.82
656.6	45.37
656.8	47.81
657	47.1
657.2	47.48
657.4	45.41
657.6	44.76
657.8	45.84
658	43.46
658.2	44.79
658.4	44.87
658.6	45.65
658.8	45.02
659	42.97
659.2	42.78
659.4	43.28
659.6	43.21
659.8	41.59
660	40.94
660.2	42.63
660.4	44.13
660.6	43.1
660.8	42.71
661	40.8
661.2	41.18
661.4	41.96
661.6	41.05
661.8	39.61
662	40.71
662.2	40.15
662.4	40.43
662.6	39.24
662.8	40.03
663	38.56
663.2	39.56
663.4	39.5
663.6	38.25
663.8	40.42
664	37.99
664.2	38.33
664.4	37.1
664.6	37.51
664.8	38.27
665	38.15
665.2	36.69
665.4	36.35
665.6	37.28
665.8	35.72
666	35.51
666.2	34.61
666.4	34.56
666.6	35.42
666.8	36.08
667	35.35
667.2	35.4
667.4	34.71
667.6	34.34
667.8	33.96
668	33.86
668.2	33.38
668.4	32.82
668.6	32.92
668.8	32.52
669	32.95
669.2	32.02
669.4	32.26
669.6	32.34
669.8	31.13
670	30.83
670.2	31.45
670.4	32.93
670.6	31.3
670.8	30.68
671	31.7
671.2	31.21
671.4	31.09
671.6	31.24
671.8	30.77
672	30.4
672.2	29.84
672.4	29.3
672.6	29.74
672.8	30.11
673	29.61
673.2	27.34
673.4	28.93
673.6	28.54
673.8	28.14
674	29.02
674.2	28.22
674.4	27.73
674.6	26.96
674.8	27.92
675	27.52
675.2	26.44
675.4	27.4
675.6	26.95
675.8	26.28
676	26.73
676.2	26.51
676.4	26.66
676.6	26.3
676.8	26.6
677	25.97
677.2	25.18
677.4	25.53
677.6	25.8
677.8	24.85
678	24.72
678.2	25.27
678.4	24.29
678.6	24.01
678.8	24.69
679	24.56
679.2	23.6
679.4	23.7
679.6	24.22
679.8	23.82
680	22.38
680.2	23.23
680.4	23.79
680.6	22.59
680.8	24.16
681	22.28
681.2	22.9
681.4	22.6
681.6	22.34
681.8	22.34
682	22.56
682.2	22.9
682.4	22.22
682.6	21.74
682.8	21.98
683	22.05
683.2	21.05
683.4	22.42
683.6	21.93
683.8	20.68
684	21.17
684.2	21.59
684.4	20.8
684.6	20.78
684.8	21.35
685	20.78
685.2	19.93
685.4	19.62
685.6	20.13
685.8	20.35
686	19.53
686.2	19.95
686.4	19.12
686.6	19.55
686.8	19.52
687	19.06
687.2	18.86
687.4	19.47
687.6	18.57
687.8	19.16
688	18.27
688.2	18.6
688.4	18.21
688.6	17.54
688.8	17.91
689	18.69
689.2	18.34
689.4	17.78
689.6	18.49
689.8	17.24
690	17.5
690.2	17.39
690.4	17.46
690.6	17.23
690.8	17.08
691	17.04
691.2	17.62
691.4	17.51
691.6	16.65
691.8	16.91
692	16.34
692.2	15.64
692.4	16.81
692.6	16.62
692.8	16.31
693	15.32
693.2	15.69
693.4	15.28
693.6	15.32
693.8	15.65
694	16.34
694.2	15.3
694.4	15.54
694.6	14.5
694.8	15.76
695	14.58
695.2	14.92
695.4	14.34
695.6	15.5
695.8	14.15
696	15.24
696.2	15.54
696.4	14.93
696.6	14.5
696.8	14.1
697	14.28
697.2	14.84
697.4	14.28
697.6	13.89
697.8	13.82
698	13.64
698.2	14.08
698.4	13.5
698.6	14.26
698.8	13.15
699	13.62
699.2	13.39
699.4	12.91
699.6	13.8
699.8	13.3
700	12.57
