# Supplementary material for: Rolling circle amplification (RCA) -based biosensor system for the fluorescent detection of miR-129-2-3p miRNA
Source: PeerJ. 2022 Oct 24;10:e14257. doi: 10.7717/peerj.14257 (PMC9610657; doi:10.7717/peerj.14257)
Supplement: Supplemental Information 8 [file peerj-10-14257-s008.zip › Raw for Fig7/C8814(FDS)-2.TXT]

nm	Data
500	14.51
500.2	15.57
500.4	14.41
500.6	15.44
500.8	14.77
501	15.35
501.2	15
501.4	14.8
501.6	14.74
501.8	15.39
502	14.24
502.2	15.56
502.4	15.45
502.6	15.66
502.8	15.34
503	16.44
503.2	17.82
503.4	15.51
503.6	16.88
503.8	16.1
504	17.35
504.2	17.96
504.4	17.38
504.6	17.3
504.8	18.47
505	19.11
505.2	18.35
505.4	17.87
505.6	19.44
505.8	20.08
506	19.85
506.2	19.44
506.4	20.82
506.6	20.43
506.8	20.26
507	22.11
507.2	21.82
507.4	23.04
507.6	22.77
507.8	24.37
508	24.2
508.2	25.05
508.4	25.29
508.6	25.79
508.8	26.85
509	27.28
509.2	27.72
509.4	28.69
509.6	28.8
509.8	30.5
510	30.83
510.2	30.63
510.4	32.17
510.6	33.4
510.8	34.37
511	33.64
511.2	37.31
511.4	36.38
511.6	36.5
511.8	37.87
512	40.93
512.2	41.76
512.4	40.7
512.6	43.16
512.8	43.14
513	45.21
513.2	45.07
513.4	48.33
513.6	49.42
513.8	50.26
514	50.37
514.2	51.98
514.4	54.07
514.6	54.61
514.8	58.05
515	59.06
515.2	60.72
515.4	61.17
515.6	62.21
515.8	63.69
516	67.32
516.2	67.86
516.4	68.88
516.6	70.49
516.8	73.75
517	76.96
517.2	76.4
517.4	79.59
517.6	82.85
517.8	84.07
518	87.5
518.2	91.98
518.4	91.88
518.6	93.11
518.8	97.1
519	96.59
519.2	102.3
519.4	106.1
519.6	108.4
519.8	110.7
520	111.2
520.2	116.7
520.4	120.5
520.6	121.7
520.8	125.9
521	131.2
521.2	131.6
521.4	132.6
521.6	135.5
521.8	142.5
522	143.2
522.2	146
522.4	151.2
522.6	153.4
522.8	158.6
523	160.1
523.2	161.8
523.4	165.5
523.6	171.7
523.8	175.6
524	177.2
524.2	180
524.4	183
524.6	188.9
524.8	194.1
525	194
525.2	200.8
525.4	206
525.6	205.5
525.8	212.9
526	215.7
526.2	217.8
526.4	219.9
526.6	227.7
526.8	226.7
527	232.4
527.2	236.8
527.4	239.7
527.6	240.9
527.8	248
528	252.8
528.2	255.7
528.4	257.9
528.6	262.4
528.8	265.3
529	268.9
529.2	275
529.4	277.2
529.6	280
529.8	285.8
530	283.5
530.2	290
530.4	296.8
530.6	297.6
530.8	300.3
531	303.7
531.2	306
531.4	312
531.6	313.5
531.8	314.4
532	317.8
532.2	321.3
532.4	326.6
532.6	329.6
532.8	333.4
533	335.6
533.2	337.3
533.4	346.5
533.6	344
533.8	347.3
534	352.3
534.2	356.6
534.4	358.4
534.6	362.8
534.8	359.5
535	359.7
535.2	365.5
535.4	366.2
535.6	373.6
535.8	374.6
536	372.4
536.2	380.3
536.4	381.6
536.6	385.3
536.8	382.4
537	384.2
537.2	389.4
537.4	394.2
537.6	392.3
537.8	404.1
538	398.1
538.2	400.3
538.4	399.4
538.6	401.9
538.8	403.1
539	403.4
539.2	409.9
539.4	410.8
539.6	414.3
539.8	413.8
540	414.4
540.2	419.3
540.4	419.1
540.6	420.9
540.8	420.5
541	422.7
541.2	425.2
541.4	423.8
541.6	432.9
541.8	428.2
542	431.7
542.2	431.4
542.4	432
542.6	432.3
542.8	428
543	438.5
543.2	434.7
543.4	437.3
543.6	438.9
543.8	438.8
544	444.2
544.2	441.3
544.4	437.9
544.6	440.3
544.8	443.3
545	445.7
545.2	441.6
545.4	447.4
545.6	445.6
545.8	446.7
546	450.9
546.2	447.3
546.4	445.8
546.6	444.2
546.8	451
547	453.5
547.2	449.3
547.4	452.8
547.6	455.2
547.8	454.2
548	456.3
548.2	457.8
548.4	451.5
548.6	454.9
548.8	456.8
549	456.5
549.2	455.2
549.4	453.5
549.6	458.4
549.8	459.1
550	457
550.2	458
550.4	456.3
550.6	458.9
550.8	458.2
551	462.8
551.2	459.7
551.4	457
551.6	458.3
551.8	463.7
552	461.6
552.2	459
552.4	459.7
552.6	459.6
552.8	459.4
553	459.9
553.2	462.2
553.4	463.3
553.6	465.1
553.8	462.9
554	455.7
554.2	462.8
554.4	456.6
554.6	459.7
554.8	458
555	460.5
555.2	463.6
555.4	454.8
555.6	461.3
555.8	457.2
556	457.8
556.2	456.1
556.4	455.3
556.6	454.1
556.8	451.4
557	451.5
557.2	451.7
557.4	453
557.6	455.8
557.8	448.1
558	449.6
558.2	449.1
558.4	449.4
558.6	446.9
558.8	450.2
559	447.4
559.2	448.5
559.4	446.6
559.6	442.6
559.8	440.2
560	445.3
560.2	444.5
560.4	438.9
560.6	440.1
560.8	439.2
561	437.6
561.2	438.3
561.4	434.1
561.6	430.2
561.8	429.8
562	432
562.2	430.9
562.4	428.7
562.6	423.7
562.8	423.9
563	423.5
563.2	426.6
563.4	427
563.6	426.5
563.8	420.1
564	418
564.2	419.9
564.4	417.5
564.6	411.3
564.8	417.1
565	414.7
565.2	411.1
565.4	408.9
565.6	405.6
565.8	403.3
566	401
566.2	402.3
566.4	402.5
566.6	400.4
566.8	400.7
567	398.8
567.2	393.7
567.4	397.3
567.6	391.9
567.8	388.4
568	392.3
568.2	386.2
568.4	387.7
568.6	381.8
568.8	379
569	381.3
569.2	383.5
569.4	375.2
569.6	375.2
569.8	373.2
570	371.2
570.2	368.5
570.4	369.3
570.6	368.3
570.8	364.2
571	365.2
571.2	366.9
571.4	360.1
571.6	356.5
571.8	360.1
572	355.7
572.2	355.6
572.4	353.4
572.6	351.8
572.8	346.7
573	351
573.2	345.4
573.4	341.7
573.6	340
573.8	340.1
574	339.4
574.2	338.1
574.4	335.6
574.6	335.7
574.8	333
575	330.6
575.2	332.2
575.4	326.5
575.6	328.1
575.8	320.4
576	325.7
576.2	322.2
576.4	323.5
576.6	317.4
576.8	315
577	312.7
577.2	311.7
577.4	306.2
577.6	311.5
577.8	310.4
578	306.1
578.2	303.8
578.4	303.1
578.6	301.6
578.8	303.8
579	295.6
579.2	297.8
579.4	292.3
579.6	293.8
579.8	292.6
580	287.7
580.2	283.3
580.4	285.8
580.6	285.1
580.8	285.3
581	285.1
581.2	280.7
581.4	281.7
581.6	280.7
581.8	277.9
582	272.3
582.2	274.4
582.4	271.3
582.6	271.3
582.8	271.7
583	269.6
583.2	271.5
583.4	265.9
583.6	268.8
583.8	267.8
584	259.5
584.2	263
584.4	259.5
584.6	260.1
584.8	259.2
585	253.9
585.2	255.3
585.4	255
585.6	255.7
585.8	251.5
586	250.4
586.2	247.1
586.4	245.4
586.6	249.2
586.8	241.8
587	242.9
587.2	241.9
587.4	241.2
587.6	241.2
587.8	237.4
588	239
588.2	234.2
588.4	236.4
588.6	233.1
588.8	233.3
589	230.3
589.2	229.7
589.4	227.1
589.6	228.3
589.8	228
590	225.9
590.2	224
590.4	222
590.6	222.8
590.8	223.7
591	223.1
591.2	221.8
591.4	217.1
591.6	218.7
591.8	218.8
592	215.2
592.2	215.8
592.4	211.7
592.6	211
592.8	210.1
593	209.9
593.2	206.7
593.4	211.7
593.6	211.7
593.8	206.4
594	205.1
594.2	206.3
594.4	204.4
594.6	206.7
594.8	203
595	199.6
595.2	199.4
595.4	200.6
595.6	199.9
595.8	198.6
596	197.6
596.2	195.1
596.4	197.9
596.6	194.2
596.8	194.5
597	196.2
597.2	190.6
597.4	194.1
597.6	192.2
597.8	192.6
598	189.4
598.2	185.4
598.4	186.7
598.6	183.9
598.8	185.4
599	184.1
599.2	184.9
599.4	181.5
599.6	181.3
599.8	180.6
600	180.7
600.2	181.4
600.4	177.5
600.6	176.3
600.8	176.2
601	177.6
601.2	176.8
601.4	175.2
601.6	175.7
601.8	175.3
602	173.2
602.2	170.1
602.4	169.4
602.6	167.1
602.8	168.2
603	171.1
603.2	169.7
603.4	167.2
603.6	166.7
603.8	168.1
604	165.8
604.2	162.1
604.4	165.7
604.6	161.7
604.8	159.9
605	160.9
605.2	159.9
605.4	159.4
605.6	158.6
605.8	156.9
606	156.7
606.2	157.4
606.4	158.9
606.6	153.5
606.8	155
607	154
607.2	154
607.4	152.3
607.6	151.7
607.8	151.5
608	152.1
608.2	151.5
608.4	147.6
608.6	148.1
608.8	149
609	148.2
609.2	145.2
609.4	147.3
609.6	143.7
609.8	146.5
610	144.9
610.2	146.4
610.4	143.9
610.6	141
610.8	142.6
611	141.7
611.2	141.6
611.4	140.5
611.6	142.5
611.8	136.7
612	138
612.2	138.2
612.4	137.1
612.6	134.8
612.8	137.6
613	132.6
613.2	133.2
613.4	133.6
613.6	131.6
613.8	133.7
614	132.3
614.2	132.5
614.4	131.8
614.6	129.3
614.8	129.9
615	131
615.2	128.5
615.4	126.3
615.6	126.4
615.8	123.8
616	127.9
616.2	127
616.4	122.5
616.6	123.8
616.8	123.8
617	123.2
617.2	121.2
617.4	123.4
617.6	121.4
617.8	119.1
618	121.6
618.2	119.7
618.4	119.6
618.6	118.2
618.8	118.6
619	119.4
619.2	119.7
619.4	117.2
619.6	119.3
619.8	116.2
620	115.9
620.2	113.7
620.4	112.8
620.6	113.8
620.8	112.1
621	112.9
621.2	110.8
621.4	111.3
621.6	108
621.8	110.7
622	111.3
622.2	110.1
622.4	111
622.6	109
622.8	107.1
623	107.9
623.2	105.5
623.4	104
623.6	105.5
623.8	107.5
624	105.4
624.2	105.9
624.4	103.5
624.6	102.6
624.8	102
625	102.8
625.2	100.9
625.4	102.3
625.6	100.01
625.8	99.84
626	100.6
626.2	99.26
626.4	101
626.6	98.51
626.8	98.8
627	97.8
627.2	97.47
627.4	96.85
627.6	95.07
627.8	93.73
628	95.89
628.2	94.73
628.4	94.09
628.6	95.15
628.8	94.12
629	93.78
629.2	91.79
629.4	90.95
629.6	90.68
629.8	90.01
630	89.53
630.2	88.95
630.4	89.92
630.6	89.47
630.8	88.27
631	87.3
631.2	86.59
631.4	86.28
631.6	85.03
631.8	87.83
632	85.07
632.2	84.76
632.4	85.79
632.6	83.69
632.8	84.58
633	85.12
633.2	84.43
633.4	81.96
633.6	80.89
633.8	81.41
634	82.93
634.2	80.95
634.4	79.44
634.6	78.36
634.8	80.31
635	81.13
635.2	78.37
635.4	79.84
635.6	77.31
635.8	77.93
636	78.24
636.2	78.27
636.4	76.94
636.6	76.38
636.8	76.96
637	76.99
637.2	76.16
637.4	75.72
637.6	75.46
637.8	74.69
638	74.38
638.2	74.61
638.4	72.38
638.6	73.85
638.8	71.08
639	72.1
639.2	72.77
639.4	71.68
639.6	71.72
639.8	72.2
640	71.88
640.2	71.42
640.4	70.47
640.6	68.64
640.8	68.95
641	67.24
641.2	68.34
641.4	68.39
641.6	67.44
641.8	67.15
642	70.17
642.2	66.55
642.4	65.81
642.6	65.05
642.8	65.41
643	66.5
643.2	67.2
643.4	64.98
643.6	64.56
643.8	64.66
644	63.52
644.2	63.69
644.4	64.76
644.6	63.45
644.8	63.9
645	62.13
645.2	63.12
645.4	61.47
645.6	60.3
645.8	62.54
646	61.38
646.2	62.17
646.4	60.23
646.6	61.15
646.8	59.82
647	59.38
647.2	59.13
647.4	58.07
647.6	60.34
647.8	59.72
648	58.85
648.2	58.15
648.4	56.65
648.6	57.5
648.8	57.05
649	57.26
649.2	55.84
649.4	57.61
649.6	55.09
649.8	57.24
650	56.72
650.2	54.58
650.4	55.83
650.6	56.93
650.8	54.87
651	54.74
651.2	53.82
651.4	53.25
651.6	54.63
651.8	53.56
652	52.38
652.2	51.48
652.4	52.48
652.6	52.09
652.8	50.77
653	52.59
653.2	52.18
653.4	51.77
653.6	51.16
653.8	51.9
654	49.94
654.2	51.4
654.4	49.55
654.6	49.32
654.8	49.13
655	48.54
655.2	47.99
655.4	49.62
655.6	47.69
655.8	48.41
656	46.47
656.2	47.08
656.4	48.72
656.6	45.27
656.8	47.71
657	47
657.2	47.38
657.4	45.31
657.6	44.66
657.8	45.74
658	43.36
658.2	44.69
658.4	44.77
658.6	45.55
658.8	44.92
659	42.87
659.2	42.68
659.4	43.18
659.6	43.11
659.8	41.49
660	40.84
660.2	42.53
660.4	44.03
660.6	43
660.8	42.61
661	40.7
661.2	41.08
661.4	41.86
661.6	40.95
661.8	39.51
662	40.61
662.2	40.05
662.4	40.33
662.6	39.14
662.8	39.93
663	38.46
663.2	39.46
663.4	39.4
663.6	38.15
663.8	40.32
664	37.89
664.2	38.23
664.4	37
664.6	37.41
664.8	38.17
665	38.05
665.2	36.59
665.4	36.25
665.6	37.08
665.8	35.52
666	35.31
666.2	34.41
666.4	34.36
666.6	35.22
666.8	35.88
667	35.15
667.2	35.2
667.4	34.51
667.6	34.14
667.8	33.76
668	33.66
668.2	33.18
668.4	32.62
668.6	32.72
668.8	32.32
669	32.75
669.2	31.82
669.4	32.06
669.6	32.14
669.8	30.93
670	30.63
670.2	31.25
670.4	32.73
670.6	31.1
670.8	30.48
671	31.5
671.2	31.01
671.4	30.89
671.6	31.04
671.8	30.57
672	30.2
672.2	29.64
672.4	29.1
672.6	29.54
672.8	29.91
673	29.41
673.2	27.14
673.4	28.73
673.6	28.34
673.8	27.94
674	28.82
674.2	28.02
674.4	27.53
674.6	26.76
674.8	27.72
675	27.32
675.2	26.24
675.4	27.2
675.6	26.75
675.8	26.08
676	26.53
676.2	26.31
676.4	26.46
676.6	26.1
676.8	26.4
677	25.77
677.2	24.98
677.4	25.33
677.6	25.6
677.8	24.65
678	24.52
678.2	25.07
678.4	24.09
678.6	23.81
678.8	24.49
679	24.36
679.2	23.4
679.4	23.5
679.6	24.02
679.8	23.62
680	22.18
680.2	23.03
680.4	23.59
680.6	22.39
680.8	23.96
681	22.08
681.2	22.7
681.4	22.4
681.6	22.14
681.8	22.14
682	22.36
682.2	22.7
682.4	22.02
682.6	21.54
682.8	21.78
683	21.85
683.2	20.85
683.4	22.22
683.6	21.73
683.8	20.48
684	20.97
684.2	21.39
684.4	20.6
684.6	20.58
684.8	21.15
685	20.58
685.2	19.73
685.4	19.42
685.6	19.93
685.8	20.15
686	19.33
686.2	19.75
686.4	18.92
686.6	19.35
686.8	19.32
687	18.86
687.2	18.66
687.4	19.27
687.6	18.37
687.8	18.96
688	18.07
688.2	18.4
688.4	18.01
688.6	17.34
688.8	17.71
689	18.49
689.2	18.14
689.4	17.58
689.6	18.29
689.8	17.04
690	17.3
690.2	17.19
690.4	17.26
690.6	17.03
690.8	16.88
691	16.84
691.2	17.42
691.4	17.31
691.6	16.45
691.8	16.71
692	16.14
692.2	15.44
692.4	16.61
692.6	16.42
692.8	16.11
693	15.12
693.2	15.49
693.4	15.08
693.6	15.12
693.8	15.45
694	16.14
694.2	15.1
694.4	15.34
694.6	14.3
694.8	15.56
695	14.38
695.2	14.72
695.4	14.14
695.6	15.3
695.8	13.95
696	15.04
696.2	15.34
696.4	14.73
696.6	14.3
696.8	13.9
697	14.08
697.2	14.64
697.4	14.08
697.6	13.69
697.8	13.62
698	13.44
698.2	13.88
698.4	13.3
698.6	14.06
698.8	12.95
699	13.42
699.2	13.19
699.4	12.71
699.6	13.6
699.8	13.1
700	12.37
