# Supplementary material for: Rolling circle amplification (RCA) -based biosensor system for the fluorescent detection of miR-129-2-3p miRNA
Source: PeerJ. 2022 Oct 24;10:e14257. doi: 10.7717/peerj.14257 (PMC9610657; doi:10.7717/peerj.14257)
Supplement: Supplemental Information 8 [file peerj-10-14257-s008.zip › Raw for Fig7/N35(FDS)-1.TXT]

nm	Data
500	7.03
500.2	6.735
500.4	6.94
500.6	6.775
500.8	7.015
501	6.839
501.2	7.281
501.4	7.565
501.6	7.214
501.8	7.182
502	7.532
502.2	6.801
502.4	7.185
502.6	7.527
502.8	7.695
503	7.733
503.2	7.58
503.4	7.852
503.6	7.323
503.8	8.081
504	8.494
504.2	8.144
504.4	7.808
504.6	7.816
504.8	8.771
505	8.32
505.2	8.614
505.4	8.649
505.6	8.125
505.8	9.074
506	9.542
506.2	9.359
506.4	9.276
506.6	9.577
506.8	9.705
507	9.877
507.2	10.11
507.4	10.15
507.6	10.74
507.8	10.76
508	10.57
508.2	10.89
508.4	11.27
508.6	11.3
508.8	11.99
509	11.37
509.2	11.38
509.4	11.65
509.6	12.82
509.8	13.04
510	12.6
510.2	13.22
510.4	13.36
510.6	14.84
510.8	13.62
511	14.57
511.2	15.24
511.4	15.15
511.6	15.34
511.8	16.26
512	15.94
512.2	17.19
512.4	17.3
512.6	17.11
512.8	17.25
513	18.17
513.2	19.22
513.4	18.54
513.6	18.88
513.8	20.62
514	20.29
514.2	20.8
514.4	21.89
514.6	22.77
514.8	22.99
515	23.78
515.2	23.35
515.4	23.78
515.6	26.03
515.8	26.17
516	27.47
516.2	27.6
516.4	28.36
516.6	29.24
516.8	29.84
517	31.24
517.2	30.71
517.4	32.22
517.6	32.99
517.8	33.87
518	34.11
518.2	35.8
518.4	35.46
518.6	37.7
518.8	37.37
519	38.11
519.2	39.39
519.4	41.51
519.6	40.98
519.8	43.57
520	43.34
520.2	46.45
520.4	46.92
520.6	47.62
520.8	47.22
521	50.09
521.2	52.28
521.4	50.71
521.6	54.45
521.8	56.08
522	55.88
522.2	57.48
522.4	59.05
522.6	59.89
522.8	61.95
523	64.06
523.2	64.02
523.4	65.13
523.6	67.66
523.8	69.24
524	69.88
524.2	71.24
524.4	72.62
524.6	73.67
524.8	74.74
525	75.23
525.2	78.94
525.4	80.35
525.6	80.9
525.8	85.18
526	87.17
526.2	87.78
526.4	87.79
526.6	92.09
526.8	93.02
527	92.65
527.2	96.54
527.4	97.64
527.6	100.9
527.8	98.62
528	105.1
528.2	105.4
528.4	105
528.6	110
528.8	109.4
529	112.4
529.2	115.5
529.4	116.7
529.6	117.3
529.8	121.1
530	122.6
530.2	127.2
530.4	123.6
530.6	126
530.8	125.7
531	131
531.2	131.3
531.4	133.5
531.6	137.7
531.8	138.9
532	137
532.2	139.3
532.4	141.1
532.6	143
532.8	144.3
533	147.6
533.2	148.5
533.4	149.4
533.6	154.1
533.8	155.2
534	156.4
534.2	157
534.4	157.4
534.6	162.4
534.8	163.5
535	163
535.2	164.8
535.4	167.3
535.6	169.1
535.8	170.7
536	171.6
536.2	171.3
536.4	172.8
536.6	173.6
536.8	179.8
537	180.5
537.2	182.6
537.4	183.4
537.6	182.1
537.8	189
538	187.4
538.2	190.4
538.4	188.6
538.6	189.6
538.8	193.1
539	193.8
539.2	195.4
539.4	195
539.6	194.5
539.8	197.7
540	202
540.2	201.3
540.4	203.2
540.6	205.9
540.8	201.5
541	205.6
541.2	209.1
541.4	208.9
541.6	211
541.8	209.6
542	210.8
542.2	211.9
542.4	213.5
542.6	216.6
542.8	216.1
543	217.2
543.2	215.2
543.4	219.6
543.6	220.1
543.8	223.6
544	220.6
544.2	225.8
544.4	226.7
544.6	228.7
544.8	228.8
545	228.2
545.2	230.4
545.4	232.3
545.6	230.5
545.8	230.6
546	233.7
546.2	233.7
546.4	232.3
546.6	238.1
546.8	235.5
547	237.9
547.2	239
547.4	238.1
547.6	238.7
547.8	242
548	240.5
548.2	242
548.4	241.9
548.6	241.3
548.8	243.3
549	243.5
549.2	246.7
549.4	244.7
549.6	243.2
549.8	246.8
550	244.7
550.2	245.9
550.4	247.6
550.6	247.2
550.8	248.5
551	248.5
551.2	248.3
551.4	250.8
551.6	250.5
551.8	250.7
552	250.2
552.2	249.9
552.4	249.9
552.6	249.7
552.8	256.8
553	251.9
553.2	249.7
553.4	253.4
553.6	251.1
553.8	252.7
554	251.8
554.2	256.4
554.4	256.3
554.6	250.4
554.8	252.7
555	250.4
555.2	252.2
555.4	253.5
555.6	254.3
555.8	255.1
556	249.6
556.2	254.9
556.4	254.4
556.6	254.6
556.8	253.3
557	253.7
557.2	250.9
557.4	251.1
557.6	252.1
557.8	247.7
558	250.3
558.2	254.6
558.4	249.8
558.6	250.4
558.8	252.2
559	252.2
559.2	249.2
559.4	248.5
559.6	249.9
559.8	252.3
560	250.2
560.2	248.2
560.4	249.4
560.6	245
560.8	247.3
561	246.1
561.2	248.6
561.4	249.1
561.6	247.4
561.8	242.5
562	247.2
562.2	244.1
562.4	240.8
562.6	244.4
562.8	242.6
563	239
563.2	239.4
563.4	240.8
563.6	238.8
563.8	240.9
564	238.9
564.2	239
564.4	235.1
564.6	233.7
564.8	233.1
565	233.3
565.2	237.6
565.4	232.2
565.6	233.7
565.8	230.8
566	231.9
566.2	230.7
566.4	229.6
566.6	228.6
566.8	226.1
567	226.6
567.2	225.6
567.4	224.1
567.6	224.3
567.8	221.4
568	225.9
568.2	225.1
568.4	220.9
568.6	219.8
568.8	221.2
569	221.2
569.2	219.1
569.4	219.2
569.6	215.9
569.8	216.6
570	217.2
570.2	209.9
570.4	212.6
570.6	211.5
570.8	214.1
571	208.8
571.2	212.6
571.4	208.7
571.6	210.3
571.8	206.6
572	205.8
572.2	209.3
572.4	205.5
572.6	203.3
572.8	202.6
573	201
573.2	201.2
573.4	201.4
573.6	200.1
573.8	199.2
574	196.1
574.2	197.4
574.4	196.2
574.6	195.2
574.8	195.2
575	193.4
575.2	193.6
575.4	192.7
575.6	190.1
575.8	190.6
576	192.1
576.2	190.6
576.4	190.7
576.6	186.1
576.8	186.3
577	185.4
577.2	186.8
577.4	184.1
577.6	185.9
577.8	182.8
578	182.8
578.2	183
578.4	179.1
578.6	176.5
578.8	178.9
579	176.3
579.2	172.7
579.4	178.2
579.6	177.4
579.8	175.6
580	175.5
580.2	172.5
580.4	171.7
580.6	168.9
580.8	169.1
581	170.4
581.2	168.1
581.4	168.2
581.6	167.1
581.8	167.1
582	163.2
582.2	164.4
582.4	167.9
582.6	166.1
582.8	165.9
583	160.6
583.2	161.4
583.4	159.9
583.6	160
583.8	157.7
584	159.1
584.2	161.9
584.4	160.5
584.6	156
584.8	155.3
585	158.1
585.2	158.6
585.4	153.1
585.6	154.6
585.8	151.3
586	152.6
586.2	150.4
586.4	150.9
586.6	149
586.8	150.3
587	149
587.2	149.2
587.4	146.4
587.6	145.2
587.8	146
588	146.3
588.2	145.4
588.4	143.7
588.6	141.6
588.8	141.1
589	144.1
589.2	141.7
589.4	141.5
589.6	142.2
589.8	140.5
590	138.9
590.2	135.4
590.4	139.5
590.6	138
590.8	136.2
591	134.8
591.2	135.3
591.4	135.9
591.6	135.6
591.8	135.7
592	136.3
592.2	134.2
592.4	132.8
592.6	133.5
592.8	131.2
593	131.9
593.2	129.1
593.4	130.3
593.6	130.8
593.8	128.2
594	129.8
594.2	126.2
594.4	125.8
594.6	124.2
594.8	129.8
595	125.4
595.2	124.2
595.4	125.7
595.6	122.6
595.8	124.5
596	123.7
596.2	121.9
596.4	122.9
596.6	123.3
596.8	121.1
597	123
597.2	121.2
597.4	122.2
597.6	120.6
597.8	119.7
598	116.7
598.2	117.5
598.4	119.8
598.6	118.6
598.8	119.2
599	116.3
599.2	115
599.4	114
599.6	114.7
599.8	114.5
600	115.4
600.2	113.7
600.4	114.4
600.6	111.1
600.8	113.2
601	112.1
601.2	111.2
601.4	112.5
601.6	112.5
601.8	109.9
602	112
602.2	107
602.4	110.5
602.6	110.4
602.8	111
603	107.8
603.2	107.7
603.4	104.2
603.6	106.4
603.8	107
604	106
604.2	104.9
604.4	105.7
604.6	102.7
604.8	104.6
605	105.2
605.2	105.5
605.4	101.7
605.6	105.3
605.8	101.3
606	102.9
606.2	102.5
606.4	103.3
606.6	101.9
606.8	99.64
607	100.6
607.2	99.93
607.4	101.4
607.6	97.92
607.8	99.07
608	98.84
608.2	96.11
608.4	95.6
608.6	96
608.8	97.64
609	95.58
609.2	98
609.4	94.13
609.6	96.26
609.8	93
610	93.59
610.2	92.13
610.4	94.9
610.6	94.6
610.8	93.82
611	92.97
611.2	92.39
611.4	92.21
611.6	90.08
611.8	91.03
612	89.76
612.2	88.64
612.4	93.5
612.6	91.98
612.8	87.2
613	88.33
613.2	89.25
613.4	86.96
613.6	87.08
613.8	88.29
614	88.02
614.2	86.21
614.4	85.48
614.6	86.99
614.8	84.46
615	85.68
615.2	84.62
615.4	83.61
615.6	81.31
615.8	84.98
616	83.3
616.2	82.34
616.4	80.57
616.6	83.13
616.8	80.57
617	81.26
617.2	81.87
617.4	82.06
617.6	79.4
617.8	79.51
618	78.51
618.2	81.05
618.4	80.06
618.6	80.31
618.8	77.37
619	77.65
619.2	78.41
619.4	76.62
619.6	76.35
619.8	78.01
620	77.74
620.2	77.41
620.4	76.99
620.6	75.19
620.8	75.12
621	74.15
621.2	74.18
621.4	73.83
621.6	74.11
621.8	75.14
622	75.27
622.2	72.86
622.4	73.8
622.6	72.66
622.8	71.49
623	70.22
623.2	70.62
623.4	70.43
623.6	71.31
623.8	70.11
624	70.29
624.2	70.33
624.4	68.66
624.6	67.44
624.8	69.49
625	68.42
625.2	68.21
625.4	69.32
625.6	68.02
625.8	66.94
626	67.12
626.2	66.12
626.4	65.26
626.6	67.21
626.8	66.51
627	67.11
627.2	65.7
627.4	66.79
627.6	66.18
627.8	65.01
628	64.52
628.2	63.91
628.4	64.62
628.6	64.08
628.8	62.73
629	63.66
629.2	63.08
629.4	63.09
629.6	62.34
629.8	62.29
630	61.46
630.2	61.8
630.4	61.4
630.6	62.99
630.8	59.48
631	59.35
631.2	60.74
631.4	60.37
631.6	62.27
631.8	58.8
632	59.91
632.2	60.21
632.4	58.48
632.6	60.12
632.8	57.28
633	56.95
633.2	59.14
633.4	57.41
633.6	56.52
633.8	58.09
634	57.02
634.2	55.62
634.4	56.43
634.6	57.21
634.8	57.04
635	55.71
635.2	55.07
635.4	56.25
635.6	55.33
635.8	54.82
636	54.3
636.2	53.21
636.4	54.26
636.6	54.47
636.8	53.22
637	53.32
637.2	52.57
637.4	52.34
637.6	51.76
637.8	50.68
638	51.61
638.2	51.71
638.4	50.47
638.6	51.57
638.8	50.56
639	51.02
639.2	50.18
639.4	51.34
639.6	50.83
639.8	50.03
640	50.3
640.2	49.46
640.4	47.8
640.6	48.28
640.8	48.35
641	46.7
641.2	49.07
641.4	48.51
641.6	49.18
641.8	47.31
642	47.79
642.2	47.72
642.4	46.33
642.6	47.32
642.8	48.63
643	47.66
643.2	47.7
643.4	44.72
643.6	45.7
643.8	45.8
644	45.64
644.2	45.27
644.4	44.25
644.6	42.9
644.8	44.1
645	45.24
645.2	43.59
645.4	43.05
645.6	43.83
645.8	42.76
646	43.31
646.2	42.44
646.4	42.02
646.6	42.61
646.8	42.05
647	42.3
647.2	42.04
647.4	41.53
647.6	40.55
647.8	42.12
648	42.19
648.2	41.86
648.4	40.76
648.6	40.2
648.8	40.59
649	40.51
649.2	39.58
649.4	40.81
649.6	40.18
649.8	38.69
650	40.12
650.2	38.8
650.4	38.16
650.6	39.19
650.8	39.18
651	37.06
651.2	38.31
651.4	38.27
651.6	36.92
651.8	37.14
652	36
652.2	36.17
652.4	37.29
652.6	36.62
652.8	35.63
653	36.28
653.2	36.72
653.4	35.99
653.6	36.11
653.8	34.22
654	35.29
654.2	36.52
654.4	36.21
654.6	35.12
654.8	34.23
655	33.93
655.2	33.94
655.4	34.6
655.6	33.64
655.8	33.48
656	33.91
656.2	33.96
656.4	34.55
656.6	33.03
656.8	33.38
657	33.3
657.2	32.21
657.4	33.56
657.6	32.3
657.8	31.74
658	31.65
658.2	30.88
658.4	31.17
658.6	29.91
658.8	31.3
659	31.54
659.2	31.14
659.4	30.99
659.6	30.86
659.8	29.41
660	30.71
660.2	29.93
660.4	29.62
660.6	29.01
660.8	29.71
661	29.91
661.2	29.16
661.4	29.31
661.6	29.49
661.8	27.64
662	28.99
662.2	28.23
662.4	29.08
662.6	28.48
662.8	27.28
663	28.58
663.2	27.15
663.4	27.09
663.6	27.84
663.8	28.03
664	27.02
664.2	27.46
664.4	26.55
664.6	26.67
664.8	26.61
665	25.44
665.2	26.23
665.4	25.65
665.6	27.19
665.8	27.12
666	26.87
666.2	25.41
666.4	24.96
666.6	25.7
666.8	24.73
667	25.75
667.2	25.49
667.4	24.37
667.6	25.16
667.8	24.6
668	23.79
668.2	24.7
668.4	23.9
668.6	22.78
668.8	23.98
669	23.94
669.2	24.65
669.4	22.4
669.6	22.66
669.8	22.71
670	23.02
670.2	23.44
670.4	22.74
670.6	22.18
670.8	23.3
671	22.56
671.2	22.05
671.4	22.55
671.6	22.53
671.8	21.57
672	21.2
672.2	22.82
672.4	20.96
672.6	21.63
672.8	21.4
673	20.84
673.2	21.07
673.4	21.17
673.6	21.05
673.8	21.46
674	21.34
674.2	20.99
674.4	20.43
674.6	21.38
674.8	20.44
675	19.7
675.2	19.93
675.4	19.99
675.6	20.49
675.8	19.39
676	19.6
676.2	19.52
676.4	19.18
676.6	20.21
676.8	19.58
677	19.5
677.2	19.16
677.4	18.97
677.6	18.37
677.8	18.42
678	18.89
678.2	17.79
678.4	18.85
678.6	17.93
678.8	18.41
679	18.21
679.2	17.59
679.4	17.61
679.6	17.44
679.8	17.46
680	17.57
680.2	17.08
680.4	16.93
680.6	17.36
680.8	17.22
681	17.85
681.2	17.12
681.4	15.98
681.6	15.76
681.8	16.86
682	16.27
682.2	16.79
682.4	15.85
682.6	15.84
682.8	16.5
683	16.2
683.2	15.73
683.4	16.45
683.6	15.23
683.8	15.88
684	15.64
684.2	15.16
684.4	14.78
684.6	15.02
684.8	14.96
685	14.84
685.2	14.41
685.4	15.34
685.6	14.87
685.8	14.87
686	14.7
686.2	15.36
686.4	14.33
686.6	14.26
686.8	14.38
687	14.68
687.2	13.95
687.4	13.54
687.6	14.22
687.8	13.82
688	14.1
688.2	14.06
688.4	13.33
688.6	13.1
688.8	13.24
689	13.97
689.2	13.21
689.4	13.78
689.6	12.97
689.8	13.57
690	13.26
690.2	13.02
690.4	12.62
690.6	13.54
690.8	12.65
691	12.33
691.2	12.77
691.4	12.74
691.6	12.02
691.8	11.74
692	12.39
692.2	12.12
692.4	12.68
692.6	12.22
692.8	12.25
693	11.4
693.2	11.42
693.4	11.36
693.6	11.63
693.8	11.1
694	11.78
694.2	11.76
694.4	10.75
694.6	11.82
694.8	11.36
695	11.45
695.2	10.78
695.4	11.57
695.6	10.62
695.8	10.16
696	10.61
696.2	11.29
696.4	11
696.6	10.42
696.8	10.55
697	10.93
697.2	10.34
697.4	10.75
697.6	10.00
697.8	10.66
698	10.44
698.2	10.13
698.4	9.671
698.6	9.747
698.8	10.42
699	9.441
699.2	9.898
699.4	9.831
699.6	9.097
699.8	9.011
700	8.615
