# Supplementary material for: Rolling circle amplification (RCA) -based biosensor system for the fluorescent detection of miR-129-2-3p miRNA
Source: PeerJ. 2022 Oct 24;10:e14257. doi: 10.7717/peerj.14257 (PMC9610657; doi:10.7717/peerj.14257)
Supplement: Supplemental Information 8 [file peerj-10-14257-s008.zip › Raw for Fig7/N35(FDS)-2.TXT]

nm	Data
500	7.13
500.2	6.835
500.4	7.04
500.6	6.875
500.8	7.115
501	6.939
501.2	7.381
501.4	7.665
501.6	7.314
501.8	7.282
502	7.632
502.2	6.901
502.4	7.285
502.6	7.627
502.8	7.795
503	7.833
503.2	7.68
503.4	7.952
503.6	7.423
503.8	8.181
504	8.594
504.2	8.244
504.4	7.908
504.6	7.916
504.8	8.871
505	8.42
505.2	8.714
505.4	8.749
505.6	8.225
505.8	9.174
506	9.642
506.2	9.459
506.4	9.376
506.6	9.677
506.8	9.805
507	9.977
507.2	10.21
507.4	10.25
507.6	10.84
507.8	10.86
508	10.67
508.2	10.99
508.4	11.37
508.6	11.4
508.8	12.09
509	11.47
509.2	11.48
509.4	11.75
509.6	12.92
509.8	13.14
510	12.7
510.2	13.32
510.4	13.46
510.6	14.94
510.8	13.72
511	14.67
511.2	15.34
511.4	15.25
511.6	15.44
511.8	16.36
512	16.04
512.2	17.29
512.4	17.4
512.6	17.21
512.8	17.35
513	18.27
513.2	19.32
513.4	18.64
513.6	18.98
513.8	20.72
514	20.39
514.2	20.9
514.4	21.79
514.6	22.67
514.8	22.89
515	23.68
515.2	23.25
515.4	23.68
515.6	25.93
515.8	26.07
516	27.37
516.2	27.5
516.4	28.26
516.6	29.14
516.8	29.74
517	31.14
517.2	30.61
517.4	32.12
517.6	32.89
517.8	33.77
518	34.01
518.2	35.7
518.4	35.36
518.6	37.6
518.8	37.27
519	38.01
519.2	39.29
519.4	41.41
519.6	40.88
519.8	43.47
520	43.24
520.2	46.35
520.4	46.82
520.6	47.52
520.8	47.12
521	49.99
521.2	52.18
521.4	50.61
521.6	54.35
521.8	55.98
522	55.78
522.2	57.38
522.4	58.95
522.6	59.79
522.8	61.85
523	63.96
523.2	63.92
523.4	65.03
523.6	67.56
523.8	69.14
524	69.78
524.2	71.14
524.4	72.52
524.6	73.57
524.8	74.64
525	75.13
525.2	78.84
525.4	80.25
525.6	80.8
525.8	85.08
526	87.07
526.2	87.68
526.4	87.69
526.6	91.99
526.8	92.92
527	92.55
527.2	96.44
527.4	97.54
527.6	100.8
527.8	98.52
528	105
528.2	105.3
528.4	104.9
528.6	109.9
528.8	109.3
529	112.3
529.2	115.4
529.4	116.6
529.6	117.2
529.8	121
530	122.5
530.2	127.1
530.4	123.5
530.6	125.9
530.8	125.6
531	130.9
531.2	131.2
531.4	133.4
531.6	137.6
531.8	138.8
532	136.9
532.2	139.2
532.4	141
532.6	142.9
532.8	144.2
533	147.5
533.2	148.4
533.4	149.3
533.6	154
533.8	155.1
534	156.3
534.2	156.9
534.4	157.3
534.6	162.3
534.8	163.4
535	162.9
535.2	164.7
535.4	167.2
535.6	169
535.8	170.6
536	171.5
536.2	171.2
536.4	172.7
536.6	173.5
536.8	179.7
537	180.4
537.2	182.5
537.4	183.3
537.6	182
537.8	188.9
538	187.3
538.2	190.3
538.4	188.5
538.6	189.5
538.8	193
539	193.7
539.2	195.3
539.4	194.9
539.6	194.4
539.8	197.6
540	201.9
540.2	201.2
540.4	203.1
540.6	205.8
540.8	201.4
541	205.5
541.2	209
541.4	208.8
541.6	210.9
541.8	209.5
542	210.7
542.2	211.8
542.4	213.4
542.6	216.5
542.8	216
543	217.1
543.2	215.1
543.4	219.5
543.6	220
543.8	223.5
544	220.5
544.2	225.7
544.4	226.6
544.6	228.6
544.8	228.7
545	228.1
545.2	230.3
545.4	232.2
545.6	230.4
545.8	230.5
546	233.6
546.2	233.6
546.4	232.2
546.6	238
546.8	235.4
547	237.8
547.2	238.9
547.4	238
547.6	238.6
547.8	241.9
548	240.4
548.2	241.9
548.4	241.8
548.6	241.2
548.8	243.2
549	243.4
549.2	246.6
549.4	244.6
549.6	243.1
549.8	246.7
550	244.6
550.2	245.8
550.4	247.5
550.6	247.1
550.8	248.4
551	248.4
551.2	248.2
551.4	250.7
551.6	250.4
551.8	250.6
552	250.1
552.2	249.8
552.4	249.8
552.6	249.6
552.8	256.7
553	251.8
553.2	249.6
553.4	253.3
553.6	251
553.8	252.6
554	251.7
554.2	256.3
554.4	256.2
554.6	250.3
554.8	252.6
555	250.3
555.2	252.1
555.4	253.4
555.6	254.2
555.8	255
556	249.3
556.2	254.6
556.4	254.1
556.6	254.3
556.8	253
557	253.4
557.2	250.6
557.4	250.8
557.6	251.8
557.8	247.4
558	250
558.2	254.3
558.4	249.5
558.6	250.1
558.8	251.9
559	251.9
559.2	248.9
559.4	248.2
559.6	249.6
559.8	252
560	249.9
560.2	247.9
560.4	249.1
560.6	244.7
560.8	247
561	245.8
561.2	248.3
561.4	248.8
561.6	247.1
561.8	242.2
562	246.9
562.2	243.8
562.4	240.5
562.6	244.1
562.8	242.3
563	238.7
563.2	239.1
563.4	240.5
563.6	238.5
563.8	240.6
564	238.6
564.2	238.7
564.4	234.8
564.6	233.4
564.8	232.8
565	233
565.2	237.3
565.4	231.9
565.6	233.4
565.8	230.5
566	231.6
566.2	230.4
566.4	229.3
566.6	228.3
566.8	225.8
567	226.3
567.2	225.3
567.4	223.8
567.6	224
567.8	221.1
568	225.6
568.2	224.8
568.4	220.6
568.6	219.5
568.8	220.9
569	220.9
569.2	218.8
569.4	218.9
569.6	215.6
569.8	216.3
570	216.9
570.2	209.6
570.4	212.3
570.6	211.2
570.8	213.8
571	208.5
571.2	212.3
571.4	208.4
571.6	210
571.8	206.3
572	205.5
572.2	209
572.4	205.2
572.6	203
572.8	202.3
573	200.7
573.2	200.9
573.4	201.1
573.6	199.8
573.8	198.9
574	195.8
574.2	197.1
574.4	195.9
574.6	194.9
574.8	194.9
575	193.1
575.2	193.3
575.4	192.4
575.6	189.8
575.8	190.3
576	191.8
576.2	190.3
576.4	190.4
576.6	185.8
576.8	186
577	185.1
577.2	186.5
577.4	183.8
577.6	185.6
577.8	182.5
578	182.5
578.2	182.7
578.4	178.8
578.6	176.2
578.8	178.6
579	176
579.2	172.4
579.4	177.9
579.6	177.1
579.8	175.3
580	175.2
580.2	172.2
580.4	171.4
580.6	168.6
580.8	168.8
581	170.1
581.2	167.8
581.4	167.9
581.6	166.8
581.8	166.8
582	162.9
582.2	164.1
582.4	167.6
582.6	165.8
582.8	165.6
583	160.3
583.2	161.1
583.4	159.6
583.6	159.7
583.8	157.3
584	158.7
584.2	161.5
584.4	160.1
584.6	155.6
584.8	154.9
585	157.7
585.2	158.2
585.4	152.7
585.6	154.2
585.8	150.9
586	152.2
586.2	150
586.4	150.5
586.6	148.6
586.8	149.9
587	148.6
587.2	148.8
587.4	146
587.6	144.8
587.8	145.6
588	145.9
588.2	145
588.4	143.3
588.6	141.2
588.8	140.7
589	143.7
589.2	141.3
589.4	141.1
589.6	141.8
589.8	140.1
590	138.5
590.2	135
590.4	139.1
590.6	137.6
590.8	135.8
591	134.4
591.2	134.9
591.4	135.5
591.6	135.2
591.8	135.3
592	135.9
592.2	133.8
592.4	132.4
592.6	133.1
592.8	130.8
593	131.5
593.2	128.7
593.4	129.9
593.6	130.4
593.8	127.8
594	129.4
594.2	125.8
594.4	125.4
594.6	123.8
594.8	129.4
595	125
595.2	123.8
595.4	125.3
595.6	122.2
595.8	124.1
596	123.3
596.2	121.5
596.4	122.5
596.6	122.9
596.8	120.7
597	122.6
597.2	120.8
597.4	121.8
597.6	120.2
597.8	119.3
598	116.3
598.2	117.1
598.4	119.4
598.6	118.2
598.8	118.8
599	115.9
599.2	114.6
599.4	113.6
599.6	114.3
599.8	114.1
600	115
600.2	113.3
600.4	114
600.6	110.7
600.8	112.8
601	111.7
601.2	110.8
601.4	112.1
601.6	112.1
601.8	109.5
602	111.6
602.2	106.6
602.4	110.1
602.6	110
602.8	110.6
603	107.4
603.2	107.3
603.4	103.8
603.6	106
603.8	106.6
604	105.6
604.2	104.5
604.4	105.3
604.6	102.3
604.8	104.2
605	104.8
605.2	105.1
605.4	101.3
605.6	104.9
605.8	100.9
606	102.5
606.2	102.1
606.4	102.9
606.6	101.5
606.8	99.24
607	100.2
607.2	99.53
607.4	101
607.6	97.52
607.8	98.67
608	98.44
608.2	95.71
608.4	95.2
608.6	95.6
608.8	97.24
609	95.18
609.2	97.6
609.4	93.73
609.6	95.86
609.8	92.6
610	93.19
610.2	91.73
610.4	94.5
610.6	94.2
610.8	93.42
611	92.57
611.2	91.99
611.4	91.81
611.6	89.98
611.8	90.93
612	89.66
612.2	88.54
612.4	93.4
612.6	91.88
612.8	87.1
613	88.23
613.2	89.15
613.4	86.86
613.6	86.98
613.8	88.19
614	87.92
614.2	86.11
614.4	85.38
614.6	86.89
614.8	84.36
615	85.58
615.2	84.52
615.4	83.51
615.6	81.21
615.8	84.88
616	83.2
616.2	82.24
616.4	80.47
616.6	83.03
616.8	80.47
617	81.16
617.2	81.77
617.4	81.96
617.6	79.3
617.8	79.41
618	78.41
618.2	80.95
618.4	79.96
618.6	80.21
618.8	77.27
619	77.55
619.2	78.31
619.4	76.52
619.6	76.25
619.8	77.91
620	77.64
620.2	77.31
620.4	76.89
620.6	75.09
620.8	75.02
621	74.05
621.2	74.08
621.4	73.73
621.6	74.01
621.8	75.04
622	75.17
622.2	72.76
622.4	73.7
622.6	72.56
622.8	71.39
623	70.12
623.2	70.52
623.4	70.33
623.6	71.21
623.8	70.01
624	70.19
624.2	70.23
624.4	68.56
624.6	67.34
624.8	69.39
625	68.32
625.2	68.11
625.4	69.22
625.6	67.92
625.8	66.84
626	67.02
626.2	66.02
626.4	65.16
626.6	67.11
626.8	66.41
627	67.01
627.2	65.6
627.4	66.69
627.6	66.08
627.8	64.91
628	64.42
628.2	63.81
628.4	64.52
628.6	63.98
628.8	62.63
629	63.56
629.2	62.98
629.4	62.99
629.6	62.24
629.8	62.19
630	61.36
630.2	61.7
630.4	61.3
630.6	62.89
630.8	59.38
631	59.25
631.2	60.64
631.4	60.27
631.6	62.17
631.8	58.7
632	59.81
632.2	60.11
632.4	58.38
632.6	60.02
632.8	57.18
633	56.85
633.2	59.04
633.4	57.31
633.6	56.42
633.8	57.99
634	56.92
634.2	55.52
634.4	56.33
634.6	57.11
634.8	56.94
635	55.61
635.2	54.97
635.4	56.15
635.6	55.23
635.8	54.72
636	54.2
636.2	53.11
636.4	54.16
636.6	54.37
636.8	53.12
637	53.22
637.2	52.47
637.4	52.24
637.6	51.66
637.8	50.58
638	51.51
638.2	51.61
638.4	50.37
638.6	51.47
638.8	50.46
639	50.92
639.2	50.08
639.4	51.24
639.6	50.73
639.8	49.93
640	50.2
640.2	49.36
640.4	47.7
640.6	48.18
640.8	48.25
641	46.6
641.2	48.97
641.4	48.41
641.6	49.08
641.8	47.21
642	47.69
642.2	47.62
642.4	46.23
642.6	47.22
642.8	48.53
643	47.56
643.2	47.6
643.4	44.62
643.6	45.6
643.8	45.7
644	45.54
644.2	45.17
644.4	44.15
644.6	42.8
644.8	44
645	45.14
645.2	43.49
645.4	42.95
645.6	43.73
645.8	42.66
646	43.21
646.2	42.34
646.4	41.92
646.6	42.51
646.8	41.95
647	42.2
647.2	41.94
647.4	41.43
647.6	40.45
647.8	42.02
648	42.09
648.2	41.76
648.4	40.66
648.6	40.1
648.8	40.49
649	40.41
649.2	39.48
649.4	40.71
649.6	40.08
649.8	38.59
650	40.02
650.2	38.7
650.4	38.06
650.6	39.09
650.8	39.08
651	36.96
651.2	38.21
651.4	38.17
651.6	36.82
651.8	37.04
652	35.9
652.2	36.07
652.4	37.19
652.6	36.52
652.8	35.53
653	36.18
653.2	36.62
653.4	35.89
653.6	36.01
653.8	34.12
654	35.19
654.2	36.42
654.4	36.11
654.6	35.02
654.8	34.13
655	33.83
655.2	33.84
655.4	34.5
655.6	33.54
655.8	33.38
656	33.81
656.2	33.86
656.4	34.45
656.6	32.93
656.8	33.28
657	33.2
657.2	32.11
657.4	33.46
657.6	32.2
657.8	31.64
658	31.55
658.2	30.78
658.4	31.07
658.6	29.81
658.8	31.2
659	31.44
659.2	31.04
659.4	30.89
659.6	30.76
659.8	29.31
660	30.61
660.2	29.83
660.4	29.52
660.6	28.91
660.8	29.61
661	29.81
661.2	29.06
661.4	29.21
661.6	29.39
661.8	27.54
662	28.89
662.2	28.13
662.4	28.98
662.6	28.38
662.8	27.18
663	28.48
663.2	27.05
663.4	26.99
663.6	27.74
663.8	27.93
664	26.92
664.2	27.36
664.4	26.45
664.6	26.57
664.8	26.51
665	25.34
665.2	26.13
665.4	25.55
665.6	27.09
665.8	27.02
666	26.77
666.2	25.31
666.4	24.86
666.6	25.6
666.8	24.63
667	25.65
667.2	25.39
667.4	24.27
667.6	25.06
667.8	24.5
668	23.69
668.2	24.6
668.4	23.8
668.6	22.68
668.8	23.88
669	23.84
669.2	24.55
669.4	22.3
669.6	22.56
669.8	22.61
670	22.92
670.2	23.34
670.4	22.64
670.6	22.08
670.8	23.2
671	22.46
671.2	21.95
671.4	22.45
671.6	22.43
671.8	21.47
672	21.1
672.2	22.72
672.4	20.86
672.6	21.53
672.8	21.3
673	20.74
673.2	20.97
673.4	21.07
673.6	20.95
673.8	21.36
674	21.24
674.2	20.89
674.4	20.33
674.6	21.28
674.8	20.34
675	19.6
675.2	19.83
675.4	19.89
675.6	20.39
675.8	19.29
676	19.5
676.2	19.42
676.4	19.08
676.6	20.11
676.8	19.48
677	19.4
677.2	19.06
677.4	18.87
677.6	18.27
677.8	18.32
678	18.79
678.2	17.69
678.4	18.75
678.6	17.83
678.8	18.31
679	18.11
679.2	17.49
679.4	17.51
679.6	17.34
679.8	17.36
680	17.47
680.2	16.98
680.4	16.83
680.6	17.26
680.8	17.12
681	17.75
681.2	17.02
681.4	15.88
681.6	15.66
681.8	16.76
682	16.17
682.2	16.69
682.4	15.75
682.6	15.74
682.8	16.4
683	16.1
683.2	15.63
683.4	16.35
683.6	15.13
683.8	15.78
684	15.54
684.2	15.06
684.4	14.68
684.6	14.92
684.8	14.86
685	14.74
685.2	14.31
685.4	15.24
685.6	14.77
685.8	14.77
686	14.6
686.2	15.26
686.4	14.23
686.6	14.16
686.8	14.28
687	14.58
687.2	13.85
687.4	13.44
687.6	14.12
687.8	13.72
688	14
688.2	13.96
688.4	13.23
688.6	13
688.8	13.14
689	13.87
689.2	13.11
689.4	13.68
689.6	12.87
689.8	13.47
690	13.16
690.2	12.92
690.4	12.52
690.6	13.44
690.8	12.55
691	12.23
691.2	12.67
691.4	12.64
691.6	11.92
691.8	11.64
692	12.29
692.2	12.02
692.4	12.58
692.6	12.12
692.8	12.15
693	11.3
693.2	11.32
693.4	11.26
693.6	11.53
693.8	11
694	11.68
694.2	11.66
694.4	10.65
694.6	11.72
694.8	11.26
695	11.35
695.2	10.68
695.4	11.47
695.6	10.52
695.8	10.06
696	10.51
696.2	11.19
696.4	10.9
696.6	10.32
696.8	10.45
697	10.83
697.2	10.24
697.4	10.65
697.6	9.908
697.8	10.56
698	10.34
698.2	10.03
698.4	9.571
698.6	9.647
698.8	10.32
699	9.341
699.2	9.798
699.4	9.731
699.6	8.997
699.8	9.111
700	8.715
