# Supplementary material for: Rolling circle amplification (RCA) -based biosensor system for the fluorescent detection of miR-129-2-3p miRNA
Source: PeerJ. 2022 Oct 24;10:e14257. doi: 10.7717/peerj.14257 (PMC9610657; doi:10.7717/peerj.14257)
Supplement: Supplemental Information 8 [file peerj-10-14257-s008.zip › Raw for Fig7/N37(FDS)-1.TXT]

nm	Data
500	7.78
500.2	7.762
500.4	7.536
500.6	7.385
500.8	7.435
501	7.717
501.2	7.62
501.4	7.639
501.6	7.414
501.8	7.412
502	7.052
502.2	7.825
502.4	7.87
502.6	8.388
502.8	7.644
503	7.951
503.2	7.626
503.4	7.936
503.6	8.456
503.8	8.051
504	8.279
504.2	8.275
504.4	8.332
504.6	8.385
504.8	8.36
505	8.363
505.2	8.669
505.4	8.855
505.6	8.87
505.8	9.366
506	8.53
506.2	9.214
506.4	9.189
506.6	8.936
506.8	9.64
507	9.524
507.2	9.895
507.4	10.16
507.6	10.22
507.8	9.663
508	10.10
508.2	10.45
508.4	10.20
508.6	10.9
508.8	10.97
509	11
509.2	11.41
509.4	10.89
509.6	11.6
509.8	12.03
510	12.24
510.2	11.87
510.4	12.34
510.6	12.71
510.8	13.34
511	13.48
511.2	13.01
511.4	13.5
511.6	14.51
511.8	15.11
512	14.7
512.2	14.2
512.4	15.14
512.6	14.91
512.8	16.21
513	15.45
513.2	16.48
513.4	17.57
513.6	17.41
513.8	17.4
514	18.17
514.2	18.46
514.4	19.01
514.6	19.51
514.8	19.62
515	20.13
515.2	19.74
515.4	20.07
515.6	21.58
515.8	22.27
516	23.42
516.2	23.76
516.4	24.1
516.6	23.68
516.8	24.86
517	26.03
517.2	26.63
517.4	26.19
517.6	27.66
517.8	28.43
518	28.82
518.2	30.11
518.4	31.03
518.6	32
518.8	31.68
519	33.12
519.2	33.41
519.4	34.28
519.6	34.44
519.8	36.33
520	36.67
520.2	38.48
520.4	39.15
520.6	38.41
520.8	39.1
521	41.31
521.2	43.5
521.4	44.17
521.6	44.89
521.8	47.53
522	46.73
522.2	49.2
522.4	50.72
522.6	50.78
522.8	52.01
523	52.41
523.2	53.97
523.4	53.63
523.6	58.18
523.8	57.79
524	59.89
524.2	61.54
524.4	61.1
524.6	64.25
524.8	63.99
525	65.24
525.2	68.28
525.4	68.53
525.6	72.55
525.8	73.87
526	73.96
526.2	75.15
526.4	77.41
526.6	77.77
526.8	78.52
527	81.95
527.2	85.18
527.4	85.46
527.6	88.49
527.8	91.09
528	93
528.2	91.95
528.4	96.32
528.6	94.99
528.8	98.81
529	101.9
529.2	103
529.4	104.2
529.6	104.5
529.8	108.8
530	107.4
530.2	112.8
530.4	114.3
530.6	115.9
530.8	118.8
531	119.3
531.2	119.4
531.4	124.4
531.6	124.8
531.8	126.2
532	128.2
532.2	128
532.4	131.3
532.6	133.5
532.8	135.4
533	136.9
533.2	139.5
533.4	139.8
533.6	140.7
533.8	143.4
534	145.6
534.2	146
534.4	148.6
534.6	153
534.8	149.7
535	152.2
535.2	154.6
535.4	155
535.6	156.8
535.8	157.3
536	160.9
536.2	161
536.4	160.8
536.6	163.6
536.8	164.7
537	165.6
537.2	165.4
537.4	170.1
537.6	168.4
537.8	171.5
538	171.6
538.2	173.1
538.4	173
538.6	174.4
538.8	174.4
539	175.6
539.2	175.3
539.4	177.4
539.6	179.4
539.8	178.5
540	181.3
540.2	180.4
540.4	183.3
540.6	181.3
540.8	184.4
541	183.3
541.2	189.1
541.4	187.6
541.6	185.9
541.8	188.1
542	190.1
542.2	190.2
542.4	190.2
542.6	191.1
542.8	192.3
543	193.9
543.2	194.7
543.4	196.2
543.6	197
543.8	198.4
544	196.2
544.2	201.5
544.4	199
544.6	199
544.8	200
545	205.9
545.2	202.3
545.4	206
545.6	207.6
545.8	206.8
546	207.1
546.2	209.3
546.4	210.7
546.6	214.9
546.8	212.6
547	215.4
547.2	218.3
547.4	215.9
547.6	216.8
547.8	221.1
548	222.1
548.2	221.9
548.4	217
548.6	225.4
548.8	224.3
549	225.1
549.2	223.7
549.4	228.1
549.6	228.7
549.8	231.1
550	230.6
550.2	233.1
550.4	233.2
550.6	237.1
550.8	236.9
551	238.8
551.2	242.5
551.4	243.8
551.6	246.8
551.8	248.6
552	247
552.2	249.2
552.4	251.7
552.6	250.1
552.8	254.4
553	255.4
553.2	254
553.4	260.4
553.6	257
553.8	258.8
554	264.4
554.2	263.8
554.4	266.2
554.6	268.6
554.8	267.6
555	271.9
555.2	270.7
555.4	270.2
555.6	275.5
555.8	276.4
556	278.8
556.2	277.7
556.4	278.6
556.6	282.1
556.8	280.6
557	283
557.2	284.5
557.4	285.6
557.6	287.2
557.8	287.9
558	289.8
558.2	294.8
558.4	295.6
558.6	295.6
558.8	296.4
559	296.8
559.2	293.2
559.4	296.7
559.6	298.6
559.8	298.2
560	302.4
560.2	299.1
560.4	302.7
560.6	305.3
560.8	305.2
561	306.2
561.2	303.7
561.4	307
561.6	306.3
561.8	309.5
562	307.7
562.2	311.8
562.4	313.5
562.6	310.9
562.8	315.4
563	312.1
563.2	309.2
563.4	309.4
563.6	317.5
563.8	316
564	318
564.2	315.7
564.4	315.8
564.6	313.5
564.8	313.9
565	318.1
565.2	320.3
565.4	316.3
565.6	315.4
565.8	314.1
566	318.9
566.2	318.5
566.4	316.9
566.6	314.9
566.8	309.2
567	313.4
567.2	318.2
567.4	314.6
567.6	313.9
567.8	317.7
568	313.6
568.2	311
568.4	310.2
568.6	310.9
568.8	311.2
569	308.4
569.2	309.9
569.4	312.7
569.6	311.1
569.8	308.6
570	309.3
570.2	307.2
570.4	305
570.6	306
570.8	302.4
571	301.3
571.2	305.4
571.4	302.3
571.6	296.6
571.8	297.6
572	295
572.2	298.3
572.4	293.7
572.6	293.2
572.8	293
573	291.8
573.2	287.2
573.4	285.5
573.6	285.4
573.8	281.7
574	285.1
574.2	285.7
574.4	277.6
574.6	276.5
574.8	277.9
575	273.5
575.2	272.6
575.4	271.8
575.6	270.5
575.8	270.3
576	268.8
576.2	268
576.4	267.5
576.6	263.2
576.8	259.5
577	260.7
577.2	258.3
577.4	256.3
577.6	255.6
577.8	252.1
578	250
578.2	250
578.4	249
578.6	245.8
578.8	246.8
579	243.1
579.2	238.2
579.4	238.8
579.6	233.2
579.8	234.7
580	232.7
580.2	233.7
580.4	227.7
580.6	229.4
580.8	224.2
581	221.7
581.2	221.5
581.4	221.1
581.6	221.5
581.8	215.3
582	214.4
582.2	213.1
582.4	207.2
582.6	209.7
582.8	207.6
583	202.8
583.2	199.9
583.4	201.9
583.6	203.6
583.8	198.6
584	198.4
584.2	192.5
584.4	192.6
584.6	194.2
584.8	194.3
585	189.2
585.2	185.2
585.4	182.1
585.6	180
585.8	182.7
586	181.3
586.2	179.5
586.4	173.8
586.6	174.1
586.8	171.7
587	172.1
587.2	170.2
587.4	170.3
587.6	165.7
587.8	164.2
588	163
588.2	159.4
588.4	161.4
588.6	160.2
588.8	158.8
589	155.8
589.2	154.4
589.4	154.5
589.6	152.2
589.8	149.5
590	148
590.2	147.5
590.4	146
590.6	145.8
590.8	143.4
591	142.8
591.2	143.3
591.4	142
591.6	139.3
591.8	139.2
592	138.1
592.2	136
592.4	134.4
592.6	131.3
592.8	130.5
593	130.7
593.2	130.3
593.4	129.8
593.6	128.1
593.8	129.6
594	127.5
594.2	126.8
594.4	125.2
594.6	122.6
594.8	123.1
595	120.8
595.2	121.9
595.4	117.3
595.6	117.3
595.8	119.3
596	117.1
596.2	115.4
596.4	115.9
596.6	115.5
596.8	112.9
597	111.6
597.2	113.7
597.4	112
597.6	110.8
597.8	108.1
598	108.9
598.2	106.3
598.4	109.5
598.6	107.6
598.8	103.9
599	103.3
599.2	104.3
599.4	104.6
599.6	102.6
599.8	103.8
600	102.3
600.2	99.66
600.4	100.7
600.6	97.99
600.8	97.39
601	95.13
601.2	97.84
601.4	97.74
601.6	97.14
601.8	96.7
602	94.67
602.2	96.29
602.4	95.33
602.6	96.13
602.8	91.89
603	94.92
603.2	91.62
603.4	93.46
603.6	91.46
603.8	92.36
604	91.14
604.2	92.23
604.4	91.31
604.6	91.43
604.8	90.07
605	89.15
605.2	92.38
605.4	92.23
605.6	88.87
605.8	89.57
606	88
606.2	85.82
606.4	88.05
606.6	87.94
606.8	88.43
607	87.19
607.2	86.9
607.4	89.55
607.6	87.27
607.8	85.35
608	84.44
608.2	83.08
608.4	83.54
608.6	85.72
608.8	81.33
609	85.04
609.2	81.85
609.4	84.15
609.6	84.22
609.8	83.75
610	82.3
610.2	83.39
610.4	80.28
610.6	78.81
610.8	81.1
611	81.65
611.2	79.98
611.4	78.88
611.6	80.49
611.8	79.86
612	79.43
612.2	76.85
612.4	76.4
612.6	77.86
612.8	78.08
613	78.05
613.2	78.65
613.4	75.73
613.6	74.86
613.8	74.25
614	75.76
614.2	76.38
614.4	74.65
614.6	75.13
614.8	75.22
615	74.05
615.2	73.31
615.4	74.14
615.6	73.47
615.8	73.76
616	71.53
616.2	74.35
616.4	73.26
616.6	71.64
616.8	71.58
617	72.43
617.2	70.43
617.4	70.67
617.6	70.43
617.8	70.28
618	70.7
618.2	69.8
618.4	69.37
618.6	70.46
618.8	69.86
619	67.6
619.2	68.86
619.4	67.72
619.6	67.94
619.8	67.25
620	68.48
620.2	69.44
620.4	66.52
620.6	68.43
620.8	65.22
621	66.62
621.2	65.45
621.4	65.47
621.6	66.46
621.8	64.11
622	64.78
622.2	62.4
622.4	65.13
622.6	64.33
622.8	64.96
623	62.31
623.2	62.29
623.4	62.5
623.6	64.3
623.8	63.86
624	63.78
624.2	63.23
624.4	62.21
624.6	61.72
624.8	61.74
625	60.58
625.2	61.13
625.4	61.88
625.6	60.06
625.8	60.16
626	60
626.2	59.64
626.4	60.03
626.6	60.74
626.8	59.56
627	58.81
627.2	58.37
627.4	58.89
627.6	58.98
627.8	58.24
628	58.07
628.2	57.13
628.4	58.04
628.6	57.05
628.8	57.47
629	55.86
629.2	56.14
629.4	55.76
629.6	55.66
629.8	54.38
630	54.91
630.2	53.75
630.4	53.64
630.6	54.96
630.8	54.28
631	53.87
631.2	54.45
631.4	52.04
631.6	52.82
631.8	52.9
632	51.97
632.2	51.94
632.4	52.94
632.6	51.71
632.8	52.39
633	51.75
633.2	51.42
633.4	52.07
633.6	51.64
633.8	52.33
634	50.92
634.2	51.45
634.4	50.66
634.6	50.57
634.8	50.84
635	49.78
635.2	49.79
635.4	48.56
635.6	49.21
635.8	49.23
636	48.28
636.2	48.73
636.4	48.74
636.6	47.9
636.8	47.51
637	47.76
637.2	46.18
637.4	46.4
637.6	47.15
637.8	46.61
638	45.43
638.2	46.59
638.4	47.34
638.6	48.61
638.8	45.57
639	46.18
639.2	44.85
639.4	45.73
639.6	44.58
639.8	44.54
640	44.01
640.2	45.07
640.4	44.77
640.6	43.94
640.8	44.09
641	42.89
641.2	43.17
641.4	42.25
641.6	42.64
641.8	42.59
642	42.04
642.2	42.79
642.4	43.76
642.6	43.75
642.8	42.67
643	42.18
643.2	41.62
643.4	41.74
643.6	40.5
643.8	41.72
644	41.87
644.2	41.84
644.4	40.12
644.6	39.72
644.8	40.31
645	40.04
645.2	40.03
645.4	40.35
645.6	40.55
645.8	38.45
646	38.06
646.2	39.13
646.4	39.6
646.6	38.2
646.8	38.24
647	37.87
647.2	38.22
647.4	38.55
647.6	37.14
647.8	38.17
648	38.14
648.2	34.5
648.4	37.15
648.6	37.67
648.8	37.43
649	35.93
649.2	37.31
649.4	36.07
649.6	35.61
649.8	35.5
650	35.51
650.2	35.03
650.4	34.85
650.6	35.9
650.8	35.2
651	35.46
651.2	34.69
651.4	33.47
651.6	34.01
651.8	33.24
652	33.38
652.2	33.39
652.4	33.49
652.6	33.91
652.8	33.41
653	33.39
653.2	33.4
653.4	34.1
653.6	33.84
653.8	33.09
654	31.78
654.2	31.73
654.4	32.4
654.6	31.74
654.8	30.54
655	31.81
655.2	30.66
655.4	31.32
655.6	31.67
655.8	31.84
656	32.15
656.2	30.33
656.4	31.08
656.6	29.32
656.8	30.72
657	30.78
657.2	29.5
657.4	30.36
657.6	29.16
657.8	28.49
658	29.64
658.2	29.17
658.4	29.42
658.6	28.26
658.8	29.36
659	28.64
659.2	28.57
659.4	28.61
659.6	27.47
659.8	27.81
660	27.72
660.2	27.73
660.4	27.09
660.6	26.93
660.8	26.66
661	27.02
661.2	26.26
661.4	27.32
661.6	26.97
661.8	26.38
662	26.87
662.2	25.93
662.4	25.84
662.6	25.44
662.8	25.24
663	24.58
663.2	26.39
663.4	25.89
663.6	25.48
663.8	25.18
664	23.91
664.2	25.24
664.4	25.33
664.6	25.03
664.8	23.4
665	24.38
665.2	24.3
665.4	23.84
665.6	24.63
665.8	22.46
666	23.94
666.2	23.24
666.4	22.91
666.6	22.98
666.8	22.67
667	23.9
667.2	22.79
667.4	22.64
667.6	22.16
667.8	22.32
668	21.43
668.2	22.71
668.4	22.16
668.6	20.54
668.8	22.82
669	21.52
669.2	19.96
669.4	20.32
669.6	21.51
669.8	21.65
670	22.45
670.2	21.71
670.4	20.57
670.6	20.74
670.8	20.29
671	20.91
671.2	19.32
671.4	21.2
671.6	19.93
671.8	19.02
672	19.19
672.2	19.34
672.4	19.65
672.6	19.88
672.8	19.68
673	19.83
673.2	20.33
673.4	19.65
673.6	19.51
673.8	18.44
674	18.62
674.2	18.75
674.4	18.28
674.6	18.76
674.8	17.96
675	18.84
675.2	18.36
675.4	18.71
675.6	18.8
675.8	17.28
676	18.04
676.2	18.18
676.4	17.15
676.6	16.87
676.8	17.78
677	17.25
677.2	17.25
677.4	17.39
677.6	17.83
677.8	16.24
678	16.67
678.2	16.46
678.4	17.11
678.6	16.95
678.8	16.44
679	16.65
679.2	15.61
679.4	16.09
679.6	16.62
679.8	16.2
680	15.88
680.2	15.33
680.4	15.95
680.6	16.29
680.8	15.74
681	15.02
681.2	15.3
681.4	14.53
681.6	15.51
681.8	15.4
682	14.54
682.2	15.47
682.4	14.71
682.6	14.34
682.8	15.14
683	14.61
683.2	14.38
683.4	14.03
683.6	13.9
683.8	14.24
684	14.84
684.2	14.05
684.4	13.94
684.6	14.03
684.8	13.84
685	14.19
685.2	14.09
685.4	13.41
685.6	13.8
685.8	13.59
686	12.97
686.2	14.2
686.4	13.47
686.6	13.22
686.8	12.72
687	12.35
687.2	12.89
687.4	12.15
687.6	13.29
687.8	12.63
688	12.46
688.2	12.75
688.4	11.89
688.6	12.77
688.8	11.99
689	11.81
689.2	12.32
689.4	13.22
689.6	12.47
689.8	12.19
690	11.61
690.2	10.95
690.4	11.92
690.6	11.39
690.8	11.51
691	11.66
691.2	11.6
691.4	11.41
691.6	12.28
691.8	11.53
692	11.53
692.2	10.91
692.4	11.16
692.6	10.64
692.8	10.34
693	10.8
693.2	10.77
693.4	10.55
693.6	11.25
693.8	10.56
694	11.06
694.2	10.71
694.4	10.38
694.6	11.04
694.8	10.18
695	9.899
695.2	10.57
695.4	10.03
695.6	10.06
695.8	10.09
696	9.963
696.2	10.59
696.4	10.07
696.6	9.898
696.8	9.591
697	10.03
697.2	9.771
697.4	10.17
697.6	9.841
697.8	9.445
698	9.435
698.2	9.593
698.4	9.644
698.6	9.598
698.8	9.322
699	9.542
699.2	9.152
699.4	9.73
699.6	9.039
699.8	8.737
700	9.607
