# Supplementary material for: Rolling circle amplification (RCA) -based biosensor system for the fluorescent detection of miR-129-2-3p miRNA
Source: PeerJ. 2022 Oct 24;10:e14257. doi: 10.7717/peerj.14257 (PMC9610657; doi:10.7717/peerj.14257)
Supplement: Supplemental Information 8 [file peerj-10-14257-s008.zip › Raw for Fig7/N37(FDS)-2.TXT]

nm	Data
500	8.28
500.2	8.262
500.4	8.036
500.6	7.885
500.8	7.935
501	8.217
501.2	8.12
501.4	8.139
501.6	7.914
501.8	7.912
502	7.552
502.2	8.325
502.4	8.37
502.6	8.888
502.8	8.144
503	8.451
503.2	8.126
503.4	8.436
503.6	8.956
503.8	8.551
504	8.779
504.2	8.775
504.4	8.832
504.6	8.885
504.8	8.86
505	8.863
505.2	9.169
505.4	9.355
505.6	9.37
505.8	9.86
506	9.03
506.2	9.714
506.4	9.689
506.6	9.436
506.8	10.14
507	10.02
507.2	10.39
507.4	10.66
507.6	10.72
507.8	10.16
508	10.60
508.2	10.95
508.4	10.70
508.6	11.4
508.8	11.47
509	11.5
509.2	11.91
509.4	11.39
509.6	12.1
509.8	12.53
510	12.74
510.2	12.37
510.4	12.84
510.6	13.21
510.8	13.84
511	13.48
511.2	13.01
511.4	13.5
511.6	14.51
511.8	15.11
512	14.7
512.2	14.2
512.4	15.14
512.6	14.91
512.8	16.21
513	15.45
513.2	16.48
513.4	17.57
513.6	17.41
513.8	17.4
514	18.17
514.2	18.46
514.4	19.01
514.6	19.51
514.8	19.62
515	20.13
515.2	19.74
515.4	20.07
515.6	21.58
515.8	22.27
516	23.42
516.2	23.76
516.4	24.1
516.6	23.68
516.8	24.86
517	26.03
517.2	26.63
517.4	26.19
517.6	27.66
517.8	28.43
518	28.82
518.2	30.11
518.4	31.03
518.6	32
518.8	31.68
519	33.12
519.2	33.41
519.4	34.28
519.6	34.44
519.8	36.33
520	36.67
520.2	38.48
520.4	39.15
520.6	38.41
520.8	39.1
521	41.31
521.2	43.5
521.4	44.17
521.6	44.89
521.8	47.53
522	46.73
522.2	49.2
522.4	50.72
522.6	50.78
522.8	52.01
523	52.41
523.2	53.97
523.4	53.63
523.6	58.18
523.8	57.79
524	59.89
524.2	61.54
524.4	61.1
524.6	64.25
524.8	63.99
525	65.24
525.2	68.28
525.4	68.53
525.6	72.55
525.8	73.87
526	73.96
526.2	75.15
526.4	77.41
526.6	77.77
526.8	78.52
527	81.95
527.2	85.18
527.4	85.46
527.6	88.49
527.8	91.09
528	93
528.2	91.95
528.4	96.32
528.6	94.99
528.8	98.81
529	101.9
529.2	103
529.4	104.2
529.6	104.5
529.8	108.8
530	107.4
530.2	112.8
530.4	114.3
530.6	115.9
530.8	118.8
531	119.3
531.2	119.4
531.4	124.4
531.6	124.8
531.8	126.2
532	128.2
532.2	128
532.4	131.3
532.6	133.5
532.8	135.4
533	136.9
533.2	139.5
533.4	139.8
533.6	140.7
533.8	143.4
534	145.6
534.2	146
534.4	148.6
534.6	153
534.8	149.7
535	152.2
535.2	154.6
535.4	155
535.6	156.8
535.8	157.3
536	160.9
536.2	161
536.4	160.8
536.6	163.6
536.8	164.7
537	165.6
537.2	165.4
537.4	170.1
537.6	168.4
537.8	171.5
538	171.6
538.2	173.1
538.4	173
538.6	174.4
538.8	174.4
539	175.6
539.2	175.3
539.4	177.4
539.6	179.4
539.8	178.5
540	181.3
540.2	180.4
540.4	183.3
540.6	181.3
540.8	184.4
541	183.3
541.2	189.1
541.4	187.6
541.6	185.9
541.8	188.1
542	190.1
542.2	190.2
542.4	190.2
542.6	191.1
542.8	192.3
543	193.9
543.2	194.7
543.4	196.2
543.6	197
543.8	198.4
544	196.2
544.2	201.5
544.4	199
544.6	199
544.8	200
545	205.9
545.2	202.3
545.4	206
545.6	207.6
545.8	206.8
546	207.1
546.2	209.3
546.4	210.7
546.6	214.9
546.8	212.6
547	215.4
547.2	218.3
547.4	215.9
547.6	216.8
547.8	221.1
548	222.1
548.2	221.9
548.4	217
548.6	225.4
548.8	224.3
549	225.1
549.2	223.7
549.4	228.1
549.6	228.7
549.8	231.1
550	230.6
550.2	233.1
550.4	233.2
550.6	237.1
550.8	236.9
551	238.8
551.2	242.5
551.4	243.8
551.6	246.8
551.8	248.6
552	247
552.2	249.2
552.4	251.7
552.6	250.1
552.8	254.4
553	255.4
553.2	254
553.4	260.4
553.6	257
553.8	258.8
554	264.4
554.2	263.8
554.4	266.2
554.6	268.6
554.8	267.6
555	271.9
555.2	270.7
555.4	270.2
555.6	275.5
555.8	276.4
556	278.8
556.2	277.7
556.4	278.6
556.6	282.1
556.8	280.6
557	283
557.2	284.5
557.4	285.6
557.6	287.2
557.8	287.9
558	289.8
558.2	294.8
558.4	295.6
558.6	295.6
558.8	296.4
559	296.8
559.2	293.2
559.4	296.7
559.6	298.6
559.8	298.2
560	302.4
560.2	299.1
560.4	302.7
560.6	305.3
560.8	305.2
561	306.2
561.2	303.7
561.4	307
561.6	306.3
561.8	309.5
562	307.7
562.2	311.8
562.4	313.5
562.6	310.9
562.8	315.4
563	312.1
563.2	309.2
563.4	309.4
563.6	317.5
563.8	316
564	318
564.2	315.7
564.4	315.8
564.6	313.5
564.8	313.9
565	318.1
565.2	320.3
565.4	316.3
565.6	315.4
565.8	314.1
566	318.9
566.2	318.5
566.4	316.9
566.6	314.9
566.8	309.2
567	313.4
567.2	318.2
567.4	314.6
567.6	313.9
567.8	317.7
568	313.6
568.2	311
568.4	310.2
568.6	310.9
568.8	311.2
569	308.7
569.2	310.2
569.4	313
569.6	311.4
569.8	308.9
570	309.6
570.2	307.5
570.4	305.3
570.6	306.3
570.8	302.7
571	301.6
571.2	305.7
571.4	302.6
571.6	296.9
571.8	297.9
572	295.3
572.2	298.6
572.4	294
572.6	293.5
572.8	293.3
573	292.1
573.2	287.5
573.4	285.8
573.6	285.7
573.8	282
574	285.4
574.2	286
574.4	277.9
574.6	276.8
574.8	278.2
575	273.8
575.2	272.9
575.4	272.1
575.6	270.8
575.8	270.6
576	269.1
576.2	268.3
576.4	267.8
576.6	263.5
576.8	259.8
577	261
577.2	258.6
577.4	256.6
577.6	255.9
577.8	252.4
578	250.3
578.2	250.3
578.4	249.3
578.6	246.1
578.8	247.1
579	243.4
579.2	238.5
579.4	239.1
579.6	233.5
579.8	235
580	233
580.2	234
580.4	228
580.6	229.7
580.8	224.5
581	222
581.2	221.8
581.4	221.4
581.6	221.8
581.8	215.6
582	214.7
582.2	213.4
582.4	207.5
582.6	210
582.8	207.9
583	203.1
583.2	200.2
583.4	202.2
583.6	203.9
583.8	198.9
584	198.7
584.2	192.8
584.4	192.9
584.6	194.5
584.8	194.6
585	189.5
585.2	185.5
585.4	182.4
585.6	180.3
585.8	183
586	181.6
586.2	179.8
586.4	174.1
586.6	174.4
586.8	172
587	172.4
587.2	170.5
587.4	170.6
587.6	166
587.8	164.5
588	163.3
588.2	159.7
588.4	161.7
588.6	160.5
588.8	159.1
589	156.1
589.2	154.7
589.4	154.8
589.6	152.5
589.8	149.8
590	148.3
590.2	147.8
590.4	146.3
590.6	146.1
590.8	143.7
591	143.1
591.2	143.6
591.4	142.3
591.6	139.6
591.8	139.5
592	138.4
592.2	136.3
592.4	134.7
592.6	131.6
592.8	130.8
593	131
593.2	130.6
593.4	130.1
593.6	128.4
593.8	129.9
594	127.8
594.2	127.1
594.4	125.5
594.6	122.9
594.8	123.4
595	121.1
595.2	122.2
595.4	117.6
595.6	117.6
595.8	119.6
596	117.4
596.2	115.7
596.4	116.2
596.6	115.8
596.8	113.2
597	111.9
597.2	114
597.4	112.3
597.6	111.1
597.8	108.4
598	109.2
598.2	106.6
598.4	109.8
598.6	107.9
598.8	104.2
599	103.6
599.2	104.6
599.4	104.9
599.6	102.9
599.8	104.1
600	102.6
600.2	99.96
600.4	101
600.6	98.29
600.8	97.69
601	95.43
601.2	98.14
601.4	98.04
601.6	97.44
601.8	97
602	94.97
602.2	96.59
602.4	95.63
602.6	96.43
602.8	92.19
603	95.22
603.2	91.92
603.4	93.76
603.6	91.76
603.8	92.66
604	91.44
604.2	92.53
604.4	91.61
604.6	91.73
604.8	90.37
605	89.45
605.2	92.68
605.4	92.53
605.6	89.17
605.8	89.87
606	88.3
606.2	86.12
606.4	88.35
606.6	88.24
606.8	88.73
607	87.49
607.2	87.2
607.4	89.85
607.6	87.57
607.8	85.65
608	84.74
608.2	83.38
608.4	83.84
608.6	86.02
608.8	81.63
609	85.34
609.2	82.15
609.4	84.45
609.6	84.52
609.8	84.05
610	82.6
610.2	83.69
610.4	80.58
610.6	79.11
610.8	81.4
611	81.95
611.2	80.28
611.4	79.18
611.6	80.79
611.8	80.16
612	79.73
612.2	77.15
612.4	76.7
612.6	78.16
612.8	78.38
613	78.35
613.2	78.95
613.4	76.03
613.6	75.16
613.8	74.55
614	76.06
614.2	76.68
614.4	74.95
614.6	75.43
614.8	75.52
615	74.35
615.2	73.61
615.4	74.44
615.6	73.77
615.8	74.06
616	71.83
616.2	74.65
616.4	73.56
616.6	71.94
616.8	71.88
617	72.73
617.2	70.73
617.4	70.97
617.6	70.73
617.8	70.58
618	71
618.2	70.1
618.4	69.67
618.6	70.76
618.8	70.16
619	67.9
619.2	69.16
619.4	68.02
619.6	68.24
619.8	67.55
620	68.78
620.2	69.74
620.4	66.82
620.6	68.73
620.8	65.52
621	66.92
621.2	65.75
621.4	65.77
621.6	66.76
621.8	64.41
622	65.08
622.2	62.7
622.4	65.43
622.6	64.63
622.8	65.26
623	62.61
623.2	62.59
623.4	62.8
623.6	64.6
623.8	64.16
624	64.08
624.2	63.53
624.4	62.51
624.6	62.02
624.8	62.04
625	60.88
625.2	61.43
625.4	62.18
625.6	60.36
625.8	60.46
626	60.3
626.2	59.94
626.4	60.33
626.6	61.04
626.8	59.86
627	59.11
627.2	58.67
627.4	59.19
627.6	59.28
627.8	58.54
628	58.37
628.2	57.43
628.4	58.34
628.6	57.35
628.8	57.77
629	56.16
629.2	56.44
629.4	56.06
629.6	55.96
629.8	54.68
630	55.21
630.2	54.05
630.4	53.94
630.6	55.26
630.8	54.58
631	54.17
631.2	54.75
631.4	52.34
631.6	53.12
631.8	53.2
632	52.27
632.2	52.24
632.4	53.24
632.6	52.01
632.8	52.69
633	52.05
633.2	51.72
633.4	52.37
633.6	51.94
633.8	52.23
634	50.82
634.2	51.35
634.4	50.56
634.6	50.47
634.8	50.74
635	49.68
635.2	49.69
635.4	48.46
635.6	49.11
635.8	49.13
636	48.18
636.2	48.63
636.4	48.64
636.6	47.8
636.8	47.41
637	47.66
637.2	46.08
637.4	46.3
637.6	47.05
637.8	46.51
638	45.33
638.2	46.49
638.4	47.24
638.6	48.51
638.8	45.47
639	46.08
639.2	44.75
639.4	45.63
639.6	44.48
639.8	44.44
640	43.91
640.2	44.97
640.4	44.67
640.6	43.84
640.8	43.99
641	42.79
641.2	43.07
641.4	42.15
641.6	42.54
641.8	42.49
642	41.94
642.2	42.69
642.4	43.66
642.6	43.65
642.8	42.57
643	42.08
643.2	41.52
643.4	41.64
643.6	40.4
643.8	41.62
644	41.77
644.2	41.74
644.4	40.02
644.6	39.62
644.8	40.21
645	39.94
645.2	39.93
645.4	40.25
645.6	40.45
645.8	38.35
646	37.96
646.2	39.03
646.4	39.5
646.6	38.1
646.8	38.14
647	37.77
647.2	38.12
647.4	38.45
647.6	37.04
647.8	38.07
648	38.04
648.2	34.4
648.4	37.05
648.6	37.57
648.8	37.33
649	35.83
649.2	37.21
649.4	35.97
649.6	35.51
649.8	35.4
650	35.41
650.2	34.93
650.4	34.75
650.6	35.8
650.8	35.1
651	35.36
651.2	34.59
651.4	33.37
651.6	33.91
651.8	33.14
652	33.28
652.2	33.29
652.4	33.39
652.6	33.81
652.8	33.31
653	33.29
653.2	33.3
653.4	34
653.6	33.74
653.8	32.99
654	31.68
654.2	31.63
654.4	32.3
654.6	31.64
654.8	30.44
655	31.71
655.2	30.56
655.4	31.22
655.6	31.57
655.8	31.74
656	32.05
656.2	30.23
656.4	30.98
656.6	29.22
656.8	30.62
657	30.68
657.2	29.4
657.4	30.26
657.6	29.06
657.8	28.39
658	29.54
658.2	29.07
658.4	29.32
658.6	28.16
658.8	29.26
659	28.54
659.2	28.47
659.4	28.51
659.6	27.37
659.8	27.71
660	27.92
660.2	27.93
660.4	27.29
660.6	27.13
660.8	26.86
661	27.22
661.2	26.46
661.4	27.52
661.6	27.17
661.8	26.58
662	27.07
662.2	26.13
662.4	26.04
662.6	25.64
662.8	25.44
663	24.78
663.2	26.59
663.4	26.09
663.6	25.68
663.8	25.38
664	24.11
664.2	25.44
664.4	25.53
664.6	25.23
664.8	23.6
665	24.58
665.2	24.5
665.4	24.04
665.6	24.83
665.8	22.66
666	24.14
666.2	23.44
666.4	23.11
666.6	23.18
666.8	22.87
667	24.1
667.2	22.99
667.4	22.84
667.6	22.36
667.8	22.52
668	21.63
668.2	22.91
668.4	22.36
668.6	20.74
668.8	23.02
669	21.72
669.2	20.16
669.4	20.52
669.6	21.71
669.8	21.85
670	22.65
670.2	21.91
670.4	20.77
670.6	20.94
670.8	20.49
671	21.11
671.2	19.52
671.4	21.4
671.6	20.13
671.8	19.22
672	19.39
672.2	19.54
672.4	19.85
672.6	20.08
672.8	19.88
673	20.03
673.2	20.53
673.4	19.85
673.6	19.71
673.8	18.64
674	18.82
674.2	18.95
674.4	18.48
674.6	18.96
674.8	18.16
675	19.04
675.2	18.56
675.4	18.91
675.6	19
675.8	17.48
676	18.24
676.2	18.38
676.4	17.35
676.6	17.07
676.8	17.98
677	17.45
677.2	17.45
677.4	17.59
677.6	18.03
677.8	16.44
678	16.87
678.2	16.66
678.4	17.31
678.6	17.15
678.8	16.64
679	16.85
679.2	15.81
679.4	16.29
679.6	16.82
679.8	16.4
680	16.08
680.2	15.53
680.4	16.15
680.6	16.49
680.8	15.94
681	15.22
681.2	15.5
681.4	14.73
681.6	15.71
681.8	15.6
682	14.74
682.2	15.67
682.4	14.91
682.6	14.54
682.8	15.34
683	14.81
683.2	14.58
683.4	14.23
683.6	14.1
683.8	14.44
684	15.04
684.2	14.25
684.4	14.14
684.6	14.23
684.8	14.04
685	14.39
685.2	14.29
685.4	13.61
685.6	14
685.8	13.79
686	13.17
686.2	14.4
686.4	13.67
686.6	13.42
686.8	12.92
687	12.55
687.2	13.09
687.4	12.35
687.6	13.49
687.8	12.83
688	12.66
688.2	12.95
688.4	12.09
688.6	12.97
688.8	12.19
689	12.01
689.2	12.52
689.4	13.42
689.6	12.67
689.8	12.39
690	11.81
690.2	11.15
690.4	12.12
690.6	11.59
690.8	11.71
691	11.86
691.2	11.8
691.4	11.61
691.6	12.48
691.8	11.73
692	11.73
692.2	11.11
692.4	11.36
692.6	10.84
692.8	10.54
693	11
693.2	10.97
693.4	10.75
693.6	11.45
693.8	10.76
694	11.26
694.2	10.91
694.4	10.58
694.6	11.24
694.8	10.38
695	10.09
695.2	10.77
695.4	10.23
695.6	10.26
695.8	10.29
696	10.16
696.2	10.79
696.4	10.27
696.6	10.09
696.8	9.791
697	10.23
697.2	9.971
697.4	10.37
697.6	10.04
697.8	9.645
698	9.635
698.2	9.793
698.4	9.844
698.6	9.798
698.8	9.522
699	9.742
699.2	9.352
699.4	9.93
699.6	9.239
699.8	8.737
700	9.607
