# Supplementary material for: Rolling circle amplification (RCA) -based biosensor system for the fluorescent detection of miR-129-2-3p miRNA
Source: PeerJ. 2022 Oct 24;10:e14257. doi: 10.7717/peerj.14257 (PMC9610657; doi:10.7717/peerj.14257)
Supplement: Supplemental Information 8 [file peerj-10-14257-s008.zip › Raw for Fig7/N38(FDS)-1.TXT]

nm	Data
500	7.503
500.2	7.35
500.4	7.595
500.6	7.41
500.8	7.726
501	7.596
501.2	7.872
501.4	7.879
501.6	8.131
501.8	8.057
502	7.854
502.2	8.504
502.4	8.257
502.6	8.173
502.8	9.521
503	8.262
503.2	8.662
503.4	9.114
503.6	9.038
503.8	9.321
504	9.192
504.2	9.209
504.4	9.02
504.6	8.952
504.8	9.99
505	10.46
505.2	10.09
505.4	10.59
505.6	10.56
505.8	10.57
506	11.4
506.2	10.83
506.4	11.6
506.6	11.35
506.8	11.8
507	11.96
507.2	11.71
507.4	12.67
507.6	13.04
507.8	12.96
508	13.34
508.2	14.44
508.4	14.01
508.6	14.09
508.8	14.44
509	14.9
509.2	15.41
509.4	15.6
509.6	16.37
509.8	16.61
510	16.18
510.2	17.02
510.4	18.49
510.6	17.75
510.8	18.42
511	18.94
511.2	19.09
511.4	20.93
511.6	21.18
511.8	21.77
512	22.04
512.2	23.11
512.4	23.99
512.6	24.24
512.8	24.71
513	25.08
513.2	25.77
513.4	26.84
513.6	26.95
513.8	26.67
514	29.54
514.2	29.42
514.4	30.85
514.6	31.65
514.8	31.37
515	32.38
515.2	33.07
515.4	35.28
515.6	36.38
515.8	36.14
516	37.93
516.2	38.21
516.4	40.04
516.6	40.91
516.8	39.98
517	42.51
517.2	43.96
517.4	45.47
517.6	45.52
517.8	47.68
518	47.64
518.2	50.16
518.4	51.56
518.6	51.17
518.8	53.66
519	54.99
519.2	55.51
519.4	57.76
519.6	60.02
519.8	60.16
520	59.96
520.2	63.29
520.4	63.5
520.6	64.01
520.8	65.84
521	69.25
521.2	69.09
521.4	71.44
521.6	73.09
521.8	74.91
522	78.67
522.2	80.76
522.4	80.19
522.6	83.57
522.8	82.21
523	87.09
523.2	87.04
523.4	88.85
523.6	93.14
523.8	93.5
524	94.92
524.2	95.87
524.4	101.4
524.6	101.1
524.8	105.5
525	106.9
525.2	106.6
525.4	108.4
525.6	109.9
525.8	112.8
526	116.7
526.2	117.1
526.4	119.9
526.6	120.3
526.8	121.9
527	124.8
527.2	126.5
527.4	128.9
527.6	134.6
527.8	132.2
528	134.8
528.2	135.9
528.4	140.4
528.6	141.3
528.8	141.8
529	144.6
529.2	143
529.4	147.3
529.6	147.6
529.8	151.8
530	152.2
530.2	154.4
530.4	155
530.6	157.7
530.8	160.5
531	160.9
531.2	164.2
531.4	167.1
531.6	167.3
531.8	169.8
532	170.3
532.2	170
532.4	175.1
532.6	174.4
532.8	174.7
533	180
533.2	180
533.4	180.6
533.6	180.9
533.8	183.1
534	184.6
534.2	187.6
534.4	187.3
534.6	191.2
534.8	188.9
535	194
535.2	195.6
535.4	195.6
535.6	198.4
535.8	200.7
536	198.9
536.2	199.8
536.4	198.4
536.6	201.4
536.8	203.7
537	203.7
537.2	207.9
537.4	209
537.6	209.6
537.8	207.7
538	206.2
538.2	211.2
538.4	210.9
538.6	213.3
538.8	214
539	213
539.2	210.8
539.4	216.5
539.6	218
539.8	218.7
540	219.2
540.2	219.4
540.4	219.3
540.6	221.2
540.8	224.1
541	221.7
541.2	222.7
541.4	223.9
541.6	225
541.8	223.8
542	226.5
542.2	228.9
542.4	227.3
542.6	227
542.8	230.2
543	229.4
543.2	228
543.4	230.1
543.6	232.2
543.8	230.9
544	232.3
544.2	235.3
544.4	234
544.6	232.1
544.8	233.4
545	234.8
545.2	230.2
545.4	236
545.6	235.5
545.8	235
546	235.1
546.2	237.1
546.4	238
546.6	238.1
546.8	239.4
547	239.7
547.2	236.9
547.4	239.3
547.6	241.9
547.8	240.4
548	239.6
548.2	241.8
548.4	240.3
548.6	240.9
548.8	240.8
549	242.5
549.2	243
549.4	240.7
549.6	242.3
549.8	242.6
550	243.1
550.2	244.3
550.4	243.3
550.6	243.3
550.8	244.6
551	244.9
551.2	247.9
551.4	242.7
551.6	246.3
551.8	246.7
552	248.1
552.2	243.4
552.4	241.6
552.6	242
552.8	242.6
553	246
553.2	245.9
553.4	246.6
553.6	245.8
553.8	240.2
554	244.1
554.2	244.2
554.4	244
554.6	240.2
554.8	245.1
555	245.8
555.2	244.5
555.4	242.8
555.6	241.7
555.8	241.9
556	244.1
556.2	247.1
556.4	244.5
556.6	240
556.8	239.6
557	243.3
557.2	240.3
557.4	243.1
557.6	244
557.8	239.7
558	244.6
558.2	241.9
558.4	239.9
558.6	239
558.8	241.6
559	242.2
559.2	240.3
559.4	239.7
559.6	240.1
559.8	240.2
560	238.2
560.2	236.8
560.4	237.4
560.6	236.2
560.8	233.3
561	237.1
561.2	233.8
561.4	237.9
561.6	236
561.8	232.8
562	234.3
562.2	230.4
562.4	227.6
562.6	230.4
562.8	230.7
563	229.8
563.2	228.8
563.4	228.8
563.6	229.9
563.8	227.2
564	225.1
564.2	230.2
564.4	225.1
564.6	226.9
564.8	225.5
565	223.8
565.2	223.2
565.4	219.6
565.6	219.9
565.8	219.8
566	223
566.2	218.5
566.4	220
566.6	217.8
566.8	216
567	212.6
567.2	213.4
567.4	210.5
567.6	214.4
567.8	210.8
568	212
568.2	209
568.4	209.9
568.6	210.5
568.8	209.5
569	209.8
569.2	209.4
569.4	205.5
569.6	205.4
569.8	204.2
570	203.9
570.2	203
570.4	202.1
570.6	202.8
570.8	200.2
571	200
571.2	199.2
571.4	197.7
571.6	198
571.8	193.1
572	195.2
572.2	195.9
572.4	193
572.6	190.8
572.8	188.7
573	190.4
573.2	190.9
573.4	189.5
573.6	192.3
573.8	188.8
574	185.9
574.2	186.3
574.4	185.2
574.6	185.3
574.8	184.4
575	182.1
575.2	183.9
575.4	180.7
575.6	182.5
575.8	180.6
576	178.9
576.2	176.7
576.4	180.5
576.6	177.5
576.8	176.2
577	173.5
577.2	173.7
577.4	173.8
577.6	171.9
577.8	172.2
578	171.8
578.2	170.8
578.4	169.5
578.6	168
578.8	167.4
579	166.6
579.2	168.4
579.4	163.6
579.6	163.6
579.8	164.7
580	164
580.2	165.6
580.4	163.2
580.6	161.9
580.8	161.8
581	159.2
581.2	154.8
581.4	159.6
581.6	157.9
581.8	157.2
582	158.8
582.2	155.2
582.4	154.8
582.6	154.8
582.8	153.3
583	152.1
583.2	150.1
583.4	151.4
583.6	153.8
583.8	150.2
584	150.1
584.2	149.4
584.4	148.9
584.6	146.9
584.8	147.1
585	146.1
585.2	149.9
585.4	144.8
585.6	141.5
585.8	143.7
586	143.4
586.2	145.5
586.4	141.7
586.6	142.1
586.8	141.5
587	137.7
587.2	140.7
587.4	140.4
587.6	139.1
587.8	136.5
588	134.3
588.2	134.9
588.4	135.8
588.6	136.8
588.8	134.7
589	134.3
589.2	132.5
589.4	134.5
589.6	133.1
589.8	132.3
590	133.3
590.2	130.7
590.4	132.4
590.6	129.2
590.8	129
591	128.5
591.2	130.9
591.4	128.5
591.6	128.4
591.8	127.9
592	127
592.2	125.8
592.4	124.8
592.6	125.8
592.8	123.2
593	123.5
593.2	121.7
593.4	124.2
593.6	122.9
593.8	122.5
594	123
594.2	120.9
594.4	122.5
594.6	121.5
594.8	118.4
595	119.6
595.2	120.4
595.4	120.2
595.6	118.3
595.8	118.1
596	116.2
596.2	118.4
596.4	115.6
596.6	114.4
596.8	115.3
597	114.6
597.2	114.1
597.4	114.8
597.6	113.8
597.8	112.5
598	113.3
598.2	112.8
598.4	113.7
598.6	113.5
598.8	110.9
599	111.2
599.2	111.4
599.4	110.3
599.6	111.1
599.8	109.2
600	106.8
600.2	109.4
600.4	108.4
600.6	109.4
600.8	108.8
601	106.8
601.2	105.8
601.4	105.3
601.6	107.1
601.8	105
602	105.3
602.2	104.6
602.4	104.1
602.6	103.5
602.8	105.6
603	104
603.2	103.3
603.4	103
603.6	102.5
603.8	102
604	102.3
604.2	100.8
604.4	97.97
604.6	100.6
604.8	100.4
605	100.8
605.2	98.23
605.4	98.52
605.6	100.08
605.8	97.62
606	96.78
606.2	97.23
606.4	97.25
606.6	98.43
606.8	98.17
607	99.62
607.2	94.22
607.4	97.11
607.6	94.91
607.8	94.42
608	93.57
608.2	91.75
608.4	92.93
608.6	93.27
608.8	93.26
609	92.85
609.2	91.97
609.4	91.82
609.6	90.43
609.8	90.93
610	90.51
610.2	91.02
610.4	89.99
610.6	87.21
610.8	87.98
611	87.44
611.2	89.31
611.4	88.5
611.6	86.83
611.8	87.12
612	86.95
612.2	87.28
612.4	85.65
612.6	86.35
612.8	84.75
613	85.45
613.2	82.72
613.4	86.95
613.6	83.03
613.8	83.42
614	82.41
614.2	83.33
614.4	84.38
614.6	81.56
614.8	81.95
615	81.52
615.2	80.04
615.4	82.2
615.6	81.12
615.8	82.46
616	79.25
616.2	80.28
616.4	81.83
616.6	75.82
616.8	77.76
617	76.44
617.2	78.63
617.4	76.01
617.6	76.36
617.8	77.77
618	76.34
618.2	77.89
618.4	76.33
618.6	72.63
618.8	74.74
619	75.02
619.2	74.34
619.4	74.96
619.6	73.52
619.8	73.56
620	73.41
620.2	72.25
620.4	73.91
620.6	72.22
620.8	73.72
621	72.62
621.2	71.67
621.4	71.01
621.6	69.53
621.8	70.25
622	70.11
622.2	68.98
622.4	69.11
622.6	68.99
622.8	69.57
623	68.8
623.2	68.68
623.4	69.43
623.6	69.96
623.8	69.05
624	67.73
624.2	66.53
624.4	66.88
624.6	65.25
624.8	66.55
625	66.7
625.2	66.23
625.4	65.99
625.6	64.87
625.8	66.8
626	63.69
626.2	64.79
626.4	63.04
626.6	64.51
626.8	62.78
627	62.01
627.2	63.7
627.4	61.95
627.6	62.49
627.8	63.16
628	61.56
628.2	60.64
628.4	61.96
628.6	62.49
628.8	61.46
629	60.16
629.2	60
629.4	60.39
629.6	59.74
629.8	60.5
630	58.76
630.2	58.69
630.4	58.14
630.6	58.9
630.8	58.71
631	58.43
631.2	58.42
631.4	56.86
631.6	58.04
631.8	56.88
632	57.72
632.2	57.06
632.4	56.56
632.6	56.32
632.8	55.97
633	57.32
633.2	54.8
633.4	55.34
633.6	54.68
633.8	53.64
634	53.39
634.2	52.83
634.4	53.52
634.6	52.81
634.8	53.99
635	53.26
635.2	53.5
635.4	53.12
635.6	53.49
635.8	53.07
636	52.79
636.2	52.84
636.4	52.42
636.6	51.62
636.8	50.44
637	52.46
637.2	51.35
637.4	50.5
637.6	50.31
637.8	52.21
638	50.69
638.2	49.23
638.4	50.63
638.6	50.13
638.8	50.45
639	47.81
639.2	49.87
639.4	48.94
639.6	47.09
639.8	47.31
640	47.95
640.2	48.38
640.4	48.8
640.6	46.91
640.8	46.93
641	47.21
641.2	47.15
641.4	46.09
641.6	46.59
641.8	45.48
642	44.7
642.2	45.05
642.4	44.73
642.6	45.62
642.8	44.38
643	44.54
643.2	45.26
643.4	45.19
643.6	44.39
643.8	43.63
644	43.73
644.2	44.92
644.4	42.26
644.6	42.72
644.8	42.45
645	42.91
645.2	42.67
645.4	42.35
645.6	41.64
645.8	41.81
646	41.04
646.2	40.57
646.4	40.6
646.6	40.59
646.8	39.64
647	41.06
647.2	38.97
647.4	39.09
647.6	39.36
647.8	38.64
648	38.17
648.2	38.53
648.4	38.81
648.6	38.72
648.8	38.64
649	38.26
649.2	37.53
649.4	36.55
649.6	37.59
649.8	38.31
650	38.23
650.2	37.32
650.4	38.22
650.6	37.63
650.8	37.75
651	35.93
651.2	35.42
651.4	37.15
651.6	36.01
651.8	35.34
652	34.84
652.2	34.57
652.4	35.98
652.6	34.71
652.8	34.57
653	35.04
653.2	34.16
653.4	35.15
653.6	34.1
653.8	34.44
654	33.92
654.2	33.26
654.4	33.02
654.6	32.98
654.8	32.85
655	32.81
655.2	31.38
655.4	33
655.6	32.39
655.8	32.48
656	32.87
656.2	31.77
656.4	32.45
656.6	30.51
656.8	31.69
657	32.31
657.2	31.58
657.4	30.83
657.6	31.91
657.8	31.46
658	29.58
658.2	30.2
658.4	30.09
658.6	29.43
658.8	30.05
659	29.57
659.2	29.65
659.4	28.68
659.6	29.64
659.8	29.15
660	28.92
660.2	28.46
660.4	28.74
660.6	28.64
660.8	28.5
661	29.4
661.2	27.56
661.4	27.37
661.6	27.81
661.8	28.22
662	27.41
662.2	26.74
662.4	26.54
662.6	26.52
662.8	26.45
663	27.56
663.2	26.14
663.4	26.13
663.6	25.75
663.8	25.38
664	26.56
664.2	24.69
664.4	25.47
664.6	25.25
664.8	25.82
665	25.3
665.2	25.09
665.4	24.48
665.6	25.68
665.8	24.58
666	25.63
666.2	24.71
666.4	23.71
666.6	24.84
666.8	24.89
667	24.81
667.2	24.21
667.4	23.56
667.6	23.23
667.8	22.55
668	22.62
668.2	22.38
668.4	22.56
668.6	22.55
668.8	22.74
669	22.89
669.2	22.43
669.4	22.39
669.6	21.74
669.8	22.33
670	20.9
670.2	21.63
670.4	21.39
670.6	21.94
670.8	21.77
671	22.36
671.2	20.74
671.4	20.11
671.6	20.95
671.8	20.71
672	20.45
672.2	21.24
672.4	20.53
672.6	19.68
672.8	19.81
673	20.79
673.2	19.74
673.4	19.18
673.6	19.05
673.8	21.03
674	19.12
674.2	18.66
674.4	18.74
674.6	19.65
674.8	18.62
675	18.97
675.2	19.08
675.4	18.67
675.6	19.7
675.8	18.67
676	18.13
676.2	18.66
676.4	18.99
676.6	18.42
676.8	18.75
677	17.89
677.2	18.06
677.4	17.95
677.6	16.81
677.8	17.03
678	17.85
678.2	16.9
678.4	16.73
678.6	17.31
678.8	16.93
679	16.47
679.2	16.87
679.4	16.51
679.6	16.58
679.8	17.05
680	17.15
680.2	15.93
680.4	16.17
680.6	15.87
680.8	15.94
681	15.31
681.2	15.85
681.4	16.28
681.6	15.66
681.8	15.85
682	15.53
682.2	15.63
682.4	15.61
682.6	16.53
682.8	15.21
683	14.96
683.2	13.65
683.4	14.7
683.6	14.67
683.8	14.39
684	14.89
684.2	13.97
684.4	14.7
684.6	13.64
684.8	14.63
685	13.65
685.2	13.97
685.4	13.77
685.6	13.59
685.8	13.53
686	13.65
686.2	13.68
686.4	13.7
686.6	13.77
686.8	13.17
687	12.55
687.2	13.58
687.4	13.48
687.6	12.67
687.8	13.24
688	13.01
688.2	12.53
688.4	12.89
688.6	12.82
688.8	12.38
689	11.84
689.2	12.2
689.4	11.74
689.6	12.1
689.8	12.4
690	12.89
690.2	12.08
690.4	11.75
690.6	11.87
690.8	12.28
691	11.64
691.2	12.04
691.4	11.83
691.6	10.73
691.8	11.95
692	11.72
692.2	10.68
692.4	11.25
692.6	10.7
692.8	11.19
693	11.28
693.2	11.43
693.4	10.43
693.6	10.71
693.8	10.63
694	10.91
694.2	11.73
694.4	10.41
694.6	10.8
694.8	10.17
695	10.58
695.2	9.691
695.4	10.94
695.6	10.67
695.8	10.59
696	10.03
696.2	9.831
696.4	10.71
696.6	9.732
696.8	9.94
697	10.42
697.2	9.91
697.4	9.089
697.6	9.348
697.8	9.471
698	9.58
698.2	9.7
698.4	9.149
698.6	9.649
698.8	9.886
699	10
699.2	9.386
699.4	9.734
699.6	8.78
699.8	8.982
700	9.014
