# Supplementary material for: Rolling circle amplification (RCA) -based biosensor system for the fluorescent detection of miR-129-2-3p miRNA
Source: PeerJ. 2022 Oct 24;10:e14257. doi: 10.7717/peerj.14257 (PMC9610657; doi:10.7717/peerj.14257)
Supplement: Supplemental Information 8 [file peerj-10-14257-s008.zip › Raw for Fig7/N38(FDS)-2.TXT]

nm	Data
500	8.103
500.2	7.95
500.4	8.195
500.6	8.01
500.8	8.326
501	8.196
501.2	8.472
501.4	8.479
501.6	8.731
501.8	8.657
502	8.454
502.2	9.104
502.4	8.857
502.6	8.773
502.8	10.12
503	8.862
503.2	9.262
503.4	9.714
503.6	9.638
503.8	9.921
504	9.792
504.2	9.809
504.4	9.62
504.6	9.552
504.8	10.59
505	11.06
505.2	10.69
505.4	11.19
505.6	11.16
505.8	11.17
506	12
506.2	11.43
506.4	12.2
506.6	11.95
506.8	12.4
507	12.56
507.2	12.31
507.4	13.27
507.6	13.64
507.8	13.56
508	13.94
508.2	15.04
508.4	14.61
508.6	14.69
508.8	15.04
509	15.5
509.2	16.01
509.4	16.2
509.6	16.97
509.8	17.21
510	16.78
510.2	17.62
510.4	19.09
510.6	18.35
510.8	19.02
511	19.54
511.2	19.69
511.4	21.53
511.6	21.78
511.8	22.37
512	22.64
512.2	23.71
512.4	24.59
512.6	24.84
512.8	25.31
513	25.68
513.2	26.37
513.4	27.44
513.6	27.55
513.8	27.27
514	30.14
514.2	30.02
514.4	31.45
514.6	32.25
514.8	31.97
515	32.98
515.2	33.67
515.4	35.88
515.6	36.98
515.8	36.74
516	38.53
516.2	38.81
516.4	40.64
516.6	41.51
516.8	40.58
517	43.11
517.2	44.56
517.4	46.07
517.6	46.12
517.8	48.28
518	48.24
518.2	50.76
518.4	52.16
518.6	51.77
518.8	54.26
519	55.59
519.2	56.11
519.4	58.36
519.6	60.62
519.8	60.76
520	60.56
520.2	63.89
520.4	64.1
520.6	64.61
520.8	66.44
521	69.85
521.2	69.69
521.4	72.04
521.6	73.69
521.8	75.51
522	79.27
522.2	81.36
522.4	80.79
522.6	84.17
522.8	82.81
523	87.69
523.2	87.64
523.4	89.45
523.6	93.74
523.8	94.1
524	95.52
524.2	96.47
524.4	102
524.6	101.7
524.8	106.1
525	107.5
525.2	107.2
525.4	109
525.6	110.5
525.8	113.4
526	117.3
526.2	117.7
526.4	120.5
526.6	120.9
526.8	122.5
527	125.4
527.2	127.1
527.4	129.5
527.6	135.2
527.8	132.8
528	135.4
528.2	136.5
528.4	141
528.6	141.9
528.8	142.4
529	145.2
529.2	143.6
529.4	147.9
529.6	148.2
529.8	152.4
530	152.8
530.2	155
530.4	155.6
530.6	158.3
530.8	161.1
531	161.5
531.2	164.8
531.4	167.7
531.6	167.9
531.8	170.4
532	170.9
532.2	170.6
532.4	175.7
532.6	175
532.8	175.3
533	180.6
533.2	180.6
533.4	181.2
533.6	181.5
533.8	183.7
534	185.2
534.2	188.2
534.4	187.9
534.6	191.8
534.8	189.5
535	194.6
535.2	196.2
535.4	196.2
535.6	199
535.8	201.3
536	199.5
536.2	200.4
536.4	199
536.6	202
536.8	204.3
537	204.3
537.2	208.5
537.4	209.6
537.6	210.2
537.8	208.3
538	206.8
538.2	211.8
538.4	211.5
538.6	213.9
538.8	214.6
539	213.6
539.2	211.4
539.4	217.1
539.6	218.6
539.8	219.3
540	219.8
540.2	220
540.4	219.9
540.6	221.8
540.8	224.7
541	222.3
541.2	223.3
541.4	224.5
541.6	225.6
541.8	224.4
542	227.1
542.2	229.5
542.4	227.9
542.6	227.6
542.8	230.8
543	230
543.2	228.6
543.4	230.7
543.6	232.8
543.8	231.5
544	232.9
544.2	235.9
544.4	234.6
544.6	232.7
544.8	234
545	235.4
545.2	230.8
545.4	236.6
545.6	236.1
545.8	235.6
546	235.7
546.2	237.7
546.4	238.6
546.6	238.7
546.8	240
547	240.3
547.2	237.5
547.4	239.9
547.6	242.5
547.8	241
548	240.2
548.2	242.4
548.4	240.9
548.6	241.5
548.8	241.4
549	243.1
549.2	243.6
549.4	241.3
549.6	242.9
549.8	243.2
550	243.7
550.2	244.9
550.4	243.9
550.6	243.6
550.8	244.9
551	245.2
551.2	248.2
551.4	243
551.6	246.6
551.8	247
552	248.4
552.2	243.7
552.4	241.9
552.6	242.3
552.8	242.9
553	246.3
553.2	246.2
553.4	246.9
553.6	246.1
553.8	240.5
554	244.4
554.2	244.5
554.4	244.3
554.6	240.5
554.8	245.4
555	246.1
555.2	244.8
555.4	243.1
555.6	242
555.8	242.2
556	244.4
556.2	247.4
556.4	244.8
556.6	240.3
556.8	239.9
557	243.6
557.2	240.6
557.4	243.4
557.6	244.3
557.8	240
558	244.9
558.2	242.2
558.4	240.2
558.6	239.3
558.8	241.9
559	242.5
559.2	240.6
559.4	240
559.6	240.4
559.8	240.5
560	238.5
560.2	237.1
560.4	237.7
560.6	236.5
560.8	233.6
561	237.4
561.2	234.1
561.4	238.2
561.6	236.3
561.8	233.1
562	234.6
562.2	230.7
562.4	227.9
562.6	230.7
562.8	231
563	230.1
563.2	229.1
563.4	229.1
563.6	230.2
563.8	227.5
564	225.4
564.2	230.5
564.4	225.4
564.6	227.2
564.8	225.8
565	224.1
565.2	223.5
565.4	219.9
565.6	220.2
565.8	220.1
566	223.3
566.2	218.8
566.4	220.3
566.6	218.1
566.8	216.3
567	212.9
567.2	213.7
567.4	210.8
567.6	214.7
567.8	211.1
568	212.3
568.2	209.3
568.4	210.2
568.6	210.8
568.8	209.8
569	210.1
569.2	209.7
569.4	205.8
569.6	205.7
569.8	204.5
570	204.2
570.2	203.3
570.4	202.4
570.6	203.1
570.8	200.5
571	200.3
571.2	199.5
571.4	198
571.6	198.3
571.8	193.4
572	195.5
572.2	196.2
572.4	193.3
572.6	191.1
572.8	189
573	190.7
573.2	191.2
573.4	189.8
573.6	192.6
573.8	189.1
574	186.2
574.2	186.6
574.4	185.5
574.6	185.6
574.8	184.7
575	182.4
575.2	184.2
575.4	181
575.6	182.8
575.8	180.9
576	179.2
576.2	177
576.4	180.8
576.6	177.8
576.8	176.5
577	173.8
577.2	174
577.4	174.1
577.6	172.2
577.8	172.5
578	172.1
578.2	171.1
578.4	169.8
578.6	168.3
578.8	167.7
579	166.9
579.2	168.7
579.4	163.9
579.6	163.9
579.8	165
580	164.3
580.2	165.9
580.4	163.5
580.6	162.2
580.8	162.1
581	159.5
581.2	155.1
581.4	159.9
581.6	158.2
581.8	157.5
582	159.1
582.2	155.5
582.4	155.1
582.6	155.1
582.8	153.6
583	152.4
583.2	150.4
583.4	151.7
583.6	154.1
583.8	150.5
584	150.4
584.2	149.7
584.4	149.2
584.6	147.2
584.8	147.4
585	146.4
585.2	150.2
585.4	145.1
585.6	141.8
585.8	144
586	143.7
586.2	145.8
586.4	142
586.6	142.4
586.8	141.8
587	138
587.2	141
587.4	140.7
587.6	139.4
587.8	136.8
588	134.6
588.2	135.2
588.4	136.1
588.6	137.1
588.8	135
589	134.6
589.2	132.8
589.4	134.8
589.6	133.4
589.8	132.6
590	133.6
590.2	131
590.4	132.7
590.6	129.5
590.8	129.3
591	128.8
591.2	131.2
591.4	128.8
591.6	128.7
591.8	128.2
592	127.3
592.2	126.1
592.4	125.1
592.6	126.1
592.8	123.5
593	123.8
593.2	122
593.4	124.5
593.6	123.2
593.8	122.8
594	123.3
594.2	121.2
594.4	122.8
594.6	121.8
594.8	118.7
595	119.9
595.2	120.7
595.4	120.5
595.6	118.6
595.8	118.4
596	116.5
596.2	118.7
596.4	115.9
596.6	114.7
596.8	115.6
597	114.9
597.2	114.4
597.4	115.1
597.6	114.1
597.8	112.8
598	113.6
598.2	113.1
598.4	114
598.6	113.8
598.8	111.2
599	111.5
599.2	111.7
599.4	110.6
599.6	111.4
599.8	109.5
600	107.1
600.2	109.7
600.4	108.7
600.6	109.7
600.8	109.1
601	107.1
601.2	106.1
601.4	105.6
601.6	107.4
601.8	105.3
602	105.6
602.2	104.9
602.4	104.4
602.6	103.8
602.8	105.9
603	104.3
603.2	103.6
603.4	103.3
603.6	102.8
603.8	102.3
604	102.6
604.2	101.1
604.4	98.27
604.6	100.9
604.8	100.7
605	101.1
605.2	98.53
605.4	98.82
605.6	100.38
605.8	97.92
606	97.08
606.2	97.53
606.4	97.55
606.6	98.73
606.8	98.47
607	99.92
607.2	94.52
607.4	97.41
607.6	95.21
607.8	94.72
608	93.87
608.2	92.05
608.4	93.23
608.6	93.57
608.8	93.56
609	93.15
609.2	92.27
609.4	92.12
609.6	90.73
609.8	91.23
610	90.81
610.2	91.32
610.4	90.29
610.6	87.51
610.8	88.28
611	87.74
611.2	89.61
611.4	88.8
611.6	87.13
611.8	87.42
612	87.25
612.2	87.58
612.4	85.95
612.6	86.65
612.8	85.05
613	85.75
613.2	83.02
613.4	87.25
613.6	83.33
613.8	83.72
614	82.71
614.2	83.63
614.4	84.68
614.6	81.86
614.8	82.25
615	81.82
615.2	80.34
615.4	82.5
615.6	81.42
615.8	82.76
616	79.55
616.2	80.58
616.4	82.13
616.6	76.12
616.8	78.06
617	76.74
617.2	78.93
617.4	76.31
617.6	76.66
617.8	78.07
618	76.64
618.2	78.19
618.4	76.63
618.6	72.93
618.8	75.04
619	75.32
619.2	74.64
619.4	75.26
619.6	73.82
619.8	73.86
620	73.71
620.2	72.55
620.4	74.21
620.6	72.52
620.8	74.02
621	72.92
621.2	71.97
621.4	71.31
621.6	69.83
621.8	70.55
622	70.41
622.2	69.28
622.4	69.41
622.6	69.29
622.8	69.87
623	69.1
623.2	68.98
623.4	69.73
623.6	70.26
623.8	69.35
624	68.03
624.2	66.83
624.4	67.18
624.6	65.55
624.8	66.85
625	67
625.2	66.53
625.4	66.29
625.6	65.17
625.8	67.1
626	63.99
626.2	65.09
626.4	63.34
626.6	64.81
626.8	63.08
627	62.31
627.2	64
627.4	62.25
627.6	62.79
627.8	63.46
628	61.86
628.2	60.94
628.4	62.26
628.6	62.79
628.8	61.76
629	60.46
629.2	60.3
629.4	60.69
629.6	60.04
629.8	60.8
630	59.06
630.2	58.99
630.4	58.44
630.6	59.2
630.8	59.01
631	58.73
631.2	58.72
631.4	57.16
631.6	58.34
631.8	57.18
632	58.02
632.2	57.36
632.4	56.86
632.6	56.62
632.8	56.27
633	57.62
633.2	55.1
633.4	55.64
633.6	54.98
633.8	53.94
634	53.69
634.2	53.13
634.4	53.82
634.6	53.11
634.8	54.29
635	53.56
635.2	53.8
635.4	53.42
635.6	53.79
635.8	53.37
636	53.09
636.2	53.14
636.4	52.72
636.6	51.92
636.8	50.74
637	52.76
637.2	51.65
637.4	50.8
637.6	50.61
637.8	52.51
638	50.99
638.2	49.53
638.4	50.93
638.6	50.43
638.8	50.75
639	48.11
639.2	50.17
639.4	49.24
639.6	47.39
639.8	47.61
640	48.25
640.2	48.68
640.4	49.1
640.6	47.21
640.8	47.23
641	47.51
641.2	47.45
641.4	46.39
641.6	46.89
641.8	45.78
642	45
642.2	45.35
642.4	45.03
642.6	45.92
642.8	44.68
643	44.84
643.2	45.56
643.4	45.49
643.6	44.69
643.8	43.93
644	44.03
644.2	45.22
644.4	42.56
644.6	43.02
644.8	42.75
645	43.21
645.2	42.97
645.4	42.65
645.6	41.94
645.8	42.11
646	41.34
646.2	40.87
646.4	40.9
646.6	40.89
646.8	39.94
647	41.36
647.2	39.27
647.4	39.39
647.6	39.66
647.8	38.94
648	38.47
648.2	38.83
648.4	39.11
648.6	39.02
648.8	38.94
649	38.56
649.2	37.83
649.4	36.85
649.6	37.89
649.8	38.61
650	38.53
650.2	37.62
650.4	38.52
650.6	37.93
650.8	38.05
651	36.23
651.2	35.72
651.4	37.45
651.6	36.31
651.8	35.64
652	35.14
652.2	34.87
652.4	36.28
652.6	35.01
652.8	34.87
653	35.34
653.2	34.46
653.4	35.45
653.6	34.4
653.8	34.74
654	34.22
654.2	33.56
654.4	33.32
654.6	33.28
654.8	33.15
655	33.11
655.2	31.68
655.4	33.3
655.6	32.69
655.8	32.78
656	33.17
656.2	32.07
656.4	32.75
656.6	30.81
656.8	31.99
657	32.61
657.2	31.88
657.4	31.13
657.6	32.21
657.8	31.76
658	29.88
658.2	30.5
658.4	30.39
658.6	29.73
658.8	30.35
659	29.87
659.2	29.95
659.4	28.98
659.6	29.94
659.8	29.45
660	29.22
660.2	28.76
660.4	29.04
660.6	28.94
660.8	28.8
661	29.7
661.2	27.86
661.4	27.67
661.6	28.11
661.8	28.52
662	27.71
662.2	27.04
662.4	26.84
662.6	26.82
662.8	26.75
663	27.86
663.2	26.44
663.4	26.43
663.6	26.05
663.8	25.68
664	26.86
664.2	24.99
664.4	25.77
664.6	25.55
664.8	26.12
665	25.6
665.2	25.39
665.4	24.78
665.6	25.98
665.8	24.88
666	25.93
666.2	25.01
666.4	24.01
666.6	25.14
666.8	25.19
667	25.11
667.2	24.51
667.4	23.86
667.6	23.53
667.8	22.85
668	22.92
668.2	22.68
668.4	22.86
668.6	22.85
668.8	23.04
669	23.19
669.2	22.73
669.4	22.69
669.6	22.04
669.8	22.63
670	21.2
670.2	21.93
670.4	21.69
670.6	22.24
670.8	22.07
671	22.66
671.2	21.04
671.4	20.41
671.6	21.25
671.8	21.01
672	20.75
672.2	21.54
672.4	20.83
672.6	19.98
672.8	20.11
673	21.09
673.2	20.04
673.4	19.48
673.6	19.35
673.8	21.33
674	19.42
674.2	18.96
674.4	19.04
674.6	19.95
674.8	18.92
675	19.27
675.2	19.38
675.4	18.97
675.6	20
675.8	18.97
676	18.43
676.2	18.96
676.4	19.29
676.6	18.72
676.8	19.05
677	18.19
677.2	18.36
677.4	18.25
677.6	17.11
677.8	17.33
678	18.15
678.2	17.2
678.4	17.03
678.6	17.61
678.8	17.23
679	16.77
679.2	17.17
679.4	16.81
679.6	16.88
679.8	17.35
680	17.45
680.2	16.23
680.4	16.47
680.6	16.17
680.8	16.24
681	15.61
681.2	16.15
681.4	16.58
681.6	15.96
681.8	16.15
682	15.83
682.2	15.93
682.4	15.91
682.6	16.83
682.8	15.51
683	15.26
683.2	13.95
683.4	15
683.6	14.97
683.8	14.69
684	15.19
684.2	14.27
684.4	15
684.6	13.94
684.8	14.93
685	13.95
685.2	14.27
685.4	14.07
685.6	13.89
685.8	13.83
686	13.95
686.2	13.98
686.4	14
686.6	14.07
686.8	13.47
687	12.85
687.2	13.88
687.4	13.78
687.6	12.97
687.8	13.54
688	13.31
688.2	12.83
688.4	13.19
688.6	13.12
688.8	12.68
689	12.14
689.2	12.5
689.4	12.04
689.6	12.4
689.8	12.7
690	13.19
690.2	12.38
690.4	12.05
690.6	12.17
690.8	12.58
691	11.94
691.2	12.34
691.4	12.13
691.6	11.03
691.8	12.25
692	12.02
692.2	10.98
692.4	11.55
692.6	11
692.8	11.49
693	11.58
693.2	11.73
693.4	10.73
693.6	11.01
693.8	10.93
694	11.21
694.2	12.03
694.4	10.71
694.6	11.1
694.8	10.47
695	10.88
695.2	9.991
695.4	11.24
695.6	10.97
695.8	10.89
696	10.33
696.2	10.13
696.4	11.01
696.6	10.03
696.8	10.24
697	10.72
697.2	10.21
697.4	9.389
697.6	9.648
697.8	9.771
698	9.88
698.2	10
698.4	9.449
698.6	9.949
698.8	10.18
699	10.3
699.2	9.686
699.4	10.03
699.6	9.08
699.8	9.282
700	9.314
