# Supplementary material for: Rolling circle amplification (RCA) -based biosensor system for the fluorescent detection of miR-129-2-3p miRNA
Source: PeerJ. 2022 Oct 24;10:e14257. doi: 10.7717/peerj.14257 (PMC9610657; doi:10.7717/peerj.14257)
Supplement: Supplemental Information 8 [file peerj-10-14257-s008.zip › Raw for Fig7/N64(FDS)-1.TXT]

nm	Data
500.0	12.65
500.2	12.66
500.4	11.93
500.6	11.96
500.8	12.81
501.0	12.48
501.2	11.95
501.4	12.33
501.6	11.64
501.8	11.57
502.0	11.95
502.2	11.92
502.4	11.89
502.6	12.47
502.8	11.49
503.0	11.71
503.2	11.01
503.4	11.34
503.6	11.42
503.8	11.11
504.0	11.31
504.2	12.16
504.4	11.71
504.6	11.87
504.8	11.16
505.0	11.84
505.2	11.07
505.4	11.17
505.6	11.09
505.8	11.18
506.0	11.42
506.2	11.50
506.4	13.26
506.6	11.88
506.8	11.91
507.0	11.83
507.2	11.98
507.4	12.33
507.6	11.99
507.8	11.65
508.0	11.77
508.2	12.52
508.4	13.00
508.6	12.53
508.8	12.82
509.0	13.28
509.2	12.10
509.4	13.47
509.6	14.54
509.8	14.28
510.0	13.55
510.2	13.95
510.4	14.85
510.6	14.82
510.8	14.23
511.0	15.70
511.2	14.95
511.4	15.47
511.6	15.57
511.8	16.15
512.0	16.24
512.2	16.12
512.4	16.54
512.6	16.63
512.8	17.17
513.0	17.91
513.2	17.67
513.4	17.76
513.6	17.36
513.8	18.34
514.0	17.77
514.2	19.08
514.4	19.21
514.6	18.87
514.8	19.99
515.0	19.65
515.2	20.79
515.4	20.55
515.6	20.81
515.8	21.44
516.0	21.97
516.2	23.13
516.4	23.16
516.6	23.00
516.8	23.05
517.0	23.57
517.2	24.67
517.4	25.17
517.6	25.03
517.8	26.39
518.0	27.51
518.2	27.32
518.4	26.91
518.6	27.95
518.8	28.18
519.0	28.73
519.2	30.14
519.4	30.74
519.6	31.24
519.8	31.79
520.0	32.45
520.2	32.39
520.4	32.90
520.6	34.62
520.8	35.65
521.0	35.98
521.2	37.66
521.4	37.71
521.6	37.99
521.8	38.81
522.0	39.74
522.2	39.95
522.4	41.77
522.6	42.96
522.8	43.41
523.0	43.92
523.2	45.03
523.4	46.56
523.6	48.04
523.8	47.69
524.0	48.39
524.2	48.96
524.4	50.30
524.6	52.45
524.8	52.13
525.0	55.64
525.2	54.06
525.4	55.36
525.6	56.27
525.8	56.76
526.0	59.43
526.2	59.72
526.4	61.20
526.6	60.94
526.8	62.06
527.0	63.57
527.2	64.70
527.4	65.22
527.6	66.05
527.8	67.15
528.0	67.96
528.2	69.63
528.4	71.03
528.6	69.72
528.8	71.25
529.0	74.55
529.2	74.00
529.4	74.35
529.6	77.40
529.8	78.58
530.0	81.37
530.2	81.06
530.4	82.90
530.6	84.23
530.8	85.59
531.0	86.74
531.2	87.63
531.4	88.81
531.6	89.59
531.8	92.68
532.0	95.05
532.2	93.56
532.4	94.98
532.6	93.63
532.8	97.65
533.0	98.20
533.2	102.5
533.4	102.4
533.6	106.9
533.8	103.3
534.0	106.9
534.2	109.3
534.4	108.6
534.6	110.3
534.8	110.0
535.0	113.1
535.2	114.4
535.4	110.3
535.6	117.4
535.8	116.6
536.0	116.7
536.2	119.5
536.4	122.8
536.6	121.1
536.8	122.8
537.0	125.2
537.2	127.8
537.4	128.7
537.6	127.9
537.8	129.1
538.0	129.5
538.2	136.1
538.4	133.7
538.6	137.3
538.8	134.1
539.0	135.1
539.2	139.2
539.4	139.9
539.6	140.3
539.8	142.2
540.0	143.5
540.2	144.3
540.4	144.8
540.6	149.8
540.8	148.2
541.0	147.6
541.2	150.9
541.4	150.7
541.6	153.3
541.8	155.0
542.0	155.7
542.2	156.3
542.4	159.3
542.6	158.8
542.8	157.8
543.0	160.6
543.2	163.8
543.4	164.3
543.6	165.5
543.8	166.7
544.0	166.6
544.2	166.0
544.4	169.9
544.6	168.2
544.8	172.2
545.0	173.4
545.2	174.3
545.4	172.6
545.6	175.9
545.8	174.6
546.0	176.9
546.2	179.1
546.4	179.6
546.6	180.1
546.8	183.8
547.0	185.4
547.2	182.7
547.4	185.9
547.6	184.4
547.8	188.4
548.0	188.1
548.2	190.7
548.4	187.4
548.6	192.6
548.8	192.6
549.0	190.0
549.2	191.6
549.4	195.9
549.6	193.7
549.8	193.8
550.0	197.8
550.2	199.6
550.4	199.8
550.6	200.9
550.8	202.9
551.0	201.9
551.2	200.1
551.4	201.9
551.6	207.0
551.8	205.9
552.0	204.2
552.2	205.1
552.4	208.5
552.6	208.8
552.8	209.5
553.0	206.9
553.2	206.9
553.4	208.7
553.6	209.7
553.8	213.8
554.0	212.3
554.2	214.0
554.4	213.8
554.6	216.0
554.8	216.6
555.0	215.8
555.2	215.3
555.4	214.2
555.6	215.8
555.8	219.2
556.0	218.6
556.2	218.8
556.4	218.9
556.6	221.3
556.8	221.3
557.0	219.5
557.2	221.5
557.4	221.3
557.6	221.3
557.8	217.8
558.0	222.6
558.2	223.0
558.4	224.7
558.6	225.1
558.8	223.5
559.0	223.6
559.2	227.3
559.4	227.7
559.6	224.4
559.8	225.0
560.0	222.5
560.2	226.9
560.4	225.6
560.6	223.4
560.8	226.4
561.0	227.1
561.2	227.1
561.4	227.1
561.6	226.9
561.8	226.4
562.0	228.5
562.2	230.5
562.4	228.9
562.6	227.2
562.8	230.3
563.0	227.4
563.2	228.0
563.4	227.3
563.6	232.6
563.8	227.4
564.0	228.1
564.2	229.0
564.4	229.0
564.6	229.4
564.8	227.4
565.0	226.3
565.2	228.8
565.4	230.8
565.6	229.2
565.8	228.7
566.0	226.9
566.2	224.9
566.4	229.0
566.6	227.6
566.8	228.1
567.0	223.6
567.2	229.5
567.4	230.0
567.6	229.3
567.8	226.5
568.0	227.3
568.2	226.0
568.4	227.9
568.6	225.1
568.8	226.0
569.0	225.6
569.2	229.4
569.4	227.7
569.6	226.7
569.8	228.5
570.0	227.1
570.2	227.1
570.4	223.9
570.6	222.4
570.8	224.1
571.0	224.5
571.2	223.3
571.4	224.0
571.6	223.0
571.8	224.6
572.0	223.7
572.2	226.5
572.4	225.8
572.6	220.1
572.8	220.8
573.0	221.8
573.2	225.5
573.4	225.8
573.6	223.5
573.8	224.0
574.0	222.5
574.2	219.8
574.4	219.4
574.6	222.5
574.8	221.5
575.0	223.6
575.2	221.9
575.4	221.8
575.6	220.3
575.8	219.8
576.0	217.7
576.2	215.9
576.4	218.2
576.6	220.4
576.8	217.3
577.0	216.2
577.2	219.6
577.4	217.3
577.6	217.1
577.8	217.5
578.0	217.4
578.2	216.4
578.4	215.1
578.6	213.6
578.8	214.8
579.0	213.0
579.2	213.9
579.4	214.8
579.6	212.1
579.8	216.9
580.0	213.0
