# Supplementary material for: Rolling circle amplification (RCA) -based biosensor system for the fluorescent detection of miR-129-2-3p miRNA
Source: PeerJ. 2022 Oct 24;10:e14257. doi: 10.7717/peerj.14257 (PMC9610657; doi:10.7717/peerj.14257)
Supplement: Supplemental Information 8 [file peerj-10-14257-s008.zip › Raw for Fig7/N64(FDS)-2.TXT]

nm	Data
500	12.45
500.2	12.46
500.4	11.73
500.6	11.76
500.8	12.61
501	12.28
501.2	11.75
501.4	12.13
501.6	11.44
501.8	11.37
502	11.75
502.2	11.72
502.4	11.69
502.6	12.27
502.8	11.29
503	11.51
503.2	10.81
503.4	11.14
503.6	11.22
503.8	10.91
504	11.11
504.2	11.96
504.4	11.51
504.6	11.67
504.8	10.96
505	11.64
505.2	10.87
505.4	10.97
505.6	10.89
505.8	10.98
506	11.22
506.2	11.3
506.4	13.06
506.6	11.68
506.8	11.71
507	11.63
507.2	11.78
507.4	12.13
507.6	11.79
507.8	11.45
508	11.57
508.2	12.32
508.4	12.8
508.6	12.33
508.8	12.62
509	13.08
509.2	11.9
509.4	13.27
509.6	14.34
509.8	14.08
510	13.35
510.2	13.75
510.4	14.65
510.6	14.62
510.8	14.03
511	15.5
511.2	14.75
511.4	15.27
511.6	15.37
511.8	15.95
512	16.04
512.2	15.92
512.4	16.34
512.6	16.43
512.8	16.97
513	17.71
513.2	17.47
513.4	17.56
513.6	17.16
513.8	18.14
514	17.57
514.2	18.88
514.4	19.01
514.6	18.67
514.8	19.79
515	19.45
515.2	20.59
515.4	20.35
515.6	20.61
515.8	21.24
516	21.77
516.2	22.93
516.4	22.96
516.6	22.8
516.8	22.85
517	23.37
517.2	24.47
517.4	24.97
517.6	24.83
517.8	26.19
518	28.11
518.2	27.92
518.4	27.51
518.6	28.55
518.8	28.78
519	29.33
519.2	30.74
519.4	31.34
519.6	31.84
519.8	32.39
520	33.05
520.2	32.99
520.4	33.5
520.6	35.22
520.8	36.25
521	36.58
521.2	38.26
521.4	38.31
521.6	38.59
521.8	39.41
522	40.34
522.2	40.55
522.4	42.37
522.6	43.56
522.8	44.01
523	44.52
523.2	45.63
523.4	47.16
523.6	48.64
523.8	48.29
524	48.99
524.2	49.56
524.4	50.9
524.6	53.05
524.8	52.73
525	56.24
525.2	54.66
525.4	55.96
525.6	56.87
525.8	57.36
526	60.03
526.2	60.32
526.4	61.8
526.6	61.54
526.8	62.66
527	64.17
527.2	65.3
527.4	65.82
527.6	66.65
527.8	67.75
528	68.56
528.2	70.23
528.4	71.63
528.6	70.32
528.8	71.85
529	75.15
529.2	74.6
529.4	74.95
529.6	78
529.8	79.18
530	81.97
530.2	81.66
530.4	83.5
530.6	84.83
530.8	86.19
531	87.34
531.2	88.23
531.4	89.41
531.6	90.19
531.8	93.28
532	95.65
532.2	94.16
532.4	95.58
532.6	94.23
532.8	98.25
533	98.8
533.2	103.1
533.4	103
533.6	107.5
533.8	103.9
534	107.5
534.2	109.9
534.4	109.2
534.6	110.9
534.8	110.6
535	113.7
535.2	115
535.4	110.9
535.6	118
535.8	117.2
536	117.3
536.2	120.1
536.4	123.4
536.6	121.7
536.8	123.4
537	125.8
537.2	128.4
537.4	129.3
537.6	128.5
537.8	129.7
538	130.1
538.2	136.7
538.4	134.3
538.6	137.9
538.8	134.7
539	135.7
539.2	139.8
539.4	140.5
539.6	140.9
539.8	142.8
540	144.1
540.2	144.9
540.4	145.4
540.6	150.4
540.8	148.8
541	148.2
541.2	151.5
541.4	151.3
541.6	153.9
541.8	155.6
542	156.3
542.2	156.9
542.4	159.9
542.6	159.4
542.8	158.4
543	161.2
543.2	164.4
543.4	164.9
543.6	166.1
543.8	167.3
544	167.2
544.2	166.6
544.4	170.5
544.6	168.8
544.8	172.8
545	174
545.2	174.9
545.4	173.2
545.6	176.5
545.8	175.2
546	177.5
546.2	179.7
546.4	180.2
546.6	180.7
546.8	184.4
547	186
547.2	183.3
547.4	186.5
547.6	185
547.8	189
548	188.7
548.2	191.3
548.4	188
548.6	193.2
548.8	193.2
549	190.6
549.2	192.2
549.4	196.5
549.6	194.3
549.8	194.4
550	198.4
550.2	200.2
550.4	200.4
550.6	201.5
550.8	203.5
551	202.5
551.2	200.7
551.4	202.5
551.6	207.6
551.8	206.5
552	204.8
552.2	205.7
552.4	209.1
552.6	209.4
552.8	210.1
553	207.5
553.2	207.5
553.4	209.3
553.6	210.3
553.8	214.4
554	212.9
554.2	214.6
554.4	214.4
554.6	216.6
554.8	217.2
555	216.4
555.2	215.9
555.4	214.8
555.6	216.4
555.8	219.8
556	219.2
556.2	219.4
556.4	219.5
556.6	221.9
556.8	221.9
557	220.1
557.2	222.1
557.4	221.9
557.6	221.9
557.8	218.4
558	223.2
558.2	223.6
558.4	225.3
558.6	225.7
558.8	224.1
559	224.2
559.2	227.9
559.4	228.3
559.6	225
559.8	225.6
560	223.1
560.2	227.5
560.4	226.2
560.6	224
560.8	227
561	227.7
561.2	227.7
561.4	227.7
561.6	227.5
561.8	227
562	229.1
562.2	231.1
562.4	229.5
562.6	227.8
562.8	230.9
563	228
563.2	228.6
563.4	227.9
563.6	233.2
563.8	228
564	228.7
564.2	229.6
564.4	229.6
564.6	230
564.8	228
565	226.9
565.2	229.4
565.4	231.4
565.6	229.8
565.8	229.3
566	227.5
566.2	225.5
566.4	229.6
566.6	228.2
566.8	228.7
567	224.2
567.2	230.1
567.4	230.6
567.6	229.9
567.8	227.1
568	227.9
568.2	226.6
568.4	228.5
568.6	225.7
568.8	226.6
569	226.2
569.2	230
569.4	228.3
569.6	227.3
569.8	229.1
570	227.7
570.2	227.7
570.4	224.5
570.6	223
570.8	224.7
571	225.1
571.2	223.9
571.4	224.6
571.6	223.6
571.8	225.2
572	224.3
572.2	227.1
572.4	226.4
572.6	220.7
572.8	221.4
573	222.4
573.2	226.1
573.4	226.4
573.6	224.1
573.8	224.6
574	223.1
574.2	220.4
574.4	220
574.6	223.1
574.8	222.1
575	224.2
575.2	222.5
575.4	222.4
575.6	220.9
575.8	220.4
576	218.3
576.2	216.5
576.4	218.8
576.6	221
576.8	217.9
577	216.8
577.2	220.2
577.4	217.9
577.6	217.7
577.8	218.1
578	218
578.2	217
578.4	215.7
578.6	214.2
578.8	215.4
579	213.6
579.2	214.5
579.4	215.4
579.6	212.7
579.8	217.5
580	212.9
