# Supplementary material for: Rolling circle amplification (RCA) -based biosensor system for the fluorescent detection of miR-129-2-3p miRNA
Source: PeerJ. 2022 Oct 24;10:e14257. doi: 10.7717/peerj.14257 (PMC9610657; doi:10.7717/peerj.14257)
Supplement: Supplemental Information 8 [file peerj-10-14257-s008.zip › Raw for Fig7/N68(FDS)-1.TXT]

nm	Data
500	6.659
500.2	6.243
500.4	6.245
500.6	5.838
500.8	6.849
501	6.361
501.2	6.819
501.4	6.788
501.6	7.055
501.8	6.702
502	6.361
502.2	6.276
502.4	6.554
502.6	6.641
502.8	7.193
503	7.111
503.2	6.628
503.4	6.986
503.6	6.735
503.8	7.106
504	7.735
504.2	7.141
504.4	7.278
504.6	7.551
504.8	6.704
505	8.04
505.2	7.128
505.4	8.177
505.6	8.058
505.8	7.837
506	7.409
506.2	8.137
506.4	7.568
506.6	7.916
506.8	8.5
507	8.691
507.2	8.647
507.4	8.243
507.6	8.763
507.8	9.146
508	9.684
508.2	9.099
508.4	9.847
508.6	9.098
508.8	9.987
509	9.911
509.2	9.932
509.4	10.36
509.6	10.62
509.8	11.09
510	10.8
510.2	11.1
510.4	11.5
510.6	11.69
510.8	12.01
511	12.06
511.2	12.69
511.4	12.72
511.6	12.56
511.8	13.7
512	13.87
512.2	13.72
512.4	13.9
512.6	14.82
512.8	14.78
513	15.21
513.2	15.42
513.4	15.01
513.6	16.15
513.8	16.61
514	17.05
514.2	18.04
514.4	18.4
514.6	17.61
514.8	18.43
515	18.97
515.2	19.7
515.4	20.51
515.6	21.68
515.8	20.95
516	21.63
516.2	20.98
516.4	21.51
516.6	23.52
516.8	24.84
517	23.35
517.2	24.65
517.4	25.87
517.6	26.41
517.8	27.35
518	27.71
518.2	28.11
518.4	28.44
518.6	29.35
518.8	30.01
519	31.26
519.2	30.84
519.4	32.5
519.6	33.71
519.8	33.41
520	34.15
520.2	35.16
520.4	37.41
520.6	37.05
520.8	37.68
521	39.15
521.2	39.65
521.4	42.4
521.6	41.75
521.8	42.58
522	43.83
522.2	44.66
522.4	46.28
522.6	46.85
522.8	48.9
523	48.41
523.2	49.42
523.4	51.68
523.6	51.18
523.8	53.68
524	53.39
524.2	54.52
524.4	55.88
524.6	57.78
524.8	58.44
525	60.36
525.2	59.22
525.4	61.6
525.6	62.55
525.8	65.29
526	63.64
526.2	65.59
526.4	67.68
526.6	68.43
526.8	68.98
527	74.3
527.2	72.54
527.4	73.05
527.6	74.5
527.8	74.4
528	76.92
528.2	77.66
528.4	80.71
528.6	82.13
528.8	82.92
529	83.31
529.2	84.03
529.4	83.71
529.6	88.65
529.8	85.49
530	90.53
530.2	92.67
530.4	94.79
530.6	94.7
530.8	96.72
531	97.65
531.2	97.7
531.4	99.9
531.6	101.5
531.8	103
532	105.4
532.2	105.4
532.4	105.2
532.6	107.7
532.8	109.9
533	112.3
533.2	111.8
533.4	114.9
533.6	116.1
533.8	115
534	119
534.2	118.1
534.4	119.8
534.6	122.7
534.8	123.8
535	124.3
535.2	124.6
535.4	127.8
535.6	129.2
535.8	128.3
536	128.7
536.2	130.9
536.4	132.5
536.6	133.3
536.8	133.8
537	136.5
537.2	134.1
537.4	138.6
537.6	143.1
537.8	142.7
538	141.5
538.2	143.1
538.4	144.2
538.6	145.1
538.8	146.2
539	146
539.2	145.1
539.4	150.7
539.6	153.1
539.8	152.7
540	154.2
540.2	152.8
540.4	153.4
540.6	155
540.8	156.3
541	158.8
541.2	158.1
541.4	157.9
541.6	160.5
541.8	161.3
542	164.3
542.2	164.2
542.4	164
542.6	165.4
542.8	167.4
543	165.9
543.2	166.9
543.4	171.4
543.6	169.7
543.8	169.4
544	171.3
544.2	170.4
544.4	171.8
544.6	172.1
544.8	176.8
545	177.9
545.2	177.1
545.4	175.7
545.6	178.5
545.8	180.2
546	177.6
546.2	181.9
546.4	180.9
546.6	183.3
546.8	182
547	181.7
547.2	185.1
547.4	182.8
547.6	184.4
547.8	184.8
548	186.9
548.2	187.6
548.4	188
548.6	187.3
548.8	186.9
549	191.2
549.2	188.2
549.4	188.7
549.6	193.7
549.8	187.6
550	192.7
550.2	194.3
550.4	190.4
550.6	193.6
550.8	195.6
551	194.6
551.2	197.9
551.4	196.2
551.6	196.3
551.8	196
552	196.8
552.2	195.5
552.4	197.6
552.6	198.6
552.8	196.7
553	198.9
553.2	198
553.4	198.2
553.6	199.7
553.8	201.3
554	197.4
554.2	198
554.4	197.9
554.6	198.5
554.8	201
555	202
555.2	203.1
555.4	202.7
555.6	200.6
555.8	201.2
556	199.6
556.2	201.2
556.4	203.5
556.6	202.6
556.8	202.3
557	200
557.2	205
557.4	203
557.6	203.9
557.8	203.8
558	202.7
558.2	200.6
558.4	203.9
558.6	202.4
558.8	202.4
559	202.6
559.2	202.4
559.4	200.7
559.6	199.4
559.8	204.5
560	200.7
560.2	201.3
560.4	202.4
560.6	202.3
560.8	202.8
561	202.3
561.2	195.2
561.4	198.3
561.6	200.9
561.8	199.4
562	200.9
562.2	199.9
562.4	200.6
562.6	197.2
562.8	199
563	195.1
563.2	194.4
563.4	195.5
563.6	194.2
563.8	198.1
564	196.6
564.2	199.8
564.4	196.2
564.6	192.9
564.8	194.5
565	194.9
565.2	194.7
565.4	191.4
565.6	195.2
565.8	193.9
566	191.8
566.2	192.1
566.4	190.4
566.6	188.3
566.8	192.7
567	190.1
567.2	190
567.4	188.7
567.6	186.2
567.8	187.2
568	184.8
568.2	186.4
568.4	184.7
568.6	185.3
568.8	183.1
569	184
569.2	185.2
569.4	185.9
569.6	185.3
569.8	179.2
570	182.8
570.2	179.8
570.4	178.5
570.6	181.1
570.8	181.4
571	177.7
571.2	178.7
571.4	177.6
571.6	176.3
571.8	176.1
572	174.3
572.2	174.7
572.4	177.4
572.6	173.5
572.8	175.3
573	172.1
573.2	172.7
573.4	171.9
573.6	171.3
573.8	168.8
574	169
574.2	171.6
574.4	171
574.6	169.1
574.8	168.8
575	164.7
575.2	169
575.4	164
575.6	163.9
575.8	164.9
576	163
576.2	165.3
576.4	164.3
576.6	161.9
576.8	160.9
577	161.5
577.2	156.2
577.4	158.8
577.6	158.6
577.8	157.8
578	157.5
578.2	156
578.4	160.2
578.6	157
578.8	154.1
579	154.2
579.2	156.3
579.4	152.1
579.6	154.5
579.8	152.6
580	151.2
580.2	150.3
580.4	154
580.6	149.1
580.8	150.2
581	150.7
581.2	151.2
581.4	145.5
581.6	147
581.8	145.5
582	147.5
582.2	148.8
582.4	145.5
582.6	143.4
582.8	145
583	145.1
583.2	144.8
583.4	143.2
583.6	143.8
583.8	142.9
584	141
584.2	141.5
584.4	139.3
584.6	140.4
584.8	139.4
585	138.1
585.2	137.1
585.4	139.4
585.6	137.3
585.8	135.9
586	138
586.2	134.2
586.4	134
586.6	133.4
586.8	133.1
587	134.6
587.2	133.7
587.4	133.5
587.6	130
587.8	131.7
588	130.1
588.2	131.6
588.4	129.6
588.6	131
588.8	130.1
589	128
589.2	129.9
589.4	130.1
589.6	126.8
589.8	126.4
590	126.1
590.2	127.5
590.4	126.3
590.6	125.3
590.8	122.8
591	125.2
591.2	126.6
591.4	125.3
591.6	125.2
591.8	125.2
592	124.2
592.2	122.9
592.4	123
592.6	123.1
592.8	121.7
593	123.5
593.2	119.5
593.4	121.1
593.6	120.3
593.8	121.2
594	120.1
594.2	117.4
594.4	117.3
594.6	120.9
594.8	117.3
595	119.7
595.2	119.2
595.4	113.6
595.6	117
595.8	117
596	115.9
596.2	113.6
596.4	117.7
596.6	112.9
596.8	115.8
597	115.8
597.2	114.9
597.4	113.4
597.6	110.5
597.8	114
598	114.9
598.2	110.9
598.4	113.8
598.6	109.9
598.8	109.8
599	109.7
599.2	109
599.4	109.3
599.6	109.9
599.8	108.5
600	107.2
600.2	107.9
600.4	109.2
600.6	108.1
600.8	107.2
601	107.2
601.2	105.5
601.4	106.1
601.6	109.2
601.8	103.3
602	107
602.2	106.3
602.4	105.3
602.6	104.5
602.8	102.7
603	104.6
603.2	102
603.4	104.6
603.6	102.5
603.8	102.4
604	103.3
604.2	104.6
604.4	101
604.6	102.4
604.8	101.2
605	100.6
605.2	99.31
605.4	100.04
605.6	99.11
605.8	98.74
606	98.21
606.2	97.71
606.4	98.56
606.6	100.25
606.8	97.7
607	97.6
607.2	100.9
607.4	94.41
607.6	95.39
607.8	94.82
608	96.44
608.2	96.39
608.4	96.3
608.6	94
608.8	94.96
609	94.02
609.2	96.87
609.4	93.51
609.6	93.76
609.8	92.35
610	93.19
610.2	93.69
610.4	93.89
610.6	93.95
610.8	92.33
611	91.58
611.2	92.24
611.4	91.6
611.6	89.23
611.8	89.88
612	91.75
612.2	90.64
612.4	89.43
612.6	90.73
612.8	86.7
613	90.34
613.2	86.52
613.4	87.97
613.6	87.13
613.8	88.36
614	89.36
614.2	86.75
614.4	87.71
614.6	86.68
614.8	85.31
615	85.68
615.2	85.24
615.4	86.3
615.6	83.67
615.8	83.88
616	84.37
616.2	85.41
616.4	83.25
616.6	81.64
616.8	84.15
617	80.63
617.2	82.35
617.4	82.68
617.6	81.07
617.8	82.16
618	81.7
618.2	79.11
618.4	80.98
618.6	79.19
618.8	80.02
619	76.79
619.2	80.1
619.4	79.91
619.6	77.97
619.8	77.79
620	78.16
620.2	76.77
620.4	77.59
620.6	78.5
620.8	77.14
621	79.58
621.2	75.8
621.4	76.29
621.6	77.71
621.8	75.4
622	75.86
622.2	75.66
622.4	74.02
622.6	74.08
622.8	77.06
623	75.02
623.2	74.22
623.4	73.91
623.6	74.19
623.8	73.57
624	72.08
624.2	74.38
624.4	70.49
624.6	71.73
624.8	71.01
625	71.31
625.2	70.35
625.4	70.13
625.6	71.04
625.8	69.99
626	69.78
626.2	69.57
626.4	69.36
626.6	69.88
626.8	68.33
627	68.51
627.2	66.74
627.4	67.53
627.6	66.26
627.8	68.55
628	67.94
628.2	67.67
628.4	66.3
628.6	66.65
628.8	66.38
629	67.28
629.2	66.29
629.4	66.1
629.6	66.56
629.8	66.94
630	64.51
630.2	62.83
630.4	63.39
630.6	64.63
630.8	64.04
631	63.61
631.2	62.22
631.4	63.04
631.6	63.13
631.8	61.86
632	61.96
632.2	61.8
632.4	61.63
632.6	59.59
632.8	62.03
633	61.78
633.2	61.26
633.4	60.18
633.6	59.54
633.8	60.67
634	60.61
634.2	60.38
634.4	59.08
634.6	57.74
634.8	58.32
635	58.45
635.2	58.47
635.4	58.9
635.6	57.99
635.8	57.13
636	57.81
636.2	56.47
636.4	56.16
636.6	56.99
636.8	57.62
637	55.87
637.2	57.07
637.4	55.93
637.6	55.91
637.8	55.48
638	55.09
638.2	55.51
638.4	55.52
638.6	55.29
638.8	55.53
639	54.62
639.2	55.18
639.4	54.06
639.6	53.34
639.8	53.41
640	54.22
640.2	53.42
640.4	53.68
640.6	54.26
640.8	52.82
641	52.51
641.2	52.74
641.4	51.18
641.6	51.96
641.8	51.43
642	50.64
642.2	50.78
642.4	51.14
642.6	51.26
642.8	49.49
643	49.8
643.2	50.7
643.4	48.58
643.6	48.98
643.8	48.76
644	48.83
644.2	48.26
644.4	48.39
644.6	48.09
644.8	48.7
645	48.05
645.2	46.75
645.4	47.32
645.6	47.7
645.8	46.46
646	47.5
646.2	47.49
646.4	46.17
646.6	46
646.8	46.03
647	45.18
647.2	44.62
647.4	46.05
647.6	45.41
647.8	45.01
648	43.79
648.2	44.01
648.4	44.8
648.6	43.87
648.8	44.29
649	44.85
649.2	41.93
649.4	43.53
649.6	43.32
649.8	42.87
650	41.14
650.2	42.85
650.4	42.15
650.6	41.64
650.8	42.23
651	42.08
651.2	40.98
651.4	42.38
651.6	41.16
651.8	41.3
652	41.76
652.2	40.38
652.4	38.99
652.6	39.86
652.8	39.91
653	39.78
653.2	39.1
653.4	40.02
653.6	38.62
653.8	39.53
654	38.79
654.2	38.77
654.4	38.94
654.6	39.16
654.8	39.04
655	37.33
655.2	37.3
655.4	39
655.6	37.4
655.8	36.78
656	35.51
656.2	36.57
656.4	36.8
656.6	36.49
656.8	36.5
657	34.94
657.2	36.33
657.4	35.66
657.6	35.64
657.8	35.46
658	34.67
658.2	33.5
658.4	35.56
658.6	34.36
658.8	34.66
659	33.33
659.2	33.68
659.4	34.21
659.6	34.63
659.8	33.78
660	33.06
660.2	33.04
660.4	33.69
660.6	32.42
660.8	33.39
661	32.35
661.2	32
661.4	32.02
661.6	31.73
661.8	32.07
662	31.65
662.2	32.57
662.4	31.25
662.6	32.27
662.8	31.1
663	31.73
663.2	30.88
663.4	31.11
663.6	29.53
663.8	31.31
664	30.11
664.2	30.07
664.4	28.92
664.6	29.58
664.8	29.87
665	29.43
665.2	28.03
665.4	29.06
665.6	29
665.8	28.83
666	28.72
666.2	28.95
666.4	27.88
666.6	27.94
666.8	28.53
667	28.6
667.2	27.91
667.4	28.81
667.6	28.03
667.8	27.98
668	25.95
668.2	25.67
668.4	26.66
668.6	26.7
668.8	26.7
669	26.54
669.2	25.83
669.4	26.19
669.6	25.83
669.8	24.68
670	26.18
670.2	25.13
670.4	25.71
670.6	26.17
670.8	24.93
671	24.78
671.2	24.75
671.4	24.46
671.6	23.05
671.8	24.41
672	23.84
672.2	24.35
672.4	24.24
672.6	23.28
672.8	24.17
673	23.96
673.2	23.56
673.4	23.52
673.6	23.1
673.8	22.97
674	22.03
674.2	23.63
674.4	22.7
674.6	22.8
674.8	22.69
675	21.66
675.2	22.54
675.4	22.34
675.6	21.99
675.8	21.96
676	22.26
676.2	22.21
676.4	22.12
676.6	21.04
676.8	21
677	20.3
677.2	21.01
677.4	20.98
677.6	20.51
677.8	20.34
678	21.29
678.2	19.58
678.4	20.1
678.6	19.68
678.8	19.84
679	20.36
679.2	20.27
679.4	19.92
679.6	20.05
679.8	19.44
680	19.49
680.2	19.2
680.4	20.02
680.6	18.16
680.8	18.1
681	18.25
681.2	18.85
681.4	18.8
681.6	18.09
681.8	18.27
682	18
682.2	17.51
682.4	18.27
682.6	18.31
682.8	17.09
683	16.93
683.2	17.41
683.4	17.1
683.6	16.64
683.8	17.17
684	17
684.2	16.76
684.4	16.45
684.6	16.53
684.8	16.85
685	16.8
685.2	15.92
685.4	15.76
685.6	15.35
685.8	16.92
686	16.19
686.2	16.94
686.4	16.33
686.6	15.38
686.8	15.25
687	16.14
687.2	15
687.4	15.53
687.6	15.15
687.8	15.7
688	14.4
688.2	14.84
688.4	15.17
688.6	14.92
688.8	15.02
689	14.99
689.2	14.25
689.4	13.77
689.6	14.63
689.8	13.74
690	13.18
690.2	13.94
690.4	13.93
690.6	13.38
690.8	14.32
691	13.97
691.2	13.59
691.4	14.15
691.6	13.85
691.8	12.84
692	12.86
692.2	12.86
692.4	12.79
692.6	12.59
692.8	12.48
693	12.91
693.2	13.1
693.4	12.71
693.6	11.69
693.8	11.87
694	12.61
694.2	12.97
694.4	12.09
694.6	12.29
694.8	12.06
695	12.25
695.2	12.43
695.4	11.99
695.6	12.22
695.8	11.83
696	11.75
696.2	11.44
696.4	11.91
696.6	11.54
696.8	11.74
697	11.42
697.2	11.56
697.4	11.83
697.6	11.29
697.8	11.02
698	11.34
698.2	10.54
698.4	11.24
698.6	11.23
698.8	10.98
699	11.3
699.2	10.92
699.4	10.40
699.6	10.57
699.8	10.66
700	10.04
