# Supplementary material for: Rolling circle amplification (RCA) -based biosensor system for the fluorescent detection of miR-129-2-3p miRNA
Source: PeerJ. 2022 Oct 24;10:e14257. doi: 10.7717/peerj.14257 (PMC9610657; doi:10.7717/peerj.14257)
Supplement: Supplemental Information 8 [file peerj-10-14257-s008.zip › Raw for Fig7/N68(FDS)-2.TXT]

nm	Data
500	6.359
500.2	5.943
500.4	5.945
500.6	5.538
500.8	6.549
501	6.061
501.2	6.519
501.4	6.488
501.6	6.755
501.8	6.402
502	6.061
502.2	5.976
502.4	6.254
502.6	6.341
502.8	6.893
503	6.811
503.2	6.328
503.4	6.686
503.6	6.435
503.8	6.806
504	7.435
504.2	6.841
504.4	6.978
504.6	7.251
504.8	6.404
505	7.74
505.2	6.828
505.4	7.877
505.6	7.758
505.8	7.537
506	7.109
506.2	7.837
506.4	7.268
506.6	7.616
506.8	8.2
507	8.391
507.2	8.347
507.4	7.943
507.6	8.463
507.8	8.846
508	9.384
508.2	8.799
508.4	9.547
508.6	8.798
508.8	9.687
509	9.611
509.2	9.632
509.4	10.06
509.6	10.32
509.8	10.79
510	10.5
510.2	10.8
510.4	11.2
510.6	11.39
510.8	11.71
511	11.76
511.2	12.39
511.4	12.42
511.6	12.26
511.8	13.4
512	13.57
512.2	13.42
512.4	13.6
512.6	14.52
512.8	14.48
513	14.91
513.2	15.12
513.4	14.71
513.6	15.85
513.8	16.31
514	16.75
514.2	17.74
514.4	18.1
514.6	17.31
514.8	18.13
515	18.67
515.2	19.4
515.4	20.21
515.6	21.38
515.8	20.65
516	21.33
516.2	20.68
516.4	21.21
516.6	23.22
516.8	24.54
517	23.05
517.2	24.35
517.4	25.57
517.6	26.11
517.8	27.05
518	27.41
518.2	27.81
518.4	28.14
518.6	29.05
518.8	29.71
519	30.96
519.2	30.54
519.4	32.2
519.6	33.41
519.8	33.11
520	33.85
520.2	34.86
520.4	37.11
520.6	36.75
520.8	37.38
521	38.85
521.2	39.35
521.4	42.1
521.6	41.45
521.8	42.28
522	43.53
522.2	44.36
522.4	45.98
522.6	46.55
522.8	48.6
523	48.11
523.2	49.12
523.4	51.38
523.6	50.88
523.8	53.38
524	53.09
524.2	54.22
524.4	55.58
524.6	57.48
524.8	58.14
525	60.06
525.2	58.92
525.4	61.3
525.6	62.25
525.8	64.99
526	63.34
526.2	65.29
526.4	67.38
526.6	68.13
526.8	68.98
527	74.3
527.2	72.54
527.4	73.05
527.6	74.5
527.8	74.4
528	76.92
528.2	77.66
528.4	80.71
528.6	82.13
528.8	82.92
529	83.31
529.2	84.03
529.4	83.71
529.6	88.65
529.8	85.49
530	90.53
530.2	92.67
530.4	94.79
530.6	94.7
530.8	96.72
531	97.65
531.2	97.7
531.4	99.9
531.6	101.5
531.8	103
532	105.4
532.2	105.4
532.4	105.2
532.6	107.7
532.8	109.9
533	112.3
533.2	111.8
533.4	114.9
533.6	116.1
533.8	115
534	119
534.2	118.1
534.4	119.8
534.6	122.7
534.8	123.8
535	124.3
535.2	124.6
535.4	127.8
535.6	129.2
535.8	128.3
536	128.7
536.2	130.9
536.4	132.5
536.6	133.3
536.8	133.8
537	136.5
537.2	134.1
537.4	138.6
537.6	143.1
537.8	142.7
538	141.5
538.2	143.1
538.4	144.2
538.6	145.1
538.8	146.2
539	146
539.2	145.1
539.4	150.7
539.6	153.1
539.8	152.7
540	154.2
540.2	152.8
540.4	153.4
540.6	155
540.8	156.3
541	158.8
541.2	158.1
541.4	157.9
541.6	160.5
541.8	161.3
542	164.3
542.2	164.2
542.4	164
542.6	165.4
542.8	167.4
543	165.9
543.2	166.9
543.4	171.4
543.6	169.7
543.8	169.4
544	171.3
544.2	170.4
544.4	171.8
544.6	172.1
544.8	176.8
545	177.9
545.2	177.1
545.4	175.7
545.6	178.5
545.8	180.2
546	177.6
546.2	181.9
546.4	180.9
546.6	183.3
546.8	182
547	181.7
547.2	185.1
547.4	182.8
547.6	184.4
547.8	184.8
548	186.9
548.2	187.6
548.4	188
548.6	187.3
548.8	186.9
549	191.2
549.2	188.2
549.4	188.7
549.6	193.7
549.8	187.6
550	192.7
550.2	194.3
550.4	190.4
550.6	193.6
550.8	195.6
551	194.6
551.2	197.9
551.4	196.2
551.6	196.3
551.8	196
552	196.8
552.2	195.5
552.4	197.6
552.6	198.6
552.8	196.7
553	198.9
553.2	198
553.4	198.2
553.6	199.7
553.8	201.3
554	197.4
554.2	198
554.4	197.9
554.6	198.5
554.8	201
555	202
555.2	203.1
555.4	202.7
555.6	200.6
555.8	201.2
556	199.6
556.2	201.2
556.4	203.5
556.6	202.6
556.8	202.3
557	200
557.2	205
557.4	203
557.6	203.9
557.8	203.8
558	202.7
558.2	200.6
558.4	203.9
558.6	202.4
558.8	202.4
559	202.6
559.2	202.4
559.4	200.7
559.6	199.4
559.8	204.5
560	200.7
560.2	201.3
560.4	202.4
560.6	202.3
560.8	202.8
561	202.3
561.2	195.2
561.4	198.3
561.6	200.9
561.8	199.4
562	200.9
562.2	199.9
562.4	200.6
562.6	197.2
562.8	199
563	195.1
563.2	194.4
563.4	195.5
563.6	194.2
563.8	198.1
564	196.6
564.2	199.8
564.4	196.2
564.6	192.9
564.8	194.5
565	194.9
565.2	194.7
565.4	191.4
565.6	195.2
565.8	193.9
566	191.8
566.2	192.1
566.4	190.4
566.6	188.3
566.8	192.7
567	190.1
567.2	190
567.4	188.7
567.6	186.2
567.8	187.2
568	184.8
568.2	186.4
568.4	184.7
568.6	185.3
568.8	183.1
569	184
569.2	185.2
569.4	185.9
569.6	185.3
569.8	179.2
570	182.8
570.2	180.7
570.4	179.4
570.6	182
570.8	182.3
571	178.6
571.2	179.6
571.4	178.5
571.6	177.2
571.8	177
572	175.2
572.2	175.6
572.4	178.3
572.6	174.4
572.8	175.5
573	172.3
573.2	172.9
573.4	172.1
573.6	171.5
573.8	169
574	169.2
574.2	171.8
574.4	171.2
574.6	169.3
574.8	169
575	164.9
575.2	169.2
575.4	164.2
575.6	164.1
575.8	165.1
576	163.2
576.2	165.5
576.4	164.5
576.6	162.1
576.8	161.1
577	161.7
577.2	156.4
577.4	159
577.6	158.8
577.8	158
578	157.7
578.2	156.2
578.4	160.4
578.6	157.2
578.8	154.3
579	154.4
579.2	156.5
579.4	152.3
579.6	154.7
579.8	152.8
580	151.4
580.2	150.5
580.4	154.2
580.6	149.3
580.8	150.4
581	150.9
581.2	151.4
581.4	145.7
581.6	147.2
581.8	145.7
582	147.7
582.2	149
582.4	145.7
582.6	143.6
582.8	145.2
583	145.3
583.2	145
583.4	143.4
583.6	144
583.8	143.1
584	141.2
584.2	141.7
584.4	139.5
584.6	140.6
584.8	139.6
585	138.3
585.2	137.3
585.4	139.6
585.6	137.5
585.8	136.1
586	138.2
586.2	134.4
586.4	134.2
586.6	133.6
586.8	133.3
587	134.8
587.2	133.9
587.4	133.7
587.6	130.2
587.8	131.9
588	130.3
588.2	131.8
588.4	129.8
588.6	131.2
588.8	130.3
589	128.2
589.2	130.1
589.4	130.3
589.6	127
589.8	126.6
590	126.3
590.2	127.7
590.4	126.5
590.6	125.5
590.8	123
591	125.4
591.2	126.8
591.4	125.5
591.6	125.4
591.8	125.4
592	124.4
592.2	123.1
592.4	123.2
592.6	123.3
592.8	121.9
593	123.7
593.2	119.7
593.4	121.3
593.6	120.5
593.8	121.4
594	120.3
594.2	117.6
594.4	117.5
594.6	121.1
594.8	117.5
595	119.9
595.2	119.4
595.4	113.8
595.6	117.2
595.8	117.2
596	116.1
596.2	113.8
596.4	117.9
596.6	113.1
596.8	116
597	116
597.2	115.1
597.4	113.6
597.6	110.7
597.8	114.2
598	115.1
598.2	111.1
598.4	114
598.6	110.1
598.8	110
599	109.9
599.2	109.2
599.4	109.5
599.6	110.1
599.8	108.7
600	107.4
600.2	108.1
600.4	109.4
600.6	108.3
600.8	107.4
601	107.4
601.2	105.7
601.4	106.3
601.6	109.4
601.8	103.5
602	107.2
602.2	106.5
602.4	105.5
602.6	104.7
602.8	102.9
603	104.8
603.2	102.2
603.4	104.8
603.6	102.7
603.8	102.6
604	103.5
604.2	104.8
604.4	101.2
604.6	102.6
604.8	101.4
605	100.8
605.2	99.51
605.4	100.24
605.6	99.31
605.8	98.94
606	98.41
606.2	97.91
606.4	98.76
606.6	100.45
606.8	97.9
607	97.8
607.2	101.1
607.4	94.61
607.6	95.59
607.8	95.02
608	96.64
608.2	96.59
608.4	96.5
608.6	94.2
608.8	95.16
609	94.22
609.2	97.07
609.4	93.71
609.6	93.96
609.8	92.55
610	93.39
610.2	93.89
610.4	94.09
610.6	94.15
610.8	92.53
611	91.78
611.2	92.44
611.4	91.8
611.6	89.43
611.8	90.08
612	91.95
612.2	90.84
612.4	89.63
612.6	90.93
612.8	86.9
613	90.54
613.2	86.72
613.4	88.17
613.6	87.33
613.8	88.56
614	89.56
614.2	86.95
614.4	87.91
614.6	86.88
614.8	85.51
615	85.88
615.2	85.44
615.4	86.5
615.6	83.87
615.8	84.08
616	84.57
616.2	85.61
616.4	83.45
616.6	81.84
616.8	84.35
617	80.83
617.2	82.55
617.4	82.88
617.6	81.27
617.8	82.36
618	81.9
618.2	79.31
618.4	81.18
618.6	79.39
618.8	80.22
619	76.99
619.2	80.3
619.4	80.11
619.6	78.17
619.8	77.99
620	78.36
620.2	76.97
620.4	77.79
620.6	78.7
620.8	77.34
621	79.78
621.2	76
621.4	76.49
621.6	77.91
621.8	75.6
622	76.06
622.2	75.86
622.4	74.22
622.6	74.28
622.8	77.26
623	75.22
623.2	74.42
623.4	74.11
623.6	74.39
623.8	73.77
624	72.28
624.2	74.58
624.4	70.69
624.6	71.93
624.8	71.21
625	71.51
625.2	70.55
625.4	70.33
625.6	71.24
625.8	70.19
626	69.98
626.2	69.77
626.4	69.56
626.6	70.08
626.8	68.53
627	68.71
627.2	66.94
627.4	67.73
627.6	66.46
627.8	68.75
628	68.14
628.2	67.87
628.4	66.5
628.6	66.85
628.8	66.58
629	67.48
629.2	66.49
629.4	66.3
629.6	66.76
629.8	67.14
630	64.71
630.2	63.03
630.4	63.59
630.6	64.83
630.8	64.24
631	63.81
631.2	62.42
631.4	63.24
631.6	63.33
631.8	62.06
632	62.16
632.2	62
632.4	61.83
632.6	59.79
632.8	62.23
633	61.98
633.2	61.46
633.4	60.38
633.6	59.74
633.8	60.87
634	60.81
634.2	60.58
634.4	59.28
634.6	57.94
634.8	58.52
635	58.65
635.2	58.67
635.4	59.1
635.6	58.19
635.8	57.33
636	58.01
636.2	56.67
636.4	56.36
636.6	57.19
636.8	57.82
637	56.07
637.2	57.27
637.4	56.13
637.6	56.11
637.8	55.68
638	55.29
638.2	55.71
638.4	55.72
638.6	54.69
638.8	54.93
639	54.02
639.2	54.58
639.4	53.46
639.6	52.74
639.8	52.81
640	53.62
640.2	52.82
640.4	53.08
640.6	53.66
640.8	52.22
641	51.91
641.2	52.14
641.4	50.58
641.6	51.36
641.8	50.83
642	50.04
642.2	50.18
642.4	50.54
642.6	50.66
642.8	48.89
643	49.2
643.2	50.1
643.4	47.98
643.6	48.38
643.8	48.16
644	48.23
644.2	47.66
644.4	47.79
644.6	47.49
644.8	48.1
645	47.45
645.2	46.15
645.4	46.72
645.6	47.1
645.8	45.86
646	46.9
646.2	46.89
646.4	45.57
646.6	45.4
646.8	45.43
647	44.58
647.2	44.02
647.4	45.45
647.6	44.81
647.8	44.41
648	43.19
648.2	43.41
648.4	44.2
648.6	43.27
648.8	43.69
649	44.25
649.2	41.33
649.4	42.93
649.6	42.72
649.8	42.27
650	40.54
650.2	42.25
650.4	41.55
650.6	41.04
650.8	41.63
651	41.48
651.2	40.38
651.4	41.78
651.6	40.56
651.8	40.7
652	41.16
652.2	39.78
652.4	38.39
652.6	39.26
652.8	39.31
653	39.18
653.2	38.5
653.4	39.42
653.6	38.02
653.8	38.93
654	38.19
654.2	38.17
654.4	38.34
654.6	38.56
654.8	38.44
655	36.73
655.2	36.7
655.4	38.4
655.6	36.8
655.8	36.18
656	34.91
656.2	35.97
656.4	36.2
656.6	35.89
656.8	35.9
657	34.34
657.2	35.73
657.4	35.06
657.6	35.04
657.8	34.86
658	34.07
658.2	32.9
658.4	34.96
658.6	33.76
658.8	34.06
659	32.73
659.2	33.08
659.4	33.61
659.6	34.03
659.8	33.18
660	32.46
660.2	32.44
660.4	33.09
660.6	31.82
660.8	32.79
661	31.75
661.2	31.4
661.4	31.42
661.6	31.13
661.8	31.47
662	31.05
662.2	31.97
662.4	30.65
662.6	31.67
662.8	30.5
663	31.13
663.2	30.28
663.4	30.51
663.6	28.93
663.8	30.71
664	29.51
664.2	29.47
664.4	28.32
664.6	28.98
664.8	29.27
665	28.83
665.2	27.43
665.4	28.46
665.6	28.4
665.8	28.23
666	28.12
666.2	28.35
666.4	27.28
666.6	27.34
666.8	27.93
667	28
667.2	27.31
667.4	28.21
667.6	27.43
667.8	27.38
668	25.35
668.2	25.07
668.4	26.06
668.6	26.1
668.8	26.1
669	25.94
669.2	25.23
669.4	25.59
669.6	25.23
669.8	24.08
670	25.58
670.2	24.53
670.4	25.11
670.6	25.57
670.8	24.33
671	24.18
671.2	24.15
671.4	23.86
671.6	22.45
671.8	23.81
672	23.24
672.2	23.75
672.4	23.64
672.6	22.68
672.8	23.57
673	23.36
673.2	22.96
673.4	22.92
673.6	22.5
673.8	22.37
674	21.43
674.2	23.03
674.4	22.1
674.6	22.2
674.8	22.09
675	21.06
675.2	21.94
675.4	21.74
675.6	21.39
675.8	21.36
676	21.66
676.2	21.61
676.4	21.52
676.6	20.44
676.8	20.4
677	19.7
677.2	20.41
677.4	20.38
677.6	19.91
677.8	19.74
678	20.69
678.2	18.98
678.4	19.5
678.6	19.08
678.8	19.24
679	19.76
679.2	19.67
679.4	19.32
679.6	19.45
679.8	18.84
680	18.89
680.2	18.6
680.4	19.42
680.6	17.56
680.8	17.5
681	17.65
681.2	18.25
681.4	18.2
681.6	17.49
681.8	17.67
682	17.4
682.2	16.91
682.4	17.67
682.6	17.71
682.8	16.49
683	16.33
683.2	16.81
683.4	16.5
683.6	16.04
683.8	16.57
684	16.4
684.2	16.16
684.4	15.85
684.6	15.93
684.8	16.25
685	16.2
685.2	15.32
685.4	15.16
685.6	14.75
685.8	16.32
686	15.59
686.2	16.34
686.4	15.73
686.6	14.78
686.8	14.65
687	15.54
687.2	14.4
687.4	14.93
687.6	14.55
687.8	15.1
688	13.8
688.2	14.24
688.4	14.57
688.6	14.32
688.8	14.42
689	14.39
689.2	13.65
689.4	13.17
689.6	14.03
689.8	13.14
690	12.58
690.2	13.34
690.4	13.33
690.6	12.78
690.8	13.72
691	13.37
691.2	12.99
691.4	13.55
691.6	13.25
691.8	12.24
692	12.26
692.2	12.26
692.4	12.19
692.6	11.99
692.8	11.88
693	12.31
693.2	12.5
693.4	12.11
693.6	11.09
693.8	11.27
694	12.01
694.2	12.37
694.4	11.49
694.6	11.69
694.8	11.46
695	11.65
695.2	11.83
695.4	11.39
695.6	11.62
695.8	11.23
696	11.15
696.2	10.84
696.4	11.31
696.6	10.94
696.8	11.14
697	10.82
697.2	10.96
697.4	11.23
697.6	10.69
697.8	10.42
698	10.74
698.2	9.94
698.4	10.64
698.6	10.63
698.8	10.38
699	10.7
699.2	10.32
699.4	9.806
699.6	9.97
699.8	10.06
700	9.448
