# Supplementary material for: Rolling circle amplification (RCA) -based biosensor system for the fluorescent detection of miR-129-2-3p miRNA
Source: PeerJ. 2022 Oct 24;10:e14257. doi: 10.7717/peerj.14257 (PMC9610657; doi:10.7717/peerj.14257)
Supplement: Supplemental Information 8 [file peerj-10-14257-s008.zip › Raw for Fig7/N69(FDS)-1.TXT]

nm	Data
500	6.559
500.2	6.143
500.4	6.145
500.6	5.738
500.8	6.749
501	6.261
501.2	6.719
501.4	6.688
501.6	6.955
501.8	6.602
502	6.261
502.2	6.176
502.4	6.454
502.6	6.541
502.8	7.093
503	7.011
503.2	6.528
503.4	6.886
503.6	6.635
503.8	7.006
504	7.635
504.2	7.041
504.4	7.178
504.6	7.451
504.8	6.604
505	7.94
505.2	7.028
505.4	8.077
505.6	7.958
505.8	7.737
506	7.309
506.2	8.037
506.4	7.468
506.6	7.816
506.8	8.4
507	8.591
507.2	8.547
507.4	8.143
507.6	8.663
507.8	9.046
508	9.584
508.2	8.999
508.4	9.747
508.6	8.998
508.8	9.887
509	9.811
509.2	9.832
509.4	10.26
509.6	10.52
509.8	10.99
510	10.7
510.2	11
510.4	11.4
510.6	11.59
510.8	11.91
511	11.96
511.2	12.59
511.4	12.62
511.6	12.46
511.8	13.6
512	13.77
512.2	13.62
512.4	13.8
512.6	14.72
512.8	14.68
513	15.11
513.2	15.32
513.4	14.91
513.6	16.05
513.8	16.51
514	16.95
514.2	17.94
514.4	18.3
514.6	17.51
514.8	18.33
515	18.87
515.2	19.6
515.4	20.41
515.6	21.58
515.8	20.85
516	21.53
516.2	20.88
516.4	21.41
516.6	23.42
516.8	24.74
517	23.25
517.2	24.55
517.4	25.77
517.6	26.31
517.8	27.25
518	27.61
518.2	28.01
518.4	28.34
518.6	29.25
518.8	29.91
519	31.16
519.2	30.74
519.4	32.4
519.6	33.61
519.8	33.31
520	34.05
520.2	35.06
520.4	37.31
520.6	36.95
520.8	37.58
521	39.05
521.2	39.55
521.4	42.3
521.6	41.65
521.8	42.48
522	43.73
522.2	44.56
522.4	46.18
522.6	46.75
522.8	48.8
523	48.31
523.2	49.32
523.4	51.58
523.6	51.08
523.8	53.58
524	53.29
524.2	54.42
524.4	55.78
524.6	57.68
524.8	58.34
525	60.26
525.2	59.12
525.4	61.5
525.6	62.45
525.8	65.19
526	63.54
526.2	65.49
526.4	67.58
526.6	68.33
526.8	69.18
527	74.5
527.2	72.74
527.4	73.25
527.6	74.7
527.8	74.6
528	77.12
528.2	77.86
528.4	80.91
528.6	82.33
528.8	83.12
529	83.51
529.2	84.23
529.4	83.91
529.6	88.85
529.8	85.69
530	90.73
530.2	92.87
530.4	94.99
530.6	94.9
530.8	96.92
531	97.85
531.2	97.9
531.4	100.1
531.6	101.7
531.8	103.2
532	105.6
532.2	105.6
532.4	105.4
532.6	107.9
532.8	110.1
533	112.5
533.2	112
533.4	115.1
533.6	116.3
533.8	115.2
534	119.2
534.2	118.3
534.4	120
534.6	122.9
534.8	124
535	124.5
535.2	124.8
535.4	128
535.6	129.4
535.8	128.5
536	128.9
536.2	131.1
536.4	132.7
536.6	133.5
536.8	134
537	136.7
537.2	134.3
537.4	138.8
537.6	143.3
537.8	142.9
538	141.7
538.2	143.3
538.4	144.4
538.6	145.3
538.8	146.4
539	146.2
539.2	145.3
539.4	150.9
539.6	153.3
539.8	152.9
540	154.4
540.2	153
540.4	153.6
540.6	155.2
540.8	156.5
541	159
541.2	158.3
541.4	158.1
541.6	160.7
541.8	161.5
542	164.5
542.2	164.4
542.4	164.2
542.6	165.6
542.8	167.6
543	166.1
543.2	167.1
543.4	171.6
543.6	169.9
543.8	169.6
544	171.5
544.2	170.6
544.4	172
544.6	172.3
544.8	177
545	178.1
545.2	177.3
545.4	175.9
545.6	178.7
545.8	180.4
546	177.8
546.2	182.1
546.4	181.1
546.6	183.5
546.8	182.2
547	181.9
547.2	185.3
547.4	183
547.6	184.6
547.8	185
548	187.1
548.2	187.8
548.4	188.2
548.6	187.5
548.8	187.1
549	191.4
549.2	188.4
549.4	188.9
549.6	193.9
549.8	187.8
550	192.9
550.2	194.5
550.4	190.6
550.6	193.8
550.8	195.8
551	194.8
551.2	198.1
551.4	196.4
551.6	196.5
551.8	196.2
552	197
552.2	195.7
552.4	197.8
552.6	198.8
552.8	196.9
553	199.1
553.2	198.2
553.4	198.4
553.6	199.9
553.8	201.5
554	197.6
554.2	198.2
554.4	198.1
554.6	198.7
554.8	201.2
555	202.2
555.2	203.3
555.4	202.9
555.6	200.8
555.8	201.4
556	199.8
556.2	201.4
556.4	203.7
556.6	202.8
556.8	202.5
557	200.2
557.2	205.2
557.4	203.2
557.6	204.1
557.8	204
558	202.9
558.2	200.8
558.4	204.1
558.6	202.6
558.8	202.6
559	202.8
559.2	202.6
559.4	200.9
559.6	199.6
559.8	204.7
560	200.9
560.2	201.5
560.4	202.6
560.6	202.5
560.8	203
561	202.5
561.2	195.4
561.4	198.5
561.6	201.1
561.8	199.6
562	201.1
562.2	200.1
562.4	200.8
562.6	197.4
562.8	199.2
563	195.3
563.2	194.6
563.4	195.7
563.6	194.4
563.8	198.3
564	196.8
564.2	200
564.4	196.4
564.6	193.1
564.8	194.7
565	195.1
565.2	194.9
565.4	191.6
565.6	195.4
565.8	194.1
566	192
566.2	192.3
566.4	190.6
566.6	188.5
566.8	192.9
567	190.3
567.2	190.2
567.4	188.9
567.6	186.4
567.8	187.4
568	185
568.2	186.6
568.4	184.9
568.6	185.5
568.8	183.3
569	184.2
569.2	185.4
569.4	186.1
569.6	185.5
569.8	179.4
570	183
570.2	180.9
570.4	179.6
570.6	182.2
570.8	182.5
571	178.8
571.2	179.8
571.4	178.7
571.6	177.4
571.8	177.2
572	175.4
572.2	175.8
572.4	178.5
572.6	174.6
572.8	175.7
573	172.5
573.2	173.1
573.4	172.3
573.6	171.7
573.8	169.2
574	169.4
574.2	172
574.4	171.4
574.6	169.5
574.8	169.2
575	165.1
575.2	169.4
575.4	164.4
575.6	164.3
575.8	165.3
576	163.4
576.2	165.7
576.4	164.7
576.6	162.3
576.8	161.3
577	161.9
577.2	156.6
577.4	159.2
577.6	159
577.8	158.2
578	157.9
578.2	156.4
578.4	160.6
578.6	157.4
578.8	154.5
579	154.6
579.2	156.7
579.4	152.5
579.6	154.9
579.8	153
580	151.6
580.2	150.7
580.4	154.4
580.6	149.5
580.8	150.6
581	151.1
581.2	151.6
581.4	145.9
581.6	146.7
581.8	145.2
582	147.2
582.2	148.5
582.4	145.2
582.6	143.1
582.8	144.7
583	144.8
583.2	144.5
583.4	142.9
583.6	143.5
583.8	142.6
584	140.7
584.2	141.2
584.4	139
584.6	140.1
584.8	139.1
585	137.8
585.2	136.8
585.4	139.1
585.6	137
585.8	135.6
586	137.7
586.2	133.9
586.4	133.7
586.6	133.1
586.8	132.8
587	134.3
587.2	133.4
587.4	133.2
587.6	129.7
587.8	131.4
588	129.8
588.2	131.3
588.4	129.3
588.6	130.7
588.8	129.8
589	127.7
589.2	129.6
589.4	129.8
589.6	126.5
589.8	126.1
590	125.8
590.2	127.2
590.4	126
590.6	125
590.8	122.5
591	124.9
591.2	126.3
591.4	125
591.6	124.9
591.8	124.9
592	123.9
592.2	122.6
592.4	122.7
592.6	122.8
592.8	121.4
593	123.2
593.2	119.2
593.4	120.8
593.6	120
593.8	120.9
594	119.8
594.2	117.1
594.4	117
594.6	120.6
594.8	117
595	119.4
595.2	118.9
595.4	113.3
595.6	116.7
595.8	116.7
596	115.6
596.2	113.3
596.4	117.4
596.6	112.6
596.8	115.5
597	115.5
597.2	114.6
597.4	113.1
597.6	110.2
597.8	113.7
598	114.6
598.2	110.6
598.4	113.5
598.6	109.6
598.8	109.5
599	109.4
599.2	108.7
599.4	109
599.6	109.6
599.8	108.2
600	106.9
600.2	107.6
600.4	108.9
600.6	107.8
600.8	106.9
601	106.9
601.2	105.2
601.4	105.8
601.6	108.9
601.8	103
602	106.7
602.2	106
602.4	105
602.6	104.2
602.8	102.4
603	104.3
603.2	101.7
603.4	104.3
603.6	102.2
603.8	102.1
604	103
604.2	104.3
604.4	100.7
604.6	102.1
604.8	100.9
605	100.3
605.2	99.01
605.4	99.74
605.6	98.81
605.8	98.44
606	97.91
606.2	97.41
606.4	98.26
606.6	99.95
606.8	97.4
607	97.3
607.2	100.6
607.4	94.11
607.6	95.09
607.8	94.52
608	96.14
608.2	96.09
608.4	96
608.6	93.7
608.8	94.66
609	93.72
609.2	96.57
609.4	93.21
609.6	93.46
609.8	92.05
610	92.89
610.2	93.39
610.4	93.59
610.6	93.65
610.8	92.03
611	91.28
611.2	91.94
611.4	91.3
611.6	88.93
611.8	89.58
612	91.45
612.2	90.34
612.4	89.13
612.6	90.43
612.8	86.4
613	90.04
613.2	86.22
613.4	87.67
613.6	86.83
613.8	88.06
614	89.06
614.2	86.45
614.4	87.41
614.6	86.38
614.8	85.01
615	85.38
615.2	84.94
615.4	86
615.6	83.37
615.8	83.58
616	84.07
616.2	85.11
616.4	82.95
616.6	81.34
616.8	83.85
617	80.33
617.2	82.05
617.4	82.38
617.6	80.77
617.8	81.86
618	81.4
618.2	78.81
618.4	80.68
618.6	78.89
618.8	79.72
619	76.49
619.2	79.8
619.4	79.61
619.6	77.67
619.8	77.49
620	77.86
620.2	76.47
620.4	77.29
620.6	78.2
620.8	76.84
621	79.28
621.2	75.5
621.4	75.99
621.6	77.41
621.8	75.1
622	75.56
622.2	75.36
622.4	73.72
622.6	73.78
622.8	76.76
623	74.72
623.2	73.92
623.4	73.61
623.6	73.89
623.8	73.27
624	71.78
624.2	74.08
624.4	70.19
624.6	71.43
624.8	70.71
625	71.01
625.2	70.05
625.4	69.83
625.6	70.74
625.8	69.69
626	69.48
626.2	69.27
626.4	69.06
626.6	69.58
626.8	68.03
627	68.21
627.2	66.44
627.4	67.23
627.6	65.96
627.8	68.25
628	67.64
628.2	67.37
628.4	66
628.6	66.35
628.8	66.08
629	66.98
629.2	65.99
629.4	65.8
629.6	66.26
629.8	66.64
630	64.21
630.2	62.53
630.4	63.09
630.6	64.33
630.8	63.74
631	63.31
631.2	61.92
631.4	62.74
631.6	62.83
631.8	61.56
632	61.66
632.2	61.5
632.4	61.33
632.6	59.29
632.8	61.73
633	61.48
633.2	60.96
633.4	59.88
633.6	59.24
633.8	60.37
634	60.31
634.2	60.08
634.4	58.78
634.6	57.44
634.8	58.02
635	58.15
635.2	58.17
635.4	58.6
635.6	57.69
635.8	56.83
636	57.51
636.2	56.17
636.4	55.86
636.6	56.69
636.8	57.32
637	55.57
637.2	56.77
637.4	55.63
637.6	55.61
637.8	55.18
638	54.79
638.2	55.21
638.4	55.22
638.6	54.19
638.8	54.43
639	53.52
639.2	54.08
639.4	52.96
639.6	52.24
639.8	52.31
640	53.12
640.2	52.32
640.4	52.58
640.6	53.16
640.8	51.72
641	51.41
641.2	51.64
641.4	50.08
641.6	50.86
641.8	50.33
642	49.54
642.2	49.68
642.4	50.04
642.6	50.16
642.8	48.39
643	48.7
643.2	49.6
643.4	47.48
643.6	47.88
643.8	47.66
644	47.73
644.2	47.16
644.4	47.29
644.6	46.99
644.8	47.6
645	46.95
645.2	45.65
645.4	46.22
645.6	46.6
645.8	45.36
646	46.4
646.2	46.39
646.4	45.07
646.6	44.9
646.8	44.93
647	44.08
647.2	43.52
647.4	44.95
647.6	44.31
647.8	43.91
648	42.69
648.2	42.91
648.4	43.7
648.6	42.77
648.8	43.19
649	43.75
649.2	40.83
649.4	42.43
649.6	42.22
649.8	41.77
650	40.04
650.2	41.75
650.4	41.05
650.6	40.54
650.8	41.13
651	40.98
651.2	39.88
651.4	41.28
651.6	40.06
651.8	40.2
652	40.66
652.2	39.28
652.4	37.89
652.6	38.76
652.8	38.81
653	38.68
653.2	38
653.4	38.92
653.6	37.52
653.8	38.43
654	37.69
654.2	37.67
654.4	37.84
654.6	38.06
654.8	37.94
655	36.23
655.2	36.2
655.4	37.9
655.6	36.3
655.8	35.68
656	34.41
656.2	35.47
656.4	35.7
656.6	35.39
656.8	35.4
657	33.84
657.2	35.23
657.4	34.56
657.6	34.54
657.8	34.36
658	33.57
658.2	32.4
658.4	34.46
658.6	33.26
658.8	33.56
659	32.23
659.2	32.58
659.4	33.11
659.6	33.53
659.8	32.68
660	31.96
660.2	31.94
660.4	32.59
660.6	31.32
660.8	32.29
661	31.25
661.2	30.9
661.4	30.92
661.6	30.63
661.8	30.97
662	30.55
662.2	31.47
662.4	30.15
662.6	31.17
662.8	30
663	30.63
663.2	29.78
663.4	30.01
663.6	28.43
663.8	30.21
664	29.01
664.2	28.97
664.4	27.82
664.6	28.48
664.8	28.77
665	28.33
665.2	26.93
665.4	27.96
665.6	27.9
665.8	27.73
666	27.62
666.2	27.85
666.4	26.78
666.6	26.84
666.8	27.43
667	27.5
667.2	26.81
667.4	27.71
667.6	26.93
667.8	26.88
668	24.85
668.2	24.57
668.4	25.56
668.6	25.6
668.8	25.6
669	25.44
669.2	24.73
669.4	25.09
669.6	24.73
669.8	23.58
670	25.08
670.2	24.03
670.4	24.61
670.6	25.07
670.8	23.83
671	23.68
671.2	23.65
671.4	23.36
671.6	21.95
671.8	23.31
672	22.74
672.2	23.25
672.4	23.14
672.6	22.18
672.8	23.07
673	22.86
673.2	22.46
673.4	22.42
673.6	22
673.8	21.87
674	20.93
674.2	22.53
674.4	21.6
674.6	21.7
674.8	21.59
675	20.56
675.2	21.44
675.4	21.24
675.6	20.89
675.8	20.86
676	21.16
676.2	21.11
676.4	21.02
676.6	19.94
676.8	19.9
677	19.2
677.2	19.91
677.4	19.88
677.6	19.41
677.8	19.24
678	20.19
678.2	18.48
678.4	19
678.6	18.58
678.8	18.74
679	19.26
679.2	19.17
679.4	18.82
679.6	18.95
679.8	18.34
680	18.39
680.2	18.1
680.4	18.92
680.6	17.06
680.8	17
681	17.15
681.2	17.75
681.4	17.7
681.6	16.99
681.8	17.17
682	16.9
682.2	16.41
682.4	17.17
682.6	17.21
682.8	15.99
683	15.83
683.2	16.31
683.4	16
683.6	15.54
683.8	16.07
684	15.9
684.2	15.66
684.4	15.35
684.6	15.43
684.8	15.75
685	15.7
685.2	14.82
685.4	14.66
685.6	14.25
685.8	15.82
686	15.09
686.2	15.84
686.4	15.23
686.6	14.28
686.8	14.15
687	15.04
687.2	13.9
687.4	14.43
687.6	14.05
687.8	14.6
688	13.3
688.2	13.74
688.4	14.07
688.6	13.82
688.8	13.92
689	13.89
689.2	13.15
689.4	12.67
689.6	13.53
689.8	12.64
690	12.08
690.2	12.84
690.4	12.83
690.6	12.28
690.8	13.22
691	12.87
691.2	12.49
691.4	13.05
691.6	12.75
691.8	11.74
692	11.76
692.2	11.76
692.4	11.69
692.6	11.49
692.8	12.08
693	12.51
693.2	12.7
693.4	12.31
693.6	11.29
693.8	11.47
694	12.21
694.2	12.57
694.4	11.69
694.6	11.89
694.8	11.66
695	11.85
695.2	12.03
695.4	11.59
695.6	11.82
695.8	11.43
696	11.35
696.2	11.04
696.4	11.51
696.6	11.14
696.8	11.34
697	11.02
697.2	11.16
697.4	11.43
697.6	10.89
697.8	10.62
698	10.94
698.2	10.14
698.4	10.84
698.6	10.83
698.8	10.58
699	10.9
699.2	10.52
699.4	10.00
699.6	10.17
699.8	10.26
700	9.648
