# Supplementary material for: Rolling circle amplification (RCA) -based biosensor system for the fluorescent detection of miR-129-2-3p miRNA
Source: PeerJ. 2022 Oct 24;10:e14257. doi: 10.7717/peerj.14257 (PMC9610657; doi:10.7717/peerj.14257)
Supplement: Supplemental Information 8 [file peerj-10-14257-s008.zip › Raw for Fig7/N69(FDS)-2.TXT]

nm	Data
500	7.159
500.2	6.743
500.4	6.745
500.6	6.338
500.8	7.349
501	6.861
501.2	7.319
501.4	7.288
501.6	7.555
501.8	7.202
502	6.861
502.2	6.776
502.4	7.054
502.6	7.141
502.8	7.693
503	7.611
503.2	7.128
503.4	7.486
503.6	7.235
503.8	7.606
504	8.235
504.2	7.641
504.4	7.778
504.6	8.051
504.8	7.204
505	8.54
505.2	7.628
505.4	8.677
505.6	8.558
505.8	8.337
506	7.909
506.2	8.637
506.4	8.068
506.6	8.416
506.8	9
507	9.191
507.2	9.147
507.4	8.743
507.6	9.263
507.8	9.646
508	10.18
508.2	9.599
508.4	10.34
508.6	9.598
508.8	10.48
509	10.41
509.2	10.43
509.4	10.86
509.6	11.12
509.8	11.59
510	11.3
510.2	11.6
510.4	12
510.6	12.19
510.8	12.51
511	12.56
511.2	13.19
511.4	13.22
511.6	13.06
511.8	14.2
512	14.37
512.2	14.22
512.4	14.4
512.6	15.32
512.8	15.28
513	15.71
513.2	15.92
513.4	15.51
513.6	16.65
513.8	17.11
514	17.55
514.2	18.54
514.4	18.9
514.6	18.11
514.8	18.93
515	19.47
515.2	20.2
515.4	21.01
515.6	22.18
515.8	21.45
516	22.13
516.2	21.48
516.4	22.01
516.6	24.02
516.8	25.34
517	23.85
517.2	25.15
517.4	26.37
517.6	26.91
517.8	27.85
518	28.21
518.2	28.61
518.4	28.94
518.6	29.85
518.8	30.51
519	31.76
519.2	31.34
519.4	33
519.6	34.21
519.8	33.91
520	34.65
520.2	35.66
520.4	37.91
520.6	37.55
520.8	38.18
521	39.65
521.2	40.15
521.4	42.9
521.6	42.25
521.8	43.08
522	44.33
522.2	45.16
522.4	46.78
522.6	47.35
522.8	49.4
523	48.91
523.2	49.92
523.4	52.18
523.6	51.68
523.8	54.18
524	53.89
524.2	55.02
524.4	56.38
524.6	58.28
524.8	58.94
525	60.86
525.2	59.72
525.4	62.1
525.6	63.05
525.8	65.79
526	64.14
526.2	66.09
526.4	68.18
526.6	68.93
526.8	69.78
527	75.1
527.2	73.34
527.4	73.85
527.6	75.3
527.8	75.2
528	77.72
528.2	78.46
528.4	81.51
528.6	82.93
528.8	83.72
529	84.11
529.2	84.83
529.4	84.51
529.6	89.45
529.8	86.29
530	91.33
530.2	93.47
530.4	95.59
530.6	95.5
530.8	97.52
531	98.45
531.2	98.5
531.4	100.7
531.6	102.3
531.8	103.8
532	106.2
532.2	106.2
532.4	106
532.6	108.5
532.8	110.7
533	113.1
533.2	112.6
533.4	115.7
533.6	116.9
533.8	115.8
534	119.8
534.2	118.9
534.4	120.6
534.6	123.5
534.8	124.6
535	125.1
535.2	125.4
535.4	128.6
535.6	130
535.8	129.1
536	129.5
536.2	131.7
536.4	133.3
536.6	134.1
536.8	134.6
537	137.3
537.2	134.9
537.4	139.4
537.6	143.9
537.8	143.5
538	142.3
538.2	143.9
538.4	145
538.6	145.9
538.8	147
539	146.8
539.2	145.9
539.4	151.5
539.6	153.9
539.8	153.5
540	155
540.2	153.6
540.4	154.2
540.6	155.8
540.8	157.1
541	159.6
541.2	158.9
541.4	158.7
541.6	161.3
541.8	162.1
542	165.1
542.2	165
542.4	164.8
542.6	166.2
542.8	168.2
543	166.7
543.2	167.7
543.4	172.2
543.6	170.5
543.8	170.2
544	172.1
544.2	171.2
544.4	172.6
544.6	172.9
544.8	177.6
545	178.7
545.2	177.9
545.4	176.5
545.6	179.3
545.8	181
546	178.4
546.2	182.7
546.4	181.7
546.6	184.1
546.8	182.8
547	182.5
547.2	185.9
547.4	183.6
547.6	185.2
547.8	185.6
548	187.7
548.2	188.4
548.4	188.8
548.6	188.1
548.8	187.7
549	192
549.2	189
549.4	189.5
549.6	194.5
549.8	188.4
550	193.5
550.2	195.1
550.4	191.2
550.6	195
550.8	197
551	196
551.2	199.3
551.4	197.6
551.6	197.7
551.8	197.4
552	198.2
552.2	196.9
552.4	199
552.6	200
552.8	198.1
553	200.3
553.2	199.4
553.4	199.6
553.6	201.1
553.8	202.7
554	198.8
554.2	199.4
554.4	199.3
554.6	199.9
554.8	202.4
555	203.4
555.2	204.5
555.4	204.1
555.6	202
555.8	202.6
556	201
556.2	202.6
556.4	204.9
556.6	204
556.8	203.7
557	201.4
557.2	206.4
557.4	204.4
557.6	205.3
557.8	205.2
558	204.1
558.2	202
558.4	205.3
558.6	203.8
558.8	203.8
559	204
559.2	203.8
559.4	202.1
559.6	200.8
559.8	205.9
560	202.1
560.2	202.7
560.4	203.8
560.6	203.7
560.8	204.2
561	203.7
561.2	196.6
561.4	199.7
561.6	202.3
561.8	200.8
562	202.3
562.2	201.3
562.4	202
562.6	198.6
562.8	200.4
563	196.5
563.2	195.8
563.4	196.9
563.6	195.6
563.8	199.5
564	198
564.2	201.2
564.4	197.6
564.6	194.3
564.8	195.9
565	196.3
565.2	196.1
565.4	192.8
565.6	196.6
565.8	195.3
566	193.2
566.2	193.5
566.4	191.8
566.6	189.7
566.8	194.1
567	191.5
567.2	191.4
567.4	190.1
567.6	187.6
567.8	188.6
568	186.2
568.2	187.8
568.4	186.1
568.6	186.7
568.8	184.5
569	185.4
569.2	186.6
569.4	187.3
569.6	186.7
569.8	180.6
570	184.2
570.2	182.1
570.4	180.8
570.6	183.4
570.8	183.7
571	180
571.2	181
571.4	179.9
571.6	178.6
571.8	178.4
572	176.6
572.2	177
572.4	179.7
572.6	175.8
572.8	176.9
573	173.7
573.2	174.3
573.4	173.5
573.6	172.9
573.8	170.4
574	170.6
574.2	173.2
574.4	172.6
574.6	170.7
574.8	170.4
575	166.3
575.2	170.6
575.4	165.6
575.6	165.5
575.8	166.5
576	164.6
576.2	166.9
576.4	165.9
576.6	163.5
576.8	162.5
577	163.1
577.2	157.8
577.4	160.4
577.6	160.2
577.8	159.4
578	159.1
578.2	157.6
578.4	161.8
578.6	158.6
578.8	155.7
579	155.8
579.2	157.9
579.4	153.7
579.6	156.1
579.8	154.2
580	152.8
580.2	151.9
580.4	155.6
580.6	150.7
580.8	151.8
581	152.3
581.2	152.8
581.4	147.1
581.6	147.9
581.8	146.4
582	148.4
582.2	149.7
582.4	146.4
582.6	144.3
582.8	145.9
583	146
583.2	145.7
583.4	144.1
583.6	144.7
583.8	143.8
584	141.9
584.2	142.4
584.4	140.2
584.6	141.3
584.8	140.3
585	139
585.2	138
585.4	140.3
585.6	138.2
585.8	136.8
586	138.9
586.2	135.1
586.4	134.9
586.6	134.3
586.8	134
587	135.5
587.2	134.6
587.4	134.4
587.6	130.9
587.8	132.6
588	131
588.2	132.5
588.4	130.5
588.6	131.9
588.8	131
589	128.9
589.2	130.8
589.4	131
589.6	127.7
589.8	127.3
590	127
590.2	128.4
590.4	127.2
590.6	126.2
590.8	123.7
591	126.1
591.2	127.5
591.4	126.2
591.6	126.1
591.8	126.1
592	125.1
592.2	123.8
592.4	123.9
592.6	124
592.8	122.6
593	124.4
593.2	120.4
593.4	122
593.6	121.2
593.8	122.1
594	121
594.2	118.3
594.4	118.2
594.6	121.8
594.8	118.2
595	120.6
595.2	120.1
595.4	114.5
595.6	117.9
595.8	117.9
596	116.8
596.2	114.5
596.4	118.6
596.6	113.8
596.8	116.7
597	116.7
597.2	115.8
597.4	114.3
597.6	111.4
597.8	114.9
598	115.8
598.2	111.8
598.4	114.7
598.6	110.8
598.8	110.7
599	110.6
599.2	109.9
599.4	110.2
599.6	110.8
599.8	109.4
600	108.1
600.2	108.8
600.4	110.1
600.6	109
600.8	108.1
601	108.1
601.2	106.4
601.4	107
601.6	110.1
601.8	104.2
602	107.9
602.2	107.2
602.4	106.2
602.6	105.4
602.8	103.6
603	105.5
603.2	102.9
603.4	105.5
603.6	103.4
603.8	103.3
604	104.2
604.2	105.5
604.4	101.9
604.6	103.3
604.8	102.1
605	101.5
605.2	100.21
605.4	100.94
605.6	100.01
605.8	99.64
606	99.11
606.2	98.61
606.4	99.46
606.6	101.15
606.8	98.6
607	98.5
607.2	101.8
607.4	95.31
607.6	96.29
607.8	95.72
608	97.34
608.2	97.29
608.4	97.2
608.6	94.9
608.8	95.86
609	94.92
609.2	97.77
609.4	94.41
609.6	94.66
609.8	93.25
610	94.09
610.2	94.59
610.4	94.79
610.6	94.85
610.8	93.23
611	92.48
611.2	93.14
611.4	92.5
611.6	90.13
611.8	90.78
612	92.65
612.2	91.54
612.4	90.33
612.6	91.63
612.8	87.6
613	91.24
613.2	87.42
613.4	88.87
613.6	88.03
613.8	89.26
614	90.26
614.2	87.65
614.4	88.61
614.6	87.58
614.8	86.21
615	86.58
615.2	86.14
615.4	87.2
615.6	84.57
615.8	84.78
616	85.27
616.2	86.31
616.4	84.15
616.6	82.54
616.8	85.05
617	81.53
617.2	83.25
617.4	83.58
617.6	81.97
617.8	83.06
618	82.6
618.2	80.01
618.4	81.88
618.6	80.09
618.8	80.92
619	77.69
619.2	81
619.4	80.81
619.6	78.87
619.8	78.69
620	79.06
620.2	77.67
620.4	78.49
620.6	79.4
620.8	78.04
621	80.48
621.2	76.7
621.4	77.19
621.6	78.61
621.8	76.3
622	76.76
622.2	76.56
622.4	74.92
622.6	74.98
622.8	77.96
623	75.92
623.2	75.12
623.4	74.81
623.6	75.09
623.8	74.47
624	72.98
624.2	75.28
624.4	71.39
624.6	72.63
624.8	71.91
625	72.21
625.2	71.25
625.4	71.03
625.6	71.94
625.8	70.89
626	70.68
626.2	70.47
626.4	70.26
626.6	70.78
626.8	69.23
627	69.41
627.2	67.64
627.4	68.43
627.6	67.16
627.8	69.45
628	68.84
628.2	68.57
628.4	67.2
628.6	67.55
628.8	67.28
629	68.18
629.2	67.19
629.4	67
629.6	67.46
629.8	67.84
630	65.41
630.2	63.73
630.4	64.29
630.6	65.53
630.8	64.94
631	64.51
631.2	63.12
631.4	63.94
631.6	64.03
631.8	62.76
632	62.86
632.2	62.7
632.4	62.53
632.6	60.49
632.8	62.93
633	62.68
633.2	62.16
633.4	61.08
633.6	60.44
633.8	61.57
634	61.51
634.2	61.28
634.4	59.98
634.6	58.64
634.8	59.22
635	59.35
635.2	59.37
635.4	59.8
635.6	58.89
635.8	58.03
636	58.71
636.2	57.37
636.4	57.06
636.6	57.89
636.8	58.52
637	56.77
637.2	57.97
637.4	56.83
637.6	56.81
637.8	56.38
638	55.99
638.2	56.41
638.4	56.42
638.6	55.39
638.8	55.63
639	54.72
639.2	55.28
639.4	54.16
639.6	53.44
639.8	53.51
640	54.32
640.2	53.52
640.4	53.78
640.6	54.36
640.8	52.92
641	52.61
641.2	52.84
641.4	51.28
641.6	52.06
641.8	51.53
642	50.74
642.2	50.88
642.4	51.24
642.6	51.36
642.8	49.59
643	49.9
643.2	50.8
643.4	48.68
643.6	49.08
643.8	48.86
644	48.93
644.2	48.36
644.4	48.49
644.6	48.19
644.8	48.8
645	48.15
645.2	46.85
645.4	47.42
645.6	47.8
645.8	46.56
646	47.6
646.2	47.59
646.4	46.27
646.6	46.1
646.8	46.13
647	45.28
647.2	44.72
647.4	46.15
647.6	45.51
647.8	45.11
648	43.89
648.2	44.11
648.4	44.9
648.6	43.97
648.8	44.39
649	44.95
649.2	42.03
649.4	43.63
649.6	43.42
649.8	42.97
650	41.24
650.2	42.95
650.4	42.25
650.6	41.74
650.8	42.33
651	42.18
651.2	41.08
651.4	42.48
651.6	41.26
651.8	41.4
652	41.86
652.2	40.48
652.4	39.09
652.6	39.96
652.8	40.01
653	39.88
653.2	39.2
653.4	40.12
653.6	38.72
653.8	39.63
654	38.89
654.2	38.87
654.4	39.04
654.6	39.26
654.8	39.14
655	37.43
655.2	37.4
655.4	39.1
655.6	37.5
655.8	36.88
656	35.61
656.2	36.67
656.4	36.9
656.6	36.59
656.8	36.6
657	35.04
657.2	36.43
657.4	35.76
657.6	35.74
657.8	35.56
658	34.77
658.2	33.6
658.4	35.66
658.6	34.46
658.8	34.76
659	33.43
659.2	33.78
659.4	34.31
659.6	34.73
659.8	33.88
660	33.16
660.2	33.14
660.4	33.79
660.6	32.52
660.8	33.49
661	32.45
661.2	32.1
661.4	32.12
661.6	31.83
661.8	32.17
662	31.75
662.2	32.67
662.4	31.35
662.6	32.37
662.8	31.2
663	31.83
663.2	30.98
663.4	31.21
663.6	29.63
663.8	31.41
664	30.21
664.2	30.17
664.4	29.02
664.6	29.68
664.8	29.97
665	29.53
665.2	28.13
665.4	29.16
665.6	29.1
665.8	28.93
666	28.82
666.2	29.05
666.4	27.98
666.6	28.04
666.8	28.63
667	28.7
667.2	28.01
667.4	28.91
667.6	28.13
667.8	28.08
668	26.05
668.2	25.77
668.4	26.76
668.6	26.8
668.8	26.8
669	26.64
669.2	25.93
669.4	26.29
669.6	25.93
669.8	24.78
670	26.28
670.2	25.23
670.4	25.81
670.6	26.27
670.8	25.03
671	24.88
671.2	24.85
671.4	24.56
671.6	23.15
671.8	24.51
672	23.94
672.2	24.45
672.4	24.34
672.6	23.38
672.8	24.27
673	24.06
673.2	23.66
673.4	23.62
673.6	23.2
673.8	23.07
674	22.13
674.2	23.73
674.4	22.8
674.6	22.9
674.8	22.79
675	21.76
675.2	22.64
675.4	22.44
675.6	22.09
675.8	22.06
676	22.36
676.2	22.31
676.4	22.22
676.6	21.14
676.8	21.1
677	20.4
677.2	21.11
677.4	21.08
677.6	20.61
677.8	20.44
678	21.39
678.2	19.68
678.4	20.2
678.6	19.78
678.8	19.94
679	20.46
679.2	20.37
679.4	20.02
679.6	20.15
679.8	19.54
680	19.59
680.2	19.3
680.4	20.12
680.6	18.26
680.8	17.2
681	17.35
681.2	17.95
681.4	17.9
681.6	17.19
681.8	17.37
682	17.1
682.2	16.61
682.4	17.37
682.6	17.41
682.8	16.19
683	16.03
683.2	16.51
683.4	16.2
683.6	15.74
683.8	16.27
684	16.1
684.2	15.86
684.4	15.55
684.6	15.63
684.8	15.95
685	15.9
685.2	15.02
685.4	14.86
685.6	14.45
685.8	16.02
686	15.29
686.2	16.04
686.4	15.43
686.6	14.48
686.8	14.35
687	15.24
687.2	14.1
687.4	14.63
687.6	14.25
687.8	14.8
688	13.5
688.2	13.94
688.4	14.27
688.6	14.02
688.8	14.12
689	14.09
689.2	13.35
689.4	12.87
689.6	13.73
689.8	12.84
690	12.28
690.2	13.04
690.4	13.03
690.6	12.48
690.8	13.42
691	13.07
691.2	12.69
691.4	13.25
691.6	12.95
691.8	11.94
692	11.96
692.2	11.96
692.4	11.89
692.6	11.69
692.8	12.28
693	12.71
693.2	12.9
693.4	12.51
693.6	11.49
693.8	11.67
694	12.41
694.2	12.77
694.4	11.89
694.6	12.09
694.8	11.86
695	12.05
695.2	12.23
695.4	11.79
695.6	12.02
695.8	11.63
696	11.55
696.2	11.24
696.4	11.71
696.6	11.34
696.8	11.54
697	11.22
697.2	11.36
697.4	11.63
697.6	11.09
697.8	10.82
698	11.14
698.2	10.34
698.4	11.04
698.6	11.03
698.8	10.78
699	11.1
699.2	10.72
699.4	10.20
699.6	10.37
699.8	10.46
700	9.848
